# Supplementary material for: 5-Methylcytosine RNA Methyltransferases-Related Long Non-coding RNA to Develop and Validate Biochemical Recurrence Signature in Prostate Cancer
Source: Front Mol Biosci. 2021 Dec 1;8:775304. doi: 10.3389/fmolb.2021.775304 (PMC8672116; doi:10.3389/fmolb.2021.775304)
Supplement: Supplementary file 1 [file Table2.XLSX]

## Sheet: Supplementary TableS2
Logistic regression
gene	p_value
ENSG00000281398	0.0334079
ENSG00000268575	0.889302
ENSG00000225986	0.000225258
ENSG00000260920	0.258316
ENSG00000272145	0.00188615
ENSG00000229431	0.0001283
ENSG00000232284	0.064539
ENSG00000231365	0.639091
ENSG00000237188	0.0308874
ENSG00000234614	0.65555
ENSG00000213062	0.317265
ENSG00000224468	0.144294
ENSG00000223774	0.951188
ENSG00000278467	0.563771
ENSG00000177788	0.614521
ENSG00000228613	0.885411
ENSG00000203635	0.460661
ENSG00000225234	0.0490407
ENSG00000276334	0.213173
ENSG00000260025	0.893223
ENSG00000234690	0.00632357
ENSG00000233230	0.0118271
ENSG00000238018	0.121103
ENSG00000235499	0.173219
ENSG00000270696	0.0341571
ENSG00000271452	0.174092
ENSG00000225205	0.01041
ENSG00000273209	0.775386
ENSG00000273466	0.000214886
ENSG00000268603	0.0552475
ENSG00000237126	0.289712
ENSG00000223374	0.000129032
ENSG00000233806	0.270471
ENSG00000225733	0.885965
ENSG00000271643	0.878055
ENSG00000223797	0.0660282
ENSG00000232354	0.0452903
ENSG00000271858	0.134231
ENSG00000241316	0.1616
ENSG00000242622	0.0516233
ENSG00000244300	0.881358
ENSG00000273437	0.0258555
ENSG00000261167	0.0156347
ENSG00000273486	0.340133
ENSG00000239213	0.136678
ENSG00000145075	0.0112799
ENSG00000273261	0.54999
ENSG00000272970	0.661804
ENSG00000249592	0.719017
ENSG00000196810	0.725034
ENSG00000247708	0.828087
ENSG00000263327	0.130308
ENSG00000250893	0.0491245
ENSG00000248866	0.0862452
ENSG00000250522	0.212491
ENSG00000260091	0.976517
ENSG00000251611	0.737348
ENSG00000268471	0.577892
ENSG00000260244	0.839789
ENSG00000248429	0.0686792
ENSG00000233110	0.186547
ENSG00000249492	0.996159
ENSG00000272335	0.699038
ENSG00000251573	0.76027
ENSG00000251279	0.79791
ENSG00000251675	0.702453
ENSG00000272523	0.603088
ENSG00000246859	0.00103111
ENSG00000250015	0.170212
ENSG00000271737	0.0212815
ENSG00000270177	0.0831272
ENSG00000245146	0.834948
ENSG00000279375	0.786613
ENSG00000230551	0.00264999
ENSG00000250909	0.0533963
ENSG00000251414	0.00208887
ENSG00000278970	0.0442023
ENSG00000248275	0.966071
ENSG00000272142	0.0580224
ENSG00000269293	0.0857062
ENSG00000227214	0.0783132
ENSG00000244349	0.032972
ENSG00000231074	0.443288
ENSG00000233330	0.0415544
ENSG00000273151	0.000473913
ENSG00000234286	0.923458
ENSG00000271122	0.168265
ENSG00000188185	0.490075
ENSG00000272831	0.978098
ENSG00000234459	0.394168
ENSG00000274272	0.0478392
ENSG00000272604	0.926623
ENSG00000224138	0.031752
ENSG00000242588	0.172843
ENSG00000240571	0.871175
ENSG00000270157	0.556006
ENSG00000244479	0.237052
ENSG00000281189	0.857903
ENSG00000240449	0.314723
ENSG00000214106	0.232486
ENSG00000255310	0.00413235
ENSG00000254064	0.198667
ENSG00000253200	0.278771
ENSG00000253930	0.0701478
ENSG00000259366	0.211017
ENSG00000271869	0.329311
ENSG00000272338	0.548781
ENSG00000253738	0.795145
ENSG00000253854	0.597489
ENSG00000253395	0.0658937
ENSG00000272037	0.000300696
ENSG00000272384	0.175216
ENSG00000253106	0.147779
ENSG00000254389	0.537016
ENSG00000273061	0.441457
ENSG00000281649	0.537148
ENSG00000235298	0.021778
ENSG00000228487	0.129028
ENSG00000228544	0.18419
ENSG00000259994	0.133019
ENSG00000230555	0.462062
ENSG00000230565	0.000904102
ENSG00000272140	0.157421
ENSG00000233871	0.0343455
ENSG00000225484	0.0909875
ENSG00000272933	0.049647
ENSG00000249456	0.721204
ENSG00000235245	0.000584017
ENSG00000229368	0.0190404
ENSG00000254860	0.754488
ENSG00000257058	0.141325
ENSG00000246889	0.12263
ENSG00000227726	0.319868
ENSG00000254837	0.890164
ENSG00000261098	0.103478
ENSG00000278376	0.138217
ENSG00000255121	0.388516
ENSG00000254428	0.00247831
ENSG00000245498	0.520885
ENSG00000255062	0.113926
ENSG00000261799	0.00753869
ENSG00000257084	0.751898
ENSG00000256894	0.501091
ENSG00000272368	0.882233
ENSG00000273973	0.117459
ENSG00000258199	0.955325
ENSG00000257740	0.0366542
ENSG00000257698	0.21639
ENSG00000258048	0.244658
ENSG00000255650	0.580377
ENSG00000250091	0.444857
ENSG00000278291	0.0491237
ENSG00000236711	0.834378
ENSG00000223685	0.074172
ENSG00000247400	0.0771359
ENSG00000229152	0.0624536
ENSG00000258768	0.355951
ENSG00000258515	0.0119237
ENSG00000215256	0.0143125
ENSG00000258682	0.00412708
ENSG00000258824	0.0539447
ENSG00000259116	0.0878299
ENSG00000246451	0.00885717
ENSG00000269910	0.0572376
ENSG00000269940	0.0702318
ENSG00000251602	0.52689
ENSG00000257270	0.00558516
ENSG00000224078	0.898325
ENSG00000257647	0.791963
ENSG00000261069	0.810051
ENSG00000247556	0.484281
ENSG00000260618	0.0606424
ENSG00000264937	0.30772
ENSG00000247240	0.166316
ENSG00000259495	0.075555
ENSG00000259583	0.824079
ENSG00000276931	0.651834
ENSG00000277010	0.987718
ENSG00000260051	0.0026033
ENSG00000260874	0.272757
ENSG00000263307	0.0988995
ENSG00000278389	0.648694
ENSG00000275494	0.630532
ENSG00000260853	0.0297567
ENSG00000247735	0.816144
ENSG00000260852	0.406542
ENSG00000262766	0.105744
ENSG00000260267	0.193267
ENSG00000261512	0.961979
ENSG00000261804	0.469819
ENSG00000276075	0.00795971
ENSG00000261469	0.857543
ENSG00000272330	0.316113
ENSG00000260884	0.401366
ENSG00000261141	0.241211
ENSG00000270006	0.452939
ENSG00000260121	0.00755601
ENSG00000262678	0.875546
ENSG00000262227	0.807056
ENSG00000197815	0.233564
ENSG00000265254	0.181242
ENSG00000265908	0.367255
ENSG00000214719	0.442383
ENSG00000265791	0.019259
ENSG00000264456	0.746512
ENSG00000264107	0.692348
ENSG00000270871	0.0203075
ENSG00000266469	0.775561
ENSG00000259623	0.783396
ENSG00000267002	0.422934
ENSG00000267278	0.0994786
ENSG00000262372	0.131254
ENSG00000262879	0.0724029
ENSG00000265415	0.0182884
ENSG00000267280	0.994421
ENSG00000278730	0.888819
ENSG00000263843	0.359449
ENSG00000163597	0.601632
ENSG00000263847	0.0440827
ENSG00000259985	0.00136239
ENSG00000278107	0.712254
ENSG00000267571	0.0134467
ENSG00000269386	0.42303
ENSG00000273733	0.634212
ENSG00000267274	0.87401
ENSG00000268087	0.191605
ENSG00000267904	0.133239
ENSG00000268030	0.00592586
ENSG00000267565	0.383085
ENSG00000268119	0.307251
ENSG00000268751	0.296311
ENSG00000232677	0.443787
ENSG00000267309	0.957246
ENSG00000267682	0.170411
ENSG00000267152	0.699049
ENSG00000268262	0.176048
ENSG00000213904	0.504095
ENSG00000267058	0.280152
ENSG00000269194	0.101376
ENSG00000268095	0.796043
ENSG00000268970	0.167645
ENSG00000269825	0.117773
ENSG00000267265	0.835204
ENSG00000267523	5.96028e-05
ENSG00000232098	0.57524
ENSG00000275582	0.0145007
ENSG00000235313	0.165665
ENSG00000260032	0.241817
ENSG00000223891	0.29594
ENSG00000259723	0.134278
ENSG00000197670	0.387772
ENSG00000268858	0.659774
ENSG00000235609	0.659741
ENSG00000235772	0.814698
ENSG00000215424	0.0370309
ENSG00000228137	0.0338465
ENSG00000234630	0.036696
ENSG00000232545	0.789429
ENSG00000253352	0.101561
ENSG00000213888	0.789687
ENSG00000230149	0.0344119
ENSG00000231993	0.648696
ENSG00000182057	0.11212
ENSG00000238123	0.170132
ENSG00000230844	0.585318
ENSG00000224975	0.000784222
ENSG00000196741	0.180493
ENSG00000267064	0.640629
ENSG00000204620	0.0871977
ENSG00000228343	0.845851
ENSG00000234390	0.738188
ENSG00000235437	0.191405
ENSG00000228906	0.508675
ENSG00000230590	0.0484717
ENSG00000271147	0.609007
ENSG00000223546	0.876303
ENSG00000239407	0.332129
ENSG00000229487	0.0329302
ENSG00000197180	0.648603
ENSG00000271420	0.0914223
ENSG00000228452	0.29578
ENSG00000229348	0.00546537
ENSG00000232811	0.00949383
ENSG00000271380	0.0209258
ENSG00000226862	0.00146516
ENSG00000226330	0.989802
ENSG00000232480	0.761653
ENSG00000231663	0.133601
ENSG00000260855	0.390618
ENSG00000269973	0.830226
ENSG00000269976	0.00035317
ENSG00000272056	0.043831
ENSG00000272913	0.515062
ENSG00000223960	0.341641
ENSG00000231908	0.0680833
ENSG00000236432	0.0544148
ENSG00000222020	0.229011
ENSG00000272498	0.674715
ENSG00000237838	0.106934
ENSG00000272434	0.00110133
ENSG00000271976	0.189796
ENSG00000272146	0.0586368
ENSG00000244513	0.428409
ENSG00000273033	0.191288
ENSG00000250012	0.611547
ENSG00000206417	1.10744e-06
ENSG00000272990	0.251721
ENSG00000272087	0.725138
ENSG00000272660	0.216508
ENSG00000272707	0.0469758
ENSG00000228109	0.000134226
ENSG00000251580	0.871607
ENSG00000249348	0.0362736
ENSG00000259959	0.393171
ENSG00000180769	0.0702582
ENSG00000254531	0.778918
ENSG00000269893	0.0750796
ENSG00000250326	0.297727
ENSG00000270265	0.662197
ENSG00000271781	0.0292944
ENSG00000248092	0.0918727
ENSG00000224032	0.955492
ENSG00000234290	0.000301307
ENSG00000253921	0.9472
ENSG00000247679	0.00429838
ENSG00000248367	0.000280725
ENSG00000250222	0.0746344
ENSG00000229931	0.0460865
ENSG00000228223	0.0877287
ENSG00000272009	0.74585
ENSG00000272288	0.104966
ENSG00000270761	0.135377
ENSG00000225791	0.0350393
ENSG00000270362	0.350876
ENSG00000228506	0.0711275
ENSG00000225177	0.0221891
ENSG00000270419	0.00356535
ENSG00000228878	0.76273
ENSG00000182165	0.524917
ENSG00000239569	0.164695
ENSG00000272072	0.653354
ENSG00000236753	0.0016838
ENSG00000255046	0.36083
ENSG00000254204	0.0452065
ENSG00000237807	0.347635
ENSG00000270673	0.249043
ENSG00000245910	0.10933
ENSG00000272172	0.089681
ENSG00000271384	0.208905
ENSG00000237886	0.0206589
ENSG00000203993	0.0310247
ENSG00000239665	0.118314
ENSG00000237036	0.556973
ENSG00000226386	0.0923226
ENSG00000226200	0.116225
ENSG00000221817	0.218101
ENSG00000273248	0.0093687
ENSG00000224914	0.386259
ENSG00000260461	0.124062
ENSG00000260917	0.948265
ENSG00000177640	0.0108769
ENSG00000277687	0.684271
ENSG00000273891	0.0488878
ENSG00000255237	0.125464
ENSG00000255284	0.00490849
ENSG00000245573	0.991297
ENSG00000255197	0.512018
ENSG00000255959	0.168133
ENSG00000257052	0.176412
ENSG00000254501	0.809384
ENSG00000275484	0.000320314
ENSG00000255135	0.638479
ENSG00000254810	0.216914
ENSG00000196167	0.326145
ENSG00000255455	0.0816084
ENSG00000250132	0.000657604
ENSG00000250899	0.775041
ENSG00000247853	0.03149
ENSG00000275560	0.259408
ENSG00000256751	0.324088
ENSG00000247934	0.0137124
ENSG00000276148	0.00167555
ENSG00000274105	0.00704237
ENSG00000273015	0.434721
ENSG00000272369	0.488874
ENSG00000270175	0.765034
ENSG00000257595	0.28306
ENSG00000234608	0.000614572
ENSG00000255857	0.00627919
ENSG00000277423	0.228905
ENSG00000274427	0.475471
ENSG00000273784	0.240575
ENSG00000227354	0.287572
ENSG00000258441	0.866573
ENSG00000258920	0.424257
ENSG00000258424	0.0248484
ENSG00000272444	0.299562
ENSG00000269958	0.00240007
ENSG00000261064	0.465002
ENSG00000261183	0.705318
ENSG00000259681	0.225831
ENSG00000274383	0.143478
ENSG00000261801	0.173077
ENSG00000275645	0.341837
ENSG00000261229	0.0263734
ENSG00000278456	0.254931
ENSG00000268836	0.121068
ENSG00000255198	0.00154902
ENSG00000260260	0.0620799
ENSG00000261663	0.00160329
ENSG00000260778	0.0125162
ENSG00000260095	0.126828
ENSG00000263011	0.0545242
ENSG00000260442	0.111841
ENSG00000261270	0.286668
ENSG00000261114	0.972115
ENSG00000259768	7.58101e-05
ENSG00000274220	0.525109
ENSG00000276523	0.0097669
ENSG00000260018	0.860588
ENSG00000277597	0.677871
ENSG00000262089	0.0109886
ENSG00000276384	0.181474
ENSG00000264772	0.18695
ENSG00000233223	0.368611
ENSG00000269947	0.894954
ENSG00000236088	0.772424
ENSG00000265519	0.296767
ENSG00000212719	0.702091
ENSG00000267259	0.0120915
ENSG00000276250	0.00118345
ENSG00000278546	0.0033074
ENSG00000276728	0.48805
ENSG00000234494	0.00906517
ENSG00000266601	0.317297
ENSG00000242407	0.346563
ENSG00000274213	0.0279513
ENSG00000265282	0.10463
ENSG00000266402	0.000128411
ENSG00000275479	0.732987
ENSG00000276863	0.398291
ENSG00000262049	0.0556678
ENSG00000263753	0.196141
ENSG00000268573	0.0405631
ENSG00000267390	0.678345
ENSG00000275234	0.719746
ENSG00000267510	0.47496
ENSG00000267174	0.760472
ENSG00000268189	0.000225329
ENSG00000269427	0.21085
ENSG00000268938	1.79128e-07
ENSG00000276030	0.630749
ENSG00000261754	0.433394
ENSG00000267049	0.690994
ENSG00000269246	0.013544
ENSG00000269843	0.240598
ENSG00000278492	0.558321
ENSG00000259605	0.0222944
ENSG00000268001	0.0312261
ENSG00000269646	0.015323
ENSG00000267776	0.610615
ENSG00000267421	0.396899
ENSG00000268912	0.912312
ENSG00000225377	0.895307
ENSG00000226644	0.51183
ENSG00000275632	0.740178
ENSG00000275457	0.00492695
ENSG00000213742	0.32811
ENSG00000260257	0.687264
ENSG00000276603	0.130299
ENSG00000177410	0.00323796
ENSG00000226332	0.000299949
ENSG00000273619	0.0596645
ENSG00000276317	0.768021
ENSG00000232442	0.093831
ENSG00000238197	0.253287
ENSG00000228107	0.194798
ENSG00000273027	0.885984
ENSG00000276529	0.267073
ENSG00000185837	0.00966092
ENSG00000273212	0.713831
ENSG00000226471	0.00790982
ENSG00000242082	0.184148
ENSG00000272669	0.00165925
ENSG00000235513	0.317265
ENSG00000229891	0.376309
ENSG00000241990	0.125869
ENSG00000272821	0.000880629
ENSG00000271533	0.00704878
ENSG00000261101	0.269387
ENSG00000232412	0.418443
ENSG00000232160	0.372567
ENSG00000228794	0.0163746
ENSG00000117242	0.0628355
ENSG00000272112	0.760121
ENSG00000260193	0.0558513
ENSG00000260966	0.00924873
ENSG00000179523	0.912394
ENSG00000259642	0.306912
ENSG00000266962	0.664717
ENSG00000232680	0.762933
ENSG00000273796	0.0353354
ENSG00000185065	0.313542
ENSG00000230415	0.000145767
ENSG00000238260	0.000108068
ENSG00000197989	0.000299491
ENSG00000234936	0.00430987
ENSG00000237753	0.000397312
ENSG00000271973	0.211424
ENSG00000270195	0.0013341
ENSG00000272677	0.000162459
ENSG00000234753	0.572752
ENSG00000272953	0.000334333
ENSG00000270933	0.0106343
ENSG00000281404	1.23632e-06
ENSG00000232956	0.00952997
ENSG00000237310	0.0167595
ENSG00000224046	0.295575
ENSG00000240211	0.0719565
ENSG00000236305	0.078004
ENSG00000273329	3.35047e-05
ENSG00000244151	0.00013564
ENSG00000245970	1.19633e-05
ENSG00000249859	0.00550171
ENSG00000261220	0.000120715
ENSG00000253716	0.568246
ENSG00000255224	0.0541582
ENSG00000271659	0.00062706
ENSG00000275549	0.021814
ENSG00000269609	0.0290622
ENSG00000277218	1.34429e-05
ENSG00000268403	0.00133279
ENSG00000267811	5.56637e-06
ENSG00000255717	9.18403e-07
ENSG00000255517	0.839372
ENSG00000271969	0.000777562
ENSG00000257605	0.000743474
ENSG00000277715	0.00348995
ENSG00000212694	0.00720939
ENSG00000273568	0.019489
ENSG00000235706	0.000106317
ENSG00000247092	9.0345e-05
ENSG00000205913	0.00137661
ENSG00000274925	0.00222039
ENSG00000275441	0.0113858
ENSG00000262772	0.000533021
ENSG00000277383	0.000238076
ENSG00000196756	0.0153199
ENSG00000261431	0.0372556
ENSG00000260924	0.00188195
ENSG00000273137	0.000459383
ENSG00000236017	0.000287517
ENSG00000226476	0.303486
ENSG00000234028	0.235573
ENSG00000215068	0.152821
ENSG00000245937	0.00725707
ENSG00000227695	0.443263
ENSG00000258708	0.386644
ENSG00000259248	0.300587
ENSG00000270964	0.248835
ENSG00000244161	0.00849974
ENSG00000273247	0.0928829
ENSG00000272316	0.154907
ENSG00000242474	0.882552
ENSG00000272240	0.376739
ENSG00000245105	0.00490868
ENSG00000265666	0.126398
ENSG00000229848	0.0352393
ENSG00000205930	0.00745053
ENSG00000237037	0.0117891
ENSG00000260464	0.791147
ENSG00000272574	0.733365
ENSG00000236204	0.0245283
ENSG00000269982	0.763581
ENSG00000272070	0.257356
ENSG00000272462	0.0531334
ENSG00000229852	0.256973
ENSG00000235652	0.132028
ENSG00000261534	0.922063
ENSG00000260400	0.562876
ENSG00000280798	0.365869
ENSG00000257027	0.0206658
ENSG00000186615	0.256652
ENSG00000228106	0.817005
ENSG00000233461	0.940547
ENSG00000239300	0.231093
ENSG00000276517	0.386147
ENSG00000229692	0.755552
ENSG00000225439	0.781899
ENSG00000273306	0.485461
ENSG00000259863	0.34326
ENSG00000232411	0.240939
ENSG00000271916	0.885339
ENSG00000244124	0.00275967
ENSG00000268129	0.594003
ENSG00000272588	0.0563352
ENSG00000273369	0.0572675
ENSG00000221990	0.666197
ENSG00000248734	0.895733
ENSG00000272341	0.25017
ENSG00000227885	0.865326
ENSG00000271218	0.106136
ENSG00000260000	0.229791
ENSG00000271730	0.0283101
ENSG00000234084	0.189255
ENSG00000226445	0.558728
ENSG00000266896	0.00207223
ENSG00000234456	0.28449
ENSG00000244055	8.46456e-05
ENSG00000273391	0.0886303
ENSG00000251034	0.29084
ENSG00000235531	0.133306
ENSG00000236901	0.00752797
ENSG00000224195	0.868076
ENSG00000229278	0.423386
ENSG00000270589	0.100471
ENSG00000273599	0.0150202
ENSG00000270060	0.00120003
ENSG00000251562	0.143584
ENSG00000255741	0.606184
ENSG00000256452	0.728649
ENSG00000205885	0.0368336
ENSG00000257621	6.61744e-05
ENSG00000258559	0.000336233
ENSG00000276533	0.586644
ENSG00000260773	0.028958
ENSG00000278600	0.709856
ENSG00000261505	0.000499392
ENSG00000260565	0.000451089
ENSG00000260979	0.42855
ENSG00000270580	0.00346234
ENSG00000264290	0.00845721
ENSG00000214708	0.126531
ENSG00000265678	0.000134135
ENSG00000266441	0.392279
ENSG00000197813	0.7077
ENSG00000176593	0.176574
ENSG00000237945	0.473099
ENSG00000270083	0.0909605
ENSG00000232611	0.0669966
ENSG00000260197	0.96624
ENSG00000233621	0.640439
ENSG00000234072	0.0114767
ENSG00000229195	0.0116259
ENSG00000227398	0.0394388
ENSG00000231305	0.00307147
ENSG00000273156	0.519479
ENSG00000251022	0.000943988
ENSG00000272717	0.83542
ENSG00000245213	0.726542
ENSG00000261211	0.340797
ENSG00000228801	0.122393
ENSG00000254615	0.85634
ENSG00000231806	0.0742143
ENSG00000225361	0.033886
ENSG00000236308	0.941878
ENSG00000269038	0.44488
ENSG00000254676	0.0646588
ENSG00000274964	0.435054
ENSG00000276115	0.0204842
ENSG00000257509	0.0220789
ENSG00000272849	0.00638069
ENSG00000274292	0.000907773
ENSG00000260285	0.000806751
ENSG00000244879	0.034854
ENSG00000259673	0.631701
ENSG00000189419	0.235453
ENSG00000261659	0.255285
ENSG00000264920	0.557514
ENSG00000226137	0.953218
ENSG00000267244	0.000837187
ENSG00000269086	0.962042
ENSG00000226696	0.00156458
ENSG00000260583	0.342692
ENSG00000274422	0.648511
ENSG00000260912	0.0996018
ENSG00000234807	2.67419e-05
ENSG00000265688	0.000189623
