# Supplementary material for: 5-Methylcytosine RNA Methyltransferases-Related Long Non-coding RNA to Develop and Validate Biochemical Recurrence Signature in Prostate Cancer
Source: Front Mol Biosci. 2021 Dec 1;8:775304. doi: 10.3389/fmolb.2021.775304 (PMC8672116; doi:10.3389/fmolb.2021.775304)
Supplement: Supplementary file 3 [file Table3.XLSX]

## Sheet: Sheet1
		Small interference RNAs
		sense	antisense
	NC	UUCUCCGAACGUGUCACGUTT	ACGUGACACGUUCGGAGAATT
MAFG-AS1	siRNA-1	GGAGUCAGGGCAAUUCCAATT	UUGGAAUUGCCCUGACUCCTT
	siRNA-2	GGUAACAUAGAGACCCUAUTT	AUAGGGUCUCUAUGUUACCTT
		Primers
	gene_symbol	forward	reverse
	MAFG-AS1	GAAGGTGTTCCGTGGTCAGT	GATGAGTGTGCGGAGTGAGA
	GAPDH	GTCAGTGGTGGACCTGACCT	TGACAAAGTGGTCGTTGAGG
