# Supplementary material for: 5-Methylcytosine RNA Methyltransferases-Related Long Non-coding RNA to Develop and Validate Biochemical Recurrence Signature in Prostate Cancer
Source: Front Mol Biosci. 2021 Dec 1;8:775304. doi: 10.3389/fmolb.2021.775304 (PMC8672116; doi:10.3389/fmolb.2021.775304)
Supplement: Supplementary file 9 [file Table6.XLSX]

## Sheet: GO(Biological_Process)
GO ID	Description	out (1569)	All (17743)	p_value	p.adjust	Genes
GO:0008104	protein localization	317	2725	4.19747e-08	0.000247627	ENSG00000001630;ENSG00000003056;ENSG00000003147;ENSG00000005007;ENSG00000011454;ENSG00000017260;ENSG00000025434;ENSG00000028528;ENSG00000033627;ENSG00000034693;ENSG00000037474;ENSG00000040531;ENSG00000044115;ENSG00000047410;ENSG00000050327;ENSG00000053770;ENSG00000057608;ENSG00000058262;ENSG00000060656;ENSG00000060971;ENSG00000062725;ENSG00000063244;ENSG00000064012;ENSG00000064102;ENSG00000064419…
GO:0034613	cellular protein localization	237	1937	5.82036e-08	0.000247627	ENSG00000003056;ENSG00000005007;ENSG00000011454;ENSG00000017260;ENSG00000028528;ENSG00000034693;ENSG00000037474;ENSG00000044115;ENSG00000047410;ENSG00000058262;ENSG00000060656;ENSG00000062725;ENSG00000063244;ENSG00000064012;ENSG00000064102;ENSG00000064419;ENSG00000065150;ENSG00000065978;ENSG00000067900;ENSG00000068912;ENSG00000069248;ENSG00000071082;ENSG00000072310;ENSG00000072415;ENSG00000077147…
GO:0070727	cellular macromolecule localization	237	1949	9.77212e-08	0.00027717	ENSG00000003056;ENSG00000005007;ENSG00000011454;ENSG00000017260;ENSG00000028528;ENSG00000034693;ENSG00000037474;ENSG00000044115;ENSG00000047410;ENSG00000058262;ENSG00000060656;ENSG00000062725;ENSG00000063244;ENSG00000064012;ENSG00000064102;ENSG00000064419;ENSG00000065150;ENSG00000065978;ENSG00000067900;ENSG00000068912;ENSG00000069248;ENSG00000071082;ENSG00000072310;ENSG00000072415;ENSG00000077147…
GO:0044237	cellular metabolic process	1062	11007	6.19749e-07	0.00131836	ENSG00000002726;ENSG00000003249;ENSG00000003756;ENSG00000004534;ENSG00000004799;ENSG00000005007;ENSG00000005882;ENSG00000006007;ENSG00000006831;ENSG00000007264;ENSG00000008838;ENSG00000009954;ENSG00000011485;ENSG00000012048;ENSG00000012817;ENSG00000013375;ENSG00000013503;ENSG00000014919;ENSG00000020426;ENSG00000023228;ENSG00000023318;ENSG00000023330;ENSG00000025434;ENSG00000028528;ENSG00000032219…
GO:0051641	cellular localization	337	3020	9.85908e-07	0.00167782	ENSG00000003056;ENSG00000005007;ENSG00000006451;ENSG00000011454;ENSG00000017260;ENSG00000028528;ENSG00000034693;ENSG00000036257;ENSG00000037474;ENSG00000039139;ENSG00000044115;ENSG00000046647;ENSG00000047410;ENSG00000053770;ENSG00000057593;ENSG00000057663;ENSG00000058262;ENSG00000060656;ENSG00000062725;ENSG00000063244;ENSG00000064012;ENSG00000064102;ENSG00000064419;ENSG00000065150;ENSG00000065320…
GO:0033036	macromolecule localization	343	3101	1.79233e-06	0.00254182	ENSG00000001630;ENSG00000003056;ENSG00000003147;ENSG00000005007;ENSG00000011454;ENSG00000015520;ENSG00000017260;ENSG00000025434;ENSG00000028528;ENSG00000033627;ENSG00000034693;ENSG00000037474;ENSG00000040531;ENSG00000044115;ENSG00000047410;ENSG00000050327;ENSG00000053770;ENSG00000057608;ENSG00000058262;ENSG00000060656;ENSG00000060971;ENSG00000062725;ENSG00000063244;ENSG00000064012;ENSG00000064102…
GO:0046483	heterocycle metabolic process	629	6171	2.61116e-06	0.00273814	ENSG00000003756;ENSG00000004534;ENSG00000004799;ENSG00000005007;ENSG00000005882;ENSG00000008838;ENSG00000009954;ENSG00000011485;ENSG00000012048;ENSG00000013375;ENSG00000013503;ENSG00000014919;ENSG00000020426;ENSG00000023228;ENSG00000023330;ENSG00000025434;ENSG00000032219;ENSG00000035928;ENSG00000036257;ENSG00000037474;ENSG00000040531;ENSG00000046647;ENSG00000047230;ENSG00000047410;ENSG00000047644…
GO:1901360	organic cyclic compound metabolic process	654	6449	2.83017e-06	0.00273814	ENSG00000001630;ENSG00000003756;ENSG00000004534;ENSG00000004799;ENSG00000005007;ENSG00000005882;ENSG00000008838;ENSG00000009954;ENSG00000011485;ENSG00000012048;ENSG00000013375;ENSG00000013503;ENSG00000014919;ENSG00000015520;ENSG00000020426;ENSG00000023228;ENSG00000023330;ENSG00000025434;ENSG00000032219;ENSG00000035928;ENSG00000036257;ENSG00000037474;ENSG00000040531;ENSG00000046647;ENSG00000047230…
GO:1901566	organonitrogen compound biosynthetic process	219	1855	2.89614e-06	0.00273814	ENSG00000004799;ENSG00000005007;ENSG00000005882;ENSG00000013375;ENSG00000014919;ENSG00000023330;ENSG00000047230;ENSG00000047410;ENSG00000057663;ENSG00000059691;ENSG00000065427;ENSG00000065978;ENSG00000067248;ENSG00000067704;ENSG00000067900;ENSG00000068438;ENSG00000069248;ENSG00000070214;ENSG00000071082;ENSG00000079739;ENSG00000079785;ENSG00000081692;ENSG00000082641;ENSG00000084774;ENSG00000085415…
GO:0033365	protein localization to organelle	127	970	3.67327e-06	0.00312558	ENSG00000003056;ENSG00000034693;ENSG00000044115;ENSG00000047410;ENSG00000058262;ENSG00000064012;ENSG00000064102;ENSG00000064419;ENSG00000065150;ENSG00000065978;ENSG00000069248;ENSG00000071082;ENSG00000072310;ENSG00000078246;ENSG00000079785;ENSG00000080561;ENSG00000084733;ENSG00000085224;ENSG00000086200;ENSG00000092330;ENSG00000092820;ENSG00000096968;ENSG00000099250;ENSG00000099290;ENSG00000100083…
GO:0006725	cellular aromatic compound metabolic process	631	6215	4.37379e-06	0.00338333	ENSG00000003756;ENSG00000004534;ENSG00000004799;ENSG00000005007;ENSG00000005882;ENSG00000008838;ENSG00000009954;ENSG00000011485;ENSG00000012048;ENSG00000013375;ENSG00000013503;ENSG00000014919;ENSG00000020426;ENSG00000023228;ENSG00000023330;ENSG00000025434;ENSG00000032219;ENSG00000035928;ENSG00000036257;ENSG00000037474;ENSG00000040531;ENSG00000046647;ENSG00000047230;ENSG00000047410;ENSG00000047644…
GO:0006139	nucleobase-containing compound metabolic process	609	5987	5.91909e-06	0.00387812	ENSG00000003756;ENSG00000004534;ENSG00000004799;ENSG00000005007;ENSG00000005882;ENSG00000008838;ENSG00000009954;ENSG00000011485;ENSG00000012048;ENSG00000013375;ENSG00000013503;ENSG00000014919;ENSG00000020426;ENSG00000023228;ENSG00000025434;ENSG00000032219;ENSG00000035928;ENSG00000036257;ENSG00000037474;ENSG00000040531;ENSG00000046647;ENSG00000047230;ENSG00000047410;ENSG00000047644;ENSG00000048028…
GO:0034641	cellular nitrogen compound metabolic process	676	6724	5.92497e-06	0.00387812	ENSG00000002726;ENSG00000003756;ENSG00000004534;ENSG00000004799;ENSG00000005007;ENSG00000005882;ENSG00000006007;ENSG00000008838;ENSG00000009954;ENSG00000011485;ENSG00000012048;ENSG00000013375;ENSG00000013503;ENSG00000014919;ENSG00000020426;ENSG00000023228;ENSG00000023330;ENSG00000025434;ENSG00000032219;ENSG00000035928;ENSG00000036257;ENSG00000037474;ENSG00000040531;ENSG00000046647;ENSG00000047230…
GO:0015031	protein transport	211	1805	8.79507e-06	0.00534552	ENSG00000001630;ENSG00000003056;ENSG00000003147;ENSG00000005007;ENSG00000011454;ENSG00000017260;ENSG00000025434;ENSG00000028528;ENSG00000033627;ENSG00000034693;ENSG00000037474;ENSG00000040531;ENSG00000047410;ENSG00000050327;ENSG00000053770;ENSG00000057608;ENSG00000058262;ENSG00000062725;ENSG00000063244;ENSG00000064419;ENSG00000065150;ENSG00000068912;ENSG00000069248;ENSG00000069482;ENSG00000071082…
GO:0045184	establishment of protein localization	223	1940	1.48661e-05	0.00802579	ENSG00000001630;ENSG00000003056;ENSG00000003147;ENSG00000005007;ENSG00000011454;ENSG00000017260;ENSG00000025434;ENSG00000028528;ENSG00000033627;ENSG00000034693;ENSG00000037474;ENSG00000040531;ENSG00000047410;ENSG00000050327;ENSG00000053770;ENSG00000057608;ENSG00000058262;ENSG00000062725;ENSG00000063244;ENSG00000064012;ENSG00000064419;ENSG00000065150;ENSG00000068912;ENSG00000069248;ENSG00000069482…
GO:0015833	peptide transport	214	1850	1.50914e-05	0.00802579	ENSG00000001630;ENSG00000003056;ENSG00000003147;ENSG00000005007;ENSG00000011454;ENSG00000017260;ENSG00000025434;ENSG00000028528;ENSG00000033627;ENSG00000034693;ENSG00000037474;ENSG00000040531;ENSG00000047410;ENSG00000050327;ENSG00000053770;ENSG00000057608;ENSG00000058262;ENSG00000062725;ENSG00000063244;ENSG00000064419;ENSG00000065150;ENSG00000068912;ENSG00000069248;ENSG00000069482;ENSG00000071082…
GO:0044238	primary metabolic process	1039	10903	2.35928e-05	0.0114812	ENSG00000001630;ENSG00000003249;ENSG00000003756;ENSG00000004534;ENSG00000004799;ENSG00000005007;ENSG00000005882;ENSG00000006007;ENSG00000006831;ENSG00000007038;ENSG00000007264;ENSG00000008838;ENSG00000009954;ENSG00000011485;ENSG00000012048;ENSG00000012817;ENSG00000013375;ENSG00000013503;ENSG00000014919;ENSG00000015520;ENSG00000020426;ENSG00000023228;ENSG00000023318;ENSG00000023330;ENSG00000025434…
GO:0071705	nitrogen compound transport	247	2198	2.42873e-05	0.0114812	ENSG00000001630;ENSG00000003056;ENSG00000003147;ENSG00000005007;ENSG00000011454;ENSG00000017260;ENSG00000025434;ENSG00000028528;ENSG00000033627;ENSG00000034693;ENSG00000037474;ENSG00000040531;ENSG00000047410;ENSG00000050327;ENSG00000053770;ENSG00000057608;ENSG00000057663;ENSG00000058262;ENSG00000062725;ENSG00000063244;ENSG00000064419;ENSG00000065150;ENSG00000065978;ENSG00000067715;ENSG00000068912…
GO:0042886	amide transport	216	1887	2.7073e-05	0.0121244	ENSG00000001630;ENSG00000003056;ENSG00000003147;ENSG00000005007;ENSG00000011454;ENSG00000017260;ENSG00000025434;ENSG00000028528;ENSG00000033627;ENSG00000034693;ENSG00000037474;ENSG00000040531;ENSG00000047410;ENSG00000050327;ENSG00000053770;ENSG00000057608;ENSG00000058262;ENSG00000062725;ENSG00000063244;ENSG00000064419;ENSG00000065150;ENSG00000068912;ENSG00000069248;ENSG00000069482;ENSG00000071082…
GO:0006888	ER to Golgi vesicle-mediated transport	37	208	3.0694e-05	0.0130588	ENSG00000036257;ENSG00000057593;ENSG00000086598;ENSG00000088986;ENSG00000100196;ENSG00000107862;ENSG00000108433;ENSG00000108961;ENSG00000114745;ENSG00000117500;ENSG00000129083;ENSG00000134970;ENSG00000143761;ENSG00000144635;ENSG00000149428;ENSG00000151532;ENSG00000152700;ENSG00000153339;ENSG00000158560;ENSG00000158604;ENSG00000165280;ENSG00000166685;ENSG00000166847;ENSG00000168434;ENSG00000169223…
GO:0018210	peptidyl-threonine modification	26	126	3.50708e-05	0.0136602	ENSG00000067900;ENSG00000072518;ENSG00000084774;ENSG00000105287;ENSG00000112640;ENSG00000112742;ENSG00000114867;ENSG00000115263;ENSG00000115339;ENSG00000134318;ENSG00000141429;ENSG00000142192;ENSG00000143641;ENSG00000147133;ENSG00000156194;ENSG00000158856;ENSG00000169032;ENSG00000169344;ENSG00000171219;ENSG00000172939;ENSG00000183735;ENSG00000196632;ENSG00000198648;ENSG00000198752;ENSG00000253729…
GO:0016071	mRNA metabolic process	112	874	3.57538e-05	0.0136602	ENSG00000003756;ENSG00000004534;ENSG00000005007;ENSG00000020426;ENSG00000037474;ENSG00000046647;ENSG00000060339;ENSG00000063244;ENSG00000064607;ENSG00000065978;ENSG00000067900;ENSG00000071082;ENSG00000072310;ENSG00000076650;ENSG00000076770;ENSG00000079785;ENSG00000083520;ENSG00000087087;ENSG00000088038;ENSG00000088247;ENSG00000088930;ENSG00000096063;ENSG00000099995;ENSG00000100764;ENSG00000100813…
GO:0090304	nucleic acid metabolic process	539	5305	3.69239e-05	0.0136602	ENSG00000003756;ENSG00000004534;ENSG00000005007;ENSG00000008838;ENSG00000009954;ENSG00000011485;ENSG00000012048;ENSG00000013503;ENSG00000020426;ENSG00000025434;ENSG00000032219;ENSG00000035928;ENSG00000036257;ENSG00000037474;ENSG00000046647;ENSG00000047410;ENSG00000047644;ENSG00000048028;ENSG00000048392;ENSG00000050327;ENSG00000059691;ENSG00000060339;ENSG00000062194;ENSG00000063244;ENSG00000063978…
GO:0009058	biosynthetic process	632	6327	3.97031e-05	0.0140764	ENSG00000001630;ENSG00000004799;ENSG00000005007;ENSG00000005882;ENSG00000006831;ENSG00000008838;ENSG00000009954;ENSG00000011485;ENSG00000012048;ENSG00000013375;ENSG00000013503;ENSG00000014919;ENSG00000015520;ENSG00000020426;ENSG00000023330;ENSG00000025434;ENSG00000032219;ENSG00000035928;ENSG00000036257;ENSG00000040531;ENSG00000047230;ENSG00000047410;ENSG00000047644;ENSG00000048392;ENSG00000049239…
GO:1901576	organic substance biosynthetic process	624	6241	4.14907e-05	0.0141218	ENSG00000001630;ENSG00000004799;ENSG00000005007;ENSG00000005882;ENSG00000006831;ENSG00000008838;ENSG00000009954;ENSG00000011485;ENSG00000012048;ENSG00000013375;ENSG00000013503;ENSG00000014919;ENSG00000015520;ENSG00000020426;ENSG00000023330;ENSG00000025434;ENSG00000032219;ENSG00000035928;ENSG00000036257;ENSG00000040531;ENSG00000047230;ENSG00000047410;ENSG00000047644;ENSG00000048392;ENSG00000049239…
GO:0046907	intracellular transport	209	1835	5.05524e-05	0.0165443	ENSG00000003056;ENSG00000005007;ENSG00000011454;ENSG00000028528;ENSG00000034693;ENSG00000036257;ENSG00000037474;ENSG00000046647;ENSG00000047410;ENSG00000053770;ENSG00000057593;ENSG00000058262;ENSG00000062725;ENSG00000063244;ENSG00000064419;ENSG00000065150;ENSG00000065320;ENSG00000067715;ENSG00000068912;ENSG00000069248;ENSG00000071082;ENSG00000072310;ENSG00000072864;ENSG00000084733;ENSG00000085415…
GO:0034660	ncRNA metabolic process	84	621	5.35796e-05	0.0168855	ENSG00000037474;ENSG00000059691;ENSG00000064102;ENSG00000065183;ENSG00000065427;ENSG00000067704;ENSG00000068438;ENSG00000071082;ENSG00000072756;ENSG00000079785;ENSG00000083520;ENSG00000087087;ENSG00000088247;ENSG00000088930;ENSG00000089048;ENSG00000090061;ENSG00000095627;ENSG00000100890;ENSG00000101413;ENSG00000101574;ENSG00000103356;ENSG00000106290;ENSG00000108506;ENSG00000109320;ENSG00000109536…
GO:0000959	mitochondrial RNA metabolic process	14	49	5.88332e-05	0.017879	ENSG00000072756;ENSG00000100890;ENSG00000101574;ENSG00000103356;ENSG00000107815;ENSG00000108064;ENSG00000118689;ENSG00000119705;ENSG00000124608;ENSG00000126814;ENSG00000132463;ENSG00000143374;ENSG00000171103;ENSG00000215251
GO:0006399	tRNA metabolic process	35	199	6.31825e-05	0.0185386	ENSG00000037474;ENSG00000059691;ENSG00000065427;ENSG00000067704;ENSG00000068438;ENSG00000072756;ENSG00000079785;ENSG00000100890;ENSG00000103356;ENSG00000110060;ENSG00000113407;ENSG00000115970;ENSG00000120699;ENSG00000124217;ENSG00000124608;ENSG00000124802;ENSG00000126814;ENSG00000132463;ENSG00000133706;ENSG00000134077;ENSG00000134440;ENSG00000135372;ENSG00000136628;ENSG00000141642;ENSG00000143374…
GO:0006396	RNA processing	124	1006	7.98291e-05	0.0223591	ENSG00000003756;ENSG00000004534;ENSG00000020426;ENSG00000037474;ENSG00000046647;ENSG00000060339;ENSG00000063244;ENSG00000064607;ENSG00000065183;ENSG00000065427;ENSG00000065978;ENSG00000068438;ENSG00000071082;ENSG00000072756;ENSG00000076067;ENSG00000076650;ENSG00000076770;ENSG00000079785;ENSG00000083520;ENSG00000087087;ENSG00000088247;ENSG00000088930;ENSG00000089048;ENSG00000096063;ENSG00000099995…
GO:0044283	small molecule biosynthetic process	101	787	8.14588e-05	0.0223591	ENSG00000001630;ENSG00000004799;ENSG00000005882;ENSG00000006831;ENSG00000012048;ENSG00000015520;ENSG00000025434;ENSG00000047230;ENSG00000047410;ENSG00000049239;ENSG00000052802;ENSG00000054179;ENSG00000067064;ENSG00000069248;ENSG00000072310;ENSG00000076685;ENSG00000078549;ENSG00000079739;ENSG00000084774;ENSG00000085415;ENSG00000096717;ENSG00000100393;ENSG00000100644;ENSG00000101255;ENSG00000102144…
GO:0048193	Golgi vesicle transport	60	415	9.99604e-05	0.0258603	ENSG00000017260;ENSG00000028528;ENSG00000036257;ENSG00000057593;ENSG00000066455;ENSG00000084733;ENSG00000086598;ENSG00000088986;ENSG00000089177;ENSG00000100083;ENSG00000100196;ENSG00000107862;ENSG00000108433;ENSG00000108961;ENSG00000114745;ENSG00000117500;ENSG00000129083;ENSG00000131899;ENSG00000132405;ENSG00000134265;ENSG00000134278;ENSG00000134287;ENSG00000134970;ENSG00000140497;ENSG00000142192…
GO:0008152	metabolic process	1108	11780	0.000100292	0.0258603	ENSG00000001630;ENSG00000002726;ENSG00000003249;ENSG00000003756;ENSG00000004534;ENSG00000004799;ENSG00000005007;ENSG00000005882;ENSG00000006007;ENSG00000006831;ENSG00000007038;ENSG00000007264;ENSG00000008838;ENSG00000009954;ENSG00000010165;ENSG00000011485;ENSG00000012048;ENSG00000012817;ENSG00000013375;ENSG00000013503;ENSG00000014919;ENSG00000015520;ENSG00000020426;ENSG00000023228;ENSG00000023318…
GO:0019752	carboxylic acid metabolic process	134	1110	0.000107029	0.0267857	ENSG00000004799;ENSG00000005882;ENSG00000006831;ENSG00000012048;ENSG00000025434;ENSG00000040531;ENSG00000047230;ENSG00000047410;ENSG00000052802;ENSG00000055955;ENSG00000059691;ENSG00000060971;ENSG00000065427;ENSG00000067704;ENSG00000069248;ENSG00000072310;ENSG00000079739;ENSG00000083123;ENSG00000084774;ENSG00000085415;ENSG00000087008;ENSG00000090857;ENSG00000093217;ENSG00000096717;ENSG00000100393…
GO:0044271	cellular nitrogen compound biosynthetic process	512	5063	0.000110518	0.0268684	ENSG00000004799;ENSG00000005007;ENSG00000005882;ENSG00000008838;ENSG00000009954;ENSG00000011485;ENSG00000012048;ENSG00000013375;ENSG00000013503;ENSG00000014919;ENSG00000020426;ENSG00000023330;ENSG00000025434;ENSG00000032219;ENSG00000035928;ENSG00000036257;ENSG00000047230;ENSG00000047410;ENSG00000047644;ENSG00000048392;ENSG00000050327;ENSG00000054179;ENSG00000059691;ENSG00000060339;ENSG00000062194…
GO:0016570	histone modification	66	471	0.000118536	0.0276807	ENSG00000008838;ENSG00000009954;ENSG00000011485;ENSG00000012048;ENSG00000012817;ENSG00000032219;ENSG00000057663;ENSG00000072310;ENSG00000073614;ENSG00000080603;ENSG00000083168;ENSG00000084676;ENSG00000085224;ENSG00000096070;ENSG00000096717;ENSG00000096968;ENSG00000100393;ENSG00000100429;ENSG00000104313;ENSG00000105287;ENSG00000106290;ENSG00000109111;ENSG00000115263;ENSG00000116731;ENSG00000117139…
GO:0044249	cellular biosynthetic process	612	6162	0.000120365	0.0276807	ENSG00000004799;ENSG00000005007;ENSG00000005882;ENSG00000006831;ENSG00000008838;ENSG00000009954;ENSG00000011485;ENSG00000012048;ENSG00000013375;ENSG00000013503;ENSG00000014919;ENSG00000020426;ENSG00000023330;ENSG00000025434;ENSG00000032219;ENSG00000035928;ENSG00000036257;ENSG00000040531;ENSG00000047230;ENSG00000047410;ENSG00000047644;ENSG00000048392;ENSG00000049239;ENSG00000050327;ENSG00000054179…
GO:0016070	RNA metabolic process	483	4754	0.000124436	0.0278637	ENSG00000003756;ENSG00000004534;ENSG00000005007;ENSG00000008838;ENSG00000009954;ENSG00000011485;ENSG00000012048;ENSG00000013503;ENSG00000020426;ENSG00000025434;ENSG00000032219;ENSG00000035928;ENSG00000036257;ENSG00000037474;ENSG00000046647;ENSG00000047410;ENSG00000047644;ENSG00000050327;ENSG00000059691;ENSG00000060339;ENSG00000062194;ENSG00000063244;ENSG00000063978;ENSG00000064102;ENSG00000064489…
GO:0043412	macromolecule modification	464	4551	0.000131194	0.0286238	ENSG00000003249;ENSG00000004799;ENSG00000005882;ENSG00000006831;ENSG00000007264;ENSG00000008838;ENSG00000009954;ENSG00000011485;ENSG00000012048;ENSG00000012817;ENSG00000013375;ENSG00000020426;ENSG00000023318;ENSG00000032219;ENSG00000034677;ENSG00000036257;ENSG00000037474;ENSG00000044090;ENSG00000047410;ENSG00000048028;ENSG00000049130;ENSG00000050327;ENSG00000054277;ENSG00000057663;ENSG00000059145…
GO:0044267	cellular protein metabolic process	539	5367	0.00013498	0.0287135	ENSG00000003249;ENSG00000004799;ENSG00000005007;ENSG00000005882;ENSG00000006831;ENSG00000007264;ENSG00000008838;ENSG00000009954;ENSG00000011485;ENSG00000012048;ENSG00000012817;ENSG00000013375;ENSG00000020426;ENSG00000023318;ENSG00000025434;ENSG00000032219;ENSG00000034677;ENSG00000036257;ENSG00000044090;ENSG00000047410;ENSG00000048028;ENSG00000049130;ENSG00000050327;ENSG00000054277;ENSG00000055163…
GO:0051649	establishment of localization in cell	247	2257	0.000142351	0.029543	ENSG00000003056;ENSG00000005007;ENSG00000011454;ENSG00000028528;ENSG00000034693;ENSG00000036257;ENSG00000037474;ENSG00000039139;ENSG00000046647;ENSG00000047410;ENSG00000053770;ENSG00000057593;ENSG00000057663;ENSG00000058262;ENSG00000062725;ENSG00000063244;ENSG00000064012;ENSG00000064419;ENSG00000065150;ENSG00000065320;ENSG00000067715;ENSG00000067900;ENSG00000068912;ENSG00000069248;ENSG00000071082…
GO:0006397	mRNA processing	72	529	0.000148351	0.0300552	ENSG00000003756;ENSG00000004534;ENSG00000020426;ENSG00000046647;ENSG00000060339;ENSG00000063244;ENSG00000064607;ENSG00000065978;ENSG00000076650;ENSG00000076770;ENSG00000079785;ENSG00000087087;ENSG00000088247;ENSG00000088930;ENSG00000096063;ENSG00000099995;ENSG00000100813;ENSG00000101343;ENSG00000101413;ENSG00000108349;ENSG00000109111;ENSG00000109536;ENSG00000109606;ENSG00000110107;ENSG00000110844…
GO:0071704	organic substance metabolic process	1065	11302	0.000156	0.0308698	ENSG00000001630;ENSG00000002726;ENSG00000003249;ENSG00000003756;ENSG00000004534;ENSG00000004799;ENSG00000005007;ENSG00000005882;ENSG00000006007;ENSG00000006831;ENSG00000007038;ENSG00000007264;ENSG00000008838;ENSG00000009954;ENSG00000011485;ENSG00000012048;ENSG00000012817;ENSG00000013375;ENSG00000013503;ENSG00000014919;ENSG00000015520;ENSG00000020426;ENSG00000023228;ENSG00000023318;ENSG00000023330…
GO:0016569	covalent chromatin modification	67	485	0.000161316	0.0309546	ENSG00000008838;ENSG00000009954;ENSG00000011485;ENSG00000012048;ENSG00000012817;ENSG00000032219;ENSG00000057663;ENSG00000072310;ENSG00000073614;ENSG00000080603;ENSG00000083168;ENSG00000084676;ENSG00000085224;ENSG00000096070;ENSG00000096717;ENSG00000096968;ENSG00000100393;ENSG00000100429;ENSG00000104313;ENSG00000105287;ENSG00000106290;ENSG00000109111;ENSG00000115263;ENSG00000116731;ENSG00000117139…
GO:0070076	histone lysine demethylation	10	30	0.000163704	0.0309546	ENSG00000012817;ENSG00000073614;ENSG00000117139;ENSG00000120733;ENSG00000147050;ENSG00000155666;ENSG00000170854;ENSG00000172943;ENSG00000183878;ENSG00000197724
GO:0006732	coenzyme metabolic process	59	416	0.000192763	0.0356569	ENSG00000004799;ENSG00000005882;ENSG00000047410;ENSG00000049239;ENSG00000069248;ENSG00000079739;ENSG00000085415;ENSG00000090857;ENSG00000100393;ENSG00000100644;ENSG00000102144;ENSG00000111669;ENSG00000123505;ENSG00000124212;ENSG00000124217;ENSG00000124789;ENSG00000131473;ENSG00000131828;ENSG00000131979;ENSG00000132182;ENSG00000132423;ENSG00000136371;ENSG00000136877;ENSG00000136997;ENSG00000137563…
GO:0018107	peptidyl-threonine phosphorylation	23	117	0.000208223	0.0376972	ENSG00000067900;ENSG00000072518;ENSG00000084774;ENSG00000105287;ENSG00000112640;ENSG00000112742;ENSG00000114867;ENSG00000115263;ENSG00000134318;ENSG00000142192;ENSG00000147133;ENSG00000156194;ENSG00000158856;ENSG00000169032;ENSG00000169344;ENSG00000171219;ENSG00000172939;ENSG00000183735;ENSG00000196632;ENSG00000198648;ENSG00000198752;ENSG00000253729;ENSG00000254598
GO:0051276	chromosome organization	148	1269	0.000239491	0.041545	ENSG00000005007;ENSG00000008838;ENSG00000009954;ENSG00000011485;ENSG00000012048;ENSG00000012817;ENSG00000020426;ENSG00000032219;ENSG00000035928;ENSG00000036257;ENSG00000047410;ENSG00000057663;ENSG00000063978;ENSG00000069248;ENSG00000071859;ENSG00000072310;ENSG00000072501;ENSG00000073614;ENSG00000079785;ENSG00000080603;ENSG00000083168;ENSG00000083642;ENSG00000084676;ENSG00000085185;ENSG00000085224…
GO:0043604	amide biosynthetic process	105	849	0.000247198	0.041545	ENSG00000004799;ENSG00000005007;ENSG00000005882;ENSG00000047410;ENSG00000059691;ENSG00000065427;ENSG00000065978;ENSG00000067248;ENSG00000067704;ENSG00000067900;ENSG00000068438;ENSG00000071082;ENSG00000079785;ENSG00000081692;ENSG00000085760;ENSG00000086598;ENSG00000088038;ENSG00000088247;ENSG00000090857;ENSG00000100982;ENSG00000103056;ENSG00000103356;ENSG00000105364;ENSG00000108349;ENSG00000110321…
GO:0036010	protein localization to endosome	9	26	0.000251507	0.041545	ENSG00000092820;ENSG00000099250;ENSG00000099290;ENSG00000100266;ENSG00000111737;ENSG00000134318;ENSG00000159714;ENSG00000163840;ENSG00000172661
GO:0046835	carbohydrate phosphorylation	9	26	0.000251507	0.041545	ENSG00000093217;ENSG00000149476;ENSG00000156510;ENSG00000156515;ENSG00000156958;ENSG00000157353;ENSG00000159399;ENSG00000160883;ENSG00000172456
GO:1901137	carbohydrate derivative biosynthetic process	97	773	0.000253889	0.041545	ENSG00000004799;ENSG00000005882;ENSG00000013375;ENSG00000047230;ENSG00000047410;ENSG00000048392;ENSG00000069248;ENSG00000079739;ENSG00000084774;ENSG00000085415;ENSG00000088035;ENSG00000090857;ENSG00000093217;ENSG00000100393;ENSG00000100644;ENSG00000101346;ENSG00000101911;ENSG00000102144;ENSG00000103056;ENSG00000103202;ENSG00000103489;ENSG00000107331;ENSG00000109320;ENSG00000109586;ENSG00000111669…
GO:0050684	regulation of mRNA processing	26	142	0.00027552	0.044234	ENSG00000003756;ENSG00000063244;ENSG00000076770;ENSG00000096063;ENSG00000100813;ENSG00000109111;ENSG00000110107;ENSG00000117592;ENSG00000119707;ENSG00000121774;ENSG00000129245;ENSG00000130254;ENSG00000135829;ENSG00000136819;ENSG00000137776;ENSG00000153187;ENSG00000159140;ENSG00000160633;ENSG00000160917;ENSG00000162775;ENSG00000163510;ENSG00000165119;ENSG00000167281;ENSG00000205937;ENSG00000213516…
GO:0016577	histone demethylation	10	32	0.000298375	0.0470162	ENSG00000012817;ENSG00000073614;ENSG00000117139;ENSG00000120733;ENSG00000147050;ENSG00000155666;ENSG00000170854;ENSG00000172943;ENSG00000183878;ENSG00000197724
GO:0006886	intracellular protein transport	129	1088	0.000308623	0.0477468	ENSG00000003056;ENSG00000005007;ENSG00000011454;ENSG00000028528;ENSG00000034693;ENSG00000037474;ENSG00000047410;ENSG00000058262;ENSG00000062725;ENSG00000063244;ENSG00000064419;ENSG00000065150;ENSG00000068912;ENSG00000069248;ENSG00000071082;ENSG00000072310;ENSG00000085415;ENSG00000086200;ENSG00000086598;ENSG00000096968;ENSG00000100083;ENSG00000100347;ENSG00000100418;ENSG00000101337;ENSG00000102910…
GO:0051188	cofactor biosynthetic process	49	335	0.000317592	0.0482569	ENSG00000004799;ENSG00000005882;ENSG00000014919;ENSG00000023330;ENSG00000040531;ENSG00000047410;ENSG00000069248;ENSG00000079739;ENSG00000082641;ENSG00000085415;ENSG00000090857;ENSG00000100104;ENSG00000100393;ENSG00000100644;ENSG00000101856;ENSG00000102144;ENSG00000111669;ENSG00000124212;ENSG00000124217;ENSG00000124789;ENSG00000131473;ENSG00000131828;ENSG00000131979;ENSG00000132182;ENSG00000132423…
GO:0006807	nitrogen compound metabolic process	987	10444	0.00033968	0.0507077	ENSG00000001630;ENSG00000002726;ENSG00000003249;ENSG00000003756;ENSG00000004534;ENSG00000004799;ENSG00000005007;ENSG00000005882;ENSG00000006007;ENSG00000006831;ENSG00000007038;ENSG00000007264;ENSG00000008838;ENSG00000009954;ENSG00000011485;ENSG00000012048;ENSG00000012817;ENSG00000013375;ENSG00000013503;ENSG00000014919;ENSG00000015520;ENSG00000020426;ENSG00000023228;ENSG00000023318;ENSG00000023330…
GO:0043039	tRNA aminoacylation	13	51	0.000374664	0.0549658	ENSG00000059691;ENSG00000065427;ENSG00000067704;ENSG00000103356;ENSG00000113407;ENSG00000124608;ENSG00000124802;ENSG00000133706;ENSG00000134440;ENSG00000136628;ENSG00000143374;ENSG00000162396;ENSG00000164022
GO:0008380	RNA splicing	62	456	0.000427559	0.0616626	ENSG00000003756;ENSG00000004534;ENSG00000046647;ENSG00000060339;ENSG00000063244;ENSG00000064607;ENSG00000065978;ENSG00000076650;ENSG00000076770;ENSG00000079785;ENSG00000087087;ENSG00000088247;ENSG00000096063;ENSG00000099995;ENSG00000100813;ENSG00000101343;ENSG00000101574;ENSG00000105568;ENSG00000108349;ENSG00000109111;ENSG00000109536;ENSG00000109606;ENSG00000110107;ENSG00000110844;ENSG00000117592…
GO:0043038	amino acid activation	13	52	0.000459625	0.0651825	ENSG00000059691;ENSG00000065427;ENSG00000067704;ENSG00000103356;ENSG00000113407;ENSG00000124608;ENSG00000124802;ENSG00000133706;ENSG00000134440;ENSG00000136628;ENSG00000143374;ENSG00000162396;ENSG00000164022
GO:0046831	regulation of RNA export from nucleus	6	13	0.000470771	0.0656687	ENSG00000037474;ENSG00000047410;ENSG00000109111;ENSG00000121774;ENSG00000124789;ENSG00000135829
GO:0071702	organic substance transport	276	2608	0.00051282	0.0682738	ENSG00000001630;ENSG00000003056;ENSG00000003147;ENSG00000005007;ENSG00000006831;ENSG00000011454;ENSG00000015520;ENSG00000017260;ENSG00000025434;ENSG00000028528;ENSG00000033627;ENSG00000034693;ENSG00000037474;ENSG00000040531;ENSG00000047410;ENSG00000050327;ENSG00000053770;ENSG00000054277;ENSG00000057608;ENSG00000057663;ENSG00000058262;ENSG00000062725;ENSG00000063244;ENSG00000064419;ENSG00000065150…
GO:0006482	protein demethylation	10	34	0.000514972	0.0682738	ENSG00000012817;ENSG00000073614;ENSG00000117139;ENSG00000120733;ENSG00000147050;ENSG00000155666;ENSG00000170854;ENSG00000172943;ENSG00000183878;ENSG00000197724
GO:0008214	protein dealkylation	10	34	0.000514972	0.0682738	ENSG00000012817;ENSG00000073614;ENSG00000117139;ENSG00000120733;ENSG00000147050;ENSG00000155666;ENSG00000170854;ENSG00000172943;ENSG00000183878;ENSG00000197724
GO:1901362	organic cyclic compound biosynthetic process	459	4565	0.000521541	0.0682738	ENSG00000001630;ENSG00000004799;ENSG00000005882;ENSG00000008838;ENSG00000009954;ENSG00000011485;ENSG00000012048;ENSG00000013375;ENSG00000013503;ENSG00000014919;ENSG00000015520;ENSG00000020426;ENSG00000023330;ENSG00000025434;ENSG00000032219;ENSG00000035928;ENSG00000036257;ENSG00000040531;ENSG00000047230;ENSG00000047410;ENSG00000047644;ENSG00000048392;ENSG00000049239;ENSG00000050327;ENSG00000052802…
GO:0046112	nucleobase biosynthetic process	7	18	0.000553585	0.07055	ENSG00000047230;ENSG00000084774;ENSG00000114491;ENSG00000147224;ENSG00000159131;ENSG00000176974;ENSG00000182199
GO:0044248	cellular catabolic process	263	2475	0.000555512	0.07055	ENSG00000005007;ENSG00000006007;ENSG00000033627;ENSG00000034677;ENSG00000036257;ENSG00000037474;ENSG00000044090;ENSG00000047410;ENSG00000048028;ENSG00000054179;ENSG00000057663;ENSG00000060971;ENSG00000063978;ENSG00000064012;ENSG00000065978;ENSG00000067900;ENSG00000068912;ENSG00000069248;ENSG00000070159;ENSG00000070214;ENSG00000071082;ENSG00000072201;ENSG00000072310;ENSG00000072518;ENSG00000076685…
GO:0043484	regulation of RNA splicing	26	149	0.000595471	0.0745127	ENSG00000003756;ENSG00000063244;ENSG00000076770;ENSG00000096063;ENSG00000100813;ENSG00000101574;ENSG00000110107;ENSG00000117592;ENSG00000119707;ENSG00000121774;ENSG00000129245;ENSG00000132463;ENSG00000136819;ENSG00000153187;ENSG00000159140;ENSG00000162775;ENSG00000163510;ENSG00000165119;ENSG00000167281;ENSG00000169813;ENSG00000178607;ENSG00000185567;ENSG00000205937;ENSG00000213516;ENSG00000244462…
GO:0006418	tRNA aminoacylation for protein translation	12	47	0.00061381	0.0756943	ENSG00000065427;ENSG00000067704;ENSG00000103356;ENSG00000113407;ENSG00000124608;ENSG00000124802;ENSG00000133706;ENSG00000134440;ENSG00000136628;ENSG00000143374;ENSG00000162396;ENSG00000164022
GO:0018205	peptidyl-lysine modification	56	408	0.000629937	0.0765733	ENSG00000008838;ENSG00000012048;ENSG00000032219;ENSG00000047410;ENSG00000057663;ENSG00000069248;ENSG00000080603;ENSG00000083168;ENSG00000083444;ENSG00000084676;ENSG00000085224;ENSG00000085415;ENSG00000090432;ENSG00000096070;ENSG00000096717;ENSG00000100302;ENSG00000100393;ENSG00000100418;ENSG00000100429;ENSG00000104313;ENSG00000106290;ENSG00000109111;ENSG00000115263;ENSG00000115267;ENSG00000117222…
GO:0009894	regulation of catabolic process	124	1059	0.000657261	0.0787695	ENSG00000001630;ENSG00000005007;ENSG00000028528;ENSG00000033627;ENSG00000034677;ENSG00000037474;ENSG00000047410;ENSG00000065978;ENSG00000067900;ENSG00000068912;ENSG00000069248;ENSG00000070159;ENSG00000072310;ENSG00000073711;ENSG00000078747;ENSG00000080561;ENSG00000083520;ENSG00000085382;ENSG00000085415;ENSG00000088247;ENSG00000090432;ENSG00000092820;ENSG00000096717;ENSG00000100083;ENSG00000100393…
GO:0044260	cellular macromolecule metabolic process	815	8525	0.000668194	0.0789676	ENSG00000003249;ENSG00000004799;ENSG00000005007;ENSG00000005882;ENSG00000006831;ENSG00000007264;ENSG00000008838;ENSG00000009954;ENSG00000011485;ENSG00000012048;ENSG00000012817;ENSG00000013375;ENSG00000013503;ENSG00000020426;ENSG00000023318;ENSG00000023330;ENSG00000025434;ENSG00000028528;ENSG00000032219;ENSG00000034677;ENSG00000035928;ENSG00000036257;ENSG00000037474;ENSG00000044090;ENSG00000047410…
GO:0009056	catabolic process	290	2768	0.000690743	0.0805141	ENSG00000001630;ENSG00000005007;ENSG00000006007;ENSG00000028528;ENSG00000033627;ENSG00000034677;ENSG00000036257;ENSG00000037474;ENSG00000044090;ENSG00000047410;ENSG00000048028;ENSG00000054179;ENSG00000057663;ENSG00000060971;ENSG00000063978;ENSG00000064012;ENSG00000065978;ENSG00000067900;ENSG00000068912;ENSG00000069248;ENSG00000070159;ENSG00000070214;ENSG00000071082;ENSG00000072201;ENSG00000072310…
GO:0048024	regulation of mRNA splicing, via spliceosome	20	104	0.000704874	0.081051	ENSG00000003756;ENSG00000063244;ENSG00000076770;ENSG00000096063;ENSG00000100813;ENSG00000110107;ENSG00000117592;ENSG00000119707;ENSG00000121774;ENSG00000129245;ENSG00000136819;ENSG00000153187;ENSG00000159140;ENSG00000162775;ENSG00000163510;ENSG00000165119;ENSG00000167281;ENSG00000205937;ENSG00000213516;ENSG00000259956
GO:0006082	organic acid metabolic process	140	1223	0.000772084	0.0850627	ENSG00000004799;ENSG00000005882;ENSG00000006831;ENSG00000012048;ENSG00000025434;ENSG00000040531;ENSG00000047230;ENSG00000047410;ENSG00000052802;ENSG00000055955;ENSG00000059691;ENSG00000060971;ENSG00000065427;ENSG00000067704;ENSG00000069248;ENSG00000072310;ENSG00000079739;ENSG00000083123;ENSG00000084774;ENSG00000085415;ENSG00000087008;ENSG00000090857;ENSG00000093217;ENSG00000096717;ENSG00000100393…
GO:0043436	oxoacid metabolic process	138	1203	0.000772851	0.0850627	ENSG00000004799;ENSG00000005882;ENSG00000006831;ENSG00000012048;ENSG00000025434;ENSG00000040531;ENSG00000047230;ENSG00000047410;ENSG00000052802;ENSG00000055955;ENSG00000059691;ENSG00000060971;ENSG00000065427;ENSG00000067704;ENSG00000069248;ENSG00000072310;ENSG00000079739;ENSG00000083123;ENSG00000084774;ENSG00000085415;ENSG00000087008;ENSG00000090857;ENSG00000093217;ENSG00000096717;ENSG00000100393…
GO:0035964	COPI-coated vesicle budding	4	6	0.000789746	0.0850627	ENSG00000086598;ENSG00000107862;ENSG00000170348;ENSG00000242247
GO:0048200	Golgi transport vesicle coating	4	6	0.000789746	0.0850627	ENSG00000086598;ENSG00000107862;ENSG00000170348;ENSG00000242247
GO:0048205	COPI coating of Golgi vesicle	4	6	0.000789746	0.0850627	ENSG00000086598;ENSG00000107862;ENSG00000170348;ENSG00000242247
GO:0006464	cellular protein modification process	434	4319	0.000841829	0.0884337	ENSG00000003249;ENSG00000004799;ENSG00000005882;ENSG00000006831;ENSG00000007264;ENSG00000008838;ENSG00000009954;ENSG00000011485;ENSG00000012048;ENSG00000012817;ENSG00000013375;ENSG00000020426;ENSG00000023318;ENSG00000032219;ENSG00000034677;ENSG00000036257;ENSG00000044090;ENSG00000047410;ENSG00000048028;ENSG00000049130;ENSG00000050327;ENSG00000054277;ENSG00000057663;ENSG00000059145;ENSG00000060656…
GO:0036211	protein modification process	434	4319	0.000841829	0.0884337	ENSG00000003249;ENSG00000004799;ENSG00000005882;ENSG00000006831;ENSG00000007264;ENSG00000008838;ENSG00000009954;ENSG00000011485;ENSG00000012048;ENSG00000012817;ENSG00000013375;ENSG00000020426;ENSG00000023318;ENSG00000032219;ENSG00000034677;ENSG00000036257;ENSG00000044090;ENSG00000047410;ENSG00000048028;ENSG00000049130;ENSG00000050327;ENSG00000054277;ENSG00000057663;ENSG00000059145;ENSG00000060656…
GO:0044281	small molecule metabolic process	233	2179	0.000854142	0.0884759	ENSG00000001630;ENSG00000004799;ENSG00000005882;ENSG00000006007;ENSG00000006831;ENSG00000012048;ENSG00000013375;ENSG00000014919;ENSG00000015520;ENSG00000023228;ENSG00000025434;ENSG00000040531;ENSG00000047230;ENSG00000047410;ENSG00000048392;ENSG00000049239;ENSG00000052802;ENSG00000054179;ENSG00000055955;ENSG00000059691;ENSG00000060971;ENSG00000065427;ENSG00000067064;ENSG00000067704;ENSG00000069248…
GO:0072657	protein localization to membrane	86	695	0.000863028	0.0884759	ENSG00000017260;ENSG00000034693;ENSG00000058262;ENSG00000064012;ENSG00000067900;ENSG00000071082;ENSG00000072415;ENSG00000077147;ENSG00000084733;ENSG00000086598;ENSG00000092820;ENSG00000099864;ENSG00000100083;ENSG00000100347;ENSG00000101337;ENSG00000102178;ENSG00000104969;ENSG00000105894;ENSG00000108733;ENSG00000108961;ENSG00000111731;ENSG00000112306;ENSG00000114391;ENSG00000114745;ENSG00000114850…
GO:0007052	mitotic spindle organization	31	194	0.000893119	0.0904709	ENSG00000047410;ENSG00000064102;ENSG00000069248;ENSG00000072501;ENSG00000072864;ENSG00000085415;ENSG00000086065;ENSG00000088986;ENSG00000101972;ENSG00000102901;ENSG00000108424;ENSG00000112742;ENSG00000117724;ENSG00000118007;ENSG00000119408;ENSG00000119638;ENSG00000122952;ENSG00000136122;ENSG00000138092;ENSG00000144635;ENSG00000153187;ENSG00000158560;ENSG00000160551;ENSG00000164114;ENSG00000165280…
GO:0034248	regulation of cellular amide metabolic process	59	442	0.000920533	0.0921508	ENSG00000004799;ENSG00000005007;ENSG00000005882;ENSG00000047410;ENSG00000065978;ENSG00000067248;ENSG00000067900;ENSG00000079785;ENSG00000081692;ENSG00000085760;ENSG00000086598;ENSG00000088038;ENSG00000088247;ENSG00000090857;ENSG00000100982;ENSG00000103056;ENSG00000107331;ENSG00000108349;ENSG00000110321;ENSG00000112339;ENSG00000114867;ENSG00000115211;ENSG00000116106;ENSG00000117543;ENSG00000118689…
GO:0034976	response to endoplasmic reticulum stress	43	299	0.00101468	0.100394	ENSG00000023318;ENSG00000025434;ENSG00000044090;ENSG00000068912;ENSG00000077232;ENSG00000081307;ENSG00000086598;ENSG00000096717;ENSG00000100196;ENSG00000100393;ENSG00000101255;ENSG00000104969;ENSG00000108433;ENSG00000114867;ENSG00000116406;ENSG00000121060;ENSG00000124783;ENSG00000128829;ENSG00000132879;ENSG00000135506;ENSG00000135842;ENSG00000139173;ENSG00000142552;ENSG00000143222;ENSG00000145495…
GO:0034645	cellular macromolecule biosynthetic process	496	5005	0.00103287	0.101019	ENSG00000005007;ENSG00000008838;ENSG00000009954;ENSG00000011485;ENSG00000012048;ENSG00000013375;ENSG00000013503;ENSG00000020426;ENSG00000023330;ENSG00000025434;ENSG00000032219;ENSG00000035928;ENSG00000036257;ENSG00000047410;ENSG00000047644;ENSG00000048392;ENSG00000050327;ENSG00000057663;ENSG00000059691;ENSG00000060339;ENSG00000062194;ENSG00000063978;ENSG00000064102;ENSG00000064489;ENSG00000065427…
GO:0006412	translation	83	671	0.00106545	0.102871	ENSG00000005007;ENSG00000047410;ENSG00000059691;ENSG00000065427;ENSG00000065978;ENSG00000067248;ENSG00000067704;ENSG00000067900;ENSG00000068438;ENSG00000071082;ENSG00000079785;ENSG00000081692;ENSG00000085760;ENSG00000086598;ENSG00000088038;ENSG00000088247;ENSG00000100982;ENSG00000103356;ENSG00000105364;ENSG00000108349;ENSG00000110321;ENSG00000112306;ENSG00000112339;ENSG00000113407;ENSG00000114391…
GO:0007051	spindle organization	38	256	0.00107598	0.102871	ENSG00000047410;ENSG00000063978;ENSG00000064102;ENSG00000069248;ENSG00000072501;ENSG00000072864;ENSG00000085224;ENSG00000085415;ENSG00000086065;ENSG00000088970;ENSG00000088986;ENSG00000092036;ENSG00000092820;ENSG00000101972;ENSG00000102901;ENSG00000108424;ENSG00000112742;ENSG00000117724;ENSG00000118007;ENSG00000119408;ENSG00000119638;ENSG00000122952;ENSG00000136122;ENSG00000138092;ENSG00000144635…
GO:0010467	gene expression	559	5701	0.0011198	0.105871	ENSG00000003756;ENSG00000004534;ENSG00000005007;ENSG00000006831;ENSG00000008838;ENSG00000009954;ENSG00000011485;ENSG00000012048;ENSG00000013503;ENSG00000020426;ENSG00000025434;ENSG00000032219;ENSG00000035928;ENSG00000036257;ENSG00000037474;ENSG00000046647;ENSG00000047410;ENSG00000047644;ENSG00000050327;ENSG00000055163;ENSG00000057593;ENSG00000059691;ENSG00000060339;ENSG00000062194;ENSG00000063244…
GO:0010256	endomembrane system organization	66	511	0.00113465	0.106096	ENSG00000044090;ENSG00000058262;ENSG00000066455;ENSG00000069248;ENSG00000072415;ENSG00000084733;ENSG00000085382;ENSG00000085415;ENSG00000086065;ENSG00000086598;ENSG00000100266;ENSG00000102178;ENSG00000104969;ENSG00000105568;ENSG00000107862;ENSG00000108424;ENSG00000114745;ENSG00000115685;ENSG00000115839;ENSG00000117500;ENSG00000119408;ENSG00000119638;ENSG00000119787;ENSG00000127914;ENSG00000128482…
GO:0009048	dosage compensation by inactivation of X chromosome	6	15	0.001176	0.108767	ENSG00000005007;ENSG00000012048;ENSG00000121931;ENSG00000153187;ENSG00000162775;ENSG00000259956
GO:0019438	aromatic compound biosynthetic process	441	4417	0.00126697	0.115921	ENSG00000004799;ENSG00000005882;ENSG00000008838;ENSG00000009954;ENSG00000011485;ENSG00000012048;ENSG00000013375;ENSG00000013503;ENSG00000014919;ENSG00000020426;ENSG00000023330;ENSG00000025434;ENSG00000032219;ENSG00000035928;ENSG00000036257;ENSG00000040531;ENSG00000047230;ENSG00000047410;ENSG00000047644;ENSG00000048392;ENSG00000050327;ENSG00000054179;ENSG00000054277;ENSG00000060339;ENSG00000062194…
GO:0018130	heterocycle biosynthetic process	440	4407	0.00128699	0.1165	ENSG00000004799;ENSG00000005882;ENSG00000008838;ENSG00000009954;ENSG00000011485;ENSG00000012048;ENSG00000013375;ENSG00000013503;ENSG00000014919;ENSG00000020426;ENSG00000023330;ENSG00000025434;ENSG00000032219;ENSG00000035928;ENSG00000036257;ENSG00000047230;ENSG00000047410;ENSG00000047644;ENSG00000048392;ENSG00000050327;ENSG00000054179;ENSG00000060339;ENSG00000062194;ENSG00000063978;ENSG00000064102…
GO:0032787	monocarboxylic acid metabolic process	82	666	0.00130293	0.116702	ENSG00000004799;ENSG00000005882;ENSG00000006831;ENSG00000012048;ENSG00000025434;ENSG00000047410;ENSG00000052802;ENSG00000060971;ENSG00000069248;ENSG00000072310;ENSG00000079739;ENSG00000085415;ENSG00000087008;ENSG00000090857;ENSG00000093217;ENSG00000096717;ENSG00000100393;ENSG00000100644;ENSG00000101255;ENSG00000102144;ENSG00000102910;ENSG00000103876;ENSG00000105499;ENSG00000106853;ENSG00000111669…
GO:0042558	pteridine-containing compound metabolic process	10	38	0.00133984	0.11799	ENSG00000131979;ENSG00000136371;ENSG00000136877;ENSG00000137563;ENSG00000138669;ENSG00000151552;ENSG00000159131;ENSG00000163738;ENSG00000176974;ENSG00000182199
GO:0006760	folic acid-containing compound metabolic process	8	26	0.00134505	0.11799	ENSG00000131979;ENSG00000136371;ENSG00000136877;ENSG00000137563;ENSG00000159131;ENSG00000163738;ENSG00000176974;ENSG00000182199
GO:0061640	cytoskeleton-dependent cytokinesis	19	102	0.00140871	0.122313	ENSG00000044090;ENSG00000067900;ENSG00000086065;ENSG00000108387;ENSG00000111737;ENSG00000114547;ENSG00000130340;ENSG00000132612;ENSG00000134278;ENSG00000134318;ENSG00000138182;ENSG00000140623;ENSG00000143761;ENSG00000157060;ENSG00000159140;ENSG00000164114;ENSG00000178996;ENSG00000184640;ENSG00000255112
GO:0009108	coenzyme biosynthetic process	38	261	0.00154131	0.132475	ENSG00000004799;ENSG00000005882;ENSG00000047410;ENSG00000069248;ENSG00000079739;ENSG00000085415;ENSG00000090857;ENSG00000100393;ENSG00000100644;ENSG00000102144;ENSG00000111669;ENSG00000124212;ENSG00000124217;ENSG00000124789;ENSG00000131473;ENSG00000131828;ENSG00000131979;ENSG00000132182;ENSG00000132423;ENSG00000136371;ENSG00000136877;ENSG00000136997;ENSG00000142192;ENSG00000143437;ENSG00000151552…
GO:0000375	RNA splicing, via transesterification reactions	49	360	0.0015917	0.135438	ENSG00000003756;ENSG00000004534;ENSG00000046647;ENSG00000060339;ENSG00000063244;ENSG00000065978;ENSG00000076650;ENSG00000076770;ENSG00000079785;ENSG00000087087;ENSG00000088247;ENSG00000096063;ENSG00000099995;ENSG00000100813;ENSG00000101343;ENSG00000108349;ENSG00000109536;ENSG00000109606;ENSG00000110107;ENSG00000110844;ENSG00000117592;ENSG00000119707;ENSG00000121774;ENSG00000124380;ENSG00000129245…
GO:0009451	RNA modification	27	168	0.00170147	0.140785	ENSG00000037474;ENSG00000068438;ENSG00000100890;ENSG00000100982;ENSG00000101574;ENSG00000110060;ENSG00000115970;ENSG00000123200;ENSG00000124217;ENSG00000124608;ENSG00000126814;ENSG00000134077;ENSG00000135372;ENSG00000138382;ENSG00000143303;ENSG00000160710;ENSG00000162775;ENSG00000162971;ENSG00000163694;ENSG00000165832;ENSG00000167264;ENSG00000168806;ENSG00000169972;ENSG00000171103;ENSG00000180917…
GO:1903311	regulation of mRNA metabolic process	47	343	0.00170757	0.140785	ENSG00000003756;ENSG00000005007;ENSG00000063244;ENSG00000065978;ENSG00000067900;ENSG00000076770;ENSG00000083520;ENSG00000088247;ENSG00000096063;ENSG00000100764;ENSG00000100813;ENSG00000100823;ENSG00000109111;ENSG00000110107;ENSG00000114867;ENSG00000117592;ENSG00000119707;ENSG00000120699;ENSG00000121274;ENSG00000121774;ENSG00000129084;ENSG00000129245;ENSG00000130254;ENSG00000134318;ENSG00000135829…
GO:2000646	positive regulation of receptor catabolic process	4	7	0.0017135	0.140785	ENSG00000078747;ENSG00000107331;ENSG00000163840;ENSG00000196396
GO:0019217	regulation of fatty acid metabolic process	18	96	0.00172072	0.140785	ENSG00000004799;ENSG00000005882;ENSG00000006831;ENSG00000012048;ENSG00000025434;ENSG00000072310;ENSG00000090857;ENSG00000096717;ENSG00000101255;ENSG00000102910;ENSG00000112033;ENSG00000135046;ENSG00000164951;ENSG00000166148;ENSG00000168389;ENSG00000173208;ENSG00000242366;ENSG00000254647
GO:0032239	regulation of nucleobase-containing compound transport	6	16	0.00174172	0.141146	ENSG00000037474;ENSG00000047410;ENSG00000109111;ENSG00000121774;ENSG00000124789;ENSG00000135829
GO:1903427	negative regulation of reactive oxygen species biosynthetic process	9	33	0.00176246	0.141479	ENSG00000040531;ENSG00000088247;ENSG00000088986;ENSG00000101951;ENSG00000118965;ENSG00000124212;ENSG00000134318;ENSG00000173208;ENSG00000254647
GO:1901575	organic substance catabolic process	240	2286	0.0019195	0.152645	ENSG00000001630;ENSG00000005007;ENSG00000006007;ENSG00000028528;ENSG00000034677;ENSG00000036257;ENSG00000037474;ENSG00000044090;ENSG00000047410;ENSG00000048028;ENSG00000054179;ENSG00000060971;ENSG00000063978;ENSG00000064012;ENSG00000065978;ENSG00000067900;ENSG00000068912;ENSG00000069248;ENSG00000070159;ENSG00000070214;ENSG00000071082;ENSG00000072201;ENSG00000073711;ENSG00000076685;ENSG00000077232…
GO:0034404	nucleobase-containing small molecule biosynthetic process	35	238	0.0019458	0.15328	ENSG00000047230;ENSG00000047410;ENSG00000054179;ENSG00000069248;ENSG00000076685;ENSG00000079739;ENSG00000084774;ENSG00000085415;ENSG00000100393;ENSG00000100644;ENSG00000102144;ENSG00000103202;ENSG00000111669;ENSG00000113231;ENSG00000114491;ENSG00000123505;ENSG00000124789;ENSG00000132182;ENSG00000133805;ENSG00000136159;ENSG00000136997;ENSG00000142192;ENSG00000143437;ENSG00000156110;ENSG00000156136…
GO:0001510	RNA methylation	16	82	0.00198152	0.15328	ENSG00000037474;ENSG00000068438;ENSG00000100890;ENSG00000100982;ENSG00000101574;ENSG00000115970;ENSG00000123200;ENSG00000126814;ENSG00000134077;ENSG00000138382;ENSG00000143303;ENSG00000162775;ENSG00000168806;ENSG00000171103;ENSG00000180917;ENSG00000259956
GO:0006446	regulation of translational initiation	16	82	0.00198152	0.15328	ENSG00000047410;ENSG00000067248;ENSG00000079785;ENSG00000085760;ENSG00000086598;ENSG00000110321;ENSG00000114867;ENSG00000121774;ENSG00000124374;ENSG00000128829;ENSG00000147677;ENSG00000148730;ENSG00000155506;ENSG00000158092;ENSG00000158417;ENSG00000243056
GO:0006090	pyruvate metabolic process	25	154	0.00214846	0.164696	ENSG00000004799;ENSG00000005882;ENSG00000047410;ENSG00000069248;ENSG00000079739;ENSG00000085415;ENSG00000090857;ENSG00000100393;ENSG00000100644;ENSG00000102144;ENSG00000111669;ENSG00000124789;ENSG00000131828;ENSG00000132182;ENSG00000136997;ENSG00000142192;ENSG00000143437;ENSG00000155380;ENSG00000156510;ENSG00000156515;ENSG00000159399;ENSG00000160883;ENSG00000164951;ENSG00000173599;ENSG00000254647
GO:2000378	negative regulation of reactive oxygen species metabolic process	13	61	0.00225156	0.168064	ENSG00000012048;ENSG00000040531;ENSG00000057663;ENSG00000088247;ENSG00000088986;ENSG00000100644;ENSG00000101951;ENSG00000118965;ENSG00000124212;ENSG00000134318;ENSG00000159399;ENSG00000173208;ENSG00000254647
GO:1902850	microtubule cytoskeleton organization involved in mitosis	32	214	0.00226914	0.168064	ENSG00000047410;ENSG00000064102;ENSG00000069248;ENSG00000072501;ENSG00000072864;ENSG00000085415;ENSG00000086065;ENSG00000088986;ENSG00000101972;ENSG00000102901;ENSG00000108424;ENSG00000112742;ENSG00000117724;ENSG00000118007;ENSG00000119408;ENSG00000119638;ENSG00000122952;ENSG00000136122;ENSG00000138092;ENSG00000144635;ENSG00000147316;ENSG00000153187;ENSG00000158560;ENSG00000160551;ENSG00000164114…
GO:0000377	RNA splicing, via transesterification reactions with bulged adenosine as nucleophile	48	357	0.00227141	0.168064	ENSG00000003756;ENSG00000004534;ENSG00000046647;ENSG00000060339;ENSG00000063244;ENSG00000065978;ENSG00000076650;ENSG00000076770;ENSG00000079785;ENSG00000087087;ENSG00000096063;ENSG00000099995;ENSG00000100813;ENSG00000101343;ENSG00000108349;ENSG00000109536;ENSG00000109606;ENSG00000110107;ENSG00000110844;ENSG00000117592;ENSG00000119707;ENSG00000121774;ENSG00000124380;ENSG00000129245;ENSG00000135829…
GO:0000398	mRNA splicing, via spliceosome	48	357	0.00227141	0.168064	ENSG00000003756;ENSG00000004534;ENSG00000046647;ENSG00000060339;ENSG00000063244;ENSG00000065978;ENSG00000076650;ENSG00000076770;ENSG00000079785;ENSG00000087087;ENSG00000096063;ENSG00000099995;ENSG00000100813;ENSG00000101343;ENSG00000108349;ENSG00000109536;ENSG00000109606;ENSG00000110107;ENSG00000110844;ENSG00000117592;ENSG00000119707;ENSG00000121774;ENSG00000124380;ENSG00000129245;ENSG00000135829…
GO:0090407	organophosphate biosynthetic process	84	700	0.00239369	0.175585	ENSG00000004799;ENSG00000005882;ENSG00000047230;ENSG00000047410;ENSG00000048392;ENSG00000063601;ENSG00000065427;ENSG00000067064;ENSG00000069248;ENSG00000070214;ENSG00000078549;ENSG00000079739;ENSG00000084774;ENSG00000085415;ENSG00000090857;ENSG00000093217;ENSG00000100288;ENSG00000100393;ENSG00000100644;ENSG00000101911;ENSG00000102144;ENSG00000103043;ENSG00000103202;ENSG00000104879;ENSG00000105499…
GO:0032446	protein modification by small protein conjugation	112	977	0.00242566	0.17641	ENSG00000008838;ENSG00000012048;ENSG00000034677;ENSG00000036257;ENSG00000044090;ENSG00000047410;ENSG00000057663;ENSG00000059145;ENSG00000063244;ENSG00000063978;ENSG00000069248;ENSG00000072201;ENSG00000078747;ENSG00000078967;ENSG00000080561;ENSG00000081307;ENSG00000085382;ENSG00000085415;ENSG00000086102;ENSG00000089053;ENSG00000090432;ENSG00000092140;ENSG00000096717;ENSG00000100302;ENSG00000100628…
GO:0043043	peptide biosynthetic process	84	701	0.00249073	0.17763	ENSG00000005007;ENSG00000047410;ENSG00000059691;ENSG00000065427;ENSG00000065978;ENSG00000067248;ENSG00000067704;ENSG00000067900;ENSG00000068438;ENSG00000071082;ENSG00000079785;ENSG00000081692;ENSG00000085760;ENSG00000086598;ENSG00000088038;ENSG00000088247;ENSG00000100982;ENSG00000103356;ENSG00000105364;ENSG00000108349;ENSG00000110321;ENSG00000112306;ENSG00000112339;ENSG00000113407;ENSG00000114391…
GO:0007549	dosage compensation	6	17	0.00249205	0.17763	ENSG00000005007;ENSG00000012048;ENSG00000121931;ENSG00000153187;ENSG00000162775;ENSG00000259956
GO:1900272	negative regulation of long-term synaptic potentiation	5	12	0.00250507	0.17763	ENSG00000105894;ENSG00000116106;ENSG00000142192;ENSG00000158528;ENSG00000168309
GO:0006610	ribosomal protein import into nucleus	3	4	0.00257835	0.180651	ENSG00000065150;ENSG00000086200;ENSG00000108424
GO:0043603	cellular amide metabolic process	129	1150	0.00259013	0.180651	ENSG00000004799;ENSG00000005007;ENSG00000005882;ENSG00000040531;ENSG00000047410;ENSG00000059691;ENSG00000065427;ENSG00000065978;ENSG00000067248;ENSG00000067704;ENSG00000067900;ENSG00000068438;ENSG00000071082;ENSG00000079785;ENSG00000081692;ENSG00000085760;ENSG00000086598;ENSG00000088038;ENSG00000088247;ENSG00000090857;ENSG00000100982;ENSG00000103056;ENSG00000103356;ENSG00000105364;ENSG00000105568…
GO:0009059	macromolecule biosynthetic process	497	5071	0.0026243	0.181546	ENSG00000005007;ENSG00000008838;ENSG00000009954;ENSG00000011485;ENSG00000012048;ENSG00000013375;ENSG00000013503;ENSG00000020426;ENSG00000023330;ENSG00000025434;ENSG00000032219;ENSG00000035928;ENSG00000036257;ENSG00000047410;ENSG00000047644;ENSG00000048392;ENSG00000050327;ENSG00000057663;ENSG00000059691;ENSG00000060339;ENSG00000062194;ENSG00000063978;ENSG00000064102;ENSG00000064489;ENSG00000065427…
GO:0031329	regulation of cellular catabolic process	108	940	0.0026797	0.182922	ENSG00000005007;ENSG00000033627;ENSG00000034677;ENSG00000037474;ENSG00000047410;ENSG00000065978;ENSG00000067900;ENSG00000068912;ENSG00000069248;ENSG00000070159;ENSG00000072310;ENSG00000078747;ENSG00000080561;ENSG00000083520;ENSG00000085415;ENSG00000088247;ENSG00000090432;ENSG00000092820;ENSG00000096717;ENSG00000100393;ENSG00000100418;ENSG00000100554;ENSG00000100644;ENSG00000100764;ENSG00000100823…
GO:0006996	organelle organization	409	4112	0.00269708	0.182922	ENSG00000005007;ENSG00000006451;ENSG00000008838;ENSG00000009954;ENSG00000011485;ENSG00000012048;ENSG00000012817;ENSG00000017260;ENSG00000020426;ENSG00000023228;ENSG00000023330;ENSG00000032219;ENSG00000033627;ENSG00000034677;ENSG00000034693;ENSG00000035928;ENSG00000036257;ENSG00000039139;ENSG00000044090;ENSG00000044115;ENSG00000047410;ENSG00000048392;ENSG00000050327;ENSG00000051620;ENSG00000055163…
GO:0051186	cofactor metabolic process	77	635	0.00270868	0.182922	ENSG00000004799;ENSG00000005882;ENSG00000014919;ENSG00000023330;ENSG00000040531;ENSG00000047410;ENSG00000049239;ENSG00000069248;ENSG00000079739;ENSG00000082641;ENSG00000085415;ENSG00000090857;ENSG00000100104;ENSG00000100393;ENSG00000100644;ENSG00000101856;ENSG00000102144;ENSG00000103245;ENSG00000111669;ENSG00000117592;ENSG00000119688;ENSG00000121053;ENSG00000123505;ENSG00000124212;ENSG00000124217…
GO:0018193	peptidyl-amino acid modification	143	1294	0.00273334	0.183134	ENSG00000007264;ENSG00000008838;ENSG00000009954;ENSG00000012048;ENSG00000032219;ENSG00000047410;ENSG00000049130;ENSG00000057663;ENSG00000065243;ENSG00000067900;ENSG00000069248;ENSG00000072518;ENSG00000080603;ENSG00000083168;ENSG00000083444;ENSG00000084676;ENSG00000084774;ENSG00000085224;ENSG00000085415;ENSG00000090432;ENSG00000096070;ENSG00000096717;ENSG00000096968;ENSG00000099250;ENSG00000100271…
GO:0008033	tRNA processing	22	132	0.00275556	0.18318	ENSG00000037474;ENSG00000065427;ENSG00000068438;ENSG00000072756;ENSG00000079785;ENSG00000100890;ENSG00000110060;ENSG00000115970;ENSG00000124217;ENSG00000124608;ENSG00000126814;ENSG00000132463;ENSG00000134077;ENSG00000135372;ENSG00000141642;ENSG00000160917;ENSG00000162971;ENSG00000165832;ENSG00000167264;ENSG00000168806;ENSG00000169972;ENSG00000171103
GO:0006417	regulation of translation	49	371	0.00296502	0.19543	ENSG00000005007;ENSG00000047410;ENSG00000065978;ENSG00000067248;ENSG00000067900;ENSG00000079785;ENSG00000081692;ENSG00000085760;ENSG00000086598;ENSG00000088038;ENSG00000088247;ENSG00000100982;ENSG00000108349;ENSG00000110321;ENSG00000112339;ENSG00000114867;ENSG00000115211;ENSG00000117543;ENSG00000118689;ENSG00000120705;ENSG00000121774;ENSG00000124374;ENSG00000128829;ENSG00000129245;ENSG00000134318…
GO:0009124	nucleoside monophosphate biosynthetic process	31	209	0.00298577	0.19543	ENSG00000047410;ENSG00000069248;ENSG00000079739;ENSG00000084774;ENSG00000085415;ENSG00000100393;ENSG00000100644;ENSG00000101911;ENSG00000102144;ENSG00000111669;ENSG00000114491;ENSG00000124789;ENSG00000132182;ENSG00000133805;ENSG00000136997;ENSG00000142192;ENSG00000143437;ENSG00000147224;ENSG00000156110;ENSG00000156136;ENSG00000156510;ENSG00000156515;ENSG00000159131;ENSG00000159399;ENSG00000160883…
GO:1901659	glycosyl compound biosynthetic process	11	49	0.00312502	0.202983	ENSG00000047230;ENSG00000084774;ENSG00000103202;ENSG00000114491;ENSG00000123505;ENSG00000156110;ENSG00000156136;ENSG00000162971;ENSG00000166548;ENSG00000168806;ENSG00000178035
GO:0010510	regulation of acetyl-CoA biosynthetic process from pyruvate	4	8	0.00318743	0.205468	ENSG00000004799;ENSG00000005882;ENSG00000090857;ENSG00000164951
GO:0042176	regulation of protein catabolic process	53	410	0.0032524	0.20808	ENSG00000001630;ENSG00000028528;ENSG00000034677;ENSG00000067900;ENSG00000068912;ENSG00000070159;ENSG00000073711;ENSG00000078747;ENSG00000085382;ENSG00000092820;ENSG00000100083;ENSG00000100418;ENSG00000100764;ENSG00000101255;ENSG00000104969;ENSG00000107331;ENSG00000107882;ENSG00000111276;ENSG00000115266;ENSG00000116106;ENSG00000130340;ENSG00000135049;ENSG00000135506;ENSG00000136159;ENSG00000137393…
GO:0006891	intra-Golgi vesicle-mediated transport	9	36	0.00338018	0.214641	ENSG00000066455;ENSG00000108433;ENSG00000129083;ENSG00000134265;ENSG00000147127;ENSG00000151532;ENSG00000166685;ENSG00000172007;ENSG00000181789
GO:0035372	protein localization to microtubule	6	18	0.00346128	0.216559	ENSG00000080561;ENSG00000131504;ENSG00000138182;ENSG00000153187;ENSG00000166974;ENSG00000198824
GO:0046653	tetrahydrofolate metabolic process	6	18	0.00346128	0.216559	ENSG00000131979;ENSG00000136371;ENSG00000159131;ENSG00000163738;ENSG00000176974;ENSG00000182199
GO:0072595	maintenance of protein localization in organelle	10	43	0.00362151	0.22493	ENSG00000100196;ENSG00000119760;ENSG00000135506;ENSG00000136810;ENSG00000153187;ENSG00000156515;ENSG00000157916;ENSG00000159399;ENSG00000165632;ENSG00000197579
GO:0009100	glycoprotein metabolic process	53	413	0.003784	0.233319	ENSG00000013375;ENSG00000023318;ENSG00000088035;ENSG00000100644;ENSG00000101346;ENSG00000103489;ENSG00000104774;ENSG00000107331;ENSG00000109586;ENSG00000111817;ENSG00000112033;ENSG00000114745;ENSG00000115339;ENSG00000115526;ENSG00000116209;ENSG00000116406;ENSG00000117682;ENSG00000117983;ENSG00000120697;ENSG00000126091;ENSG00000130287;ENSG00000132879;ENSG00000135506;ENSG00000135916;ENSG00000136542…
GO:0032259	methylation	49	376	0.00387106	0.23697	ENSG00000010165;ENSG00000012048;ENSG00000032219;ENSG00000037474;ENSG00000053328;ENSG00000068438;ENSG00000085224;ENSG00000095627;ENSG00000096717;ENSG00000100890;ENSG00000100982;ENSG00000101574;ENSG00000109111;ENSG00000115263;ENSG00000115970;ENSG00000116731;ENSG00000117222;ENSG00000117543;ENSG00000120265;ENSG00000120705;ENSG00000123200;ENSG00000126814;ENSG00000132423;ENSG00000134077;ENSG00000135632…
GO:0006470	protein dephosphorylation	44	331	0.0041676	0.253301	ENSG00000011485;ENSG00000060656;ENSG00000063601;ENSG00000066557;ENSG00000067900;ENSG00000070159;ENSG00000070190;ENSG00000073711;ENSG00000096968;ENSG00000099991;ENSG00000100324;ENSG00000100614;ENSG00000101413;ENSG00000104313;ENSG00000105568;ENSG00000105894;ENSG00000111679;ENSG00000111880;ENSG00000112640;ENSG00000115685;ENSG00000122477;ENSG00000132323;ENSG00000134318;ENSG00000142949;ENSG00000143079…
GO:0016266	O-glycan processing	12	58	0.0042327	0.255433	ENSG00000101346;ENSG00000109586;ENSG00000115339;ENSG00000117983;ENSG00000126091;ENSG00000136542;ENSG00000140835;ENSG00000141429;ENSG00000143641;ENSG00000171195;ENSG00000187210;ENSG00000215182
GO:0016311	dephosphorylation	62	501	0.00426624	0.255572	ENSG00000011485;ENSG00000060656;ENSG00000063601;ENSG00000066557;ENSG00000067900;ENSG00000070159;ENSG00000070190;ENSG00000073711;ENSG00000076685;ENSG00000096968;ENSG00000099991;ENSG00000100324;ENSG00000100614;ENSG00000100823;ENSG00000100982;ENSG00000101413;ENSG00000104313;ENSG00000105568;ENSG00000105894;ENSG00000110925;ENSG00000111679;ENSG00000111880;ENSG00000111906;ENSG00000112640;ENSG00000115685…
GO:0006520	cellular amino acid metabolic process	49	378	0.00429507	0.255572	ENSG00000040531;ENSG00000047230;ENSG00000059691;ENSG00000065427;ENSG00000067704;ENSG00000083123;ENSG00000084774;ENSG00000100764;ENSG00000103356;ENSG00000103876;ENSG00000104879;ENSG00000106049;ENSG00000112294;ENSG00000113407;ENSG00000119711;ENSG00000124608;ENSG00000124802;ENSG00000129084;ENSG00000129521;ENSG00000133706;ENSG00000134440;ENSG00000136371;ENSG00000136628;ENSG00000136877;ENSG00000137274…
GO:0006486	protein glycosylation	35	250	0.00440688	0.257936	ENSG00000013375;ENSG00000088035;ENSG00000101346;ENSG00000107331;ENSG00000109586;ENSG00000114745;ENSG00000115339;ENSG00000116209;ENSG00000116406;ENSG00000117682;ENSG00000117983;ENSG00000120697;ENSG00000126091;ENSG00000136542;ENSG00000138336;ENSG00000138821;ENSG00000139133;ENSG00000140835;ENSG00000141429;ENSG00000141458;ENSG00000143641;ENSG00000144647;ENSG00000148488;ENSG00000158850;ENSG00000162885…
GO:0043413	macromolecule glycosylation	35	250	0.00440688	0.257936	ENSG00000013375;ENSG00000088035;ENSG00000101346;ENSG00000107331;ENSG00000109586;ENSG00000114745;ENSG00000115339;ENSG00000116209;ENSG00000116406;ENSG00000117682;ENSG00000117983;ENSG00000120697;ENSG00000126091;ENSG00000136542;ENSG00000138336;ENSG00000138821;ENSG00000139133;ENSG00000140835;ENSG00000141429;ENSG00000141458;ENSG00000143641;ENSG00000144647;ENSG00000148488;ENSG00000158850;ENSG00000162885…
GO:0043170	macromolecule metabolic process	905	9672	0.00442575	0.257936	ENSG00000001630;ENSG00000003249;ENSG00000003756;ENSG00000004534;ENSG00000004799;ENSG00000005007;ENSG00000005882;ENSG00000006831;ENSG00000007038;ENSG00000007264;ENSG00000008838;ENSG00000009954;ENSG00000011485;ENSG00000012048;ENSG00000012817;ENSG00000013375;ENSG00000013503;ENSG00000015520;ENSG00000020426;ENSG00000023318;ENSG00000023330;ENSG00000025434;ENSG00000028528;ENSG00000032219;ENSG00000034677…
GO:0019058	viral life cycle	49	379	0.0045216	0.26173	ENSG00000047188;ENSG00000047410;ENSG00000057663;ENSG00000065243;ENSG00000069248;ENSG00000078747;ENSG00000080561;ENSG00000085415;ENSG00000086065;ENSG00000088986;ENSG00000090061;ENSG00000096063;ENSG00000099250;ENSG00000104228;ENSG00000108424;ENSG00000108468;ENSG00000116525;ENSG00000121060;ENSG00000121864;ENSG00000124789;ENSG00000128829;ENSG00000132182;ENSG00000132612;ENSG00000134318;ENSG00000141458…
GO:0007030	Golgi organization	23	146	0.00463294	0.263215	ENSG00000044090;ENSG00000066455;ENSG00000085382;ENSG00000086598;ENSG00000107862;ENSG00000114745;ENSG00000117500;ENSG00000119787;ENSG00000127914;ENSG00000134970;ENSG00000151532;ENSG00000153339;ENSG00000158604;ENSG00000166685;ENSG00000168434;ENSG00000169032;ENSG00000169223;ENSG00000170348;ENSG00000172007;ENSG00000172780;ENSG00000173230;ENSG00000183597;ENSG00000187240
GO:0043967	histone H4 acetylation	13	66	0.00464005	0.263215	ENSG00000012048;ENSG00000057663;ENSG00000084676;ENSG00000096717;ENSG00000100393;ENSG00000123562;ENSG00000136504;ENSG00000139620;ENSG00000168395;ENSG00000171148;ENSG00000174579;ENSG00000178409;ENSG00000183495
GO:0046148	pigment biosynthetic process	13	66	0.00464005	0.263215	ENSG00000014919;ENSG00000023330;ENSG00000040531;ENSG00000054277;ENSG00000082641;ENSG00000100104;ENSG00000101856;ENSG00000147224;ENSG00000148218;ENSG00000159131;ENSG00000176974;ENSG00000182199;ENSG00000188690
GO:0045947	negative regulation of translational initiation	6	19	0.00468495	0.264001	ENSG00000047410;ENSG00000124374;ENSG00000128829;ENSG00000148730;ENSG00000155506;ENSG00000243056
GO:0046390	ribose phosphate biosynthetic process	41	306	0.00482724	0.269624	ENSG00000004799;ENSG00000005882;ENSG00000047230;ENSG00000047410;ENSG00000069248;ENSG00000079739;ENSG00000084774;ENSG00000085415;ENSG00000090857;ENSG00000100393;ENSG00000100644;ENSG00000101911;ENSG00000102144;ENSG00000103202;ENSG00000111669;ENSG00000114491;ENSG00000124789;ENSG00000131473;ENSG00000131828;ENSG00000132182;ENSG00000133805;ENSG00000136997;ENSG00000142192;ENSG00000143437;ENSG00000147224…
GO:0009306	protein secretion	48	371	0.0048481	0.269624	ENSG00000001630;ENSG00000003056;ENSG00000003147;ENSG00000025434;ENSG00000069482;ENSG00000072310;ENSG00000084733;ENSG00000088986;ENSG00000092820;ENSG00000096968;ENSG00000100644;ENSG00000104783;ENSG00000112033;ENSG00000115107;ENSG00000115263;ENSG00000120533;ENSG00000129158;ENSG00000131899;ENSG00000135046;ENSG00000136802;ENSG00000142552;ENSG00000143195;ENSG00000143761;ENSG00000145242;ENSG00000148672…
GO:0009101	glycoprotein biosynthetic process	44	334	0.00491369	0.271497	ENSG00000013375;ENSG00000088035;ENSG00000101346;ENSG00000103489;ENSG00000107331;ENSG00000109586;ENSG00000111817;ENSG00000114745;ENSG00000115339;ENSG00000115526;ENSG00000116209;ENSG00000116406;ENSG00000117682;ENSG00000117983;ENSG00000120697;ENSG00000126091;ENSG00000130287;ENSG00000135916;ENSG00000136542;ENSG00000138336;ENSG00000138821;ENSG00000139133;ENSG00000140835;ENSG00000141429;ENSG00000141458…
GO:0046777	protein autophosphorylation	33	234	0.0049876	0.273803	ENSG00000072518;ENSG00000084774;ENSG00000096968;ENSG00000105287;ENSG00000111837;ENSG00000112640;ENSG00000112742;ENSG00000114738;ENSG00000115661;ENSG00000116106;ENSG00000119408;ENSG00000125508;ENSG00000128829;ENSG00000135605;ENSG00000138669;ENSG00000141503;ENSG00000145431;ENSG00000147133;ENSG00000157168;ENSG00000160551;ENSG00000171094;ENSG00000172939;ENSG00000178607;ENSG00000181085;ENSG00000182580…
GO:0043414	macromolecule methylation	42	316	0.00504844	0.275312	ENSG00000012048;ENSG00000032219;ENSG00000037474;ENSG00000068438;ENSG00000085224;ENSG00000095627;ENSG00000096717;ENSG00000100890;ENSG00000100982;ENSG00000101574;ENSG00000109111;ENSG00000115263;ENSG00000115970;ENSG00000116731;ENSG00000117222;ENSG00000120265;ENSG00000120705;ENSG00000123200;ENSG00000126814;ENSG00000134077;ENSG00000135632;ENSG00000136997;ENSG00000137815;ENSG00000138336;ENSG00000138382…
GO:0034470	ncRNA processing	55	438	0.0050798	0.275312	ENSG00000037474;ENSG00000065183;ENSG00000065427;ENSG00000068438;ENSG00000071082;ENSG00000072756;ENSG00000079785;ENSG00000083520;ENSG00000087087;ENSG00000088930;ENSG00000089048;ENSG00000100890;ENSG00000108506;ENSG00000109536;ENSG00000110060;ENSG00000112578;ENSG00000114391;ENSG00000115970;ENSG00000117174;ENSG00000119285;ENSG00000120699;ENSG00000121274;ENSG00000122026;ENSG00000124217;ENSG00000124608…
GO:1900271	regulation of long-term synaptic potentiation	10	45	0.00512598	0.276006	ENSG00000105894;ENSG00000116106;ENSG00000128829;ENSG00000142192;ENSG00000154146;ENSG00000158528;ENSG00000162736;ENSG00000168309;ENSG00000189056;ENSG00000254647
GO:1901293	nucleoside phosphate biosynthetic process	50	391	0.00515748	0.276006	ENSG00000004799;ENSG00000005882;ENSG00000047230;ENSG00000047410;ENSG00000048392;ENSG00000065427;ENSG00000069248;ENSG00000079739;ENSG00000084774;ENSG00000085415;ENSG00000090857;ENSG00000100393;ENSG00000100644;ENSG00000101911;ENSG00000102144;ENSG00000103202;ENSG00000111669;ENSG00000114491;ENSG00000124212;ENSG00000124789;ENSG00000131473;ENSG00000131828;ENSG00000132182;ENSG00000133805;ENSG00000136997…
GO:0009396	folic acid-containing compound biosynthetic process	4	9	0.0053376	0.276937	ENSG00000131979;ENSG00000136371;ENSG00000136877;ENSG00000159131
GO:0010887	negative regulation of cholesterol storage	4	9	0.0053376	0.276937	ENSG00000025434;ENSG00000112033;ENSG00000155158;ENSG00000160179
GO:0032056	positive regulation of translation in response to stress	4	9	0.0053376	0.276937	ENSG00000114867;ENSG00000128829;ENSG00000158092;ENSG00000176087
GO:0034720	histone H3-K4 demethylation	4	9	0.0053376	0.276937	ENSG00000012817;ENSG00000073614;ENSG00000117139;ENSG00000170854
GO:0050812	regulation of acyl-CoA biosynthetic process	4	9	0.0053376	0.276937	ENSG00000004799;ENSG00000005882;ENSG00000090857;ENSG00000164951
GO:0042177	negative regulation of protein catabolic process	21	131	0.00540661	0.278817	ENSG00000001630;ENSG00000067900;ENSG00000068912;ENSG00000070159;ENSG00000104969;ENSG00000107882;ENSG00000116106;ENSG00000135506;ENSG00000147133;ENSG00000147164;ENSG00000147677;ENSG00000148218;ENSG00000157168;ENSG00000158941;ENSG00000167085;ENSG00000172046;ENSG00000172775;ENSG00000173473;ENSG00000189091;ENSG00000204599;ENSG00000254647
GO:0042559	pteridine-containing compound biosynthetic process	5	14	0.00545102	0.279414	ENSG00000131979;ENSG00000136371;ENSG00000136877;ENSG00000151552;ENSG00000159131
GO:0016032	viral process	112	1004	0.00573354	0.280009	ENSG00000005007;ENSG00000044090;ENSG00000047188;ENSG00000047410;ENSG00000057663;ENSG00000064012;ENSG00000065150;ENSG00000065243;ENSG00000065427;ENSG00000069248;ENSG00000071082;ENSG00000077942;ENSG00000078747;ENSG00000079785;ENSG00000080561;ENSG00000080603;ENSG00000085415;ENSG00000086065;ENSG00000086102;ENSG00000088986;ENSG00000090061;ENSG00000092201;ENSG00000094916;ENSG00000096063;ENSG00000096717…
GO:0006400	tRNA modification	16	91	0.00582707	0.280009	ENSG00000037474;ENSG00000068438;ENSG00000100890;ENSG00000110060;ENSG00000115970;ENSG00000124217;ENSG00000124608;ENSG00000126814;ENSG00000134077;ENSG00000135372;ENSG00000162971;ENSG00000165832;ENSG00000167264;ENSG00000168806;ENSG00000169972;ENSG00000171103
GO:0009895	negative regulation of catabolic process	43	328	0.0058641	0.280009	ENSG00000001630;ENSG00000037474;ENSG00000065978;ENSG00000067900;ENSG00000068912;ENSG00000070159;ENSG00000104969;ENSG00000105851;ENSG00000107882;ENSG00000110321;ENSG00000114867;ENSG00000116106;ENSG00000119705;ENSG00000120907;ENSG00000121274;ENSG00000132405;ENSG00000135506;ENSG00000135829;ENSG00000141458;ENSG00000145016;ENSG00000147133;ENSG00000147164;ENSG00000147677;ENSG00000148218;ENSG00000151014…
GO:0042592	homeostatic process	201	1926	0.00588749	0.280009	ENSG00000004799;ENSG00000005007;ENSG00000005882;ENSG00000006283;ENSG00000006831;ENSG00000016402;ENSG00000017260;ENSG00000023318;ENSG00000023330;ENSG00000025434;ENSG00000032219;ENSG00000033627;ENSG00000035928;ENSG00000049130;ENSG00000057663;ENSG00000069018;ENSG00000070159;ENSG00000078549;ENSG00000080618;ENSG00000081307;ENSG00000085224;ENSG00000087008;ENSG00000088038;ENSG00000088986;ENSG00000092330…
GO:0009156	ribonucleoside monophosphate biosynthetic process	29	201	0.0059208	0.280009	ENSG00000047410;ENSG00000069248;ENSG00000079739;ENSG00000084774;ENSG00000085415;ENSG00000100393;ENSG00000100644;ENSG00000101911;ENSG00000102144;ENSG00000111669;ENSG00000114491;ENSG00000124789;ENSG00000132182;ENSG00000133805;ENSG00000136997;ENSG00000142192;ENSG00000143437;ENSG00000147224;ENSG00000156110;ENSG00000156510;ENSG00000156515;ENSG00000159131;ENSG00000159399;ENSG00000160883;ENSG00000165280…
GO:0034654	nucleobase-containing compound biosynthetic process	425	4334	0.00592916	0.280009	ENSG00000004799;ENSG00000005882;ENSG00000008838;ENSG00000009954;ENSG00000011485;ENSG00000012048;ENSG00000013375;ENSG00000013503;ENSG00000020426;ENSG00000025434;ENSG00000032219;ENSG00000035928;ENSG00000036257;ENSG00000047230;ENSG00000047410;ENSG00000047644;ENSG00000048392;ENSG00000050327;ENSG00000054179;ENSG00000060339;ENSG00000062194;ENSG00000063978;ENSG00000064102;ENSG00000064489;ENSG00000065427…
GO:0072522	purine-containing compound biosynthetic process	42	319	0.00595379	0.280009	ENSG00000004799;ENSG00000005882;ENSG00000047410;ENSG00000069248;ENSG00000079739;ENSG00000085415;ENSG00000090857;ENSG00000100393;ENSG00000100644;ENSG00000101911;ENSG00000102144;ENSG00000103202;ENSG00000111669;ENSG00000123505;ENSG00000124789;ENSG00000131473;ENSG00000131828;ENSG00000132182;ENSG00000133805;ENSG00000136997;ENSG00000142192;ENSG00000143437;ENSG00000147224;ENSG00000156110;ENSG00000156136…
GO:0002386	immune response in mucosal-associated lymphoid tissue	3	5	0.00602111	0.280009	ENSG00000100271;ENSG00000124839;ENSG00000169347
GO:0008215	spermine metabolic process	3	5	0.00602111	0.280009	ENSG00000088826;ENSG00000123505;ENSG00000141504
GO:0034721	histone H3-K4 demethylation, trimethyl-H3-K4-specific	3	5	0.00602111	0.280009	ENSG00000012817;ENSG00000073614;ENSG00000117139
GO:0070901	mitochondrial tRNA methylation	3	5	0.00602111	0.280009	ENSG00000100890;ENSG00000126814;ENSG00000171103
GO:0070934	CRD-mediated mRNA stabilization	3	5	0.00602111	0.280009	ENSG00000065978;ENSG00000135829;ENSG00000153187
GO:0071557	histone H3-K27 demethylation	3	5	0.00602111	0.280009	ENSG00000147050;ENSG00000172943;ENSG00000183878
GO:0071680	response to indole-3-methanol	3	5	0.00602111	0.280009	ENSG00000012048;ENSG00000044115;ENSG00000173801
GO:0071681	cellular response to indole-3-methanol	3	5	0.00602111	0.280009	ENSG00000012048;ENSG00000044115;ENSG00000173801
GO:1904398	positive regulation of neuromuscular junction development	3	5	0.00602111	0.280009	ENSG00000105894;ENSG00000134569;ENSG00000204843
GO:0050807	regulation of synapse organization	31	219	0.00602205	0.280009	ENSG00000065320;ENSG00000072071;ENSG00000077264;ENSG00000101126;ENSG00000105894;ENSG00000108684;ENSG00000114867;ENSG00000116106;ENSG00000124839;ENSG00000130294;ENSG00000134072;ENSG00000134569;ENSG00000136279;ENSG00000142192;ENSG00000158528;ENSG00000162946;ENSG00000162951;ENSG00000165280;ENSG00000171603;ENSG00000173402;ENSG00000174482;ENSG00000182580;ENSG00000184564;ENSG00000187122;ENSG00000188803…
GO:0051156	glucose 6-phosphate metabolic process	7	26	0.00610747	0.282043	ENSG00000049239;ENSG00000153574;ENSG00000156510;ENSG00000156515;ENSG00000159399;ENSG00000160883;ENSG00000163931
GO:0070647	protein modification by small protein conjugation or removal	130	1190	0.00617136	0.282043	ENSG00000008838;ENSG00000012048;ENSG00000034677;ENSG00000036257;ENSG00000044090;ENSG00000047410;ENSG00000048028;ENSG00000057663;ENSG00000059145;ENSG00000063244;ENSG00000063978;ENSG00000069248;ENSG00000072201;ENSG00000078747;ENSG00000078967;ENSG00000080561;ENSG00000081307;ENSG00000085382;ENSG00000085415;ENSG00000086102;ENSG00000089053;ENSG00000090432;ENSG00000092140;ENSG00000096717;ENSG00000100302…
GO:0001678	cellular glucose homeostasis	24	158	0.00617897	0.282043	ENSG00000080618;ENSG00000088986;ENSG00000096717;ENSG00000100644;ENSG00000104635;ENSG00000107815;ENSG00000112033;ENSG00000115263;ENSG00000118689;ENSG00000118965;ENSG00000120533;ENSG00000136802;ENSG00000145242;ENSG00000156510;ENSG00000156515;ENSG00000159399;ENSG00000160179;ENSG00000160883;ENSG00000164038;ENSG00000164182;ENSG00000166263;ENSG00000171135;ENSG00000178607;ENSG00000185002
GO:0046823	negative regulation of nucleocytoplasmic transport	6	20	0.0061992	0.282043	ENSG00000047410;ENSG00000107882;ENSG00000124789;ENSG00000136810;ENSG00000168734;ENSG00000187446
GO:0046394	carboxylic acid biosynthetic process	56	452	0.00623153	0.282043	ENSG00000004799;ENSG00000006831;ENSG00000012048;ENSG00000025434;ENSG00000047410;ENSG00000069248;ENSG00000079739;ENSG00000084774;ENSG00000085415;ENSG00000096717;ENSG00000100393;ENSG00000100644;ENSG00000101255;ENSG00000102144;ENSG00000103056;ENSG00000109320;ENSG00000111669;ENSG00000111817;ENSG00000114115;ENSG00000120915;ENSG00000124212;ENSG00000124789;ENSG00000130287;ENSG00000131473;ENSG00000131979…
GO:1901564	organonitrogen compound metabolic process	681	7171	0.0063516	0.285956	ENSG00000001630;ENSG00000002726;ENSG00000003249;ENSG00000004799;ENSG00000005007;ENSG00000005882;ENSG00000006007;ENSG00000006831;ENSG00000007038;ENSG00000007264;ENSG00000008838;ENSG00000009954;ENSG00000011485;ENSG00000012048;ENSG00000012817;ENSG00000013375;ENSG00000014919;ENSG00000015520;ENSG00000020426;ENSG00000023228;ENSG00000023318;ENSG00000023330;ENSG00000025434;ENSG00000028528;ENSG00000032219…
GO:0009165	nucleotide biosynthetic process	49	386	0.00641199	0.287156	ENSG00000004799;ENSG00000005882;ENSG00000047230;ENSG00000047410;ENSG00000048392;ENSG00000065427;ENSG00000069248;ENSG00000079739;ENSG00000084774;ENSG00000085415;ENSG00000090857;ENSG00000100393;ENSG00000100644;ENSG00000101911;ENSG00000102144;ENSG00000103202;ENSG00000111669;ENSG00000114491;ENSG00000124212;ENSG00000124789;ENSG00000131473;ENSG00000131828;ENSG00000132182;ENSG00000133805;ENSG00000136997…
GO:0016053	organic acid biosynthetic process	56	453	0.00651672	0.289814	ENSG00000004799;ENSG00000006831;ENSG00000012048;ENSG00000025434;ENSG00000047410;ENSG00000069248;ENSG00000079739;ENSG00000084774;ENSG00000085415;ENSG00000096717;ENSG00000100393;ENSG00000100644;ENSG00000101255;ENSG00000102144;ENSG00000103056;ENSG00000109320;ENSG00000111669;ENSG00000111817;ENSG00000114115;ENSG00000120915;ENSG00000124212;ENSG00000124789;ENSG00000130287;ENSG00000131473;ENSG00000131979…
GO:0051223	regulation of protein transport	65	540	0.00653946	0.289814	ENSG00000001630;ENSG00000003147;ENSG00000017260;ENSG00000025434;ENSG00000037474;ENSG00000047410;ENSG00000050327;ENSG00000065150;ENSG00000068912;ENSG00000072310;ENSG00000088986;ENSG00000092820;ENSG00000096968;ENSG00000100644;ENSG00000101337;ENSG00000104783;ENSG00000104805;ENSG00000107882;ENSG00000109111;ENSG00000111731;ENSG00000112033;ENSG00000115263;ENSG00000120533;ENSG00000129158;ENSG00000131899…
GO:0000070	mitotic sister chromatid segregation	27	185	0.00663401	0.292481	ENSG00000036257;ENSG00000047410;ENSG00000072501;ENSG00000083642;ENSG00000085224;ENSG00000085415;ENSG00000086065;ENSG00000089053;ENSG00000108424;ENSG00000112742;ENSG00000117724;ENSG00000119408;ENSG00000121892;ENSG00000122952;ENSG00000129933;ENSG00000132612;ENSG00000144635;ENSG00000147316;ENSG00000153187;ENSG00000168802;ENSG00000172943;ENSG00000183955;ENSG00000196510;ENSG00000198824;ENSG00000198887…
GO:0006325	chromatin organization	95	838	0.00680529	0.292949	ENSG00000008838;ENSG00000009954;ENSG00000011485;ENSG00000012048;ENSG00000012817;ENSG00000032219;ENSG00000047410;ENSG00000057663;ENSG00000071859;ENSG00000072310;ENSG00000073614;ENSG00000080603;ENSG00000083168;ENSG00000084676;ENSG00000085185;ENSG00000085224;ENSG00000092201;ENSG00000092330;ENSG00000096063;ENSG00000096070;ENSG00000096717;ENSG00000096968;ENSG00000099991;ENSG00000100393;ENSG00000100429…
GO:0072698	protein localization to microtubule cytoskeleton	11	54	0.00683318	0.292949	ENSG00000080561;ENSG00000112742;ENSG00000131504;ENSG00000138182;ENSG00000139350;ENSG00000147316;ENSG00000153187;ENSG00000162946;ENSG00000166974;ENSG00000173230;ENSG00000198824
GO:0090224	regulation of spindle organization	9	40	0.00712772	0.292949	ENSG00000047410;ENSG00000063978;ENSG00000086065;ENSG00000136122;ENSG00000153187;ENSG00000164114;ENSG00000181085;ENSG00000204843;ENSG00000255112
GO:0019362	pyridine nucleotide metabolic process	28	195	0.00721172	0.292949	ENSG00000047410;ENSG00000049239;ENSG00000069248;ENSG00000079739;ENSG00000085415;ENSG00000100393;ENSG00000100644;ENSG00000102144;ENSG00000111669;ENSG00000124212;ENSG00000124789;ENSG00000131828;ENSG00000132182;ENSG00000136997;ENSG00000142192;ENSG00000143437;ENSG00000151014;ENSG00000153574;ENSG00000156510;ENSG00000156515;ENSG00000159399;ENSG00000160883;ENSG00000163382;ENSG00000163931;ENSG00000165280…
GO:0046496	nicotinamide nucleotide metabolic process	28	195	0.00721172	0.292949	ENSG00000047410;ENSG00000049239;ENSG00000069248;ENSG00000079739;ENSG00000085415;ENSG00000100393;ENSG00000100644;ENSG00000102144;ENSG00000111669;ENSG00000124212;ENSG00000124789;ENSG00000131828;ENSG00000132182;ENSG00000136997;ENSG00000142192;ENSG00000143437;ENSG00000151014;ENSG00000153574;ENSG00000156510;ENSG00000156515;ENSG00000159399;ENSG00000160883;ENSG00000163382;ENSG00000163931;ENSG00000165280…
GO:0033044	regulation of chromosome organization	48	379	0.00722348	0.292949	ENSG00000005007;ENSG00000012048;ENSG00000020426;ENSG00000036257;ENSG00000047410;ENSG00000057663;ENSG00000063978;ENSG00000072310;ENSG00000073614;ENSG00000085224;ENSG00000089053;ENSG00000092330;ENSG00000096717;ENSG00000101574;ENSG00000105287;ENSG00000109111;ENSG00000112742;ENSG00000115263;ENSG00000117724;ENSG00000119408;ENSG00000121274;ENSG00000122952;ENSG00000124575;ENSG00000135372;ENSG00000136504…
GO:0006473	protein acetylation	29	204	0.00727221	0.292949	ENSG00000008838;ENSG00000012048;ENSG00000057663;ENSG00000080603;ENSG00000083168;ENSG00000084676;ENSG00000096070;ENSG00000096717;ENSG00000100393;ENSG00000106290;ENSG00000111300;ENSG00000119760;ENSG00000123562;ENSG00000129673;ENSG00000134072;ENSG00000135372;ENSG00000136504;ENSG00000137947;ENSG00000139620;ENSG00000147133;ENSG00000160551;ENSG00000168395;ENSG00000171148;ENSG00000172977;ENSG00000173011…
GO:0006086	acetyl-CoA biosynthetic process from pyruvate	5	15	0.00758854	0.292949	ENSG00000004799;ENSG00000005882;ENSG00000090857;ENSG00000131828;ENSG00000164951
GO:0007064	mitotic sister chromatid cohesion	7	27	0.00762736	0.292949	ENSG00000072501;ENSG00000083642;ENSG00000085224;ENSG00000121892;ENSG00000129933;ENSG00000168802;ENSG00000198887
GO:0016556	mRNA modification	7	27	0.00762736	0.292949	ENSG00000037474;ENSG00000100982;ENSG00000110060;ENSG00000123200;ENSG00000165832;ENSG00000171103;ENSG00000180917
GO:0071280	cellular response to copper ion	7	27	0.00762736	0.292949	ENSG00000002726;ENSG00000125144;ENSG00000142192;ENSG00000169688;ENSG00000186318;ENSG00000187193;ENSG00000198417
GO:0033554	cellular response to stress	218	2118	0.00768673	0.292949	ENSG00000002726;ENSG00000004799;ENSG00000005007;ENSG00000005882;ENSG00000009954;ENSG00000011485;ENSG00000012048;ENSG00000015520;ENSG00000020426;ENSG00000023318;ENSG00000025434;ENSG00000035928;ENSG00000036257;ENSG00000044090;ENSG00000044115;ENSG00000047410;ENSG00000048028;ENSG00000048392;ENSG00000050327;ENSG00000057663;ENSG00000064933;ENSG00000065978;ENSG00000067369;ENSG00000068912;ENSG00000069248…
GO:0055114	oxidation-reduction process	97	862	0.00770082	0.292949	ENSG00000001630;ENSG00000002726;ENSG00000004799;ENSG00000006831;ENSG00000014919;ENSG00000023228;ENSG00000048392;ENSG00000049239;ENSG00000052802;ENSG00000054277;ENSG00000060971;ENSG00000066855;ENSG00000072042;ENSG00000079739;ENSG00000083444;ENSG00000087008;ENSG00000087076;ENSG00000088826;ENSG00000090857;ENSG00000100612;ENSG00000100644;ENSG00000102144;ENSG00000102910;ENSG00000106049;ENSG00000106853…
GO:0000819	sister chromatid segregation	30	214	0.00780317	0.292949	ENSG00000036257;ENSG00000047410;ENSG00000072501;ENSG00000083642;ENSG00000085224;ENSG00000085415;ENSG00000086065;ENSG00000089053;ENSG00000101972;ENSG00000108424;ENSG00000112742;ENSG00000117724;ENSG00000118007;ENSG00000119408;ENSG00000121892;ENSG00000122952;ENSG00000129933;ENSG00000132612;ENSG00000144635;ENSG00000147316;ENSG00000153187;ENSG00000168802;ENSG00000172943;ENSG00000181085;ENSG00000183955…
GO:0001831	trophectodermal cellular morphogenesis	2	2	0.00781519	0.292949	ENSG00000036257;ENSG00000156574
GO:0001994	norepinephrine-epinephrine vasoconstriction involved in regulation of systemic arterial blood pressure	2	2	0.00781519	0.292949	ENSG00000120907;ENSG00000169676
GO:0002930	trabecular meshwork development	2	2	0.00781519	0.292949	ENSG00000138061;ENSG00000186790
GO:0006424	glutamyl-tRNA aminoacylation	2	2	0.00781519	0.292949	ENSG00000103356;ENSG00000136628
GO:0006433	prolyl-tRNA aminoacylation	2	2	0.00781519	0.292949	ENSG00000136628;ENSG00000162396
GO:0007439	ectodermal digestive tract development	2	2	0.00781519	0.292949	ENSG00000103241;ENSG00000223501
GO:0009450	gamma-aminobutyric acid catabolic process	2	2	0.00781519	0.292949	ENSG00000112294;ENSG00000183044
GO:0014053	negative regulation of gamma-aminobutyric acid secretion	2	2	0.00781519	0.292949	ENSG00000135312;ENSG00000183044
GO:0019264	glycine biosynthetic process from serine	2	2	0.00781519	0.292949	ENSG00000176974;ENSG00000182199
GO:0033595	response to genistein	2	2	0.00781519	0.292949	ENSG00000057593;ENSG00000168671
GO:0046166	glyceraldehyde-3-phosphate biosynthetic process	2	2	0.00781519	0.292949	ENSG00000111669;ENSG00000163931
GO:0046832	negative regulation of RNA export from nucleus	2	2	0.00781519	0.292949	ENSG00000047410;ENSG00000124789
GO:0046900	tetrahydrofolylpolyglutamate metabolic process	2	2	0.00781519	0.292949	ENSG00000136877;ENSG00000137563
GO:0048611	embryonic ectodermal digestive tract development	2	2	0.00781519	0.292949	ENSG00000103241;ENSG00000223501
GO:0051066	dihydrobiopterin metabolic process	2	2	0.00781519	0.292949	ENSG00000131979;ENSG00000151552
GO:0055071	manganese ion homeostasis	2	2	0.00781519	0.292949	ENSG00000104635;ENSG00000138821
GO:0061187	regulation of chromatin silencing at rDNA	2	2	0.00781519	0.292949	ENSG00000172943;ENSG00000197724
GO:0061188	negative regulation of chromatin silencing at rDNA	2	2	0.00781519	0.292949	ENSG00000172943;ENSG00000197724
GO:0110061	regulation of angiotensin-activated signaling pathway	2	2	0.00781519	0.292949	ENSG00000067900;ENSG00000134318
GO:1905696	regulation of polysome binding	2	2	0.00781519	0.292949	ENSG00000114867;ENSG00000135829
GO:0006493	protein O-linked glycosylation	17	102	0.00789348	0.294586	ENSG00000013375;ENSG00000101346;ENSG00000109586;ENSG00000115339;ENSG00000117983;ENSG00000126091;ENSG00000136542;ENSG00000138336;ENSG00000140835;ENSG00000141429;ENSG00000143641;ENSG00000144647;ENSG00000148488;ENSG00000162885;ENSG00000171195;ENSG00000187210;ENSG00000215182
GO:0016925	protein sumoylation	14	78	0.00795046	0.295417	ENSG00000047410;ENSG00000069248;ENSG00000085415;ENSG00000090432;ENSG00000100302;ENSG00000104313;ENSG00000115267;ENSG00000124789;ENSG00000132182;ENSG00000140382;ENSG00000143437;ENSG00000184900;ENSG00000197579;ENSG00000215277
GO:0051224	negative regulation of protein transport	19	119	0.0082331	0.300065	ENSG00000001630;ENSG00000025434;ENSG00000068912;ENSG00000072310;ENSG00000107882;ENSG00000120533;ENSG00000129158;ENSG00000135046;ENSG00000135506;ENSG00000136810;ENSG00000147164;ENSG00000158856;ENSG00000164182;ENSG00000168734;ENSG00000171135;ENSG00000183682;ENSG00000187446;ENSG00000198643;ENSG00000254647
GO:0009113	purine nucleobase biosynthetic process	4	10	0.00827824	0.300065	ENSG00000147224;ENSG00000159131;ENSG00000176974;ENSG00000182199
GO:0035999	tetrahydrofolate interconversion	4	10	0.00827824	0.300065	ENSG00000136371;ENSG00000163738;ENSG00000176974;ENSG00000182199
GO:0071394	cellular response to testosterone stimulus	4	10	0.00827824	0.300065	ENSG00000096717;ENSG00000134318;ENSG00000136997;ENSG00000169083
GO:1990535	neuron projection maintenance	4	10	0.00827824	0.300065	ENSG00000142192;ENSG00000173208;ENSG00000204843;ENSG00000254647
GO:0009112	nucleobase metabolic process	8	34	0.00828715	0.300065	ENSG00000047230;ENSG00000084774;ENSG00000114491;ENSG00000119711;ENSG00000147224;ENSG00000159131;ENSG00000176974;ENSG00000182199
GO:0006733	oxidoreduction coenzyme metabolic process	30	215	0.00832417	0.300129	ENSG00000047410;ENSG00000049239;ENSG00000069248;ENSG00000079739;ENSG00000085415;ENSG00000100393;ENSG00000100644;ENSG00000102144;ENSG00000111669;ENSG00000124212;ENSG00000124789;ENSG00000131828;ENSG00000132182;ENSG00000132423;ENSG00000136997;ENSG00000142192;ENSG00000143437;ENSG00000151014;ENSG00000153574;ENSG00000156510;ENSG00000156515;ENSG00000159399;ENSG00000160883;ENSG00000163382;ENSG00000163931…
GO:0018393	internal peptidyl-lysine acetylation	24	162	0.00840858	0.301893	ENSG00000008838;ENSG00000012048;ENSG00000057663;ENSG00000080603;ENSG00000083168;ENSG00000084676;ENSG00000096070;ENSG00000096717;ENSG00000100393;ENSG00000106290;ENSG00000119760;ENSG00000123562;ENSG00000136504;ENSG00000137947;ENSG00000139620;ENSG00000147133;ENSG00000168395;ENSG00000171148;ENSG00000172977;ENSG00000173011;ENSG00000174579;ENSG00000178409;ENSG00000183495;ENSG00000198887
GO:0009057	macromolecule catabolic process	156	1473	0.00888113	0.317519	ENSG00000001630;ENSG00000005007;ENSG00000028528;ENSG00000034677;ENSG00000036257;ENSG00000037474;ENSG00000044090;ENSG00000048028;ENSG00000063978;ENSG00000064012;ENSG00000065978;ENSG00000067900;ENSG00000068912;ENSG00000070159;ENSG00000071082;ENSG00000072201;ENSG00000073711;ENSG00000077232;ENSG00000078747;ENSG00000078967;ENSG00000083520;ENSG00000085382;ENSG00000088038;ENSG00000088247;ENSG00000088930…
GO:0071407	cellular response to organic cyclic compound	66	558	0.00905288	0.322305	ENSG00000002726;ENSG00000011485;ENSG00000012048;ENSG00000012817;ENSG00000044115;ENSG00000064012;ENSG00000077264;ENSG00000081307;ENSG00000090432;ENSG00000092820;ENSG00000096717;ENSG00000096968;ENSG00000100393;ENSG00000100823;ENSG00000102554;ENSG00000103241;ENSG00000103569;ENSG00000103671;ENSG00000105851;ENSG00000105894;ENSG00000109320;ENSG00000110484;ENSG00000111276;ENSG00000112033;ENSG00000113658…
GO:0090150	establishment of protein localization to membrane	48	384	0.00915695	0.324652	ENSG00000017260;ENSG00000034693;ENSG00000058262;ENSG00000064012;ENSG00000071082;ENSG00000084733;ENSG00000100083;ENSG00000100347;ENSG00000102178;ENSG00000104969;ENSG00000108733;ENSG00000111731;ENSG00000112306;ENSG00000114391;ENSG00000114745;ENSG00000114850;ENSG00000115839;ENSG00000122026;ENSG00000124783;ENSG00000130396;ENSG00000132286;ENSG00000136247;ENSG00000141458;ENSG00000142192;ENSG00000144674…
GO:0046165	alcohol biosynthetic process	22	146	0.00931887	0.329022	ENSG00000001630;ENSG00000015520;ENSG00000049239;ENSG00000052802;ENSG00000067064;ENSG00000072310;ENSG00000078549;ENSG00000107331;ENSG00000108424;ENSG00000109320;ENSG00000116133;ENSG00000117682;ENSG00000131473;ENSG00000131979;ENSG00000133731;ENSG00000135929;ENSG00000151552;ENSG00000152904;ENSG00000160179;ENSG00000161896;ENSG00000169860;ENSG00000172893
GO:0031330	negative regulation of cellular catabolic process	37	281	0.00938745	0.330074	ENSG00000037474;ENSG00000065978;ENSG00000067900;ENSG00000068912;ENSG00000070159;ENSG00000104969;ENSG00000105851;ENSG00000107882;ENSG00000110321;ENSG00000114867;ENSG00000116106;ENSG00000119705;ENSG00000120907;ENSG00000121274;ENSG00000132405;ENSG00000135506;ENSG00000135829;ENSG00000141458;ENSG00000145016;ENSG00000147133;ENSG00000147677;ENSG00000148218;ENSG00000151014;ENSG00000153187;ENSG00000155506…
GO:0044403	symbiont process	117	1073	0.00962958	0.336442	ENSG00000005007;ENSG00000044090;ENSG00000047188;ENSG00000047410;ENSG00000057663;ENSG00000064012;ENSG00000065150;ENSG00000065243;ENSG00000065427;ENSG00000069248;ENSG00000071082;ENSG00000077942;ENSG00000078747;ENSG00000079785;ENSG00000080561;ENSG00000080603;ENSG00000085415;ENSG00000086065;ENSG00000086102;ENSG00000088986;ENSG00000090061;ENSG00000092201;ENSG00000094916;ENSG00000096063;ENSG00000096717…
GO:0070085	glycosylation	35	263	0.00964766	0.336442	ENSG00000013375;ENSG00000088035;ENSG00000101346;ENSG00000107331;ENSG00000109586;ENSG00000114745;ENSG00000115339;ENSG00000116209;ENSG00000116406;ENSG00000117682;ENSG00000117983;ENSG00000120697;ENSG00000126091;ENSG00000136542;ENSG00000138336;ENSG00000138821;ENSG00000139133;ENSG00000140835;ENSG00000141429;ENSG00000141458;ENSG00000143641;ENSG00000144647;ENSG00000148488;ENSG00000158850;ENSG00000162885…
GO:0006475	internal protein amino acid acetylation	24	164	0.00974788	0.33855	ENSG00000008838;ENSG00000012048;ENSG00000057663;ENSG00000080603;ENSG00000083168;ENSG00000084676;ENSG00000096070;ENSG00000096717;ENSG00000100393;ENSG00000106290;ENSG00000119760;ENSG00000123562;ENSG00000136504;ENSG00000137947;ENSG00000139620;ENSG00000147133;ENSG00000168395;ENSG00000171148;ENSG00000172977;ENSG00000173011;ENSG00000174579;ENSG00000178409;ENSG00000183495;ENSG00000198887
GO:1990778	protein localization to cell periphery	43	338	0.00980713	0.339223	ENSG00000017260;ENSG00000067900;ENSG00000072415;ENSG00000084733;ENSG00000086598;ENSG00000092820;ENSG00000099864;ENSG00000100083;ENSG00000107331;ENSG00000108961;ENSG00000111731;ENSG00000114745;ENSG00000116209;ENSG00000120756;ENSG00000130396;ENSG00000131626;ENSG00000132612;ENSG00000134318;ENSG00000138669;ENSG00000144674;ENSG00000151025;ENSG00000155744;ENSG00000156599;ENSG00000157796;ENSG00000157916…
GO:0033500	carbohydrate homeostasis	33	245	0.00986177	0.339732	ENSG00000004799;ENSG00000005882;ENSG00000006831;ENSG00000080618;ENSG00000088986;ENSG00000096717;ENSG00000100644;ENSG00000104635;ENSG00000107815;ENSG00000112033;ENSG00000115263;ENSG00000118689;ENSG00000118965;ENSG00000120533;ENSG00000121274;ENSG00000136802;ENSG00000137509;ENSG00000137700;ENSG00000145242;ENSG00000155380;ENSG00000156510;ENSG00000156515;ENSG00000159399;ENSG00000160179;ENSG00000160883…
GO:0051984	positive regulation of chromosome segregation	8	35	0.00992864	0.340657	ENSG00000036257;ENSG00000089053;ENSG00000153187;ENSG00000163029;ENSG00000179051;ENSG00000181085;ENSG00000196510;ENSG00000198887
GO:0006085	acetyl-CoA biosynthetic process	6	22	0.0102433	0.343247	ENSG00000004799;ENSG00000005882;ENSG00000090857;ENSG00000131473;ENSG00000131828;ENSG00000164951
GO:0019321	pentose metabolic process	5	16	0.0102462	0.343247	ENSG00000093217;ENSG00000115652;ENSG00000153574;ENSG00000163931;ENSG00000172456
GO:0036124	histone H3-K9 trimethylation	5	16	0.0102462	0.343247	ENSG00000032219;ENSG00000085224;ENSG00000096717;ENSG00000142025;ENSG00000178409
GO:0045019	negative regulation of nitric oxide biosynthetic process	5	16	0.0102462	0.343247	ENSG00000088247;ENSG00000088986;ENSG00000118965;ENSG00000124212;ENSG00000134318
GO:0080009	mRNA methylation	5	16	0.0102462	0.343247	ENSG00000037474;ENSG00000100982;ENSG00000123200;ENSG00000171103;ENSG00000180917
GO:1904406	negative regulation of nitric oxide metabolic process	5	16	0.0102462	0.343247	ENSG00000088247;ENSG00000088986;ENSG00000118965;ENSG00000124212;ENSG00000134318
GO:0060341	regulation of cellular localization	105	953	0.0103702	0.343783	ENSG00000017260;ENSG00000037474;ENSG00000044115;ENSG00000047410;ENSG00000057663;ENSG00000064012;ENSG00000065150;ENSG00000067715;ENSG00000067900;ENSG00000068912;ENSG00000072310;ENSG00000078549;ENSG00000088986;ENSG00000092820;ENSG00000096968;ENSG00000100644;ENSG00000101337;ENSG00000103241;ENSG00000104369;ENSG00000104805;ENSG00000105894;ENSG00000107331;ENSG00000107862;ENSG00000107882;ENSG00000108961…
GO:0043543	protein acylation	33	246	0.0104528	0.343783	ENSG00000008838;ENSG00000012048;ENSG00000057663;ENSG00000080603;ENSG00000083168;ENSG00000084676;ENSG00000096070;ENSG00000096717;ENSG00000100393;ENSG00000100614;ENSG00000106290;ENSG00000111300;ENSG00000119760;ENSG00000123562;ENSG00000129673;ENSG00000134072;ENSG00000135372;ENSG00000136247;ENSG00000136504;ENSG00000137947;ENSG00000139620;ENSG00000147133;ENSG00000156599;ENSG00000159714;ENSG00000160551…
GO:0034250	positive regulation of cellular amide metabolic process	24	165	0.0104797	0.343783	ENSG00000067248;ENSG00000081692;ENSG00000100982;ENSG00000103056;ENSG00000107331;ENSG00000110321;ENSG00000114867;ENSG00000116106;ENSG00000121774;ENSG00000128829;ENSG00000129245;ENSG00000134318;ENSG00000135372;ENSG00000135829;ENSG00000135842;ENSG00000136997;ENSG00000138382;ENSG00000155506;ENSG00000155906;ENSG00000158092;ENSG00000160179;ENSG00000167658;ENSG00000176087;ENSG00000253729
GO:0000910	cytokinesis	25	174	0.0106091	0.343783	ENSG00000036257;ENSG00000044090;ENSG00000065243;ENSG00000067900;ENSG00000086065;ENSG00000108387;ENSG00000111737;ENSG00000114547;ENSG00000130340;ENSG00000132612;ENSG00000134278;ENSG00000134318;ENSG00000138182;ENSG00000140623;ENSG00000143761;ENSG00000144283;ENSG00000157060;ENSG00000159140;ENSG00000164114;ENSG00000178996;ENSG00000180658;ENSG00000182631;ENSG00000184640;ENSG00000197321;ENSG00000255112
GO:1901135	carbohydrate derivative metabolic process	137	1283	0.0106332	0.343783	ENSG00000004799;ENSG00000005882;ENSG00000013375;ENSG00000014919;ENSG00000023228;ENSG00000023318;ENSG00000040531;ENSG00000047230;ENSG00000047410;ENSG00000048392;ENSG00000049239;ENSG00000055955;ENSG00000069248;ENSG00000076685;ENSG00000079739;ENSG00000084774;ENSG00000085415;ENSG00000088035;ENSG00000090857;ENSG00000092054;ENSG00000093217;ENSG00000100299;ENSG00000100393;ENSG00000100644;ENSG00000101346…
GO:0051193	regulation of cofactor metabolic process	19	122	0.0106859	0.343783	ENSG00000004799;ENSG00000005882;ENSG00000040531;ENSG00000047410;ENSG00000069248;ENSG00000085415;ENSG00000090857;ENSG00000100104;ENSG00000100393;ENSG00000100644;ENSG00000124789;ENSG00000125246;ENSG00000132182;ENSG00000132423;ENSG00000136997;ENSG00000142192;ENSG00000143437;ENSG00000164951;ENSG00000254647
GO:0006612	protein targeting to membrane	30	219	0.010703	0.343783	ENSG00000034693;ENSG00000058262;ENSG00000071082;ENSG00000104969;ENSG00000108733;ENSG00000111731;ENSG00000112306;ENSG00000114391;ENSG00000114850;ENSG00000122026;ENSG00000124783;ENSG00000136247;ENSG00000145592;ENSG00000147403;ENSG00000153037;ENSG00000155975;ENSG00000158856;ENSG00000159714;ENSG00000162735;ENSG00000164751;ENSG00000173208;ENSG00000174780;ENSG00000174827;ENSG00000176428;ENSG00000177954…
GO:0046903	secretion	156	1481	0.0107089	0.343783	ENSG00000001630;ENSG00000002726;ENSG00000003056;ENSG00000003147;ENSG00000006283;ENSG00000006451;ENSG00000023318;ENSG00000025434;ENSG00000033627;ENSG00000051620;ENSG00000055955;ENSG00000057608;ENSG00000057663;ENSG00000060971;ENSG00000067715;ENSG00000067900;ENSG00000069482;ENSG00000072110;ENSG00000072310;ENSG00000076554;ENSG00000079739;ENSG00000080618;ENSG00000084676;ENSG00000084733;ENSG00000084774…
GO:0072524	pyridine-containing compound metabolic process	28	201	0.0107591	0.343783	ENSG00000047410;ENSG00000049239;ENSG00000069248;ENSG00000079739;ENSG00000085415;ENSG00000100393;ENSG00000100644;ENSG00000102144;ENSG00000111669;ENSG00000124212;ENSG00000124789;ENSG00000131828;ENSG00000132182;ENSG00000136997;ENSG00000142192;ENSG00000143437;ENSG00000151014;ENSG00000153574;ENSG00000156510;ENSG00000156515;ENSG00000159399;ENSG00000160883;ENSG00000163382;ENSG00000163931;ENSG00000165280…
GO:0007029	endoplasmic reticulum organization	16	97	0.0107697	0.343783	ENSG00000058262;ENSG00000084733;ENSG00000086598;ENSG00000102178;ENSG00000104969;ENSG00000115839;ENSG00000119787;ENSG00000128482;ENSG00000142192;ENSG00000144320;ENSG00000165476;ENSG00000169223;ENSG00000169344;ENSG00000171135;ENSG00000181085;ENSG00000182093
GO:0051196	regulation of coenzyme metabolic process	16	97	0.0107697	0.343783	ENSG00000004799;ENSG00000005882;ENSG00000047410;ENSG00000069248;ENSG00000085415;ENSG00000090857;ENSG00000100393;ENSG00000100644;ENSG00000124789;ENSG00000132182;ENSG00000132423;ENSG00000136997;ENSG00000142192;ENSG00000143437;ENSG00000164951;ENSG00000254647
GO:0061178	regulation of insulin secretion involved in cellular response to glucose stimulus	12	65	0.0107874	0.343783	ENSG00000088986;ENSG00000100644;ENSG00000112033;ENSG00000115263;ENSG00000120533;ENSG00000145242;ENSG00000160179;ENSG00000164038;ENSG00000164182;ENSG00000166263;ENSG00000171135;ENSG00000185002
GO:0070936	protein K48-linked ubiquitination	12	65	0.0107874	0.343783	ENSG00000036257;ENSG00000063978;ENSG00000078747;ENSG00000078967;ENSG00000085382;ENSG00000120696;ENSG00000132388;ENSG00000145495;ENSG00000163840;ENSG00000170296;ENSG00000186591;ENSG00000197579
GO:0042440	pigment metabolic process	15	89	0.010965	0.348139	ENSG00000014919;ENSG00000023330;ENSG00000040531;ENSG00000054277;ENSG00000082641;ENSG00000100104;ENSG00000101856;ENSG00000147224;ENSG00000148218;ENSG00000159131;ENSG00000164039;ENSG00000176974;ENSG00000182199;ENSG00000188690;ENSG00000242366
GO:1903051	negative regulation of proteolysis involved in cellular protein catabolic process	13	73	0.0110129	0.348172	ENSG00000068912;ENSG00000104969;ENSG00000107882;ENSG00000116106;ENSG00000135506;ENSG00000147133;ENSG00000147677;ENSG00000148218;ENSG00000158941;ENSG00000172046;ENSG00000172775;ENSG00000173473;ENSG00000204599
GO:0016573	histone acetylation	23	157	0.0110912	0.348172	ENSG00000008838;ENSG00000012048;ENSG00000057663;ENSG00000080603;ENSG00000083168;ENSG00000084676;ENSG00000096070;ENSG00000096717;ENSG00000100393;ENSG00000106290;ENSG00000119760;ENSG00000123562;ENSG00000136504;ENSG00000137947;ENSG00000139620;ENSG00000147133;ENSG00000168395;ENSG00000171148;ENSG00000172977;ENSG00000173011;ENSG00000174579;ENSG00000178409;ENSG00000183495
GO:0019725	cellular homeostasis	106	966	0.0112305	0.348172	ENSG00000005007;ENSG00000017260;ENSG00000023318;ENSG00000033627;ENSG00000035928;ENSG00000057663;ENSG00000069018;ENSG00000078549;ENSG00000080618;ENSG00000088986;ENSG00000092330;ENSG00000096717;ENSG00000096968;ENSG00000100554;ENSG00000100644;ENSG00000100823;ENSG00000101337;ENSG00000104154;ENSG00000104369;ENSG00000104635;ENSG00000104783;ENSG00000105726;ENSG00000105851;ENSG00000106399;ENSG00000107331…
GO:0007185	transmembrane receptor protein tyrosine phosphatase signaling pathway	3	6	0.0112525	0.348172	ENSG00000060656;ENSG00000105894;ENSG00000142949
GO:0016576	histone dephosphorylation	3	6	0.0112525	0.348172	ENSG00000011485;ENSG00000104313;ENSG00000158161
GO:0042760	very long-chain fatty acid catabolic process	3	6	0.0112525	0.348172	ENSG00000119688;ENSG00000140284;ENSG00000173208
GO:2000618	regulation of histone H4-K16 acetylation	3	6	0.0112525	0.348172	ENSG00000012048;ENSG00000057663;ENSG00000096717
GO:1904950	negative regulation of establishment of protein localization	19	123	0.0116221	0.35717	ENSG00000001630;ENSG00000025434;ENSG00000068912;ENSG00000072310;ENSG00000107882;ENSG00000120533;ENSG00000129158;ENSG00000135046;ENSG00000135506;ENSG00000136810;ENSG00000147164;ENSG00000158856;ENSG00000164182;ENSG00000168734;ENSG00000171135;ENSG00000183682;ENSG00000187446;ENSG00000198643;ENSG00000254647
GO:0006576	cellular biogenic amine metabolic process	11	58	0.0117531	0.35717	ENSG00000002726;ENSG00000006007;ENSG00000070214;ENSG00000088826;ENSG00000100429;ENSG00000123505;ENSG00000129673;ENSG00000141504;ENSG00000161048;ENSG00000164904;ENSG00000183077
GO:0006695	cholesterol biosynthetic process	11	58	0.0117531	0.35717	ENSG00000001630;ENSG00000015520;ENSG00000052802;ENSG00000067064;ENSG00000072310;ENSG00000108424;ENSG00000116133;ENSG00000131473;ENSG00000152904;ENSG00000160179;ENSG00000172893
GO:0044380	protein localization to cytoskeleton	11	58	0.0117531	0.35717	ENSG00000080561;ENSG00000112742;ENSG00000131504;ENSG00000138182;ENSG00000139350;ENSG00000147316;ENSG00000153187;ENSG00000162946;ENSG00000166974;ENSG00000173230;ENSG00000198824
GO:1902653	secondary alcohol biosynthetic process	11	58	0.0117531	0.35717	ENSG00000001630;ENSG00000015520;ENSG00000052802;ENSG00000067064;ENSG00000072310;ENSG00000108424;ENSG00000116133;ENSG00000131473;ENSG00000152904;ENSG00000160179;ENSG00000172893
GO:0002790	peptide secretion	50	409	0.0118986	0.358598	ENSG00000001630;ENSG00000003056;ENSG00000003147;ENSG00000025434;ENSG00000069482;ENSG00000072310;ENSG00000084733;ENSG00000088986;ENSG00000092820;ENSG00000096968;ENSG00000100644;ENSG00000103056;ENSG00000104783;ENSG00000112033;ENSG00000115107;ENSG00000115263;ENSG00000120533;ENSG00000129158;ENSG00000131899;ENSG00000135046;ENSG00000136802;ENSG00000142552;ENSG00000143195;ENSG00000143761;ENSG00000145242…
GO:0050803	regulation of synapse structure or activity	31	230	0.0119835	0.358598	ENSG00000065320;ENSG00000072071;ENSG00000077264;ENSG00000101126;ENSG00000105894;ENSG00000108684;ENSG00000114867;ENSG00000116106;ENSG00000124839;ENSG00000130294;ENSG00000134072;ENSG00000134569;ENSG00000136279;ENSG00000142192;ENSG00000158528;ENSG00000162946;ENSG00000162951;ENSG00000165280;ENSG00000171603;ENSG00000173402;ENSG00000174482;ENSG00000182580;ENSG00000184564;ENSG00000187122;ENSG00000188803…
GO:0036490	regulation of translation in response to endoplasmic reticulum stress	4	11	0.0121084	0.358598	ENSG00000086598;ENSG00000114867;ENSG00000128829;ENSG00000158092
GO:0039532	negative regulation of viral-induced cytoplasmic pattern recognition receptor signaling pathway	4	11	0.0121084	0.358598	ENSG00000000003;ENSG00000129657;ENSG00000149476;ENSG00000160703
GO:0097709	connective tissue replacement	4	11	0.0121084	0.358598	ENSG00000067900;ENSG00000100644;ENSG00000134318;ENSG00000169344
GO:1902946	protein localization to early endosome	4	11	0.0121084	0.358598	ENSG00000092820;ENSG00000099250;ENSG00000134318;ENSG00000163840
GO:2000644	regulation of receptor catabolic process	4	11	0.0121084	0.358598	ENSG00000078747;ENSG00000107331;ENSG00000163840;ENSG00000196396
GO:0032387	negative regulation of intracellular transport	12	66	0.0121535	0.358598	ENSG00000047410;ENSG00000068912;ENSG00000103241;ENSG00000107331;ENSG00000107882;ENSG00000124789;ENSG00000135506;ENSG00000136810;ENSG00000147164;ENSG00000158856;ENSG00000168734;ENSG00000187446
GO:0006913	nucleocytoplasmic transport	44	352	0.0121824	0.358598	ENSG00000005007;ENSG00000037474;ENSG00000046647;ENSG00000047410;ENSG00000063244;ENSG00000064419;ENSG00000065150;ENSG00000069248;ENSG00000085415;ENSG00000086200;ENSG00000096968;ENSG00000100418;ENSG00000105576;ENSG00000107882;ENSG00000108349;ENSG00000108424;ENSG00000109111;ENSG00000120533;ENSG00000121774;ENSG00000124207;ENSG00000124571;ENSG00000124789;ENSG00000130227;ENSG00000132182;ENSG00000134072…
GO:0019538	protein metabolic process	576	6050	0.0122293	0.358598	ENSG00000001630;ENSG00000003249;ENSG00000004799;ENSG00000005007;ENSG00000005882;ENSG00000006831;ENSG00000007038;ENSG00000007264;ENSG00000008838;ENSG00000009954;ENSG00000011485;ENSG00000012048;ENSG00000012817;ENSG00000013375;ENSG00000015520;ENSG00000020426;ENSG00000023318;ENSG00000023330;ENSG00000025434;ENSG00000028528;ENSG00000032219;ENSG00000034677;ENSG00000036257;ENSG00000044090;ENSG00000047410…
GO:0072659	protein localization to plasma membrane	37	286	0.0122637	0.358598	ENSG00000017260;ENSG00000067900;ENSG00000072415;ENSG00000084733;ENSG00000086598;ENSG00000092820;ENSG00000099864;ENSG00000100083;ENSG00000108961;ENSG00000111731;ENSG00000114745;ENSG00000116209;ENSG00000120756;ENSG00000130396;ENSG00000131626;ENSG00000132612;ENSG00000134318;ENSG00000138669;ENSG00000144674;ENSG00000151025;ENSG00000155744;ENSG00000156599;ENSG00000157916;ENSG00000166341;ENSG00000168890…
GO:0070988	demethylation	13	74	0.0123095	0.358704	ENSG00000001630;ENSG00000012817;ENSG00000073614;ENSG00000100823;ENSG00000117139;ENSG00000120733;ENSG00000138336;ENSG00000147050;ENSG00000155666;ENSG00000170854;ENSG00000172943;ENSG00000183878;ENSG00000197724
GO:0019219	regulation of nucleobase-containing compound metabolic process	407	4187	0.0125551	0.363534	ENSG00000003756;ENSG00000004799;ENSG00000005007;ENSG00000005882;ENSG00000008838;ENSG00000009954;ENSG00000012048;ENSG00000020426;ENSG00000025434;ENSG00000032219;ENSG00000035928;ENSG00000036257;ENSG00000037474;ENSG00000047410;ENSG00000047644;ENSG00000050327;ENSG00000060339;ENSG00000062194;ENSG00000063244;ENSG00000063978;ENSG00000064489;ENSG00000065427;ENSG00000065978;ENSG00000066422;ENSG00000067369…
GO:0006518	peptide metabolic process	96	868	0.0125607	0.363534	ENSG00000005007;ENSG00000040531;ENSG00000047410;ENSG00000059691;ENSG00000065427;ENSG00000065978;ENSG00000067248;ENSG00000067704;ENSG00000067900;ENSG00000068438;ENSG00000071082;ENSG00000079785;ENSG00000081692;ENSG00000085760;ENSG00000086598;ENSG00000088038;ENSG00000088247;ENSG00000100982;ENSG00000103356;ENSG00000105364;ENSG00000107331;ENSG00000108039;ENSG00000108349;ENSG00000108582;ENSG00000110321…
GO:0044419	interspecies interaction between organisms	120	1114	0.0126185	0.363968	ENSG00000005007;ENSG00000044090;ENSG00000047188;ENSG00000047410;ENSG00000057663;ENSG00000064012;ENSG00000065150;ENSG00000065243;ENSG00000065427;ENSG00000069248;ENSG00000071082;ENSG00000077942;ENSG00000078747;ENSG00000079785;ENSG00000080561;ENSG00000080603;ENSG00000085415;ENSG00000086065;ENSG00000086102;ENSG00000088986;ENSG00000090061;ENSG00000092201;ENSG00000094916;ENSG00000096063;ENSG00000096717…
GO:0050687	negative regulation of defense response to virus	6	23	0.0128429	0.369191	ENSG00000000003;ENSG00000078747;ENSG00000090432;ENSG00000129657;ENSG00000149476;ENSG00000160703
GO:1901361	organic cyclic compound catabolic process	88	788	0.0129905	0.372176	ENSG00000005007;ENSG00000037474;ENSG00000047410;ENSG00000054179;ENSG00000060971;ENSG00000065978;ENSG00000067900;ENSG00000069248;ENSG00000071082;ENSG00000076685;ENSG00000079739;ENSG00000083520;ENSG00000085415;ENSG00000087076;ENSG00000088038;ENSG00000088247;ENSG00000088930;ENSG00000100393;ENSG00000100644;ENSG00000100764;ENSG00000100823;ENSG00000102144;ENSG00000103876;ENSG00000105568;ENSG00000108349…
GO:0006096	glycolytic process	18	116	0.0131951	0.37677	ENSG00000047410;ENSG00000069248;ENSG00000079739;ENSG00000085415;ENSG00000100393;ENSG00000100644;ENSG00000102144;ENSG00000111669;ENSG00000124789;ENSG00000132182;ENSG00000136997;ENSG00000142192;ENSG00000143437;ENSG00000156510;ENSG00000156515;ENSG00000159399;ENSG00000160883;ENSG00000254647
GO:0006066	alcohol metabolic process	46	373	0.0132734	0.377736	ENSG00000001630;ENSG00000006007;ENSG00000015520;ENSG00000049239;ENSG00000052802;ENSG00000067064;ENSG00000072042;ENSG00000072310;ENSG00000078549;ENSG00000082641;ENSG00000107331;ENSG00000108424;ENSG00000109320;ENSG00000111275;ENSG00000111669;ENSG00000112033;ENSG00000116133;ENSG00000117682;ENSG00000120915;ENSG00000124181;ENSG00000131473;ENSG00000131979;ENSG00000132423;ENSG00000132746;ENSG00000133731…
GO:0006595	polyamine metabolic process	5	17	0.0134771	0.382255	ENSG00000002726;ENSG00000088826;ENSG00000100429;ENSG00000123505;ENSG00000141504
GO:0000281	mitotic cytokinesis	13	75	0.0137207	0.385253	ENSG00000044090;ENSG00000067900;ENSG00000086065;ENSG00000111737;ENSG00000130340;ENSG00000132612;ENSG00000134318;ENSG00000138182;ENSG00000143761;ENSG00000159140;ENSG00000164114;ENSG00000178996;ENSG00000255112
GO:0002753	cytoplasmic pattern recognition receptor signaling pathway	13	75	0.0137207	0.385253	ENSG00000000003;ENSG00000064012;ENSG00000078747;ENSG00000100324;ENSG00000115267;ENSG00000129657;ENSG00000132466;ENSG00000149476;ENSG00000157625;ENSG00000160703;ENSG00000167085;ENSG00000175104;ENSG00000184216
GO:0051301	cell division	72	629	0.0137684	0.385253	ENSG00000006451;ENSG00000036257;ENSG00000037474;ENSG00000044090;ENSG00000047410;ENSG00000064102;ENSG00000065243;ENSG00000065978;ENSG00000067900;ENSG00000072501;ENSG00000072864;ENSG00000083642;ENSG00000084733;ENSG00000085415;ENSG00000086065;ENSG00000089053;ENSG00000090061;ENSG00000092036;ENSG00000101972;ENSG00000102901;ENSG00000105894;ENSG00000108387;ENSG00000111737;ENSG00000114547;ENSG00000114648…
GO:0006783	heme biosynthetic process	7	30	0.0138544	0.385253	ENSG00000014919;ENSG00000023330;ENSG00000082641;ENSG00000100104;ENSG00000101856;ENSG00000148218;ENSG00000188690
GO:0036258	multivesicular body assembly	7	30	0.0138544	0.385253	ENSG00000086065;ENSG00000132612;ENSG00000136738;ENSG00000155975;ENSG00000176428;ENSG00000185359;ENSG00000255112
GO:1902186	regulation of viral release from host cell	7	30	0.0138544	0.385253	ENSG00000080561;ENSG00000104228;ENSG00000116525;ENSG00000121060;ENSG00000132612;ENSG00000173599;ENSG00000234127
GO:0006882	cellular zinc ion homeostasis	8	37	0.0139175	0.385746	ENSG00000104154;ENSG00000104635;ENSG00000112473;ENSG00000125144;ENSG00000138821;ENSG00000169688;ENSG00000187193;ENSG00000198417
GO:0051169	nuclear transport	44	355	0.0139946	0.385808	ENSG00000005007;ENSG00000037474;ENSG00000046647;ENSG00000047410;ENSG00000063244;ENSG00000064419;ENSG00000065150;ENSG00000069248;ENSG00000085415;ENSG00000086200;ENSG00000096968;ENSG00000100418;ENSG00000105576;ENSG00000107882;ENSG00000108349;ENSG00000108424;ENSG00000109111;ENSG00000120533;ENSG00000121774;ENSG00000124207;ENSG00000124571;ENSG00000124789;ENSG00000130227;ENSG00000132182;ENSG00000134072…
GO:0009260	ribonucleotide biosynthetic process	38	298	0.0140104	0.385808	ENSG00000004799;ENSG00000005882;ENSG00000047230;ENSG00000047410;ENSG00000069248;ENSG00000079739;ENSG00000084774;ENSG00000085415;ENSG00000090857;ENSG00000100393;ENSG00000100644;ENSG00000102144;ENSG00000103202;ENSG00000111669;ENSG00000114491;ENSG00000124789;ENSG00000131473;ENSG00000131828;ENSG00000132182;ENSG00000133805;ENSG00000136997;ENSG00000142192;ENSG00000143437;ENSG00000156110;ENSG00000156510…
GO:0016197	endosomal transport	32	242	0.0140657	0.386081	ENSG00000028528;ENSG00000053770;ENSG00000084733;ENSG00000086065;ENSG00000099290;ENSG00000100083;ENSG00000107862;ENSG00000108433;ENSG00000111737;ENSG00000112276;ENSG00000124839;ENSG00000130340;ENSG00000132405;ENSG00000132612;ENSG00000136738;ENSG00000147127;ENSG00000147164;ENSG00000151532;ENSG00000155975;ENSG00000157077;ENSG00000157538;ENSG00000165280;ENSG00000172661;ENSG00000176428;ENSG00000178996…
GO:0051963	regulation of synapse assembly	16	100	0.0142501	0.389884	ENSG00000065320;ENSG00000101126;ENSG00000108684;ENSG00000114867;ENSG00000124839;ENSG00000142192;ENSG00000158528;ENSG00000162951;ENSG00000171603;ENSG00000174482;ENSG00000182580;ENSG00000184564;ENSG00000187122;ENSG00000189108;ENSG00000196189;ENSG00000196338
GO:0006757	ATP generation from ADP	18	117	0.0143458	0.391244	ENSG00000047410;ENSG00000069248;ENSG00000079739;ENSG00000085415;ENSG00000100393;ENSG00000100644;ENSG00000102144;ENSG00000111669;ENSG00000124789;ENSG00000132182;ENSG00000136997;ENSG00000142192;ENSG00000143437;ENSG00000156510;ENSG00000156515;ENSG00000159399;ENSG00000160883;ENSG00000254647
GO:0006164	purine nucleotide biosynthetic process	39	308	0.0143985	0.391428	ENSG00000004799;ENSG00000005882;ENSG00000047410;ENSG00000069248;ENSG00000079739;ENSG00000085415;ENSG00000090857;ENSG00000100393;ENSG00000100644;ENSG00000101911;ENSG00000102144;ENSG00000103202;ENSG00000111669;ENSG00000124789;ENSG00000131473;ENSG00000131828;ENSG00000132182;ENSG00000133805;ENSG00000136997;ENSG00000142192;ENSG00000143437;ENSG00000147224;ENSG00000156110;ENSG00000156136;ENSG00000156510…
GO:0009987	cellular process	1460	16251	0.0146225	0.39625	ENSG00000000003;ENSG00000001630;ENSG00000002726;ENSG00000003056;ENSG00000003147;ENSG00000003249;ENSG00000003756;ENSG00000004534;ENSG00000004799;ENSG00000005007;ENSG00000005020;ENSG00000005882;ENSG00000006007;ENSG00000006283;ENSG00000006451;ENSG00000006831;ENSG00000007174;ENSG00000007264;ENSG00000008838;ENSG00000009954;ENSG00000011454;ENSG00000011485;ENSG00000012048;ENSG00000012817;ENSG00000013375…
GO:0009127	purine nucleoside monophosphate biosynthetic process	26	188	0.0148481	0.401087	ENSG00000047410;ENSG00000069248;ENSG00000079739;ENSG00000085415;ENSG00000100393;ENSG00000100644;ENSG00000102144;ENSG00000111669;ENSG00000124789;ENSG00000132182;ENSG00000133805;ENSG00000136997;ENSG00000142192;ENSG00000143437;ENSG00000156110;ENSG00000156136;ENSG00000156510;ENSG00000156515;ENSG00000159131;ENSG00000159399;ENSG00000160883;ENSG00000165280;ENSG00000176410;ENSG00000178035;ENSG00000178921…
GO:0097193	intrinsic apoptotic signaling pathway	37	290	0.0150518	0.405304	ENSG00000005882;ENSG00000012048;ENSG00000016402;ENSG00000036257;ENSG00000048028;ENSG00000048392;ENSG00000077232;ENSG00000096717;ENSG00000096968;ENSG00000100393;ENSG00000100644;ENSG00000101255;ENSG00000106290;ENSG00000108387;ENSG00000110108;ENSG00000116062;ENSG00000128886;ENSG00000136531;ENSG00000138061;ENSG00000139173;ENSG00000140939;ENSG00000144331;ENSG00000149428;ENSG00000158092;ENSG00000158941…
GO:0010608	posttranscriptional regulation of gene expression	73	642	0.0152293	0.40879	ENSG00000005007;ENSG00000037474;ENSG00000047410;ENSG00000065978;ENSG00000067248;ENSG00000067900;ENSG00000069248;ENSG00000079785;ENSG00000081692;ENSG00000083520;ENSG00000085415;ENSG00000085760;ENSG00000086598;ENSG00000087087;ENSG00000088038;ENSG00000088247;ENSG00000100764;ENSG00000100823;ENSG00000100982;ENSG00000108349;ENSG00000110321;ENSG00000112339;ENSG00000114867;ENSG00000115211;ENSG00000117543…
GO:0030522	intracellular receptor signaling pathway	44	357	0.0153209	0.409954	ENSG00000000003;ENSG00000011485;ENSG00000012048;ENSG00000012817;ENSG00000025434;ENSG00000064012;ENSG00000072310;ENSG00000078747;ENSG00000081307;ENSG00000084676;ENSG00000096717;ENSG00000096968;ENSG00000100324;ENSG00000100393;ENSG00000103671;ENSG00000110484;ENSG00000112033;ENSG00000115267;ENSG00000117713;ENSG00000124212;ENSG00000124225;ENSG00000129657;ENSG00000130254;ENSG00000132466;ENSG00000137509…
GO:0044265	cellular macromolecule catabolic process	131	1236	0.0154251	0.411126	ENSG00000005007;ENSG00000034677;ENSG00000036257;ENSG00000037474;ENSG00000044090;ENSG00000048028;ENSG00000063978;ENSG00000064012;ENSG00000065978;ENSG00000067900;ENSG00000068912;ENSG00000071082;ENSG00000072201;ENSG00000077232;ENSG00000078747;ENSG00000078967;ENSG00000083520;ENSG00000085382;ENSG00000088038;ENSG00000088247;ENSG00000088930;ENSG00000089053;ENSG00000092820;ENSG00000096717;ENSG00000100418…
GO:0018215	protein phosphopantetheinylation	29	216	0.0154613	0.411126	ENSG00000023318;ENSG00000081307;ENSG00000083444;ENSG00000100271;ENSG00000100393;ENSG00000102178;ENSG00000103489;ENSG00000109586;ENSG00000115339;ENSG00000124217;ENSG00000125954;ENSG00000136247;ENSG00000136542;ENSG00000137955;ENSG00000141429;ENSG00000143222;ENSG00000143641;ENSG00000144647;ENSG00000155660;ENSG00000156599;ENSG00000159714;ENSG00000166479;ENSG00000167004;ENSG00000172977;ENSG00000182272…
GO:0009163	nucleoside biosynthetic process	9	45	0.0155173	0.41133	ENSG00000047230;ENSG00000084774;ENSG00000103202;ENSG00000114491;ENSG00000123505;ENSG00000156110;ENSG00000156136;ENSG00000166548;ENSG00000178035
GO:0035282	segmentation	16	101	0.0155864	0.411339	ENSG00000073711;ENSG00000086598;ENSG00000099250;ENSG00000100393;ENSG00000101346;ENSG00000103241;ENSG00000105996;ENSG00000106003;ENSG00000111046;ENSG00000111049;ENSG00000140479;ENSG00000147050;ENSG00000147223;ENSG00000162782;ENSG00000171843;ENSG00000253729
GO:0090087	regulation of peptide transport	66	573	0.0156895	0.411339	ENSG00000001630;ENSG00000003147;ENSG00000017260;ENSG00000025434;ENSG00000037474;ENSG00000047410;ENSG00000050327;ENSG00000065150;ENSG00000068912;ENSG00000072310;ENSG00000088986;ENSG00000092820;ENSG00000096968;ENSG00000100644;ENSG00000101337;ENSG00000104783;ENSG00000104805;ENSG00000107882;ENSG00000109111;ENSG00000111731;ENSG00000112033;ENSG00000115263;ENSG00000120533;ENSG00000129158;ENSG00000131899…
GO:0046434	organophosphate catabolic process	35	272	0.0156905	0.411339	ENSG00000006007;ENSG00000047410;ENSG00000054179;ENSG00000069248;ENSG00000076685;ENSG00000079739;ENSG00000085415;ENSG00000100393;ENSG00000100644;ENSG00000102144;ENSG00000103056;ENSG00000105499;ENSG00000111669;ENSG00000113231;ENSG00000117592;ENSG00000124181;ENSG00000124789;ENSG00000132182;ENSG00000133731;ENSG00000133805;ENSG00000136159;ENSG00000136997;ENSG00000142192;ENSG00000143437;ENSG00000156510…
GO:0042593	glucose homeostasis	32	244	0.015711	0.411339	ENSG00000004799;ENSG00000005882;ENSG00000006831;ENSG00000080618;ENSG00000088986;ENSG00000096717;ENSG00000100644;ENSG00000104635;ENSG00000107815;ENSG00000112033;ENSG00000115263;ENSG00000118689;ENSG00000118965;ENSG00000120533;ENSG00000136802;ENSG00000137509;ENSG00000137700;ENSG00000145242;ENSG00000155380;ENSG00000156510;ENSG00000156515;ENSG00000159399;ENSG00000160179;ENSG00000160883;ENSG00000164038…
GO:0016567	protein ubiquitination	98	897	0.0160581	0.419135	ENSG00000008838;ENSG00000012048;ENSG00000034677;ENSG00000036257;ENSG00000044090;ENSG00000057663;ENSG00000059145;ENSG00000063244;ENSG00000063978;ENSG00000072201;ENSG00000078747;ENSG00000078967;ENSG00000080561;ENSG00000085382;ENSG00000086102;ENSG00000089053;ENSG00000090432;ENSG00000092140;ENSG00000096717;ENSG00000100302;ENSG00000100628;ENSG00000100644;ENSG00000100764;ENSG00000100897;ENSG00000101255…
GO:0032506	cytokinetic process	8	38	0.0162992	0.422836	ENSG00000086065;ENSG00000130340;ENSG00000132612;ENSG00000134278;ENSG00000138182;ENSG00000143761;ENSG00000178996;ENSG00000255112
GO:0033014	tetrapyrrole biosynthetic process	8	38	0.0162992	0.422836	ENSG00000014919;ENSG00000023330;ENSG00000082641;ENSG00000100104;ENSG00000101856;ENSG00000148218;ENSG00000151611;ENSG00000188690
GO:0008045	motor neuron axon guidance	7	31	0.0165641	0.427103	ENSG00000058085;ENSG00000065320;ENSG00000099250;ENSG00000105996;ENSG00000116106;ENSG00000187122;ENSG00000241697
GO:0036257	multivesicular body organization	7	31	0.0165641	0.427103	ENSG00000086065;ENSG00000132612;ENSG00000136738;ENSG00000155975;ENSG00000176428;ENSG00000185359;ENSG00000255112
GO:0019439	aromatic compound catabolic process	84	756	0.0168143	0.428097	ENSG00000005007;ENSG00000037474;ENSG00000047410;ENSG00000054179;ENSG00000060971;ENSG00000065978;ENSG00000067900;ENSG00000069248;ENSG00000071082;ENSG00000076685;ENSG00000079739;ENSG00000083520;ENSG00000085415;ENSG00000088038;ENSG00000088247;ENSG00000088930;ENSG00000100393;ENSG00000100644;ENSG00000100764;ENSG00000100823;ENSG00000102144;ENSG00000103876;ENSG00000105568;ENSG00000108349;ENSG00000108424…
GO:0051095	regulation of helicase activity	4	12	0.0169101	0.428097	ENSG00000020426;ENSG00000096717;ENSG00000116062;ENSG00000145736
GO:0098974	postsynaptic actin cytoskeleton organization	4	12	0.0169101	0.428097	ENSG00000136279;ENSG00000143761;ENSG00000158195;ENSG00000158528
GO:2001279	regulation of unsaturated fatty acid biosynthetic process	4	12	0.0169101	0.428097	ENSG00000096717;ENSG00000135046;ENSG00000166148;ENSG00000173208
GO:0072332	intrinsic apoptotic signaling pathway by p53 class mediator	13	77	0.0169119	0.428097	ENSG00000005882;ENSG00000048028;ENSG00000048392;ENSG00000096717;ENSG00000100393;ENSG00000110108;ENSG00000128886;ENSG00000144331;ENSG00000164054;ENSG00000165119;ENSG00000181026;ENSG00000186153;ENSG00000197579
GO:0061512	protein localization to cilium	11	61	0.0169387	0.428097	ENSG00000078246;ENSG00000100083;ENSG00000100554;ENSG00000114547;ENSG00000118965;ENSG00000131697;ENSG00000141013;ENSG00000157796;ENSG00000181085;ENSG00000187240;ENSG00000203965
GO:0032940	secretion by cell	140	1334	0.0169941	0.428097	ENSG00000001630;ENSG00000002726;ENSG00000003056;ENSG00000003147;ENSG00000006283;ENSG00000006451;ENSG00000023318;ENSG00000025434;ENSG00000033627;ENSG00000051620;ENSG00000055955;ENSG00000057608;ENSG00000060971;ENSG00000067715;ENSG00000067900;ENSG00000069482;ENSG00000072110;ENSG00000072310;ENSG00000079739;ENSG00000080618;ENSG00000084733;ENSG00000088986;ENSG00000092820;ENSG00000096006;ENSG00000096070…
GO:0050708	regulation of protein secretion	36	283	0.0170052	0.428097	ENSG00000001630;ENSG00000003147;ENSG00000025434;ENSG00000072310;ENSG00000088986;ENSG00000092820;ENSG00000096968;ENSG00000100644;ENSG00000104783;ENSG00000112033;ENSG00000115263;ENSG00000120533;ENSG00000129158;ENSG00000131899;ENSG00000135046;ENSG00000136802;ENSG00000143761;ENSG00000145242;ENSG00000148672;ENSG00000155380;ENSG00000157388;ENSG00000160179;ENSG00000164038;ENSG00000164182;ENSG00000166263…
GO:0000963	mitochondrial RNA processing	5	18	0.0173293	0.432419	ENSG00000072756;ENSG00000100890;ENSG00000126814;ENSG00000171103;ENSG00000215251
GO:0071786	endoplasmic reticulum tubular network organization	5	18	0.0173293	0.432419	ENSG00000084733;ENSG00000115839;ENSG00000119787;ENSG00000144320;ENSG00000165476
GO:0080182	histone H3-K4 trimethylation	5	18	0.0173293	0.432419	ENSG00000032219;ENSG00000137815;ENSG00000140395;ENSG00000167548;ENSG00000178409
GO:0032880	regulation of protein localization	98	900	0.0174451	0.434035	ENSG00000001630;ENSG00000003147;ENSG00000017260;ENSG00000025434;ENSG00000037474;ENSG00000044115;ENSG00000047410;ENSG00000050327;ENSG00000064012;ENSG00000065150;ENSG00000068912;ENSG00000072310;ENSG00000088986;ENSG00000092820;ENSG00000096968;ENSG00000100578;ENSG00000100644;ENSG00000101337;ENSG00000104783;ENSG00000104805;ENSG00000105894;ENSG00000107331;ENSG00000107862;ENSG00000107882;ENSG00000108961…
GO:0048010	vascular endothelial growth factor receptor signaling pathway	15	94	0.017675	0.438474	ENSG00000055163;ENSG00000067900;ENSG00000099250;ENSG00000100644;ENSG00000105287;ENSG00000114738;ENSG00000134318;ENSG00000143437;ENSG00000158092;ENSG00000158195;ENSG00000165197;ENSG00000176435;ENSG00000185359;ENSG00000196396;ENSG00000249915
GO:0042771	intrinsic apoptotic signaling pathway in response to DNA damage by p53 class mediator	9	46	0.0178221	0.440839	ENSG00000048028;ENSG00000096717;ENSG00000100393;ENSG00000110108;ENSG00000128886;ENSG00000164054;ENSG00000165119;ENSG00000181026;ENSG00000197579
GO:0031323	regulation of cellular metabolic process	601	6359	0.0179402	0.44119	ENSG00000003249;ENSG00000003756;ENSG00000004799;ENSG00000005007;ENSG00000005882;ENSG00000006831;ENSG00000008838;ENSG00000009954;ENSG00000011485;ENSG00000012048;ENSG00000020426;ENSG00000025434;ENSG00000032219;ENSG00000033627;ENSG00000034677;ENSG00000035928;ENSG00000036257;ENSG00000037474;ENSG00000040531;ENSG00000047410;ENSG00000047644;ENSG00000049130;ENSG00000049239;ENSG00000050327;ENSG00000054277…
GO:0070201	regulation of establishment of protein localization	67	587	0.0180232	0.44119	ENSG00000001630;ENSG00000003147;ENSG00000017260;ENSG00000025434;ENSG00000037474;ENSG00000047410;ENSG00000050327;ENSG00000064012;ENSG00000065150;ENSG00000068912;ENSG00000072310;ENSG00000088986;ENSG00000092820;ENSG00000096968;ENSG00000100578;ENSG00000100644;ENSG00000101337;ENSG00000104783;ENSG00000104805;ENSG00000107882;ENSG00000109111;ENSG00000111731;ENSG00000112033;ENSG00000115263;ENSG00000120533…
GO:0018394	peptidyl-lysine acetylation	24	173	0.0180657	0.44119	ENSG00000008838;ENSG00000012048;ENSG00000057663;ENSG00000080603;ENSG00000083168;ENSG00000084676;ENSG00000096070;ENSG00000096717;ENSG00000100393;ENSG00000106290;ENSG00000119760;ENSG00000123562;ENSG00000136504;ENSG00000137947;ENSG00000139620;ENSG00000147133;ENSG00000168395;ENSG00000171148;ENSG00000172977;ENSG00000173011;ENSG00000174579;ENSG00000178409;ENSG00000183495;ENSG00000198887
GO:0009896	positive regulation of catabolic process	56	478	0.0181635	0.44119	ENSG00000005007;ENSG00000028528;ENSG00000034677;ENSG00000067900;ENSG00000073711;ENSG00000078747;ENSG00000080561;ENSG00000085382;ENSG00000088247;ENSG00000090432;ENSG00000092820;ENSG00000096717;ENSG00000100083;ENSG00000100644;ENSG00000100764;ENSG00000101255;ENSG00000104969;ENSG00000107331;ENSG00000111276;ENSG00000115266;ENSG00000115839;ENSG00000116209;ENSG00000118689;ENSG00000128829;ENSG00000130147…
GO:0042866	pyruvate biosynthetic process	18	120	0.0182737	0.44119	ENSG00000047410;ENSG00000069248;ENSG00000079739;ENSG00000085415;ENSG00000100393;ENSG00000100644;ENSG00000102144;ENSG00000111669;ENSG00000124789;ENSG00000132182;ENSG00000136997;ENSG00000142192;ENSG00000143437;ENSG00000156510;ENSG00000156515;ENSG00000159399;ENSG00000160883;ENSG00000254647
GO:0001842	neural fold formation	3	7	0.0184067	0.44119	ENSG00000100644;ENSG00000156574;ENSG00000169641
GO:0003321	positive regulation of blood pressure by epinephrine-norepinephrine	3	7	0.0184067	0.44119	ENSG00000120907;ENSG00000169676;ENSG00000171873
GO:0036089	cleavage furrow formation	3	7	0.0184067	0.44119	ENSG00000130340;ENSG00000134278;ENSG00000178996
GO:0036492	eiF2alpha phosphorylation in response to endoplasmic reticulum stress	3	7	0.0184067	0.44119	ENSG00000086598;ENSG00000128829;ENSG00000158092
GO:0086042	cardiac muscle cell-cardiac muscle cell adhesion	3	7	0.0184067	0.44119	ENSG00000134755;ENSG00000154639;ENSG00000173801
GO:1903608	protein localization to cytoplasmic stress granule	3	7	0.0184067	0.44119	ENSG00000065978;ENSG00000079785;ENSG00000135829
GO:0051168	nuclear export	27	201	0.0188383	0.448582	ENSG00000005007;ENSG00000037474;ENSG00000047410;ENSG00000063244;ENSG00000069248;ENSG00000085415;ENSG00000100418;ENSG00000108349;ENSG00000109111;ENSG00000120533;ENSG00000121774;ENSG00000124207;ENSG00000124571;ENSG00000124789;ENSG00000130227;ENSG00000132182;ENSG00000134072;ENSG00000135829;ENSG00000136810;ENSG00000145216;ENSG00000160710;ENSG00000160917;ENSG00000187446;ENSG00000198742;ENSG00000204536…
GO:0006623	protein targeting to vacuole	8	39	0.0189614	0.448582	ENSG00000003056;ENSG00000108433;ENSG00000132612;ENSG00000151532;ENSG00000155975;ENSG00000176428;ENSG00000185359;ENSG00000198742
GO:0055069	zinc ion homeostasis	8	39	0.0189614	0.448582	ENSG00000104154;ENSG00000104635;ENSG00000112473;ENSG00000125144;ENSG00000138821;ENSG00000169688;ENSG00000187193;ENSG00000198417
GO:0050808	synapse organization	51	430	0.0189746	0.448582	ENSG00000065320;ENSG00000072071;ENSG00000072110;ENSG00000077264;ENSG00000099250;ENSG00000099864;ENSG00000101126;ENSG00000105894;ENSG00000108684;ENSG00000108852;ENSG00000114867;ENSG00000116106;ENSG00000116906;ENSG00000124839;ENSG00000130294;ENSG00000131626;ENSG00000134072;ENSG00000134569;ENSG00000136279;ENSG00000142192;ENSG00000142949;ENSG00000143761;ENSG00000157168;ENSG00000157240;ENSG00000157916…
GO:0072665	protein localization to vacuole	12	70	0.0189787	0.448582	ENSG00000003056;ENSG00000108433;ENSG00000130147;ENSG00000132612;ENSG00000134318;ENSG00000136738;ENSG00000151532;ENSG00000155975;ENSG00000169344;ENSG00000176428;ENSG00000185359;ENSG00000198742
GO:0072330	monocarboxylic acid biosynthetic process	42	343	0.0193435	0.455068	ENSG00000004799;ENSG00000006831;ENSG00000012048;ENSG00000025434;ENSG00000047410;ENSG00000069248;ENSG00000079739;ENSG00000085415;ENSG00000096717;ENSG00000100393;ENSG00000100644;ENSG00000101255;ENSG00000102144;ENSG00000111669;ENSG00000111817;ENSG00000114115;ENSG00000120915;ENSG00000124212;ENSG00000124789;ENSG00000130287;ENSG00000131473;ENSG00000132182;ENSG00000135046;ENSG00000135929;ENSG00000136997…
GO:0071459	protein localization to chromosome, centromeric region	6	25	0.01936	0.455068	ENSG00000102901;ENSG00000112742;ENSG00000174442;ENSG00000179051;ENSG00000198824;ENSG00000198887
GO:0046700	heterocycle catabolic process	82	741	0.0196951	0.456815	ENSG00000005007;ENSG00000037474;ENSG00000047410;ENSG00000054179;ENSG00000065978;ENSG00000067900;ENSG00000069248;ENSG00000071082;ENSG00000076685;ENSG00000079739;ENSG00000083520;ENSG00000085415;ENSG00000088038;ENSG00000088247;ENSG00000088930;ENSG00000100393;ENSG00000100644;ENSG00000100764;ENSG00000100823;ENSG00000102144;ENSG00000105568;ENSG00000108349;ENSG00000108424;ENSG00000111669;ENSG00000112306…
GO:0031929	TOR signaling	18	121	0.0197526	0.456815	ENSG00000040531;ENSG00000085415;ENSG00000096717;ENSG00000100644;ENSG00000100726;ENSG00000101407;ENSG00000108255;ENSG00000130147;ENSG00000133706;ENSG00000135956;ENSG00000145348;ENSG00000146535;ENSG00000148730;ENSG00000155506;ENSG00000158748;ENSG00000162946;ENSG00000189056;ENSG00000249915
GO:0006890	retrograde vesicle-mediated transport, Golgi to ER	14	87	0.0200396	0.456815	ENSG00000086598;ENSG00000100196;ENSG00000107862;ENSG00000129083;ENSG00000134287;ENSG00000134970;ENSG00000147127;ENSG00000157916;ENSG00000168434;ENSG00000169223;ENSG00000170348;ENSG00000172007;ENSG00000181789;ENSG00000242247
GO:0005996	monosaccharide metabolic process	37	296	0.0201748	0.456815	ENSG00000004799;ENSG00000005882;ENSG00000049239;ENSG00000079739;ENSG00000093217;ENSG00000096717;ENSG00000100393;ENSG00000101346;ENSG00000102144;ENSG00000104635;ENSG00000104774;ENSG00000111669;ENSG00000112033;ENSG00000115263;ENSG00000115652;ENSG00000131828;ENSG00000135226;ENSG00000136997;ENSG00000143365;ENSG00000143891;ENSG00000149476;ENSG00000153574;ENSG00000154330;ENSG00000156510;ENSG00000156515…
GO:0042304	regulation of fatty acid biosynthetic process	9	47	0.0203663	0.456815	ENSG00000004799;ENSG00000006831;ENSG00000012048;ENSG00000025434;ENSG00000096717;ENSG00000101255;ENSG00000135046;ENSG00000166148;ENSG00000173208
GO:0006611	protein export from nucleus	25	184	0.0203782	0.456815	ENSG00000005007;ENSG00000037474;ENSG00000047410;ENSG00000063244;ENSG00000069248;ENSG00000085415;ENSG00000100418;ENSG00000108349;ENSG00000109111;ENSG00000120533;ENSG00000124207;ENSG00000124571;ENSG00000124789;ENSG00000130227;ENSG00000132182;ENSG00000134072;ENSG00000136810;ENSG00000145216;ENSG00000160710;ENSG00000160917;ENSG00000187446;ENSG00000198742;ENSG00000204536;ENSG00000205937;ENSG00000259956
GO:0019359	nicotinamide nucleotide biosynthetic process	21	148	0.0205417	0.456815	ENSG00000047410;ENSG00000069248;ENSG00000079739;ENSG00000085415;ENSG00000100393;ENSG00000100644;ENSG00000102144;ENSG00000111669;ENSG00000124212;ENSG00000124789;ENSG00000132182;ENSG00000136997;ENSG00000142192;ENSG00000143437;ENSG00000156510;ENSG00000156515;ENSG00000159399;ENSG00000160883;ENSG00000163382;ENSG00000183077;ENSG00000254647
GO:0019363	pyridine nucleotide biosynthetic process	21	148	0.0205417	0.456815	ENSG00000047410;ENSG00000069248;ENSG00000079739;ENSG00000085415;ENSG00000100393;ENSG00000100644;ENSG00000102144;ENSG00000111669;ENSG00000124212;ENSG00000124789;ENSG00000132182;ENSG00000136997;ENSG00000142192;ENSG00000143437;ENSG00000156510;ENSG00000156515;ENSG00000159399;ENSG00000160883;ENSG00000163382;ENSG00000183077;ENSG00000254647
GO:0006914	autophagy	64	561	0.0206263	0.456815	ENSG00000033627;ENSG00000057663;ENSG00000067900;ENSG00000072310;ENSG00000072518;ENSG00000080561;ENSG00000081307;ENSG00000088986;ENSG00000090432;ENSG00000096717;ENSG00000099940;ENSG00000100299;ENSG00000100393;ENSG00000100429;ENSG00000100554;ENSG00000100644;ENSG00000101255;ENSG00000108239;ENSG00000110321;ENSG00000114867;ENSG00000115839;ENSG00000116209;ENSG00000118689;ENSG00000120907;ENSG00000125703…
GO:0061919	process utilizing autophagic mechanism	64	561	0.0206263	0.456815	ENSG00000033627;ENSG00000057663;ENSG00000067900;ENSG00000072310;ENSG00000072518;ENSG00000080561;ENSG00000081307;ENSG00000088986;ENSG00000090432;ENSG00000096717;ENSG00000099940;ENSG00000100299;ENSG00000100393;ENSG00000100429;ENSG00000100554;ENSG00000100644;ENSG00000101255;ENSG00000108239;ENSG00000110321;ENSG00000114867;ENSG00000115839;ENSG00000116209;ENSG00000118689;ENSG00000120907;ENSG00000125703…
GO:0042987	amyloid precursor protein catabolic process	10	55	0.0210559	0.456815	ENSG00000067900;ENSG00000107331;ENSG00000116106;ENSG00000116133;ENSG00000134318;ENSG00000160179;ENSG00000162736;ENSG00000168615;ENSG00000170348;ENSG00000186318
GO:0090398	cellular senescence	12	71	0.0210612	0.456815	ENSG00000065978;ENSG00000083168;ENSG00000096717;ENSG00000114904;ENSG00000119408;ENSG00000124802;ENSG00000133703;ENSG00000163029;ENSG00000169032;ENSG00000198887;ENSG00000198909;ENSG00000253729
GO:0006413	translational initiation	27	203	0.0211654	0.456815	ENSG00000047410;ENSG00000067248;ENSG00000071082;ENSG00000079785;ENSG00000085760;ENSG00000086598;ENSG00000110321;ENSG00000112306;ENSG00000114391;ENSG00000114867;ENSG00000115211;ENSG00000121774;ENSG00000122026;ENSG00000124374;ENSG00000128829;ENSG00000145592;ENSG00000147403;ENSG00000147677;ENSG00000148730;ENSG00000149100;ENSG00000155506;ENSG00000158092;ENSG00000158417;ENSG00000177954;ENSG00000205609…
GO:0044003	modification by symbiont of host morphology or physiology	11	63	0.0212374	0.456815	ENSG00000064012;ENSG00000077942;ENSG00000090061;ENSG00000102144;ENSG00000108424;ENSG00000128829;ENSG00000136997;ENSG00000160917;ENSG00000173402;ENSG00000185359;ENSG00000204713
GO:0097190	apoptotic signaling pathway	68	602	0.0212608	0.456815	ENSG00000005882;ENSG00000012048;ENSG00000016402;ENSG00000036257;ENSG00000044115;ENSG00000048028;ENSG00000048392;ENSG00000049130;ENSG00000064012;ENSG00000077232;ENSG00000090432;ENSG00000096092;ENSG00000096717;ENSG00000096968;ENSG00000099250;ENSG00000100393;ENSG00000100644;ENSG00000101255;ENSG00000104313;ENSG00000105419;ENSG00000106290;ENSG00000108387;ENSG00000110108;ENSG00000112033;ENSG00000116062…
GO:0051252	regulation of RNA metabolic process	373	3853	0.0215208	0.456815	ENSG00000003756;ENSG00000005007;ENSG00000008838;ENSG00000009954;ENSG00000012048;ENSG00000020426;ENSG00000025434;ENSG00000032219;ENSG00000035928;ENSG00000036257;ENSG00000037474;ENSG00000047410;ENSG00000047644;ENSG00000050327;ENSG00000060339;ENSG00000062194;ENSG00000063244;ENSG00000063978;ENSG00000064489;ENSG00000065427;ENSG00000065978;ENSG00000066422;ENSG00000067369;ENSG00000067900;ENSG00000069482…
GO:0018904	ether metabolic process	5	19	0.0218451	0.456815	ENSG00000116906;ENSG00000120915;ENSG00000136810;ENSG00000144959;ENSG00000169710
GO:0030220	platelet formation	5	19	0.0218451	0.456815	ENSG00000072110;ENSG00000100393;ENSG00000111679;ENSG00000139719;ENSG00000253729
GO:0031290	retinal ganglion cell axon guidance	5	19	0.0218451	0.456815	ENSG00000099250;ENSG00000114391;ENSG00000173482;ENSG00000182580;ENSG00000187122
GO:0034501	protein localization to kinetochore	5	19	0.0218451	0.456815	ENSG00000102901;ENSG00000112742;ENSG00000174442;ENSG00000179051;ENSG00000198824
GO:0036344	platelet morphogenesis	5	19	0.0218451	0.456815	ENSG00000072110;ENSG00000100393;ENSG00000111679;ENSG00000139719;ENSG00000253729
GO:0043984	histone H4-K16 acetylation	5	19	0.0218451	0.456815	ENSG00000012048;ENSG00000057663;ENSG00000096717;ENSG00000139620;ENSG00000174579
GO:0046655	folic acid metabolic process	5	19	0.0218451	0.456815	ENSG00000136371;ENSG00000136877;ENSG00000163738;ENSG00000176974;ENSG00000182199
GO:0008203	cholesterol metabolic process	20	140	0.0218784	0.456815	ENSG00000001630;ENSG00000015520;ENSG00000052802;ENSG00000067064;ENSG00000072310;ENSG00000082641;ENSG00000108424;ENSG00000112033;ENSG00000116133;ENSG00000120915;ENSG00000131473;ENSG00000135929;ENSG00000141458;ENSG00000142192;ENSG00000152904;ENSG00000155158;ENSG00000160179;ENSG00000166311;ENSG00000172893;ENSG00000245848
GO:0030488	tRNA methylation	8	40	0.0219198	0.456815	ENSG00000037474;ENSG00000068438;ENSG00000100890;ENSG00000115970;ENSG00000126814;ENSG00000134077;ENSG00000168806;ENSG00000171103
GO:0001951	intestinal D-glucose absorption	2	3	0.022065	0.456815	ENSG00000092820;ENSG00000120756
GO:0002184	cytoplasmic translational termination	2	3	0.022065	0.456815	ENSG00000120705;ENSG00000189369
GO:0002191	cap-dependent translational initiation	2	3	0.022065	0.456815	ENSG00000114867;ENSG00000158092
GO:0006404	RNA import into nucleus	2	3	0.022065	0.456815	ENSG00000047410;ENSG00000169371
GO:0006435	threonyl-tRNA aminoacylation	2	3	0.022065	0.456815	ENSG00000113407;ENSG00000143374
GO:0007231	osmosensory signaling pathway	2	3	0.022065	0.456815	ENSG00000172939;ENSG00000196632
GO:0018171	peptidyl-cysteine oxidation	2	3	0.022065	0.456815	ENSG00000165672;ENSG00000166479
GO:0032240	negative regulation of nucleobase-containing compound transport	2	3	0.022065	0.456815	ENSG00000047410;ENSG00000124789
GO:0033861	negative regulation of NAD(P)H oxidase activity	2	3	0.022065	0.456815	ENSG00000169676;ENSG00000254647
GO:0036343	psychomotor behavior	2	3	0.022065	0.456815	ENSG00000111678;ENSG00000197635
GO:0044205	'de novo' UMP biosynthetic process	2	3	0.022065	0.456815	ENSG00000084774;ENSG00000114491
GO:0051728	cell cycle switching, mitotic to meiotic cell cycle	2	3	0.022065	0.456815	ENSG00000047188;ENSG00000180336
GO:0051729	germline cell cycle switching, mitotic to meiotic cell cycle	2	3	0.022065	0.456815	ENSG00000047188;ENSG00000180336
GO:0060005	vestibular reflex	2	3	0.022065	0.456815	ENSG00000165091;ENSG00000184564
GO:0060184	cell cycle switching	2	3	0.022065	0.456815	ENSG00000047188;ENSG00000180336
GO:0070541	response to platinum ion	2	3	0.022065	0.456815	ENSG00000148218;ENSG00000188690
GO:0097051	establishment of protein localization to endoplasmic reticulum membrane	2	3	0.022065	0.456815	ENSG00000084733;ENSG00000115839
GO:1900673	olefin metabolic process	2	3	0.022065	0.456815	ENSG00000120915;ENSG00000176884
GO:1902896	terminal web assembly	2	3	0.022065	0.456815	ENSG00000092820;ENSG00000120756
GO:1903233	regulation of calcium ion-dependent exocytosis of neurotransmitter	2	3	0.022065	0.456815	ENSG00000067715;ENSG00000115839
GO:1904395	positive regulation of skeletal muscle acetylcholine-gated channel clustering	2	3	0.022065	0.456815	ENSG00000105894;ENSG00000134569
GO:1905205	positive regulation of connective tissue replacement	2	3	0.022065	0.456815	ENSG00000067900;ENSG00000134318
GO:1990079	cartilage homeostasis	2	3	0.022065	0.456815	ENSG00000138821;ENSG00000170891
GO:2000619	negative regulation of histone H4-K16 acetylation	2	3	0.022065	0.456815	ENSG00000057663;ENSG00000096717
GO:0034655	nucleobase-containing compound catabolic process	76	684	0.0221207	0.456857	ENSG00000005007;ENSG00000037474;ENSG00000047410;ENSG00000054179;ENSG00000065978;ENSG00000067900;ENSG00000069248;ENSG00000071082;ENSG00000076685;ENSG00000079739;ENSG00000083520;ENSG00000085415;ENSG00000088038;ENSG00000088247;ENSG00000088930;ENSG00000100393;ENSG00000100644;ENSG00000100764;ENSG00000100823;ENSG00000102144;ENSG00000105568;ENSG00000108349;ENSG00000108424;ENSG00000111669;ENSG00000112306…
GO:0007512	adult heart development	4	13	0.0227472	0.464164	ENSG00000020426;ENSG00000092054;ENSG00000120907;ENSG00000248329
GO:0061744	motor behavior	4	13	0.0227472	0.464164	ENSG00000111678;ENSG00000168389;ENSG00000197635;ENSG00000204843
GO:0071285	cellular response to lithium ion	4	13	0.0227472	0.464164	ENSG00000111276;ENSG00000152422;ENSG00000170323;ENSG00000245848
GO:1900037	regulation of cellular response to hypoxia	4	13	0.0227472	0.464164	ENSG00000134318;ENSG00000140939;ENSG00000149428;ENSG00000172046
GO:1905668	positive regulation of protein localization to endosome	4	13	0.0227472	0.464164	ENSG00000092820;ENSG00000134318;ENSG00000159714;ENSG00000163840
GO:0031648	protein destabilization	9	48	0.0231619	0.47037	ENSG00000036257;ENSG00000090432;ENSG00000096717;ENSG00000100393;ENSG00000140264;ENSG00000151876;ENSG00000155666;ENSG00000164751;ENSG00000253729
GO:0090311	regulation of protein deacetylation	9	48	0.0231619	0.47037	ENSG00000072310;ENSG00000073614;ENSG00000100393;ENSG00000105287;ENSG00000158941;ENSG00000160685;ENSG00000171148;ENSG00000174744;ENSG00000198663
GO:0090169	regulation of spindle assembly	6	26	0.0233358	0.471793	ENSG00000047410;ENSG00000063978;ENSG00000086065;ENSG00000153187;ENSG00000181085;ENSG00000255112
GO:0031326	regulation of cellular biosynthetic process	410	4265	0.0233429	0.471793	ENSG00000004799;ENSG00000005007;ENSG00000005882;ENSG00000006831;ENSG00000008838;ENSG00000009954;ENSG00000012048;ENSG00000020426;ENSG00000025434;ENSG00000032219;ENSG00000035928;ENSG00000036257;ENSG00000040531;ENSG00000047410;ENSG00000047644;ENSG00000049239;ENSG00000050327;ENSG00000054277;ENSG00000060339;ENSG00000062194;ENSG00000063978;ENSG00000064489;ENSG00000065427;ENSG00000065978;ENSG00000066422…
GO:0055088	lipid homeostasis	21	150	0.0235128	0.474101	ENSG00000025434;ENSG00000087008;ENSG00000096717;ENSG00000107331;ENSG00000109084;ENSG00000114115;ENSG00000115970;ENSG00000120915;ENSG00000128699;ENSG00000137700;ENSG00000141458;ENSG00000142552;ENSG00000155158;ENSG00000160179;ENSG00000160606;ENSG00000161533;ENSG00000167772;ENSG00000170323;ENSG00000185561;ENSG00000245848;ENSG00000254647
GO:0016126	sterol biosynthetic process	11	64	0.0236646	0.475857	ENSG00000001630;ENSG00000015520;ENSG00000052802;ENSG00000067064;ENSG00000072310;ENSG00000108424;ENSG00000116133;ENSG00000131473;ENSG00000152904;ENSG00000160179;ENSG00000172893
GO:2001252	positive regulation of chromosome organization	27	205	0.0237118	0.475857	ENSG00000012048;ENSG00000036257;ENSG00000047410;ENSG00000072310;ENSG00000085224;ENSG00000089053;ENSG00000092330;ENSG00000096717;ENSG00000105287;ENSG00000115263;ENSG00000136504;ENSG00000137815;ENSG00000138336;ENSG00000140395;ENSG00000142025;ENSG00000145736;ENSG00000151876;ENSG00000153187;ENSG00000157060;ENSG00000160685;ENSG00000173011;ENSG00000174718;ENSG00000181085;ENSG00000196510;ENSG00000198663…
GO:0009168	purine ribonucleoside monophosphate biosynthetic process	25	187	0.0243848	0.488212	ENSG00000047410;ENSG00000069248;ENSG00000079739;ENSG00000085415;ENSG00000100393;ENSG00000100644;ENSG00000102144;ENSG00000111669;ENSG00000124789;ENSG00000132182;ENSG00000133805;ENSG00000136997;ENSG00000142192;ENSG00000143437;ENSG00000156110;ENSG00000156510;ENSG00000156515;ENSG00000159131;ENSG00000159399;ENSG00000160883;ENSG00000165280;ENSG00000176410;ENSG00000178035;ENSG00000178921;ENSG00000254647
GO:0065008	regulation of biological quality	400	4160	0.0248904	0.497164	ENSG00000003147;ENSG00000004799;ENSG00000005007;ENSG00000005882;ENSG00000006283;ENSG00000006831;ENSG00000016402;ENSG00000017260;ENSG00000023228;ENSG00000023318;ENSG00000023330;ENSG00000025434;ENSG00000032219;ENSG00000033627;ENSG00000035928;ENSG00000036257;ENSG00000037474;ENSG00000040531;ENSG00000048028;ENSG00000049130;ENSG00000049239;ENSG00000051620;ENSG00000054179;ENSG00000055163;ENSG00000057593…
GO:0072525	pyridine-containing compound biosynthetic process	21	151	0.0251168	0.500512	ENSG00000047410;ENSG00000069248;ENSG00000079739;ENSG00000085415;ENSG00000100393;ENSG00000100644;ENSG00000102144;ENSG00000111669;ENSG00000124212;ENSG00000124789;ENSG00000132182;ENSG00000136997;ENSG00000142192;ENSG00000143437;ENSG00000156510;ENSG00000156515;ENSG00000159399;ENSG00000160883;ENSG00000163382;ENSG00000183077;ENSG00000254647
GO:0019048	modulation by virus of host morphology or physiology	8	41	0.0251895	0.500656	ENSG00000064012;ENSG00000077942;ENSG00000090061;ENSG00000108424;ENSG00000128829;ENSG00000136997;ENSG00000160917;ENSG00000173402
GO:0051173	positive regulation of nitrogen compound metabolic process	315	3231	0.0252417	0.500656	ENSG00000005007;ENSG00000006831;ENSG00000008838;ENSG00000012048;ENSG00000020426;ENSG00000025434;ENSG00000028528;ENSG00000032219;ENSG00000034677;ENSG00000035928;ENSG00000036257;ENSG00000049130;ENSG00000050327;ENSG00000055163;ENSG00000060339;ENSG00000062194;ENSG00000063244;ENSG00000063978;ENSG00000064012;ENSG00000064489;ENSG00000065427;ENSG00000065978;ENSG00000067248;ENSG00000067369;ENSG00000067900…
GO:0035773	insulin secretion involved in cellular response to glucose stimulus	12	73	0.0257273	0.508049	ENSG00000088986;ENSG00000100644;ENSG00000112033;ENSG00000115263;ENSG00000120533;ENSG00000145242;ENSG00000160179;ENSG00000164038;ENSG00000164182;ENSG00000166263;ENSG00000171135;ENSG00000185002
GO:0019637	organophosphate metabolic process	128	1227	0.0257772	0.508049	ENSG00000004799;ENSG00000005882;ENSG00000006007;ENSG00000013375;ENSG00000014919;ENSG00000023228;ENSG00000025434;ENSG00000040531;ENSG00000047230;ENSG00000047410;ENSG00000048392;ENSG00000049239;ENSG00000054179;ENSG00000063601;ENSG00000065427;ENSG00000067064;ENSG00000069248;ENSG00000070214;ENSG00000076685;ENSG00000078549;ENSG00000079739;ENSG00000084774;ENSG00000085415;ENSG00000090857;ENSG00000092054…
GO:0043123	positive regulation of I-kappaB kinase/NF-kappaB signaling	25	188	0.0258474	0.508049	ENSG00000000003;ENSG00000011485;ENSG00000017260;ENSG00000064012;ENSG00000079785;ENSG00000080561;ENSG00000090432;ENSG00000100614;ENSG00000116525;ENSG00000117262;ENSG00000119408;ENSG00000121060;ENSG00000132466;ENSG00000142867;ENSG00000157625;ENSG00000158604;ENSG00000164054;ENSG00000167191;ENSG00000175104;ENSG00000183735;ENSG00000184216;ENSG00000185483;ENSG00000189067;ENSG00000198909;ENSG00000204713
GO:0140014	mitotic nuclear division	38	311	0.0258532	0.508049	ENSG00000036257;ENSG00000044090;ENSG00000047410;ENSG00000072501;ENSG00000072864;ENSG00000083642;ENSG00000085224;ENSG00000085415;ENSG00000086065;ENSG00000089053;ENSG00000101972;ENSG00000103056;ENSG00000108424;ENSG00000111276;ENSG00000112742;ENSG00000114391;ENSG00000117724;ENSG00000118007;ENSG00000119408;ENSG00000121892;ENSG00000122952;ENSG00000129933;ENSG00000132612;ENSG00000136122;ENSG00000138182…
GO:0050709	negative regulation of protein secretion	11	65	0.0262877	0.514213	ENSG00000001630;ENSG00000025434;ENSG00000072310;ENSG00000120533;ENSG00000129158;ENSG00000135046;ENSG00000164182;ENSG00000171135;ENSG00000183682;ENSG00000198643;ENSG00000254647
GO:0051310	metaphase plate congression	11	65	0.0262877	0.514213	ENSG00000036257;ENSG00000085415;ENSG00000086065;ENSG00000108424;ENSG00000117724;ENSG00000132612;ENSG00000153187;ENSG00000180336;ENSG00000198824;ENSG00000237649;ENSG00000255112
GO:1901799	negative regulation of proteasomal protein catabolic process	10	57	0.0265073	0.517319	ENSG00000068912;ENSG00000104969;ENSG00000135506;ENSG00000147677;ENSG00000148218;ENSG00000158941;ENSG00000172046;ENSG00000172775;ENSG00000173473;ENSG00000204599
GO:0045727	positive regulation of translation	19	134	0.0267917	0.51898	ENSG00000067248;ENSG00000081692;ENSG00000100982;ENSG00000110321;ENSG00000114867;ENSG00000121774;ENSG00000128829;ENSG00000129245;ENSG00000135372;ENSG00000135829;ENSG00000135842;ENSG00000136997;ENSG00000138382;ENSG00000155506;ENSG00000155906;ENSG00000158092;ENSG00000167658;ENSG00000176087;ENSG00000253729
GO:0010557	positive regulation of macromolecule biosynthetic process	188	1864	0.0267936	0.51898	ENSG00000008838;ENSG00000012048;ENSG00000025434;ENSG00000032219;ENSG00000035928;ENSG00000060339;ENSG00000062194;ENSG00000063978;ENSG00000064489;ENSG00000065427;ENSG00000065978;ENSG00000067248;ENSG00000067369;ENSG00000069482;ENSG00000072110;ENSG00000072310;ENSG00000073614;ENSG00000077264;ENSG00000080561;ENSG00000080603;ENSG00000081692;ENSG00000083168;ENSG00000084676;ENSG00000085224;ENSG00000086598…
GO:1903530	regulation of secretion by cell	65	579	0.0268012	0.51898	ENSG00000001630;ENSG00000003147;ENSG00000006283;ENSG00000006451;ENSG00000025434;ENSG00000067715;ENSG00000069482;ENSG00000072310;ENSG00000080618;ENSG00000084733;ENSG00000088986;ENSG00000092820;ENSG00000096968;ENSG00000100644;ENSG00000103056;ENSG00000103241;ENSG00000104783;ENSG00000108387;ENSG00000110881;ENSG00000112033;ENSG00000115263;ENSG00000115839;ENSG00000117139;ENSG00000120533;ENSG00000120907…
GO:0039528	cytoplasmic pattern recognition receptor signaling pathway in response to virus	7	34	0.0268974	0.51898	ENSG00000000003;ENSG00000115267;ENSG00000129657;ENSG00000132466;ENSG00000149476;ENSG00000160703;ENSG00000167085
GO:0070050	neuron cellular homeostasis	7	34	0.0268974	0.51898	ENSG00000127419;ENSG00000135312;ENSG00000160551;ENSG00000169860;ENSG00000172456;ENSG00000184613;ENSG00000204843
GO:0051701	interaction with host	31	245	0.0270305	0.519066	ENSG00000064012;ENSG00000077942;ENSG00000078747;ENSG00000080561;ENSG00000090061;ENSG00000099250;ENSG00000102144;ENSG00000104228;ENSG00000108424;ENSG00000116525;ENSG00000121060;ENSG00000121864;ENSG00000124789;ENSG00000128829;ENSG00000132612;ENSG00000136997;ENSG00000141458;ENSG00000154165;ENSG00000154639;ENSG00000160917;ENSG00000166311;ENSG00000167085;ENSG00000173402;ENSG00000173599;ENSG00000184990…
GO:0009123	nucleoside monophosphate metabolic process	46	390	0.0270508	0.519066	ENSG00000014919;ENSG00000023228;ENSG00000040531;ENSG00000047410;ENSG00000069248;ENSG00000076685;ENSG00000079739;ENSG00000084774;ENSG00000085415;ENSG00000092054;ENSG00000100393;ENSG00000100644;ENSG00000101911;ENSG00000102144;ENSG00000111669;ENSG00000114491;ENSG00000124789;ENSG00000126267;ENSG00000127184;ENSG00000131055;ENSG00000132182;ENSG00000133805;ENSG00000136997;ENSG00000142192;ENSG00000143437…
GO:0032006	regulation of TOR signaling	15	99	0.0271459	0.519066	ENSG00000040531;ENSG00000085415;ENSG00000096717;ENSG00000100644;ENSG00000100726;ENSG00000101407;ENSG00000108255;ENSG00000130147;ENSG00000133706;ENSG00000135956;ENSG00000145348;ENSG00000146535;ENSG00000158748;ENSG00000189056;ENSG00000249915
GO:0097327	response to antineoplastic agent	15	99	0.0271459	0.519066	ENSG00000012048;ENSG00000044115;ENSG00000057593;ENSG00000085224;ENSG00000104805;ENSG00000106853;ENSG00000118689;ENSG00000118965;ENSG00000120733;ENSG00000136504;ENSG00000136997;ENSG00000155506;ENSG00000168615;ENSG00000168671;ENSG00000173801
GO:0006685	sphingomyelin catabolic process	3	8	0.0275383	0.519563	ENSG00000103056;ENSG00000166311;ENSG00000172594
GO:0008216	spermidine metabolic process	3	8	0.0275383	0.519563	ENSG00000100429;ENSG00000123505;ENSG00000141504
GO:0019856	pyrimidine nucleobase biosynthetic process	3	8	0.0275383	0.519563	ENSG00000047230;ENSG00000084774;ENSG00000114491
GO:0036491	regulation of translation initiation in response to endoplasmic reticulum stress	3	8	0.0275383	0.519563	ENSG00000086598;ENSG00000128829;ENSG00000158092
GO:0045924	regulation of female receptivity	3	8	0.0275383	0.519563	ENSG00000084676;ENSG00000166148;ENSG00000169676
GO:0060180	female mating behavior	3	8	0.0275383	0.519563	ENSG00000084676;ENSG00000166148;ENSG00000169676
GO:0006796	phosphate-containing compound metabolic process	331	3412	0.0276689	0.520873	ENSG00000003249;ENSG00000004799;ENSG00000005882;ENSG00000006007;ENSG00000006831;ENSG00000007264;ENSG00000009954;ENSG00000011485;ENSG00000013375;ENSG00000014919;ENSG00000020426;ENSG00000023228;ENSG00000025434;ENSG00000036257;ENSG00000040531;ENSG00000047230;ENSG00000047410;ENSG00000048392;ENSG00000049130;ENSG00000049239;ENSG00000050327;ENSG00000054179;ENSG00000060656;ENSG00000063601;ENSG00000065150…
GO:0044270	cellular nitrogen compound catabolic process	81	743	0.0279759	0.52549	ENSG00000005007;ENSG00000037474;ENSG00000047410;ENSG00000054179;ENSG00000065978;ENSG00000067900;ENSG00000069248;ENSG00000071082;ENSG00000076685;ENSG00000079739;ENSG00000083520;ENSG00000085415;ENSG00000088038;ENSG00000088247;ENSG00000088930;ENSG00000100393;ENSG00000100644;ENSG00000100764;ENSG00000100823;ENSG00000102144;ENSG00000105568;ENSG00000108349;ENSG00000108424;ENSG00000111669;ENSG00000112306…
GO:0033047	regulation of mitotic sister chromatid segregation	12	74	0.0283243	0.528647	ENSG00000036257;ENSG00000047410;ENSG00000085224;ENSG00000089053;ENSG00000112742;ENSG00000117724;ENSG00000119408;ENSG00000122952;ENSG00000144635;ENSG00000153187;ENSG00000196510;ENSG00000198887
GO:0070972	protein localization to endoplasmic reticulum	20	144	0.0286856	0.528647	ENSG00000058262;ENSG00000071082;ENSG00000084733;ENSG00000100196;ENSG00000104969;ENSG00000107862;ENSG00000112306;ENSG00000114391;ENSG00000114850;ENSG00000115839;ENSG00000122026;ENSG00000135506;ENSG00000145592;ENSG00000147403;ENSG00000153037;ENSG00000157916;ENSG00000174780;ENSG00000177954;ENSG00000182934;ENSG00000233927
GO:1902652	secondary alcohol metabolic process	20	144	0.0286856	0.528647	ENSG00000001630;ENSG00000015520;ENSG00000052802;ENSG00000067064;ENSG00000072310;ENSG00000082641;ENSG00000108424;ENSG00000112033;ENSG00000116133;ENSG00000120915;ENSG00000131473;ENSG00000135929;ENSG00000141458;ENSG00000142192;ENSG00000152904;ENSG00000155158;ENSG00000160179;ENSG00000166311;ENSG00000172893;ENSG00000245848
GO:0006165	nucleoside diphosphate phosphorylation	19	135	0.0286904	0.528647	ENSG00000047410;ENSG00000069248;ENSG00000079739;ENSG00000085415;ENSG00000100393;ENSG00000100644;ENSG00000102144;ENSG00000103202;ENSG00000111669;ENSG00000124789;ENSG00000132182;ENSG00000136997;ENSG00000142192;ENSG00000143437;ENSG00000156510;ENSG00000156515;ENSG00000159399;ENSG00000160883;ENSG00000254647
GO:0046688	response to copper ion	8	42	0.0287848	0.528647	ENSG00000002726;ENSG00000125144;ENSG00000129673;ENSG00000142192;ENSG00000169688;ENSG00000186318;ENSG00000187193;ENSG00000198417
GO:0036498	IRE1-mediated unfolded protein response	11	66	0.0291146	0.528647	ENSG00000044090;ENSG00000100196;ENSG00000108433;ENSG00000124783;ENSG00000149428;ENSG00000166340;ENSG00000175215;ENSG00000178607;ENSG00000182934;ENSG00000196396;ENSG00000204843
GO:0002027	regulation of heart rate	15	100	0.0294216	0.528647	ENSG00000006283;ENSG00000072310;ENSG00000092054;ENSG00000108961;ENSG00000112276;ENSG00000120907;ENSG00000127914;ENSG00000130528;ENSG00000131979;ENSG00000134755;ENSG00000153956;ENSG00000157388;ENSG00000166148;ENSG00000171873;ENSG00000173801
GO:0009201	ribonucleoside triphosphate biosynthetic process	24	181	0.0294221	0.528647	ENSG00000047230;ENSG00000047410;ENSG00000069248;ENSG00000079739;ENSG00000084774;ENSG00000085415;ENSG00000100393;ENSG00000100644;ENSG00000102144;ENSG00000103202;ENSG00000111669;ENSG00000124789;ENSG00000132182;ENSG00000136997;ENSG00000142192;ENSG00000143437;ENSG00000156510;ENSG00000156515;ENSG00000159399;ENSG00000160883;ENSG00000165280;ENSG00000176410;ENSG00000178035;ENSG00000254647
GO:0009152	purine ribonucleotide biosynthetic process	35	285	0.0294402	0.528647	ENSG00000004799;ENSG00000005882;ENSG00000047410;ENSG00000069248;ENSG00000079739;ENSG00000085415;ENSG00000090857;ENSG00000100393;ENSG00000100644;ENSG00000102144;ENSG00000103202;ENSG00000111669;ENSG00000124789;ENSG00000131473;ENSG00000131828;ENSG00000132182;ENSG00000133805;ENSG00000136997;ENSG00000142192;ENSG00000143437;ENSG00000156110;ENSG00000156510;ENSG00000156515;ENSG00000157881;ENSG00000159131…
GO:0007059	chromosome segregation	42	353	0.0295298	0.528647	ENSG00000012048;ENSG00000036257;ENSG00000047410;ENSG00000072501;ENSG00000072864;ENSG00000083642;ENSG00000085224;ENSG00000085415;ENSG00000086065;ENSG00000089053;ENSG00000096063;ENSG00000101972;ENSG00000102901;ENSG00000105568;ENSG00000108424;ENSG00000112742;ENSG00000117724;ENSG00000118007;ENSG00000119408;ENSG00000121892;ENSG00000122952;ENSG00000129933;ENSG00000132612;ENSG00000141696;ENSG00000144635…
GO:0007080	mitotic metaphase plate congression	9	50	0.0295546	0.528647	ENSG00000036257;ENSG00000085415;ENSG00000086065;ENSG00000108424;ENSG00000132612;ENSG00000153187;ENSG00000198824;ENSG00000237649;ENSG00000255112
GO:0018023	peptidyl-lysine trimethylation	9	50	0.0295546	0.528647	ENSG00000032219;ENSG00000085224;ENSG00000096717;ENSG00000137815;ENSG00000140395;ENSG00000142025;ENSG00000167548;ENSG00000178409;ENSG00000183576
GO:0086065	cell communication involved in cardiac conduction	10	58	0.0295811	0.528647	ENSG00000006283;ENSG00000080709;ENSG00000108961;ENSG00000130528;ENSG00000134755;ENSG00000153956;ENSG00000154639;ENSG00000157388;ENSG00000173801;ENSG00000176402
GO:0006662	glycerol ether metabolic process	4	14	0.0296657	0.528647	ENSG00000116906;ENSG00000136810;ENSG00000144959;ENSG00000169710
GO:0006999	nuclear pore organization	4	14	0.0296657	0.528647	ENSG00000047410;ENSG00000069248;ENSG00000085415;ENSG00000124789
GO:0010273	detoxification of copper ion	4	14	0.0296657	0.528647	ENSG00000125144;ENSG00000169688;ENSG00000187193;ENSG00000198417
GO:0042762	regulation of sulfur metabolic process	4	14	0.0296657	0.528647	ENSG00000004799;ENSG00000005882;ENSG00000090857;ENSG00000164951
GO:0044154	histone H3-K14 acetylation	4	14	0.0296657	0.528647	ENSG00000096070;ENSG00000096717;ENSG00000136504;ENSG00000168395
GO:0090128	regulation of synapse maturation	4	14	0.0296657	0.528647	ENSG00000072071;ENSG00000162946;ENSG00000171603;ENSG00000189056
GO:0090239	regulation of histone H4 acetylation	4	14	0.0296657	0.528647	ENSG00000012048;ENSG00000057663;ENSG00000096717;ENSG00000136504
GO:0090646	mitochondrial tRNA processing	4	14	0.0296657	0.528647	ENSG00000072756;ENSG00000100890;ENSG00000126814;ENSG00000171103
GO:0099188	postsynaptic cytoskeleton organization	4	14	0.0296657	0.528647	ENSG00000136279;ENSG00000143761;ENSG00000158195;ENSG00000158528
GO:1905666	regulation of protein localization to endosome	4	14	0.0296657	0.528647	ENSG00000092820;ENSG00000134318;ENSG00000159714;ENSG00000163840
GO:1990169	stress response to copper ion	4	14	0.0296657	0.528647	ENSG00000125144;ENSG00000169688;ENSG00000187193;ENSG00000198417
GO:0006793	phosphorus metabolic process	333	3439	0.0296972	0.528647	ENSG00000003249;ENSG00000004799;ENSG00000005882;ENSG00000006007;ENSG00000006831;ENSG00000007264;ENSG00000009954;ENSG00000011485;ENSG00000013375;ENSG00000014919;ENSG00000020426;ENSG00000023228;ENSG00000025434;ENSG00000036257;ENSG00000040531;ENSG00000047230;ENSG00000047410;ENSG00000048392;ENSG00000049130;ENSG00000049239;ENSG00000050327;ENSG00000054179;ENSG00000060656;ENSG00000063601;ENSG00000065150…
GO:0016575	histone deacetylation	13	83	0.0298741	0.529581	ENSG00000072310;ENSG00000073614;ENSG00000096717;ENSG00000100429;ENSG00000105287;ENSG00000123562;ENSG00000156030;ENSG00000160685;ENSG00000163104;ENSG00000167085;ENSG00000171148;ENSG00000174744;ENSG00000198663
GO:0030433	ubiquitin-dependent ERAD pathway	13	83	0.0298741	0.529581	ENSG00000068912;ENSG00000077232;ENSG00000104969;ENSG00000116406;ENSG00000121060;ENSG00000132879;ENSG00000135506;ENSG00000145495;ENSG00000164031;ENSG00000165280;ENSG00000168936;ENSG00000169344;ENSG00000172046
GO:0009161	ribonucleoside monophosphate metabolic process	44	373	0.0300005	0.530717	ENSG00000014919;ENSG00000023228;ENSG00000040531;ENSG00000047410;ENSG00000069248;ENSG00000076685;ENSG00000079739;ENSG00000084774;ENSG00000085415;ENSG00000092054;ENSG00000100393;ENSG00000100644;ENSG00000101911;ENSG00000102144;ENSG00000111669;ENSG00000114491;ENSG00000124789;ENSG00000126267;ENSG00000127184;ENSG00000131055;ENSG00000132182;ENSG00000133805;ENSG00000136997;ENSG00000142192;ENSG00000143437…
GO:1901292	nucleoside phosphate catabolic process	26	200	0.0300918	0.531226	ENSG00000047410;ENSG00000054179;ENSG00000069248;ENSG00000076685;ENSG00000079739;ENSG00000085415;ENSG00000100393;ENSG00000100644;ENSG00000102144;ENSG00000111669;ENSG00000113231;ENSG00000124789;ENSG00000132182;ENSG00000133805;ENSG00000136159;ENSG00000136997;ENSG00000142192;ENSG00000143437;ENSG00000156510;ENSG00000156515;ENSG00000159399;ENSG00000160883;ENSG00000165280;ENSG00000172594;ENSG00000186364…
GO:0046031	ADP metabolic process	18	127	0.0306363	0.539647	ENSG00000047410;ENSG00000069248;ENSG00000079739;ENSG00000085415;ENSG00000100393;ENSG00000100644;ENSG00000102144;ENSG00000111669;ENSG00000124789;ENSG00000132182;ENSG00000136997;ENSG00000142192;ENSG00000143437;ENSG00000156510;ENSG00000156515;ENSG00000159399;ENSG00000160883;ENSG00000254647
GO:0000038	very long-chain fatty acid metabolic process	7	35	0.0311396	0.539647	ENSG00000060971;ENSG00000119688;ENSG00000140284;ENSG00000161533;ENSG00000164751;ENSG00000165996;ENSG00000173208
GO:0006779	porphyrin-containing compound biosynthetic process	7	35	0.0311396	0.539647	ENSG00000014919;ENSG00000023330;ENSG00000082641;ENSG00000100104;ENSG00000101856;ENSG00000148218;ENSG00000188690
GO:0019076	viral release from host cell	7	35	0.0311396	0.539647	ENSG00000080561;ENSG00000104228;ENSG00000116525;ENSG00000121060;ENSG00000132612;ENSG00000173599;ENSG00000234127
GO:0032801	receptor catabolic process	7	35	0.0311396	0.539647	ENSG00000078747;ENSG00000089177;ENSG00000107331;ENSG00000108375;ENSG00000163840;ENSG00000196396;ENSG00000198742
GO:0035890	exit from host	7	35	0.0311396	0.539647	ENSG00000080561;ENSG00000104228;ENSG00000116525;ENSG00000121060;ENSG00000132612;ENSG00000173599;ENSG00000234127
GO:0035891	exit from host cell	7	35	0.0311396	0.539647	ENSG00000080561;ENSG00000104228;ENSG00000116525;ENSG00000121060;ENSG00000132612;ENSG00000173599;ENSG00000234127
GO:0052126	movement in host environment	7	35	0.0311396	0.539647	ENSG00000080561;ENSG00000104228;ENSG00000116525;ENSG00000121060;ENSG00000132612;ENSG00000173599;ENSG00000234127
GO:0052192	movement in environment of other organism involved in symbiotic interaction	7	35	0.0311396	0.539647	ENSG00000080561;ENSG00000104228;ENSG00000116525;ENSG00000121060;ENSG00000132612;ENSG00000173599;ENSG00000234127
GO:0042254	ribosome biogenesis	40	335	0.0314458	0.543846	ENSG00000065183;ENSG00000067248;ENSG00000071082;ENSG00000083520;ENSG00000088930;ENSG00000089048;ENSG00000109536;ENSG00000112578;ENSG00000114391;ENSG00000117174;ENSG00000119285;ENSG00000120699;ENSG00000121274;ENSG00000122026;ENSG00000122034;ENSG00000131653;ENSG00000132591;ENSG00000135372;ENSG00000135698;ENSG00000136891;ENSG00000137876;ENSG00000138382;ENSG00000138442;ENSG00000143303;ENSG00000145592…
GO:0071897	DNA biosynthetic process	26	201	0.0317637	0.54823	ENSG00000035928;ENSG00000077264;ENSG00000092330;ENSG00000096717;ENSG00000100726;ENSG00000101751;ENSG00000102699;ENSG00000103056;ENSG00000105287;ENSG00000106399;ENSG00000117724;ENSG00000121060;ENSG00000121274;ENSG00000129566;ENSG00000130997;ENSG00000135372;ENSG00000136997;ENSG00000151876;ENSG00000153187;ENSG00000165280;ENSG00000166548;ENSG00000167085;ENSG00000168802;ENSG00000170734;ENSG00000181085…
GO:0009889	regulation of biosynthetic process	413	4323	0.0320666	0.552136	ENSG00000004799;ENSG00000005007;ENSG00000005882;ENSG00000006831;ENSG00000008838;ENSG00000009954;ENSG00000012048;ENSG00000020426;ENSG00000025434;ENSG00000032219;ENSG00000035928;ENSG00000036257;ENSG00000040531;ENSG00000047410;ENSG00000047644;ENSG00000049239;ENSG00000050327;ENSG00000054277;ENSG00000060339;ENSG00000062194;ENSG00000063978;ENSG00000064489;ENSG00000065427;ENSG00000065978;ENSG00000066422…
GO:0045732	positive regulation of protein catabolic process	30	239	0.0321198	0.552136	ENSG00000028528;ENSG00000034677;ENSG00000073711;ENSG00000078747;ENSG00000085382;ENSG00000092820;ENSG00000100083;ENSG00000100764;ENSG00000101255;ENSG00000104969;ENSG00000107331;ENSG00000111276;ENSG00000115266;ENSG00000130340;ENSG00000135049;ENSG00000137393;ENSG00000138686;ENSG00000144560;ENSG00000147133;ENSG00000153395;ENSG00000162946;ENSG00000164463;ENSG00000165280;ENSG00000168615;ENSG00000170296…
GO:0006351	transcription, DNA-templated	361	3752	0.0323518	0.554398	ENSG00000008838;ENSG00000009954;ENSG00000011485;ENSG00000012048;ENSG00000013503;ENSG00000020426;ENSG00000025434;ENSG00000032219;ENSG00000035928;ENSG00000036257;ENSG00000047410;ENSG00000047644;ENSG00000050327;ENSG00000060339;ENSG00000062194;ENSG00000063978;ENSG00000064102;ENSG00000064489;ENSG00000065427;ENSG00000065978;ENSG00000066422;ENSG00000067369;ENSG00000069482;ENSG00000072110;ENSG00000072310…
GO:0009142	nucleoside triphosphate biosynthetic process	25	192	0.0323817	0.554398	ENSG00000047230;ENSG00000047410;ENSG00000069248;ENSG00000079739;ENSG00000084774;ENSG00000085415;ENSG00000100393;ENSG00000100644;ENSG00000102144;ENSG00000103202;ENSG00000111669;ENSG00000124789;ENSG00000132182;ENSG00000136997;ENSG00000142192;ENSG00000143437;ENSG00000156110;ENSG00000156510;ENSG00000156515;ENSG00000159399;ENSG00000160883;ENSG00000165280;ENSG00000176410;ENSG00000178035;ENSG00000254647
GO:1903363	negative regulation of cellular protein catabolic process	13	84	0.0325903	0.556532	ENSG00000068912;ENSG00000104969;ENSG00000107882;ENSG00000116106;ENSG00000135506;ENSG00000147133;ENSG00000147677;ENSG00000148218;ENSG00000158941;ENSG00000172046;ENSG00000172775;ENSG00000173473;ENSG00000204599
GO:1900371	regulation of purine nucleotide biosynthetic process	17	119	0.0326879	0.556532	ENSG00000004799;ENSG00000005882;ENSG00000047410;ENSG00000069248;ENSG00000085415;ENSG00000090857;ENSG00000100393;ENSG00000100644;ENSG00000124789;ENSG00000132182;ENSG00000136997;ENSG00000142192;ENSG00000143437;ENSG00000164951;ENSG00000165280;ENSG00000176410;ENSG00000254647
GO:0017148	negative regulation of translation	19	137	0.0327886	0.556532	ENSG00000005007;ENSG00000047410;ENSG00000065978;ENSG00000067900;ENSG00000088247;ENSG00000100982;ENSG00000114867;ENSG00000124374;ENSG00000128829;ENSG00000129245;ENSG00000134318;ENSG00000136628;ENSG00000148730;ENSG00000155506;ENSG00000176974;ENSG00000179134;ENSG00000182199;ENSG00000214274;ENSG00000243056
GO:0046939	nucleotide phosphorylation	19	137	0.0327886	0.556532	ENSG00000047410;ENSG00000069248;ENSG00000079739;ENSG00000085415;ENSG00000100393;ENSG00000100644;ENSG00000102144;ENSG00000103202;ENSG00000111669;ENSG00000124789;ENSG00000132182;ENSG00000136997;ENSG00000142192;ENSG00000143437;ENSG00000156510;ENSG00000156515;ENSG00000159399;ENSG00000160883;ENSG00000254647
GO:0018126	protein hydroxylation	6	28	0.0328461	0.556532	ENSG00000081692;ENSG00000083444;ENSG00000129521;ENSG00000141696;ENSG00000178467;ENSG00000185624
GO:0051568	histone H3-K4 methylation	10	59	0.0328988	0.556532	ENSG00000012048;ENSG00000032219;ENSG00000115263;ENSG00000117222;ENSG00000137815;ENSG00000140395;ENSG00000147050;ENSG00000167548;ENSG00000178409;ENSG00000183576
GO:0006986	response to unfolded protein	24	183	0.0329662	0.556567	ENSG00000023318;ENSG00000044090;ENSG00000086598;ENSG00000100196;ENSG00000100393;ENSG00000108433;ENSG00000110011;ENSG00000112530;ENSG00000116406;ENSG00000124783;ENSG00000149428;ENSG00000158092;ENSG00000164070;ENSG00000164463;ENSG00000165280;ENSG00000166340;ENSG00000168936;ENSG00000169344;ENSG00000170606;ENSG00000175215;ENSG00000178607;ENSG00000182934;ENSG00000196396;ENSG00000204843
GO:0009395	phospholipid catabolic process	9	51	0.0331733	0.557206	ENSG00000006007;ENSG00000103056;ENSG00000105499;ENSG00000117592;ENSG00000124181;ENSG00000159337;ENSG00000161048;ENSG00000166311;ENSG00000172594
GO:0072666	establishment of protein localization to vacuole	9	51	0.0331733	0.557206	ENSG00000003056;ENSG00000108433;ENSG00000132612;ENSG00000136738;ENSG00000151532;ENSG00000155975;ENSG00000176428;ENSG00000185359;ENSG00000198742
GO:0097659	nucleic acid-templated transcription	361	3754	0.0332006	0.557206	ENSG00000008838;ENSG00000009954;ENSG00000011485;ENSG00000012048;ENSG00000013503;ENSG00000020426;ENSG00000025434;ENSG00000032219;ENSG00000035928;ENSG00000036257;ENSG00000047410;ENSG00000047644;ENSG00000050327;ENSG00000060339;ENSG00000062194;ENSG00000063978;ENSG00000064102;ENSG00000064489;ENSG00000065427;ENSG00000065978;ENSG00000066422;ENSG00000067369;ENSG00000069482;ENSG00000072110;ENSG00000072310…
GO:0000380	alternative mRNA splicing, via spliceosome	12	76	0.0340784	0.570813	ENSG00000003756;ENSG00000076770;ENSG00000119707;ENSG00000121774;ENSG00000129245;ENSG00000135829;ENSG00000153187;ENSG00000162775;ENSG00000167281;ENSG00000174891;ENSG00000205937;ENSG00000259956
GO:0010604	positive regulation of macromolecule metabolic process	328	3395	0.0342907	0.573241	ENSG00000005007;ENSG00000006831;ENSG00000008838;ENSG00000009954;ENSG00000012048;ENSG00000020426;ENSG00000025434;ENSG00000028528;ENSG00000032219;ENSG00000034677;ENSG00000035928;ENSG00000036257;ENSG00000049130;ENSG00000050327;ENSG00000055163;ENSG00000060339;ENSG00000062194;ENSG00000063244;ENSG00000063978;ENSG00000064012;ENSG00000064489;ENSG00000065427;ENSG00000065978;ENSG00000067248;ENSG00000067369…
GO:0006476	protein deacetylation	15	102	0.0343894	0.573764	ENSG00000072310;ENSG00000073614;ENSG00000096717;ENSG00000100393;ENSG00000100429;ENSG00000105287;ENSG00000123562;ENSG00000156030;ENSG00000158941;ENSG00000160685;ENSG00000163104;ENSG00000167085;ENSG00000171148;ENSG00000174744;ENSG00000198663
GO:0030808	regulation of nucleotide biosynthetic process	17	120	0.0350669	0.579272	ENSG00000004799;ENSG00000005882;ENSG00000047410;ENSG00000069248;ENSG00000085415;ENSG00000090857;ENSG00000100393;ENSG00000100644;ENSG00000124789;ENSG00000132182;ENSG00000136997;ENSG00000142192;ENSG00000143437;ENSG00000164951;ENSG00000165280;ENSG00000176410;ENSG00000254647
GO:0048545	response to steroid hormone	45	387	0.0351493	0.579272	ENSG00000011485;ENSG00000012048;ENSG00000012817;ENSG00000025434;ENSG00000060656;ENSG00000072310;ENSG00000081307;ENSG00000084676;ENSG00000084774;ENSG00000096717;ENSG00000096968;ENSG00000099338;ENSG00000100393;ENSG00000103671;ENSG00000105894;ENSG00000107331;ENSG00000110484;ENSG00000112033;ENSG00000117713;ENSG00000118689;ENSG00000124225;ENSG00000129673;ENSG00000130254;ENSG00000133703;ENSG00000135046…
GO:0001756	somitogenesis	11	68	0.0354088	0.579272	ENSG00000073711;ENSG00000086598;ENSG00000100393;ENSG00000101346;ENSG00000103241;ENSG00000106003;ENSG00000111046;ENSG00000111049;ENSG00000147050;ENSG00000147223;ENSG00000253729
GO:0060236	regulation of mitotic spindle organization	7	36	0.0358079	0.579272	ENSG00000047410;ENSG00000086065;ENSG00000136122;ENSG00000153187;ENSG00000164114;ENSG00000204843;ENSG00000255112
GO:0140053	mitochondrial gene expression	22	166	0.0360441	0.579272	ENSG00000059691;ENSG00000067704;ENSG00000072756;ENSG00000085760;ENSG00000100890;ENSG00000101574;ENSG00000103356;ENSG00000105364;ENSG00000107815;ENSG00000108064;ENSG00000118689;ENSG00000124608;ENSG00000126814;ENSG00000132591;ENSG00000143374;ENSG00000143436;ENSG00000149792;ENSG00000155906;ENSG00000159111;ENSG00000171103;ENSG00000182199;ENSG00000215251
GO:0000381	regulation of alternative mRNA splicing, via spliceosome	10	60	0.0364684	0.579272	ENSG00000003756;ENSG00000076770;ENSG00000119707;ENSG00000121774;ENSG00000129245;ENSG00000153187;ENSG00000162775;ENSG00000167281;ENSG00000205937;ENSG00000259956
GO:0030163	protein catabolic process	103	981	0.0365318	0.579272	ENSG00000001630;ENSG00000028528;ENSG00000034677;ENSG00000036257;ENSG00000044090;ENSG00000048028;ENSG00000063978;ENSG00000064012;ENSG00000067900;ENSG00000068912;ENSG00000070159;ENSG00000072201;ENSG00000073711;ENSG00000077232;ENSG00000078747;ENSG00000078967;ENSG00000085382;ENSG00000089053;ENSG00000092820;ENSG00000096717;ENSG00000100083;ENSG00000100418;ENSG00000100628;ENSG00000100764;ENSG00000100897…
GO:0002262	myeloid cell homeostasis	21	157	0.0365503	0.579272	ENSG00000023330;ENSG00000032219;ENSG00000049130;ENSG00000081307;ENSG00000096968;ENSG00000100644;ENSG00000100813;ENSG00000113658;ENSG00000118689;ENSG00000135046;ENSG00000136504;ENSG00000137700;ENSG00000143437;ENSG00000153208;ENSG00000158856;ENSG00000160710;ENSG00000162736;ENSG00000166086;ENSG00000178467;ENSG00000198945;ENSG00000253729
GO:0016125	sterol metabolic process	21	157	0.0365503	0.579272	ENSG00000001630;ENSG00000015520;ENSG00000052802;ENSG00000067064;ENSG00000072310;ENSG00000082641;ENSG00000108424;ENSG00000112033;ENSG00000116133;ENSG00000120915;ENSG00000131473;ENSG00000135929;ENSG00000138061;ENSG00000141458;ENSG00000142192;ENSG00000152904;ENSG00000155158;ENSG00000160179;ENSG00000166311;ENSG00000172893;ENSG00000245848
GO:0045931	positive regulation of mitotic cell cycle	21	157	0.0365503	0.579272	ENSG00000036257;ENSG00000047410;ENSG00000065243;ENSG00000089053;ENSG00000100823;ENSG00000103056;ENSG00000114648;ENSG00000114867;ENSG00000132466;ENSG00000135046;ENSG00000138182;ENSG00000142192;ENSG00000144635;ENSG00000153187;ENSG00000179051;ENSG00000181817;ENSG00000182621;ENSG00000196510;ENSG00000198887;ENSG00000204569;ENSG00000254647
GO:0010212	response to ionizing radiation	20	148	0.0369772	0.579272	ENSG00000012048;ENSG00000048028;ENSG00000065427;ENSG00000067369;ENSG00000096717;ENSG00000104313;ENSG00000110108;ENSG00000135046;ENSG00000136997;ENSG00000148218;ENSG00000151164;ENSG00000151876;ENSG00000152422;ENSG00000158161;ENSG00000166311;ENSG00000166435;ENSG00000172977;ENSG00000181026;ENSG00000187736;ENSG00000253729
GO:0034205	amyloid-beta formation	8	44	0.037003	0.579272	ENSG00000067900;ENSG00000107331;ENSG00000116106;ENSG00000134318;ENSG00000160179;ENSG00000162736;ENSG00000170348;ENSG00000186318
GO:2000772	regulation of cellular senescence	8	44	0.037003	0.579272	ENSG00000065978;ENSG00000096717;ENSG00000114904;ENSG00000119408;ENSG00000124802;ENSG00000133703;ENSG00000198909;ENSG00000253729
GO:0009145	purine nucleoside triphosphate biosynthetic process	23	176	0.0375257	0.579272	ENSG00000047410;ENSG00000069248;ENSG00000079739;ENSG00000085415;ENSG00000100393;ENSG00000100644;ENSG00000102144;ENSG00000103202;ENSG00000111669;ENSG00000124789;ENSG00000132182;ENSG00000136997;ENSG00000142192;ENSG00000143437;ENSG00000156110;ENSG00000156510;ENSG00000156515;ENSG00000159399;ENSG00000160883;ENSG00000165280;ENSG00000176410;ENSG00000178035;ENSG00000254647
GO:0009141	nucleoside triphosphate metabolic process	43	369	0.0375813	0.579272	ENSG00000014919;ENSG00000023228;ENSG00000040531;ENSG00000047230;ENSG00000047410;ENSG00000048392;ENSG00000069248;ENSG00000079739;ENSG00000084774;ENSG00000085415;ENSG00000092054;ENSG00000100393;ENSG00000100644;ENSG00000102144;ENSG00000103202;ENSG00000111669;ENSG00000124217;ENSG00000124789;ENSG00000126267;ENSG00000127184;ENSG00000131055;ENSG00000132182;ENSG00000136159;ENSG00000136997;ENSG00000142192…
GO:0031328	positive regulation of cellular biosynthetic process	197	1980	0.0376004	0.579272	ENSG00000008838;ENSG00000012048;ENSG00000025434;ENSG00000032219;ENSG00000035928;ENSG00000054277;ENSG00000060339;ENSG00000062194;ENSG00000063978;ENSG00000064489;ENSG00000065427;ENSG00000065978;ENSG00000067248;ENSG00000067369;ENSG00000069482;ENSG00000072110;ENSG00000072310;ENSG00000073614;ENSG00000077264;ENSG00000078549;ENSG00000080561;ENSG00000080603;ENSG00000081692;ENSG00000083168;ENSG00000084676…
GO:0006828	manganese ion transport	4	15	0.0376938	0.579272	ENSG00000017260;ENSG00000069018;ENSG00000104635;ENSG00000138821
GO:0019471	4-hydroxyproline metabolic process	4	15	0.0376938	0.579272	ENSG00000129521;ENSG00000159423;ENSG00000178467;ENSG00000185624
GO:0031958	corticosteroid receptor signaling pathway	4	15	0.0376938	0.579272	ENSG00000011485;ENSG00000096968;ENSG00000117713;ENSG00000167085
GO:0051956	negative regulation of amino acid transport	4	15	0.0376938	0.579272	ENSG00000135312;ENSG00000149150;ENSG00000183044;ENSG00000198648
GO:0086069	bundle of His cell to Purkinje myocyte communication	4	15	0.0376938	0.579272	ENSG00000108961;ENSG00000134755;ENSG00000153956;ENSG00000173801
GO:0106074	aminoacyl-tRNA metabolism involved in translational fidelity	4	15	0.0376938	0.579272	ENSG00000067704;ENSG00000124608;ENSG00000133706;ENSG00000143374
GO:1902101	positive regulation of metaphase/anaphase transition of cell cycle	4	15	0.0376938	0.579272	ENSG00000036257;ENSG00000089053;ENSG00000181085;ENSG00000196510
GO:1902187	negative regulation of viral release from host cell	4	15	0.0376938	0.579272	ENSG00000080561;ENSG00000104228;ENSG00000121060;ENSG00000234127
GO:1903543	positive regulation of exosomal secretion	4	15	0.0376938	0.579272	ENSG00000103056;ENSG00000132612;ENSG00000136738;ENSG00000185359
GO:0010629	negative regulation of gene expression	202	2034	0.0377567	0.579272	ENSG00000005007;ENSG00000006831;ENSG00000012048;ENSG00000025434;ENSG00000032219;ENSG00000035928;ENSG00000036257;ENSG00000047410;ENSG00000047644;ENSG00000060339;ENSG00000063244;ENSG00000065978;ENSG00000067900;ENSG00000069248;ENSG00000071082;ENSG00000072310;ENSG00000080603;ENSG00000080618;ENSG00000083168;ENSG00000083520;ENSG00000085224;ENSG00000085415;ENSG00000086102;ENSG00000087087;ENSG00000088038…
GO:0007017	microtubule-based process	91	858	0.0382111	0.579272	ENSG00000007174;ENSG00000012048;ENSG00000034677;ENSG00000039139;ENSG00000044090;ENSG00000047410;ENSG00000063978;ENSG00000064102;ENSG00000067900;ENSG00000069248;ENSG00000072501;ENSG00000072518;ENSG00000072864;ENSG00000085224;ENSG00000085415;ENSG00000086065;ENSG00000088970;ENSG00000088986;ENSG00000089177;ENSG00000092036;ENSG00000092820;ENSG00000096717;ENSG00000100104;ENSG00000100271;ENSG00000100644…
GO:0015919	peroxisomal membrane transport	6	29	0.0384207	0.579272	ENSG00000034693;ENSG00000102910;ENSG00000108733;ENSG00000162735;ENSG00000164751;ENSG00000173208
GO:0046134	pyrimidine nucleoside biosynthetic process	6	29	0.0384207	0.579272	ENSG00000047230;ENSG00000084774;ENSG00000103202;ENSG00000114491;ENSG00000156136;ENSG00000166548
GO:0006290	pyrimidine dimer repair	3	9	0.0386386	0.579272	ENSG00000096717;ENSG00000116062;ENSG00000170734
GO:0006621	protein retention in ER lumen	3	9	0.0386386	0.579272	ENSG00000100196;ENSG00000135506;ENSG00000157916
GO:0006930	substrate-dependent cell migration, cell extension	3	9	0.0386386	0.579272	ENSG00000065320;ENSG00000099250;ENSG00000158092
GO:0014049	positive regulation of glutamate secretion	3	9	0.0386386	0.579272	ENSG00000115839;ENSG00000166148;ENSG00000187094
GO:0018243	protein O-linked glycosylation via threonine	3	9	0.0386386	0.579272	ENSG00000115339;ENSG00000141429;ENSG00000143641
GO:0034770	histone H4-K20 methylation	3	9	0.0386386	0.579272	ENSG00000012048;ENSG00000032219;ENSG00000178409
GO:0070127	tRNA aminoacylation for mitochondrial protein translation	3	9	0.0386386	0.579272	ENSG00000103356;ENSG00000124608;ENSG00000143374
GO:0071421	manganese ion transmembrane transport	3	9	0.0386386	0.579272	ENSG00000017260;ENSG00000104635;ENSG00000138821
GO:0071763	nuclear membrane organization	3	9	0.0386386	0.579272	ENSG00000143337;ENSG00000166881;ENSG00000170876
GO:0085020	protein K6-linked ubiquitination	3	9	0.0386386	0.579272	ENSG00000012048;ENSG00000063978;ENSG00000078967
GO:1901725	regulation of histone deacetylase activity	3	9	0.0386386	0.579272	ENSG00000073614;ENSG00000105287;ENSG00000198663
GO:1902965	regulation of protein localization to early endosome	3	9	0.0386386	0.579272	ENSG00000092820;ENSG00000134318;ENSG00000163840
GO:1902966	positive regulation of protein localization to early endosome	3	9	0.0386386	0.579272	ENSG00000092820;ENSG00000134318;ENSG00000163840
GO:2000480	negative regulation of cAMP-dependent protein kinase activity	3	9	0.0386386	0.579272	ENSG00000096717;ENSG00000108946;ENSG00000168734
GO:2001280	positive regulation of unsaturated fatty acid biosynthetic process	3	9	0.0386386	0.579272	ENSG00000135046;ENSG00000166148;ENSG00000173208
GO:0006901	vesicle coating	11	69	0.03889	0.579272	ENSG00000036257;ENSG00000086598;ENSG00000107862;ENSG00000108433;ENSG00000114745;ENSG00000152700;ENSG00000170348;ENSG00000176986;ENSG00000181085;ENSG00000242247;ENSG00000249915
GO:0098586	cellular response to virus	11	69	0.03889	0.579272	ENSG00000000003;ENSG00000100644;ENSG00000107862;ENSG00000115267;ENSG00000129657;ENSG00000132466;ENSG00000143761;ENSG00000149476;ENSG00000160703;ENSG00000160710;ENSG00000167085
GO:0000226	microtubule cytoskeleton organization	72	663	0.0392616	0.579272	ENSG00000012048;ENSG00000034677;ENSG00000039139;ENSG00000044090;ENSG00000047410;ENSG00000063978;ENSG00000064102;ENSG00000067900;ENSG00000069248;ENSG00000072501;ENSG00000072518;ENSG00000072864;ENSG00000085224;ENSG00000085415;ENSG00000086065;ENSG00000088970;ENSG00000088986;ENSG00000092036;ENSG00000092820;ENSG00000096717;ENSG00000100271;ENSG00000101972;ENSG00000102901;ENSG00000103995;ENSG00000108424…
GO:0002181	cytoplasmic translation	20	149	0.0393011	0.579272	ENSG00000067248;ENSG00000068438;ENSG00000071082;ENSG00000112306;ENSG00000114391;ENSG00000114867;ENSG00000117543;ENSG00000120705;ENSG00000122026;ENSG00000135829;ENSG00000145592;ENSG00000147403;ENSG00000147677;ENSG00000149100;ENSG00000158092;ENSG00000167658;ENSG00000177954;ENSG00000189369;ENSG00000205609;ENSG00000233927
GO:0006605	protein targeting	46	400	0.0393375	0.579272	ENSG00000003056;ENSG00000034693;ENSG00000058262;ENSG00000071082;ENSG00000072310;ENSG00000100347;ENSG00000102910;ENSG00000104805;ENSG00000104969;ENSG00000108433;ENSG00000108733;ENSG00000111731;ENSG00000112306;ENSG00000114391;ENSG00000114850;ENSG00000122026;ENSG00000124783;ENSG00000132286;ENSG00000132612;ENSG00000135506;ENSG00000136247;ENSG00000145592;ENSG00000147403;ENSG00000151532;ENSG00000153037…
GO:0022402	cell cycle process	148	1459	0.0394814	0.579272	ENSG00000005007;ENSG00000012048;ENSG00000020426;ENSG00000035928;ENSG00000036257;ENSG00000037474;ENSG00000044090;ENSG00000047188;ENSG00000047410;ENSG00000063978;ENSG00000064102;ENSG00000065243;ENSG00000067900;ENSG00000069248;ENSG00000072501;ENSG00000072864;ENSG00000083642;ENSG00000085224;ENSG00000085415;ENSG00000085840;ENSG00000086065;ENSG00000088038;ENSG00000088970;ENSG00000088986;ENSG00000089053…
GO:0019682	glyceraldehyde-3-phosphate metabolic process	5	22	0.0396987	0.579272	ENSG00000049239;ENSG00000111669;ENSG00000149476;ENSG00000153574;ENSG00000163931
GO:0009135	purine nucleoside diphosphate metabolic process	19	140	0.0397283	0.579272	ENSG00000047410;ENSG00000054179;ENSG00000069248;ENSG00000079739;ENSG00000085415;ENSG00000100393;ENSG00000100644;ENSG00000102144;ENSG00000111669;ENSG00000124789;ENSG00000132182;ENSG00000136997;ENSG00000142192;ENSG00000143437;ENSG00000156510;ENSG00000156515;ENSG00000159399;ENSG00000160883;ENSG00000254647
GO:0009179	purine ribonucleoside diphosphate metabolic process	19	140	0.0397283	0.579272	ENSG00000047410;ENSG00000054179;ENSG00000069248;ENSG00000079739;ENSG00000085415;ENSG00000100393;ENSG00000100644;ENSG00000102144;ENSG00000111669;ENSG00000124789;ENSG00000132182;ENSG00000136997;ENSG00000142192;ENSG00000143437;ENSG00000156510;ENSG00000156515;ENSG00000159399;ENSG00000160883;ENSG00000254647
GO:0006885	regulation of pH	15	104	0.0399394	0.579272	ENSG00000004799;ENSG00000005882;ENSG00000033627;ENSG00000100554;ENSG00000101337;ENSG00000117262;ENSG00000127419;ENSG00000139719;ENSG00000164889;ENSG00000166148;ENSG00000172139;ENSG00000187446;ENSG00000188092;ENSG00000198689;ENSG00000250565
GO:0010498	proteasomal protein catabolic process	56	501	0.0402863	0.579272	ENSG00000034677;ENSG00000036257;ENSG00000063978;ENSG00000068912;ENSG00000077232;ENSG00000078747;ENSG00000085382;ENSG00000089053;ENSG00000096717;ENSG00000100418;ENSG00000100764;ENSG00000100897;ENSG00000101255;ENSG00000104969;ENSG00000105341;ENSG00000110107;ENSG00000114098;ENSG00000116406;ENSG00000120696;ENSG00000121060;ENSG00000126107;ENSG00000129084;ENSG00000132388;ENSG00000132879;ENSG00000135506…
GO:0032269	negative regulation of cellular protein metabolic process	110	1059	0.040655	0.579272	ENSG00000003249;ENSG00000005007;ENSG00000011485;ENSG00000012048;ENSG00000025434;ENSG00000047410;ENSG00000055955;ENSG00000057663;ENSG00000063244;ENSG00000065150;ENSG00000065978;ENSG00000067900;ENSG00000068912;ENSG00000070159;ENSG00000073614;ENSG00000077232;ENSG00000077942;ENSG00000078747;ENSG00000080618;ENSG00000086598;ENSG00000088247;ENSG00000092330;ENSG00000092820;ENSG00000096717;ENSG00000099991…
GO:0031331	positive regulation of cellular catabolic process	47	411	0.040807	0.579272	ENSG00000005007;ENSG00000034677;ENSG00000067900;ENSG00000078747;ENSG00000080561;ENSG00000088247;ENSG00000090432;ENSG00000092820;ENSG00000096717;ENSG00000100644;ENSG00000100764;ENSG00000101255;ENSG00000104969;ENSG00000107331;ENSG00000115839;ENSG00000116209;ENSG00000118689;ENSG00000128829;ENSG00000130147;ENSG00000130340;ENSG00000132463;ENSG00000134318;ENSG00000135049;ENSG00000136997;ENSG00000137393…
GO:0042455	ribonucleoside biosynthetic process	7	37	0.0409156	0.579272	ENSG00000047230;ENSG00000084774;ENSG00000103202;ENSG00000114491;ENSG00000123505;ENSG00000156110;ENSG00000178035
GO:0051046	regulation of secretion	70	644	0.0409316	0.579272	ENSG00000001630;ENSG00000003147;ENSG00000006283;ENSG00000006451;ENSG00000025434;ENSG00000057663;ENSG00000067715;ENSG00000069482;ENSG00000072310;ENSG00000080618;ENSG00000084733;ENSG00000088986;ENSG00000092820;ENSG00000096968;ENSG00000100644;ENSG00000103056;ENSG00000103241;ENSG00000104783;ENSG00000108387;ENSG00000110881;ENSG00000112033;ENSG00000115263;ENSG00000115839;ENSG00000117139;ENSG00000120533…
GO:0035966	response to topologically incorrect protein	26	206	0.0411983	0.579272	ENSG00000023318;ENSG00000036257;ENSG00000044090;ENSG00000086598;ENSG00000100196;ENSG00000100393;ENSG00000108433;ENSG00000110011;ENSG00000112530;ENSG00000116406;ENSG00000124783;ENSG00000149428;ENSG00000158092;ENSG00000164031;ENSG00000164070;ENSG00000164463;ENSG00000165280;ENSG00000166340;ENSG00000168936;ENSG00000169344;ENSG00000170606;ENSG00000175215;ENSG00000178607;ENSG00000182934;ENSG00000196396…
GO:0050435	amyloid-beta metabolic process	9	53	0.041304	0.579272	ENSG00000067900;ENSG00000107331;ENSG00000116106;ENSG00000134318;ENSG00000160179;ENSG00000162736;ENSG00000164062;ENSG00000170348;ENSG00000186318
GO:0002155	regulation of thyroid hormone mediated signaling pathway	2	4	0.0415516	0.579272	ENSG00000084676;ENSG00000137509
GO:0003025	regulation of systemic arterial blood pressure by baroreceptor feedback	2	4	0.0415516	0.579272	ENSG00000108684;ENSG00000120907
GO:0003400	regulation of COPII vesicle coating	2	4	0.0415516	0.579272	ENSG00000152700;ENSG00000181085
GO:0005997	xylulose metabolic process	2	4	0.0415516	0.579272	ENSG00000093217;ENSG00000163931
GO:0006565	L-serine catabolic process	2	4	0.0415516	0.579272	ENSG00000176974;ENSG00000182199
GO:0010593	negative regulation of lamellipodium assembly	2	4	0.0415516	0.579272	ENSG00000113905;ENSG00000198753
GO:0014735	regulation of muscle atrophy	2	4	0.0415516	0.579272	ENSG00000118689;ENSG00000140939
GO:0015910	peroxisomal long-chain fatty acid import	2	4	0.0415516	0.579272	ENSG00000119688;ENSG00000173208
GO:0016557	peroxisome membrane biogenesis	2	4	0.0415516	0.579272	ENSG00000034693;ENSG00000162735
GO:0019087	transformation of host cell by virus	2	4	0.0415516	0.579272	ENSG00000077942;ENSG00000136997
GO:0021824	cerebral cortex tangential migration using cell-axon interactions	2	4	0.0415516	0.579272	ENSG00000099250;ENSG00000173376
GO:0021828	gonadotrophin-releasing hormone neuronal migration to the hypothalamus	2	4	0.0415516	0.579272	ENSG00000099250;ENSG00000173376
GO:0021856	hypothalamic tangential migration using cell-axon interactions	2	4	0.0415516	0.579272	ENSG00000099250;ENSG00000173376
GO:0031291	Ran protein signal transduction	2	4	0.0415516	0.579272	ENSG00000108424;ENSG00000108961
GO:0031590	wybutosine metabolic process	2	4	0.0415516	0.579272	ENSG00000162971;ENSG00000168806
GO:0031591	wybutosine biosynthetic process	2	4	0.0415516	0.579272	ENSG00000162971;ENSG00000168806
GO:0033489	cholesterol biosynthetic process via desmosterol	2	4	0.0415516	0.579272	ENSG00000116133;ENSG00000172893
GO:0033490	cholesterol biosynthetic process via lathosterol	2	4	0.0415516	0.579272	ENSG00000116133;ENSG00000172893
GO:0033594	response to hydroxyisoflavone	2	4	0.0415516	0.579272	ENSG00000057593;ENSG00000168671
GO:0035879	plasma membrane lactate transport	2	4	0.0415516	0.579272	ENSG00000136997;ENSG00000155380
GO:0038146	chemokine (C-X-C motif) ligand 12 signaling pathway	2	4	0.0415516	0.579272	ENSG00000172939;ENSG00000198648
GO:0042732	D-xylose metabolic process	2	4	0.0415516	0.579272	ENSG00000093217;ENSG00000115652
GO:0042986	positive regulation of amyloid precursor protein biosynthetic process	2	4	0.0415516	0.579272	ENSG00000107331;ENSG00000162736
GO:0044785	metaphase/anaphase transition of meiotic cell cycle	2	4	0.0415516	0.579272	ENSG00000112742;ENSG00000181085
GO:0060040	retinal bipolar neuron differentiation	2	4	0.0415516	0.579272	ENSG00000105894;ENSG00000178764
GO:0061030	epithelial cell differentiation involved in mammary gland alveolus development	2	4	0.0415516	0.579272	ENSG00000100644;ENSG00000103241
GO:0071603	endothelial cell-cell adhesion	2	4	0.0415516	0.579272	ENSG00000138061;ENSG00000173801
GO:0090113	regulation of ER to Golgi vesicle-mediated transport by GTP hydrolysis	2	4	0.0415516	0.579272	ENSG00000152700;ENSG00000181085
GO:0090188	negative regulation of pancreatic juice secretion	2	4	0.0415516	0.579272	ENSG00000025434;ENSG00000198648
GO:0097296	activation of cysteine-type endopeptidase activity involved in apoptotic signaling pathway	2	4	0.0415516	0.579272	ENSG00000064012;ENSG00000096968
GO:1900368	regulation of RNA interference	2	4	0.0415516	0.579272	ENSG00000124571;ENSG00000160710
GO:1901401	regulation of tetrapyrrole metabolic process	2	4	0.0415516	0.579272	ENSG00000100104;ENSG00000125246
GO:1902102	regulation of metaphase/anaphase transition of meiotic cell cycle	2	4	0.0415516	0.579272	ENSG00000112742;ENSG00000181085
GO:1902626	assembly of large subunit precursor of preribosome	2	4	0.0415516	0.579272	ENSG00000114391;ENSG00000137876
GO:1903347	negative regulation of bicellular tight junction assembly	2	4	0.0415516	0.579272	ENSG00000067900;ENSG00000134318
GO:1903373	positive regulation of endoplasmic reticulum tubular network organization	2	4	0.0415516	0.579272	ENSG00000115839;ENSG00000144320
GO:1903999	negative regulation of eating behavior	2	4	0.0415516	0.579272	ENSG00000161048;ENSG00000187094
GO:1905132	regulation of meiotic chromosome separation	2	4	0.0415516	0.579272	ENSG00000112742;ENSG00000181085
GO:2001013	epithelial cell proliferation involved in renal tubule morphogenesis	2	4	0.0415516	0.579272	ENSG00000170873;ENSG00000205213
GO:0007031	peroxisome organization	8	45	0.0416485	0.579272	ENSG00000034693;ENSG00000102910;ENSG00000108733;ENSG00000119688;ENSG00000161533;ENSG00000162735;ENSG00000164751;ENSG00000173208
GO:0098813	nuclear chromosome segregation	35	293	0.0416861	0.579272	ENSG00000036257;ENSG00000047410;ENSG00000072501;ENSG00000083642;ENSG00000085224;ENSG00000085415;ENSG00000086065;ENSG00000089053;ENSG00000101972;ENSG00000108424;ENSG00000112742;ENSG00000117724;ENSG00000118007;ENSG00000119408;ENSG00000121892;ENSG00000122952;ENSG00000129933;ENSG00000132612;ENSG00000141696;ENSG00000144635;ENSG00000147316;ENSG00000153187;ENSG00000161860;ENSG00000168802;ENSG00000172943…
GO:0033045	regulation of sister chromatid segregation	13	87	0.0417996	0.579272	ENSG00000036257;ENSG00000047410;ENSG00000085224;ENSG00000089053;ENSG00000112742;ENSG00000117724;ENSG00000119408;ENSG00000122952;ENSG00000144635;ENSG00000153187;ENSG00000181085;ENSG00000196510;ENSG00000198887
GO:0061053	somite development	13	87	0.0417996	0.579272	ENSG00000069248;ENSG00000073711;ENSG00000086598;ENSG00000100393;ENSG00000101346;ENSG00000103241;ENSG00000106003;ENSG00000111046;ENSG00000111049;ENSG00000147050;ENSG00000147223;ENSG00000157796;ENSG00000253729
GO:2000112	regulation of cellular macromolecule biosynthetic process	384	4026	0.0421704	0.582799	ENSG00000005007;ENSG00000008838;ENSG00000009954;ENSG00000012048;ENSG00000020426;ENSG00000025434;ENSG00000032219;ENSG00000035928;ENSG00000036257;ENSG00000047410;ENSG00000047644;ENSG00000050327;ENSG00000060339;ENSG00000062194;ENSG00000063978;ENSG00000064489;ENSG00000065427;ENSG00000065978;ENSG00000066422;ENSG00000067248;ENSG00000067369;ENSG00000067900;ENSG00000069482;ENSG00000072110;ENSG00000072310…
GO:0043161	proteasome-mediated ubiquitin-dependent protein catabolic process	50	442	0.0421911	0.582799	ENSG00000034677;ENSG00000036257;ENSG00000063978;ENSG00000068912;ENSG00000077232;ENSG00000078747;ENSG00000085382;ENSG00000089053;ENSG00000096717;ENSG00000100418;ENSG00000100764;ENSG00000100897;ENSG00000101255;ENSG00000104969;ENSG00000105341;ENSG00000114098;ENSG00000116406;ENSG00000120696;ENSG00000121060;ENSG00000126107;ENSG00000129084;ENSG00000132388;ENSG00000132879;ENSG00000135506;ENSG00000137393…
GO:0048878	chemical homeostasis	123	1198	0.0425626	0.586978	ENSG00000004799;ENSG00000005882;ENSG00000006283;ENSG00000006831;ENSG00000017260;ENSG00000025434;ENSG00000033627;ENSG00000057663;ENSG00000069018;ENSG00000070159;ENSG00000078549;ENSG00000080618;ENSG00000087008;ENSG00000088986;ENSG00000096717;ENSG00000096968;ENSG00000100554;ENSG00000100644;ENSG00000101126;ENSG00000101337;ENSG00000103245;ENSG00000103569;ENSG00000104154;ENSG00000104369;ENSG00000104635…
GO:0022613	ribonucleoprotein complex biogenesis	57	513	0.0427472	0.588569	ENSG00000003756;ENSG00000046647;ENSG00000065183;ENSG00000067248;ENSG00000071082;ENSG00000079785;ENSG00000083520;ENSG00000088930;ENSG00000089048;ENSG00000096063;ENSG00000099995;ENSG00000101343;ENSG00000109536;ENSG00000110107;ENSG00000112578;ENSG00000114391;ENSG00000117174;ENSG00000119285;ENSG00000120699;ENSG00000121274;ENSG00000122026;ENSG00000122034;ENSG00000131653;ENSG00000132591;ENSG00000135372…
GO:0032774	RNA biosynthetic process	361	3775	0.0432494	0.588796	ENSG00000008838;ENSG00000009954;ENSG00000011485;ENSG00000012048;ENSG00000013503;ENSG00000020426;ENSG00000025434;ENSG00000032219;ENSG00000035928;ENSG00000036257;ENSG00000047410;ENSG00000047644;ENSG00000050327;ENSG00000060339;ENSG00000062194;ENSG00000063978;ENSG00000064102;ENSG00000064489;ENSG00000065427;ENSG00000065978;ENSG00000066422;ENSG00000067369;ENSG00000069482;ENSG00000072110;ENSG00000072310…
GO:0080090	regulation of primary metabolic process	584	6248	0.0434789	0.588796	ENSG00000001630;ENSG00000003249;ENSG00000003756;ENSG00000004799;ENSG00000005007;ENSG00000005882;ENSG00000006831;ENSG00000008838;ENSG00000009954;ENSG00000011485;ENSG00000012048;ENSG00000020426;ENSG00000025434;ENSG00000028528;ENSG00000032219;ENSG00000034677;ENSG00000035928;ENSG00000036257;ENSG00000037474;ENSG00000047410;ENSG00000047644;ENSG00000049130;ENSG00000049239;ENSG00000050327;ENSG00000055163…
GO:0032268	regulation of cellular protein metabolic process	260	2671	0.0436287	0.588796	ENSG00000003249;ENSG00000005007;ENSG00000006831;ENSG00000011485;ENSG00000012048;ENSG00000020426;ENSG00000025434;ENSG00000034677;ENSG00000036257;ENSG00000047410;ENSG00000049130;ENSG00000050327;ENSG00000055163;ENSG00000055955;ENSG00000057663;ENSG00000063244;ENSG00000064012;ENSG00000065150;ENSG00000065978;ENSG00000067248;ENSG00000067900;ENSG00000068912;ENSG00000070159;ENSG00000072310;ENSG00000072518…
GO:0031324	negative regulation of cellular metabolic process	261	2682	0.0437056	0.588796	ENSG00000003249;ENSG00000005007;ENSG00000011485;ENSG00000012048;ENSG00000025434;ENSG00000032219;ENSG00000035928;ENSG00000036257;ENSG00000037474;ENSG00000040531;ENSG00000047410;ENSG00000047644;ENSG00000054277;ENSG00000055955;ENSG00000057663;ENSG00000060339;ENSG00000063244;ENSG00000065150;ENSG00000065978;ENSG00000067369;ENSG00000067900;ENSG00000068912;ENSG00000070159;ENSG00000072310;ENSG00000073614…
GO:0002791	regulation of peptide secretion	37	314	0.0441408	0.588796	ENSG00000001630;ENSG00000003147;ENSG00000025434;ENSG00000072310;ENSG00000088986;ENSG00000092820;ENSG00000096968;ENSG00000100644;ENSG00000104783;ENSG00000112033;ENSG00000115263;ENSG00000120533;ENSG00000129158;ENSG00000131899;ENSG00000135046;ENSG00000136802;ENSG00000143761;ENSG00000145242;ENSG00000148672;ENSG00000155380;ENSG00000157388;ENSG00000160179;ENSG00000164022;ENSG00000164038;ENSG00000164182…
GO:1902099	regulation of metaphase/anaphase transition of cell cycle	10	62	0.0443939	0.588796	ENSG00000036257;ENSG00000047410;ENSG00000089053;ENSG00000112742;ENSG00000117724;ENSG00000119408;ENSG00000122952;ENSG00000144635;ENSG00000181085;ENSG00000196510
GO:0030947	regulation of vascular endothelial growth factor receptor signaling pathway	6	30	0.0445622	0.588796	ENSG00000100644;ENSG00000105287;ENSG00000143437;ENSG00000185359;ENSG00000196396;ENSG00000249915
GO:0014070	response to organic cyclic compound	99	948	0.0446796	0.588796	ENSG00000002726;ENSG00000011485;ENSG00000012048;ENSG00000012817;ENSG00000025434;ENSG00000044115;ENSG00000057593;ENSG00000060656;ENSG00000064012;ENSG00000072310;ENSG00000075290;ENSG00000077264;ENSG00000078549;ENSG00000079785;ENSG00000081307;ENSG00000084676;ENSG00000084774;ENSG00000087258;ENSG00000090432;ENSG00000092820;ENSG00000096717;ENSG00000096968;ENSG00000099338;ENSG00000100393;ENSG00000100823…
GO:0006753	nucleoside phosphate metabolic process	79	740	0.0447629	0.588796	ENSG00000004799;ENSG00000005882;ENSG00000014919;ENSG00000023228;ENSG00000040531;ENSG00000047230;ENSG00000047410;ENSG00000048392;ENSG00000049239;ENSG00000054179;ENSG00000065427;ENSG00000069248;ENSG00000076685;ENSG00000079739;ENSG00000084774;ENSG00000085415;ENSG00000090857;ENSG00000092054;ENSG00000100393;ENSG00000100644;ENSG00000101911;ENSG00000102144;ENSG00000103202;ENSG00000111669;ENSG00000113231…
GO:0009892	negative regulation of metabolic process	303	3142	0.0448858	0.588796	ENSG00000001630;ENSG00000003249;ENSG00000005007;ENSG00000006831;ENSG00000011485;ENSG00000012048;ENSG00000025434;ENSG00000032219;ENSG00000035928;ENSG00000036257;ENSG00000037474;ENSG00000040531;ENSG00000047410;ENSG00000047644;ENSG00000054277;ENSG00000055955;ENSG00000057593;ENSG00000057663;ENSG00000060339;ENSG00000063244;ENSG00000065150;ENSG00000065978;ENSG00000067369;ENSG00000067900;ENSG00000068912…
GO:0098900	regulation of action potential	9	54	0.0458329	0.588796	ENSG00000070159;ENSG00000108961;ENSG00000114279;ENSG00000120907;ENSG00000127914;ENSG00000134755;ENSG00000153956;ENSG00000154639;ENSG00000173801
GO:1903573	negative regulation of response to endoplasmic reticulum stress	9	54	0.0458329	0.588796	ENSG00000025434;ENSG00000068912;ENSG00000086598;ENSG00000104969;ENSG00000135506;ENSG00000149428;ENSG00000158092;ENSG00000164463;ENSG00000196396
GO:0072599	establishment of protein localization to endoplasmic reticulum	16	115	0.0460876	0.588796	ENSG00000058262;ENSG00000071082;ENSG00000084733;ENSG00000104969;ENSG00000112306;ENSG00000114391;ENSG00000114850;ENSG00000115839;ENSG00000122026;ENSG00000145592;ENSG00000147403;ENSG00000153037;ENSG00000174780;ENSG00000177954;ENSG00000182934;ENSG00000233927
GO:0010243	response to organonitrogen compound	106	1023	0.046315	0.588796	ENSG00000002726;ENSG00000004799;ENSG00000005882;ENSG00000006831;ENSG00000011485;ENSG00000012048;ENSG00000033627;ENSG00000044115;ENSG00000048392;ENSG00000057593;ENSG00000065150;ENSG00000067900;ENSG00000068912;ENSG00000069482;ENSG00000072310;ENSG00000077232;ENSG00000084733;ENSG00000084774;ENSG00000086065;ENSG00000087258;ENSG00000092820;ENSG00000096717;ENSG00000096968;ENSG00000100554;ENSG00000100823…
GO:0006084	acetyl-CoA metabolic process	7	38	0.0464742	0.588796	ENSG00000004799;ENSG00000005882;ENSG00000090857;ENSG00000131473;ENSG00000131828;ENSG00000164951;ENSG00000169710
GO:0043457	regulation of cellular respiration	7	38	0.0464742	0.588796	ENSG00000054277;ENSG00000100644;ENSG00000122873;ENSG00000136997;ENSG00000165280;ENSG00000169230;ENSG00000182199
GO:0044091	membrane biogenesis	7	38	0.0464742	0.588796	ENSG00000034693;ENSG00000100266;ENSG00000134569;ENSG00000160606;ENSG00000162735;ENSG00000185561;ENSG00000196338
GO:0051954	positive regulation of amine transport	7	38	0.0464742	0.588796	ENSG00000067715;ENSG00000115839;ENSG00000166148;ENSG00000168621;ENSG00000169213;ENSG00000183044;ENSG00000187094
GO:0062012	regulation of small molecule metabolic process	50	445	0.0466121	0.588796	ENSG00000004799;ENSG00000005882;ENSG00000006831;ENSG00000012048;ENSG00000025434;ENSG00000047410;ENSG00000049239;ENSG00000069248;ENSG00000072310;ENSG00000078549;ENSG00000085415;ENSG00000090857;ENSG00000096717;ENSG00000100393;ENSG00000100644;ENSG00000100764;ENSG00000101255;ENSG00000102910;ENSG00000103056;ENSG00000108424;ENSG00000109320;ENSG00000112033;ENSG00000115263;ENSG00000120915;ENSG00000124789…
GO:0007416	synapse assembly	23	180	0.0466162	0.588796	ENSG00000065320;ENSG00000101126;ENSG00000108684;ENSG00000114867;ENSG00000116906;ENSG00000124839;ENSG00000134569;ENSG00000136279;ENSG00000142192;ENSG00000157168;ENSG00000157240;ENSG00000158528;ENSG00000162951;ENSG00000171603;ENSG00000173898;ENSG00000174482;ENSG00000182580;ENSG00000184564;ENSG00000187122;ENSG00000187957;ENSG00000189108;ENSG00000196189;ENSG00000196338
GO:0006206	pyrimidine nucleobase metabolic process	4	16	0.046843	0.588796	ENSG00000047230;ENSG00000084774;ENSG00000114491;ENSG00000119711
GO:0006684	sphingomyelin metabolic process	4	16	0.046843	0.588796	ENSG00000103056;ENSG00000107331;ENSG00000166311;ENSG00000172594
GO:0010885	regulation of cholesterol storage	4	16	0.046843	0.588796	ENSG00000025434;ENSG00000112033;ENSG00000155158;ENSG00000160179
GO:0046040	IMP metabolic process	4	16	0.046843	0.588796	ENSG00000076685;ENSG00000133805;ENSG00000159131;ENSG00000178921
GO:0055091	phospholipid homeostasis	4	16	0.046843	0.588796	ENSG00000142552;ENSG00000160179;ENSG00000160606;ENSG00000185561
GO:0071501	cellular response to sterol depletion	4	16	0.046843	0.588796	ENSG00000015520;ENSG00000072310;ENSG00000086598;ENSG00000160685
GO:0090336	positive regulation of brown fat cell differentiation	4	16	0.046843	0.588796	ENSG00000153187;ENSG00000160685;ENSG00000161048;ENSG00000254647
GO:0006402	mRNA catabolic process	44	385	0.0468983	0.588796	ENSG00000005007;ENSG00000065978;ENSG00000067900;ENSG00000071082;ENSG00000083520;ENSG00000088038;ENSG00000088247;ENSG00000088930;ENSG00000100764;ENSG00000100823;ENSG00000105568;ENSG00000108349;ENSG00000112306;ENSG00000112339;ENSG00000114391;ENSG00000114867;ENSG00000120699;ENSG00000120705;ENSG00000121274;ENSG00000122026;ENSG00000129084;ENSG00000129245;ENSG00000134318;ENSG00000135829;ENSG00000140350…
GO:2001251	negative regulation of chromosome organization	20	152	0.0469124	0.588796	ENSG00000012048;ENSG00000020426;ENSG00000047410;ENSG00000057663;ENSG00000073614;ENSG00000085224;ENSG00000092330;ENSG00000096717;ENSG00000109111;ENSG00000112742;ENSG00000117724;ENSG00000121274;ENSG00000122952;ENSG00000124575;ENSG00000135372;ENSG00000138336;ENSG00000144635;ENSG00000153187;ENSG00000172943;ENSG00000197724
GO:0009083	branched-chain amino acid catabolic process	5	23	0.0471587	0.588796	ENSG00000083123;ENSG00000106049;ENSG00000119711;ENSG00000196177;ENSG00000248098
GO:0021854	hypothalamus development	5	23	0.0471587	0.588796	ENSG00000084676;ENSG00000099250;ENSG00000115839;ENSG00000136997;ENSG00000173376
GO:0035024	negative regulation of Rho protein signal transduction	5	23	0.0471587	0.588796	ENSG00000036257;ENSG00000120907;ENSG00000160007;ENSG00000165895;ENSG00000173611
GO:0045046	protein import into peroxisome membrane	5	23	0.0471587	0.588796	ENSG00000034693;ENSG00000108733;ENSG00000162735;ENSG00000164751;ENSG00000173208
GO:0062033	positive regulation of mitotic sister chromatid segregation	5	23	0.0471587	0.588796	ENSG00000036257;ENSG00000089053;ENSG00000153187;ENSG00000196510;ENSG00000198887
GO:0090335	regulation of brown fat cell differentiation	5	23	0.0471587	0.588796	ENSG00000096717;ENSG00000153187;ENSG00000160685;ENSG00000161048;ENSG00000254647
GO:1900273	positive regulation of long-term synaptic potentiation	5	23	0.0471587	0.588796	ENSG00000128829;ENSG00000142192;ENSG00000154146;ENSG00000189056;ENSG00000254647
GO:1901698	response to nitrogen compound	115	1119	0.0475675	0.588796	ENSG00000002726;ENSG00000004799;ENSG00000005882;ENSG00000006831;ENSG00000011485;ENSG00000012048;ENSG00000033627;ENSG00000044115;ENSG00000048392;ENSG00000057593;ENSG00000065150;ENSG00000067900;ENSG00000068912;ENSG00000069482;ENSG00000072310;ENSG00000077232;ENSG00000079785;ENSG00000084733;ENSG00000084774;ENSG00000085224;ENSG00000086065;ENSG00000087258;ENSG00000090432;ENSG00000092820;ENSG00000096717…
GO:0009185	ribonucleoside diphosphate metabolic process	19	143	0.0476813	0.588796	ENSG00000047410;ENSG00000054179;ENSG00000069248;ENSG00000079739;ENSG00000085415;ENSG00000100393;ENSG00000100644;ENSG00000102144;ENSG00000111669;ENSG00000124789;ENSG00000132182;ENSG00000136997;ENSG00000142192;ENSG00000143437;ENSG00000156510;ENSG00000156515;ENSG00000159399;ENSG00000160883;ENSG00000254647
GO:0009166	nucleotide catabolic process	24	190	0.0479219	0.588796	ENSG00000047410;ENSG00000069248;ENSG00000076685;ENSG00000079739;ENSG00000085415;ENSG00000100393;ENSG00000100644;ENSG00000102144;ENSG00000111669;ENSG00000113231;ENSG00000124789;ENSG00000132182;ENSG00000133805;ENSG00000136159;ENSG00000136997;ENSG00000142192;ENSG00000143437;ENSG00000156510;ENSG00000156515;ENSG00000159399;ENSG00000160883;ENSG00000165280;ENSG00000186364;ENSG00000254647
GO:0008202	steroid metabolic process	38	326	0.0479869	0.588796	ENSG00000001630;ENSG00000015520;ENSG00000049239;ENSG00000052802;ENSG00000060971;ENSG00000067064;ENSG00000069482;ENSG00000072310;ENSG00000082641;ENSG00000087076;ENSG00000096717;ENSG00000107331;ENSG00000107679;ENSG00000108424;ENSG00000108786;ENSG00000109320;ENSG00000112033;ENSG00000113494;ENSG00000116133;ENSG00000120915;ENSG00000131473;ENSG00000135226;ENSG00000135929;ENSG00000137700;ENSG00000138061…
GO:0001654	eye development	43	376	0.0485599	0.588796	ENSG00000040531;ENSG00000073711;ENSG00000078246;ENSG00000083857;ENSG00000088930;ENSG00000099250;ENSG00000100053;ENSG00000100644;ENSG00000101938;ENSG00000102104;ENSG00000105419;ENSG00000105717;ENSG00000105738;ENSG00000105894;ENSG00000108255;ENSG00000108784;ENSG00000111049;ENSG00000111276;ENSG00000111678;ENSG00000114391;ENSG00000115839;ENSG00000117139;ENSG00000131697;ENSG00000135049;ENSG00000138061…
GO:0045815	positive regulation of gene expression, epigenetic	10	63	0.048763	0.588796	ENSG00000009954;ENSG00000100393;ENSG00000117713;ENSG00000117877;ENSG00000124575;ENSG00000138336;ENSG00000172943;ENSG00000186184;ENSG00000197724;ENSG00000197879
GO:0043122	regulation of I-kappaB kinase/NF-kappaB signaling	30	248	0.0487772	0.588796	ENSG00000000003;ENSG00000011485;ENSG00000017260;ENSG00000064012;ENSG00000079785;ENSG00000080561;ENSG00000090432;ENSG00000096717;ENSG00000100614;ENSG00000116525;ENSG00000117262;ENSG00000119408;ENSG00000121060;ENSG00000132466;ENSG00000142867;ENSG00000157625;ENSG00000158604;ENSG00000160703;ENSG00000164054;ENSG00000167191;ENSG00000174885;ENSG00000175104;ENSG00000183735;ENSG00000184216;ENSG00000185483…
GO:0051453	regulation of intracellular pH	13	89	0.0488704	0.588796	ENSG00000033627;ENSG00000100554;ENSG00000101337;ENSG00000117262;ENSG00000127419;ENSG00000139719;ENSG00000164889;ENSG00000166148;ENSG00000172139;ENSG00000187446;ENSG00000188092;ENSG00000198689;ENSG00000250565
GO:0090068	positive regulation of cell cycle process	35	297	0.0490856	0.588796	ENSG00000012048;ENSG00000036257;ENSG00000047410;ENSG00000065243;ENSG00000085224;ENSG00000088038;ENSG00000089053;ENSG00000100393;ENSG00000100823;ENSG00000103056;ENSG00000111276;ENSG00000114648;ENSG00000114867;ENSG00000128482;ENSG00000132466;ENSG00000134318;ENSG00000135046;ENSG00000138182;ENSG00000142192;ENSG00000144283;ENSG00000144635;ENSG00000153187;ENSG00000166263;ENSG00000172046;ENSG00000173404…
GO:0017038	protein import	28	229	0.0495607	0.588796	ENSG00000034693;ENSG00000047410;ENSG00000050327;ENSG00000064419;ENSG00000065150;ENSG00000069248;ENSG00000086200;ENSG00000096968;ENSG00000100347;ENSG00000102910;ENSG00000105576;ENSG00000107882;ENSG00000108424;ENSG00000108733;ENSG00000124207;ENSG00000124789;ENSG00000132286;ENSG00000160710;ENSG00000162735;ENSG00000164751;ENSG00000168734;ENSG00000169371;ENSG00000170606;ENSG00000173208;ENSG00000173801…
GO:0062013	positive regulation of small molecule metabolic process	20	153	0.0496701	0.588796	ENSG00000025434;ENSG00000072310;ENSG00000078549;ENSG00000096717;ENSG00000100644;ENSG00000109320;ENSG00000112033;ENSG00000115263;ENSG00000125246;ENSG00000135046;ENSG00000136997;ENSG00000142192;ENSG00000143437;ENSG00000160179;ENSG00000165280;ENSG00000166148;ENSG00000169860;ENSG00000173208;ENSG00000178409;ENSG00000254647
GO:0009891	positive regulation of biosynthetic process	198	2009	0.0503422	0.588796	ENSG00000008838;ENSG00000012048;ENSG00000025434;ENSG00000032219;ENSG00000035928;ENSG00000054277;ENSG00000060339;ENSG00000062194;ENSG00000063978;ENSG00000064489;ENSG00000065427;ENSG00000065978;ENSG00000067248;ENSG00000067369;ENSG00000069482;ENSG00000072110;ENSG00000072310;ENSG00000073614;ENSG00000077264;ENSG00000078549;ENSG00000080561;ENSG00000080603;ENSG00000081692;ENSG00000083168;ENSG00000084676…
GO:0002792	negative regulation of peptide secretion	11	72	0.0507428	0.588796	ENSG00000001630;ENSG00000025434;ENSG00000072310;ENSG00000120533;ENSG00000129158;ENSG00000135046;ENSG00000164182;ENSG00000171135;ENSG00000183682;ENSG00000198643;ENSG00000254647
GO:0042982	amyloid precursor protein metabolic process	11	72	0.0507428	0.588796	ENSG00000067900;ENSG00000107331;ENSG00000116106;ENSG00000116133;ENSG00000134318;ENSG00000135916;ENSG00000160179;ENSG00000162736;ENSG00000168615;ENSG00000170348;ENSG00000186318
GO:0045936	negative regulation of phosphate metabolic process	63	580	0.0508307	0.588796	ENSG00000003249;ENSG00000011485;ENSG00000065150;ENSG00000067900;ENSG00000077232;ENSG00000077942;ENSG00000078747;ENSG00000086598;ENSG00000088986;ENSG00000092820;ENSG00000096717;ENSG00000099991;ENSG00000100982;ENSG00000101255;ENSG00000105568;ENSG00000105894;ENSG00000107331;ENSG00000108255;ENSG00000108946;ENSG00000110925;ENSG00000111276;ENSG00000111679;ENSG00000112079;ENSG00000112640;ENSG00000114867…
GO:0006625	protein targeting to peroxisome	6	31	0.0512818	0.588796	ENSG00000034693;ENSG00000102910;ENSG00000108733;ENSG00000162735;ENSG00000164751;ENSG00000173208
GO:0031063	regulation of histone deacetylation	6	31	0.0512818	0.588796	ENSG00000072310;ENSG00000073614;ENSG00000105287;ENSG00000160685;ENSG00000171148;ENSG00000198663
GO:0043574	peroxisomal transport	6	31	0.0512818	0.588796	ENSG00000034693;ENSG00000102910;ENSG00000108733;ENSG00000162735;ENSG00000164751;ENSG00000173208
GO:0072662	protein localization to peroxisome	6	31	0.0512818	0.588796	ENSG00000034693;ENSG00000102910;ENSG00000108733;ENSG00000162735;ENSG00000164751;ENSG00000173208
GO:0072663	establishment of protein localization to peroxisome	6	31	0.0512818	0.588796	ENSG00000034693;ENSG00000102910;ENSG00000108733;ENSG00000162735;ENSG00000164751;ENSG00000173208
GO:0051049	regulation of transport	177	1784	0.0512928	0.588796	ENSG00000001630;ENSG00000003147;ENSG00000006283;ENSG00000006451;ENSG00000006831;ENSG00000017260;ENSG00000025434;ENSG00000037474;ENSG00000047410;ENSG00000050327;ENSG00000054277;ENSG00000057663;ENSG00000064012;ENSG00000065150;ENSG00000067715;ENSG00000067900;ENSG00000068912;ENSG00000069482;ENSG00000070159;ENSG00000072310;ENSG00000078549;ENSG00000080618;ENSG00000080709;ENSG00000084733;ENSG00000087258…
GO:0051248	negative regulation of protein metabolic process	115	1123	0.0516173	0.588796	ENSG00000001630;ENSG00000003249;ENSG00000005007;ENSG00000011485;ENSG00000012048;ENSG00000025434;ENSG00000047410;ENSG00000055955;ENSG00000057593;ENSG00000057663;ENSG00000063244;ENSG00000065150;ENSG00000065978;ENSG00000067900;ENSG00000068912;ENSG00000070159;ENSG00000073614;ENSG00000077232;ENSG00000077942;ENSG00000078747;ENSG00000080618;ENSG00000086598;ENSG00000088247;ENSG00000092330;ENSG00000092820…
GO:0001993	regulation of systemic arterial blood pressure by norepinephrine-epinephrine	3	10	0.0516501	0.588796	ENSG00000120907;ENSG00000169676;ENSG00000171873
GO:0006013	mannose metabolic process	3	10	0.0516501	0.588796	ENSG00000104774;ENSG00000156515;ENSG00000196547
GO:0006188	IMP biosynthetic process	3	10	0.0516501	0.588796	ENSG00000133805;ENSG00000159131;ENSG00000178921
GO:0006782	protoporphyrinogen IX biosynthetic process	3	10	0.0516501	0.588796	ENSG00000023330;ENSG00000148218;ENSG00000188690
GO:0018242	protein O-linked glycosylation via serine	3	10	0.0516501	0.588796	ENSG00000115339;ENSG00000141429;ENSG00000143641
GO:0021800	cerebral cortex tangential migration	3	10	0.0516501	0.588796	ENSG00000099250;ENSG00000173376;ENSG00000189056
GO:0031392	regulation of prostaglandin biosynthetic process	3	10	0.0516501	0.588796	ENSG00000096717;ENSG00000135046;ENSG00000166148
GO:0061179	negative regulation of insulin secretion involved in cellular response to glucose stimulus	3	10	0.0516501	0.588796	ENSG00000120533;ENSG00000164182;ENSG00000171135
GO:0070544	histone H3-K36 demethylation	3	10	0.0516501	0.588796	ENSG00000155666;ENSG00000170854;ENSG00000172943
GO:0070900	mitochondrial tRNA modification	3	10	0.0516501	0.588796	ENSG00000100890;ENSG00000126814;ENSG00000171103
GO:0098917	retrograde trans-synaptic signaling	3	10	0.0516501	0.588796	ENSG00000134780;ENSG00000173402;ENSG00000182621
GO:1900864	mitochondrial RNA modification	3	10	0.0516501	0.588796	ENSG00000100890;ENSG00000126814;ENSG00000171103
GO:1901978	positive regulation of cell cycle checkpoint	3	10	0.0516501	0.588796	ENSG00000047410;ENSG00000144635;ENSG00000158941
GO:1902959	regulation of aspartic-type endopeptidase activity involved in amyloid precursor protein catabolic process	3	10	0.0516501	0.588796	ENSG00000116106;ENSG00000134318;ENSG00000170348
GO:1903715	regulation of aerobic respiration	3	10	0.0516501	0.588796	ENSG00000100644;ENSG00000165280;ENSG00000182199
GO:1904896	ESCRT complex disassembly	3	10	0.0516501	0.588796	ENSG00000086065;ENSG00000132612;ENSG00000255112
GO:1904903	ESCRT III complex disassembly	3	10	0.0516501	0.588796	ENSG00000086065;ENSG00000132612;ENSG00000255112
GO:2000252	negative regulation of feeding behavior	3	10	0.0516501	0.588796	ENSG00000161048;ENSG00000187094;ENSG00000254647
GO:0006401	RNA catabolic process	48	428	0.0516889	0.588796	ENSG00000005007;ENSG00000037474;ENSG00000065978;ENSG00000067900;ENSG00000071082;ENSG00000083520;ENSG00000088038;ENSG00000088247;ENSG00000088930;ENSG00000100764;ENSG00000100823;ENSG00000105568;ENSG00000108349;ENSG00000112306;ENSG00000112339;ENSG00000114391;ENSG00000114867;ENSG00000119705;ENSG00000120699;ENSG00000120705;ENSG00000121274;ENSG00000122026;ENSG00000129084;ENSG00000129245;ENSG00000132463…
GO:0009064	glutamine family amino acid metabolic process	12	81	0.0519983	0.588796	ENSG00000047230;ENSG00000084774;ENSG00000103876;ENSG00000112294;ENSG00000136371;ENSG00000136877;ENSG00000138381;ENSG00000138821;ENSG00000148672;ENSG00000159423;ENSG00000178921;ENSG00000182890
GO:1901992	positive regulation of mitotic cell cycle phase transition	12	81	0.0519983	0.588796	ENSG00000036257;ENSG00000089053;ENSG00000100823;ENSG00000114648;ENSG00000114867;ENSG00000132466;ENSG00000135046;ENSG00000142192;ENSG00000179051;ENSG00000181817;ENSG00000182621;ENSG00000196510
GO:0006631	fatty acid metabolic process	45	398	0.0520077	0.588796	ENSG00000004799;ENSG00000005882;ENSG00000006831;ENSG00000012048;ENSG00000025434;ENSG00000052802;ENSG00000060971;ENSG00000072310;ENSG00000087008;ENSG00000090857;ENSG00000096717;ENSG00000101255;ENSG00000102910;ENSG00000105499;ENSG00000106853;ENSG00000112033;ENSG00000116906;ENSG00000119688;ENSG00000120915;ENSG00000124212;ENSG00000131473;ENSG00000134716;ENSG00000134780;ENSG00000135046;ENSG00000138061…
GO:1903362	regulation of cellular protein catabolic process	32	269	0.0520304	0.588796	ENSG00000034677;ENSG00000068912;ENSG00000092820;ENSG00000100418;ENSG00000100764;ENSG00000101255;ENSG00000104969;ENSG00000107331;ENSG00000107882;ENSG00000116106;ENSG00000135049;ENSG00000135506;ENSG00000136159;ENSG00000137393;ENSG00000138686;ENSG00000144560;ENSG00000146535;ENSG00000147133;ENSG00000147677;ENSG00000148218;ENSG00000158941;ENSG00000162946;ENSG00000165280;ENSG00000170296;ENSG00000172046…
GO:0042168	heme metabolic process	8	47	0.0520591	0.588796	ENSG00000014919;ENSG00000023330;ENSG00000082641;ENSG00000100104;ENSG00000101856;ENSG00000148218;ENSG00000164039;ENSG00000188690
GO:0009126	purine nucleoside monophosphate metabolic process	41	358	0.0520707	0.588796	ENSG00000014919;ENSG00000023228;ENSG00000040531;ENSG00000047410;ENSG00000069248;ENSG00000076685;ENSG00000079739;ENSG00000085415;ENSG00000092054;ENSG00000100393;ENSG00000100644;ENSG00000102144;ENSG00000111669;ENSG00000124789;ENSG00000126267;ENSG00000127184;ENSG00000131055;ENSG00000132182;ENSG00000133805;ENSG00000136997;ENSG00000142192;ENSG00000143437;ENSG00000146729;ENSG00000156110;ENSG00000156136…
GO:0010563	negative regulation of phosphorus metabolic process	63	581	0.052277	0.588796	ENSG00000003249;ENSG00000011485;ENSG00000065150;ENSG00000067900;ENSG00000077232;ENSG00000077942;ENSG00000078747;ENSG00000086598;ENSG00000088986;ENSG00000092820;ENSG00000096717;ENSG00000099991;ENSG00000100982;ENSG00000101255;ENSG00000105568;ENSG00000105894;ENSG00000107331;ENSG00000108255;ENSG00000108946;ENSG00000110925;ENSG00000111276;ENSG00000111679;ENSG00000112079;ENSG00000112640;ENSG00000114867…
GO:0001941	postsynaptic membrane organization	7	39	0.0524926	0.588796	ENSG00000105894;ENSG00000134569;ENSG00000157916;ENSG00000168621;ENSG00000188803;ENSG00000189056;ENSG00000196338
GO:0051955	regulation of amino acid transport	7	39	0.0524926	0.588796	ENSG00000115839;ENSG00000135312;ENSG00000149150;ENSG00000166148;ENSG00000183044;ENSG00000187094;ENSG00000198648
GO:0007034	vacuolar transport	20	154	0.0525415	0.588796	ENSG00000003056;ENSG00000086065;ENSG00000108433;ENSG00000132612;ENSG00000136738;ENSG00000139719;ENSG00000141458;ENSG00000143761;ENSG00000151532;ENSG00000155975;ENSG00000163840;ENSG00000165280;ENSG00000171100;ENSG00000176428;ENSG00000185359;ENSG00000198742;ENSG00000215305;ENSG00000223501;ENSG00000225190;ENSG00000255112
GO:0009755	hormone-mediated signaling pathway	29	240	0.0525839	0.588796	ENSG00000006831;ENSG00000011485;ENSG00000012048;ENSG00000012817;ENSG00000081307;ENSG00000084676;ENSG00000096717;ENSG00000096968;ENSG00000100393;ENSG00000103671;ENSG00000110484;ENSG00000112033;ENSG00000113494;ENSG00000117713;ENSG00000124225;ENSG00000130254;ENSG00000137509;ENSG00000139874;ENSG00000147133;ENSG00000151623;ENSG00000156574;ENSG00000160633;ENSG00000167085;ENSG00000167548;ENSG00000169083…
GO:0044784	metaphase/anaphase transition of cell cycle	10	64	0.0534109	0.588796	ENSG00000036257;ENSG00000047410;ENSG00000089053;ENSG00000112742;ENSG00000117724;ENSG00000119408;ENSG00000122952;ENSG00000144635;ENSG00000181085;ENSG00000196510
GO:1902275	regulation of chromatin organization	27	221	0.0534602	0.588796	ENSG00000012048;ENSG00000047410;ENSG00000057663;ENSG00000072310;ENSG00000073614;ENSG00000085224;ENSG00000092330;ENSG00000096717;ENSG00000101574;ENSG00000105287;ENSG00000109111;ENSG00000115263;ENSG00000124575;ENSG00000136504;ENSG00000137815;ENSG00000138336;ENSG00000140395;ENSG00000142025;ENSG00000153187;ENSG00000160685;ENSG00000171148;ENSG00000171843;ENSG00000172943;ENSG00000173011;ENSG00000174718…
GO:0016571	histone methylation	19	145	0.0535779	0.588796	ENSG00000012048;ENSG00000032219;ENSG00000085224;ENSG00000096717;ENSG00000109111;ENSG00000115263;ENSG00000116731;ENSG00000117222;ENSG00000135632;ENSG00000137815;ENSG00000138336;ENSG00000140395;ENSG00000142025;ENSG00000147050;ENSG00000167548;ENSG00000172301;ENSG00000178409;ENSG00000183576;ENSG00000183955
GO:1900542	regulation of purine nucleotide metabolic process	19	145	0.0535779	0.588796	ENSG00000004799;ENSG00000005882;ENSG00000047410;ENSG00000069248;ENSG00000085415;ENSG00000090857;ENSG00000100393;ENSG00000100644;ENSG00000124789;ENSG00000132182;ENSG00000136997;ENSG00000142192;ENSG00000143437;ENSG00000164951;ENSG00000165280;ENSG00000176410;ENSG00000178409;ENSG00000182199;ENSG00000254647
GO:0005975	carbohydrate metabolic process	70	654	0.0536491	0.588796	ENSG00000004799;ENSG00000005882;ENSG00000013375;ENSG00000047410;ENSG00000049239;ENSG00000069248;ENSG00000078549;ENSG00000079739;ENSG00000085415;ENSG00000093217;ENSG00000096717;ENSG00000100393;ENSG00000100644;ENSG00000101150;ENSG00000101346;ENSG00000102144;ENSG00000103056;ENSG00000104635;ENSG00000104774;ENSG00000109320;ENSG00000109586;ENSG00000110013;ENSG00000111275;ENSG00000111669;ENSG00000112033…
GO:1905475	regulation of protein localization to membrane	25	202	0.0540981	0.588796	ENSG00000017260;ENSG00000064012;ENSG00000092820;ENSG00000105894;ENSG00000108961;ENSG00000111731;ENSG00000116209;ENSG00000120756;ENSG00000131626;ENSG00000132612;ENSG00000134569;ENSG00000156599;ENSG00000157916;ENSG00000158856;ENSG00000169083;ENSG00000169410;ENSG00000173402;ENSG00000174827;ENSG00000187446;ENSG00000188803;ENSG00000196632;ENSG00000197879;ENSG00000198420;ENSG00000203965;ENSG00000254647
GO:0010556	regulation of macromolecule biosynthetic process	385	4060	0.0551733	0.588796	ENSG00000005007;ENSG00000008838;ENSG00000009954;ENSG00000012048;ENSG00000020426;ENSG00000025434;ENSG00000032219;ENSG00000035928;ENSG00000036257;ENSG00000047410;ENSG00000047644;ENSG00000050327;ENSG00000060339;ENSG00000062194;ENSG00000063978;ENSG00000064489;ENSG00000065427;ENSG00000065978;ENSG00000066422;ENSG00000067248;ENSG00000067369;ENSG00000067900;ENSG00000069482;ENSG00000072110;ENSG00000072310…
GO:0042795	snRNA transcription by RNA polymerase II	11	73	0.055181	0.588796	ENSG00000064102;ENSG00000087087;ENSG00000090061;ENSG00000101413;ENSG00000106290;ENSG00000108506;ENSG00000128886;ENSG00000137947;ENSG00000164975;ENSG00000165417;ENSG00000185085
GO:0048199	vesicle targeting, to, from or within Golgi	11	73	0.055181	0.588796	ENSG00000036257;ENSG00000086598;ENSG00000107862;ENSG00000108433;ENSG00000114745;ENSG00000152700;ENSG00000170348;ENSG00000176986;ENSG00000181085;ENSG00000242247;ENSG00000249915
GO:0006541	glutamine metabolic process	5	24	0.0553921	0.588796	ENSG00000047230;ENSG00000084774;ENSG00000138381;ENSG00000148672;ENSG00000178921
GO:0006735	NADH regeneration	5	24	0.0553921	0.588796	ENSG00000102144;ENSG00000111669;ENSG00000156515;ENSG00000159399;ENSG00000160883
GO:0010288	response to lead ion	5	24	0.0553921	0.588796	ENSG00000011485;ENSG00000142192;ENSG00000148218;ENSG00000151552;ENSG00000186318
GO:0039531	regulation of viral-induced cytoplasmic pattern recognition receptor signaling pathway	5	24	0.0553921	0.588796	ENSG00000000003;ENSG00000129657;ENSG00000132466;ENSG00000149476;ENSG00000160703
GO:0051457	maintenance of protein location in nucleus	5	24	0.0553921	0.588796	ENSG00000119760;ENSG00000136810;ENSG00000153187;ENSG00000165632;ENSG00000197579
GO:0061621	canonical glycolysis	5	24	0.0553921	0.588796	ENSG00000102144;ENSG00000111669;ENSG00000156515;ENSG00000159399;ENSG00000160883
GO:0061718	glucose catabolic process to pyruvate	5	24	0.0553921	0.588796	ENSG00000102144;ENSG00000111669;ENSG00000156515;ENSG00000159399;ENSG00000160883
GO:1901889	negative regulation of cell junction assembly	5	24	0.0553921	0.588796	ENSG00000067900;ENSG00000134318;ENSG00000158856;ENSG00000168309;ENSG00000179051
GO:1902410	mitotic cytokinetic process	5	24	0.0553921	0.588796	ENSG00000086065;ENSG00000132612;ENSG00000138182;ENSG00000143761;ENSG00000255112
GO:0051171	regulation of nitrogen compound metabolic process	566	6071	0.0555831	0.588796	ENSG00000001630;ENSG00000003249;ENSG00000003756;ENSG00000004799;ENSG00000005007;ENSG00000005882;ENSG00000006831;ENSG00000008838;ENSG00000009954;ENSG00000011485;ENSG00000012048;ENSG00000020426;ENSG00000025434;ENSG00000028528;ENSG00000032219;ENSG00000034677;ENSG00000035928;ENSG00000036257;ENSG00000037474;ENSG00000047410;ENSG00000047644;ENSG00000049130;ENSG00000050327;ENSG00000055163;ENSG00000055955…
GO:0030041	actin filament polymerization	24	193	0.0556478	0.588796	ENSG00000055163;ENSG00000077264;ENSG00000096968;ENSG00000130340;ENSG00000131504;ENSG00000134278;ENSG00000136279;ENSG00000143761;ENSG00000145703;ENSG00000158092;ENSG00000158195;ENSG00000158428;ENSG00000158528;ENSG00000158856;ENSG00000163171;ENSG00000167617;ENSG00000168309;ENSG00000172661;ENSG00000173898;ENSG00000197321;ENSG00000197879;ENSG00000204713;ENSG00000214274;ENSG00000250021
GO:0150063	visual system development	43	380	0.0558227	0.588796	ENSG00000040531;ENSG00000073711;ENSG00000078246;ENSG00000083857;ENSG00000088930;ENSG00000099250;ENSG00000100053;ENSG00000100644;ENSG00000101938;ENSG00000102104;ENSG00000105419;ENSG00000105717;ENSG00000105738;ENSG00000105894;ENSG00000108255;ENSG00000108784;ENSG00000111049;ENSG00000111276;ENSG00000111678;ENSG00000114391;ENSG00000115839;ENSG00000117139;ENSG00000131697;ENSG00000135049;ENSG00000138061…
GO:0007062	sister chromatid cohesion	9	56	0.0558531	0.588796	ENSG00000072501;ENSG00000083642;ENSG00000085224;ENSG00000101972;ENSG00000118007;ENSG00000121892;ENSG00000129933;ENSG00000168802;ENSG00000198887
GO:0072594	establishment of protein localization to organelle	57	522	0.0560279	0.588796	ENSG00000003056;ENSG00000034693;ENSG00000047410;ENSG00000058262;ENSG00000064012;ENSG00000064419;ENSG00000065150;ENSG00000069248;ENSG00000071082;ENSG00000072310;ENSG00000084733;ENSG00000086200;ENSG00000096968;ENSG00000100347;ENSG00000102910;ENSG00000104969;ENSG00000105576;ENSG00000107882;ENSG00000108424;ENSG00000108433;ENSG00000108733;ENSG00000112306;ENSG00000114391;ENSG00000114850;ENSG00000115839…
GO:0034968	histone lysine methylation	16	118	0.0560562	0.588796	ENSG00000012048;ENSG00000032219;ENSG00000085224;ENSG00000096717;ENSG00000109111;ENSG00000115263;ENSG00000117222;ENSG00000135632;ENSG00000137815;ENSG00000140395;ENSG00000142025;ENSG00000147050;ENSG00000167548;ENSG00000178409;ENSG00000183576;ENSG00000183955
GO:0051303	establishment of chromosome localization	12	82	0.0562278	0.588796	ENSG00000036257;ENSG00000072864;ENSG00000085415;ENSG00000086065;ENSG00000108424;ENSG00000117724;ENSG00000132612;ENSG00000153187;ENSG00000180336;ENSG00000198824;ENSG00000237649;ENSG00000255112
GO:1901989	positive regulation of cell cycle phase transition	14	100	0.0568009	0.588796	ENSG00000036257;ENSG00000089053;ENSG00000100823;ENSG00000114648;ENSG00000114867;ENSG00000132466;ENSG00000135046;ENSG00000142192;ENSG00000166263;ENSG00000179051;ENSG00000181085;ENSG00000181817;ENSG00000182621;ENSG00000196510
GO:0006390	mitochondrial transcription	4	17	0.0571094	0.588796	ENSG00000101574;ENSG00000107815;ENSG00000108064;ENSG00000118689
GO:0060628	regulation of ER to Golgi vesicle-mediated transport	4	17	0.0571094	0.588796	ENSG00000143761;ENSG00000152700;ENSG00000180447;ENSG00000181085
GO:0061687	detoxification of inorganic compound	4	17	0.0571094	0.588796	ENSG00000125144;ENSG00000169688;ENSG00000187193;ENSG00000198417
GO:1903541	regulation of exosomal secretion	4	17	0.0571094	0.588796	ENSG00000103056;ENSG00000132612;ENSG00000136738;ENSG00000185359
GO:1905820	positive regulation of chromosome separation	4	17	0.0571094	0.588796	ENSG00000036257;ENSG00000089053;ENSG00000181085;ENSG00000196510
GO:0051489	regulation of filopodium assembly	8	48	0.0578385	0.588796	ENSG00000006451;ENSG00000099250;ENSG00000099864;ENSG00000124839;ENSG00000129245;ENSG00000145555;ENSG00000158528;ENSG00000158856
GO:0019222	regulation of metabolic process	645	6960	0.058202	0.588796	ENSG00000001630;ENSG00000003249;ENSG00000003756;ENSG00000004799;ENSG00000005007;ENSG00000005882;ENSG00000006831;ENSG00000008838;ENSG00000009954;ENSG00000011485;ENSG00000012048;ENSG00000020426;ENSG00000023330;ENSG00000025434;ENSG00000028528;ENSG00000032219;ENSG00000033627;ENSG00000034677;ENSG00000035928;ENSG00000036257;ENSG00000037474;ENSG00000040531;ENSG00000047410;ENSG00000047644;ENSG00000049130…
GO:0045922	negative regulation of fatty acid metabolic process	6	32	0.0585865	0.588796	ENSG00000012048;ENSG00000096717;ENSG00000101255;ENSG00000168389;ENSG00000242366;ENSG00000254647
GO:0086019	cell-cell signaling involved in cardiac conduction	6	32	0.0585865	0.588796	ENSG00000006283;ENSG00000080709;ENSG00000108961;ENSG00000153956;ENSG00000154639;ENSG00000157388
GO:0009206	purine ribonucleoside triphosphate biosynthetic process	22	175	0.0587686	0.588796	ENSG00000047410;ENSG00000069248;ENSG00000079739;ENSG00000085415;ENSG00000100393;ENSG00000100644;ENSG00000102144;ENSG00000103202;ENSG00000111669;ENSG00000124789;ENSG00000132182;ENSG00000136997;ENSG00000142192;ENSG00000143437;ENSG00000156510;ENSG00000156515;ENSG00000159399;ENSG00000160883;ENSG00000165280;ENSG00000176410;ENSG00000178035;ENSG00000254647
GO:0019068	virion assembly	7	40	0.0589777	0.588796	ENSG00000086065;ENSG00000132612;ENSG00000155975;ENSG00000172780;ENSG00000173599;ENSG00000176428;ENSG00000255112
GO:0032467	positive regulation of cytokinesis	7	40	0.0589777	0.588796	ENSG00000036257;ENSG00000065243;ENSG00000138182;ENSG00000144283;ENSG00000180658;ENSG00000182631;ENSG00000197321
GO:0016072	rRNA metabolic process	35	302	0.0596458	0.588796	ENSG00000065183;ENSG00000071082;ENSG00000083520;ENSG00000088930;ENSG00000089048;ENSG00000109536;ENSG00000112578;ENSG00000114391;ENSG00000117174;ENSG00000117877;ENSG00000119285;ENSG00000120699;ENSG00000121274;ENSG00000122026;ENSG00000122034;ENSG00000135372;ENSG00000135698;ENSG00000136891;ENSG00000138382;ENSG00000138442;ENSG00000143303;ENSG00000145592;ENSG00000147403;ENSG00000148843;ENSG00000155115…
GO:0009301	snRNA transcription	11	74	0.0598703	0.588796	ENSG00000064102;ENSG00000087087;ENSG00000090061;ENSG00000101413;ENSG00000106290;ENSG00000108506;ENSG00000128886;ENSG00000137947;ENSG00000164975;ENSG00000165417;ENSG00000185085
GO:0051983	regulation of chromosome segregation	15	110	0.0603711	0.588796	ENSG00000036257;ENSG00000047410;ENSG00000085224;ENSG00000089053;ENSG00000112742;ENSG00000117724;ENSG00000119408;ENSG00000122952;ENSG00000144635;ENSG00000153187;ENSG00000163029;ENSG00000179051;ENSG00000181085;ENSG00000196510;ENSG00000198887
GO:0098781	ncRNA transcription	15	110	0.0603711	0.588796	ENSG00000064102;ENSG00000087087;ENSG00000090061;ENSG00000101413;ENSG00000106290;ENSG00000108506;ENSG00000117877;ENSG00000122034;ENSG00000128886;ENSG00000137947;ENSG00000155115;ENSG00000164975;ENSG00000165417;ENSG00000185085;ENSG00000214274
GO:0042147	retrograde transport, endosome to Golgi	13	92	0.0609545	0.588796	ENSG00000028528;ENSG00000099290;ENSG00000100083;ENSG00000107862;ENSG00000108433;ENSG00000132405;ENSG00000147127;ENSG00000147164;ENSG00000151532;ENSG00000172661;ENSG00000204713;ENSG00000204843;ENSG00000223501
GO:0106027	neuron projection organization	13	92	0.0609545	0.588796	ENSG00000077264;ENSG00000116106;ENSG00000120756;ENSG00000130294;ENSG00000136279;ENSG00000142192;ENSG00000143761;ENSG00000158528;ENSG00000173208;ENSG00000182580;ENSG00000189056;ENSG00000204843;ENSG00000254647
GO:0071333	cellular response to glucose stimulus	18	138	0.0612407	0.588796	ENSG00000080618;ENSG00000088986;ENSG00000100644;ENSG00000104635;ENSG00000107815;ENSG00000112033;ENSG00000115263;ENSG00000118689;ENSG00000118965;ENSG00000120533;ENSG00000145242;ENSG00000160179;ENSG00000164038;ENSG00000164182;ENSG00000166263;ENSG00000171135;ENSG00000178607;ENSG00000185002
GO:0072329	monocarboxylic acid catabolic process	18	138	0.0612407	0.588796	ENSG00000060971;ENSG00000087008;ENSG00000093217;ENSG00000102910;ENSG00000103876;ENSG00000112033;ENSG00000112294;ENSG00000119688;ENSG00000140284;ENSG00000146416;ENSG00000151611;ENSG00000161533;ENSG00000164039;ENSG00000164751;ENSG00000168389;ENSG00000171903;ENSG00000173208;ENSG00000183044
GO:0043488	regulation of mRNA stability	24	195	0.0612674	0.588796	ENSG00000005007;ENSG00000065978;ENSG00000067900;ENSG00000083520;ENSG00000088247;ENSG00000100764;ENSG00000100823;ENSG00000114867;ENSG00000120699;ENSG00000121274;ENSG00000129084;ENSG00000129245;ENSG00000134318;ENSG00000135829;ENSG00000140350;ENSG00000151014;ENSG00000153187;ENSG00000155506;ENSG00000158246;ENSG00000161955;ENSG00000168621;ENSG00000179134;ENSG00000180336;ENSG00000215251
GO:0044764	multi-organism cellular process	9	57	0.0613555	0.588796	ENSG00000000003;ENSG00000113905;ENSG00000115267;ENSG00000129657;ENSG00000132466;ENSG00000149476;ENSG00000160703;ENSG00000167085;ENSG00000241973
GO:0048008	platelet-derived growth factor receptor signaling pathway	9	57	0.0613555	0.588796	ENSG00000057593;ENSG00000096968;ENSG00000099250;ENSG00000103056;ENSG00000107679;ENSG00000145431;ENSG00000185359;ENSG00000186716;ENSG00000196396
GO:0048255	mRNA stabilization	9	57	0.0613555	0.588796	ENSG00000065978;ENSG00000121274;ENSG00000135829;ENSG00000151014;ENSG00000153187;ENSG00000155506;ENSG00000158246;ENSG00000168621;ENSG00000180336
GO:0007249	I-kappaB kinase/NF-kappaB signaling	33	283	0.0615234	0.588796	ENSG00000000003;ENSG00000011485;ENSG00000017260;ENSG00000064012;ENSG00000067900;ENSG00000079785;ENSG00000080561;ENSG00000090432;ENSG00000096717;ENSG00000100324;ENSG00000100614;ENSG00000116525;ENSG00000117262;ENSG00000119408;ENSG00000121060;ENSG00000132466;ENSG00000134318;ENSG00000142867;ENSG00000157625;ENSG00000158604;ENSG00000160703;ENSG00000164054;ENSG00000167191;ENSG00000174885;ENSG00000175104…
GO:0030518	intracellular steroid hormone receptor signaling pathway	20	157	0.061857	0.588796	ENSG00000011485;ENSG00000012048;ENSG00000012817;ENSG00000081307;ENSG00000096717;ENSG00000096968;ENSG00000100393;ENSG00000103671;ENSG00000110484;ENSG00000117713;ENSG00000124225;ENSG00000130254;ENSG00000147133;ENSG00000151623;ENSG00000156574;ENSG00000160633;ENSG00000167085;ENSG00000167548;ENSG00000169083;ENSG00000171148
GO:0060322	head development	85	816	0.0620732	0.588796	ENSG00000020426;ENSG00000039139;ENSG00000040531;ENSG00000044115;ENSG00000067715;ENSG00000072415;ENSG00000072864;ENSG00000078246;ENSG00000084676;ENSG00000085224;ENSG00000087258;ENSG00000088930;ENSG00000088986;ENSG00000099250;ENSG00000100271;ENSG00000100393;ENSG00000100644;ENSG00000102038;ENSG00000105419;ENSG00000105717;ENSG00000105894;ENSG00000105996;ENSG00000107679;ENSG00000108784;ENSG00000111678…
GO:0010468	regulation of gene expression	445	4736	0.0628605	0.588796	ENSG00000003756;ENSG00000005007;ENSG00000006831;ENSG00000008838;ENSG00000009954;ENSG00000012048;ENSG00000020426;ENSG00000025434;ENSG00000032219;ENSG00000035928;ENSG00000036257;ENSG00000037474;ENSG00000047410;ENSG00000047644;ENSG00000050327;ENSG00000060339;ENSG00000062194;ENSG00000063244;ENSG00000063978;ENSG00000064489;ENSG00000065427;ENSG00000065978;ENSG00000066422;ENSG00000067248;ENSG00000067369…
GO:0006997	nucleus organization	19	148	0.0633564	0.588796	ENSG00000047410;ENSG00000069248;ENSG00000085415;ENSG00000086065;ENSG00000096063;ENSG00000105568;ENSG00000108424;ENSG00000119408;ENSG00000119638;ENSG00000124789;ENSG00000132612;ENSG00000142025;ENSG00000143337;ENSG00000163635;ENSG00000165476;ENSG00000166881;ENSG00000170876;ENSG00000204843;ENSG00000255112
GO:1903409	reactive oxygen species biosynthetic process	16	120	0.0634738	0.588796	ENSG00000040531;ENSG00000088247;ENSG00000088986;ENSG00000096968;ENSG00000101951;ENSG00000107862;ENSG00000118689;ENSG00000118965;ENSG00000124212;ENSG00000131979;ENSG00000134318;ENSG00000138061;ENSG00000161533;ENSG00000173208;ENSG00000176884;ENSG00000254647
GO:0007156	homophilic cell adhesion via plasma membrane adhesion molecules	21	167	0.0635072	0.588796	ENSG00000081138;ENSG00000083857;ENSG00000134755;ENSG00000134765;ENSG00000162614;ENSG00000166341;ENSG00000171603;ENSG00000171815;ENSG00000173482;ENSG00000189184;ENSG00000198753;ENSG00000240184;ENSG00000240764;ENSG00000243232;ENSG00000248383;ENSG00000253159;ENSG00000253537;ENSG00000253910;ENSG00000253953;ENSG00000254122;ENSG00000254221
GO:0032507	maintenance of protein location in cell	10	66	0.0635616	0.588796	ENSG00000100196;ENSG00000119760;ENSG00000135506;ENSG00000136810;ENSG00000153187;ENSG00000156515;ENSG00000157916;ENSG00000159399;ENSG00000165632;ENSG00000197579
GO:0043489	RNA stabilization	10	66	0.0635616	0.588796	ENSG00000037474;ENSG00000065978;ENSG00000121274;ENSG00000135829;ENSG00000151014;ENSG00000153187;ENSG00000155506;ENSG00000158246;ENSG00000168621;ENSG00000180336
GO:0090307	mitotic spindle assembly	10	66	0.0635616	0.588796	ENSG00000047410;ENSG00000072501;ENSG00000086065;ENSG00000101972;ENSG00000108424;ENSG00000118007;ENSG00000153187;ENSG00000164114;ENSG00000237649;ENSG00000255112
GO:0016054	organic acid catabolic process	33	284	0.0639547	0.588796	ENSG00000060971;ENSG00000083123;ENSG00000087008;ENSG00000093217;ENSG00000102910;ENSG00000103876;ENSG00000106049;ENSG00000112033;ENSG00000112294;ENSG00000119688;ENSG00000119711;ENSG00000136371;ENSG00000140284;ENSG00000146416;ENSG00000148672;ENSG00000151552;ENSG00000151611;ENSG00000159423;ENSG00000161533;ENSG00000164039;ENSG00000164751;ENSG00000164904;ENSG00000168389;ENSG00000171903;ENSG00000173208…
GO:0046395	carboxylic acid catabolic process	33	284	0.0639547	0.588796	ENSG00000060971;ENSG00000083123;ENSG00000087008;ENSG00000093217;ENSG00000102910;ENSG00000103876;ENSG00000106049;ENSG00000112033;ENSG00000112294;ENSG00000119688;ENSG00000119711;ENSG00000136371;ENSG00000140284;ENSG00000146416;ENSG00000148672;ENSG00000151552;ENSG00000151611;ENSG00000159423;ENSG00000161533;ENSG00000164039;ENSG00000164751;ENSG00000164904;ENSG00000168389;ENSG00000171903;ENSG00000173208…
GO:0031103	axon regeneration	8	49	0.0640078	0.588796	ENSG00000044115;ENSG00000096968;ENSG00000105894;ENSG00000116106;ENSG00000142949;ENSG00000166086;ENSG00000169032;ENSG00000173402
GO:0031325	positive regulation of cellular metabolic process	324	3401	0.0641124	0.588796	ENSG00000005007;ENSG00000006831;ENSG00000008838;ENSG00000012048;ENSG00000020426;ENSG00000025434;ENSG00000032219;ENSG00000034677;ENSG00000035928;ENSG00000036257;ENSG00000049130;ENSG00000050327;ENSG00000054277;ENSG00000055163;ENSG00000060339;ENSG00000062194;ENSG00000063244;ENSG00000063978;ENSG00000064012;ENSG00000064489;ENSG00000065427;ENSG00000065978;ENSG00000067248;ENSG00000067369;ENSG00000067900…
GO:0007346	regulation of mitotic cell cycle	67	630	0.0643545	0.588796	ENSG00000012048;ENSG00000036257;ENSG00000044090;ENSG00000047188;ENSG00000047410;ENSG00000064102;ENSG00000065243;ENSG00000070159;ENSG00000072864;ENSG00000085224;ENSG00000085840;ENSG00000086065;ENSG00000088038;ENSG00000088986;ENSG00000089053;ENSG00000092036;ENSG00000096717;ENSG00000100393;ENSG00000100764;ENSG00000100823;ENSG00000103056;ENSG00000103995;ENSG00000104228;ENSG00000105568;ENSG00000106399…
GO:0046822	regulation of nucleocytoplasmic transport	15	111	0.06436	0.588796	ENSG00000037474;ENSG00000047410;ENSG00000065150;ENSG00000096968;ENSG00000107882;ENSG00000109111;ENSG00000121774;ENSG00000124789;ENSG00000134072;ENSG00000135829;ENSG00000136810;ENSG00000168734;ENSG00000173801;ENSG00000187446;ENSG00000203965
GO:2001022	positive regulation of response to DNA damage stimulus	15	111	0.06436	0.588796	ENSG00000012048;ENSG00000096717;ENSG00000100429;ENSG00000104313;ENSG00000114742;ENSG00000122376;ENSG00000124802;ENSG00000129245;ENSG00000134278;ENSG00000135829;ENSG00000136997;ENSG00000158161;ENSG00000158941;ENSG00000163840;ENSG00000253729
GO:0043555	regulation of translation in response to stress	5	25	0.0644001	0.588796	ENSG00000086598;ENSG00000114867;ENSG00000128829;ENSG00000158092;ENSG00000176087
GO:0045821	positive regulation of glycolytic process	5	25	0.0644001	0.588796	ENSG00000100644;ENSG00000136997;ENSG00000142192;ENSG00000143437;ENSG00000254647
GO:0090312	positive regulation of protein deacetylation	5	25	0.0644001	0.588796	ENSG00000072310;ENSG00000105287;ENSG00000160685;ENSG00000174744;ENSG00000198663
GO:0019693	ribose phosphate metabolic process	64	599	0.0644165	0.588796	ENSG00000004799;ENSG00000005882;ENSG00000014919;ENSG00000023228;ENSG00000040531;ENSG00000047230;ENSG00000047410;ENSG00000049239;ENSG00000069248;ENSG00000076685;ENSG00000079739;ENSG00000084774;ENSG00000085415;ENSG00000090857;ENSG00000092054;ENSG00000100393;ENSG00000100644;ENSG00000101911;ENSG00000102144;ENSG00000103202;ENSG00000111669;ENSG00000113231;ENSG00000114491;ENSG00000124217;ENSG00000124789…
GO:1903050	regulation of proteolysis involved in cellular protein catabolic process	28	235	0.0645668	0.588796	ENSG00000034677;ENSG00000068912;ENSG00000100418;ENSG00000100764;ENSG00000101255;ENSG00000104969;ENSG00000107882;ENSG00000116106;ENSG00000135049;ENSG00000135506;ENSG00000136159;ENSG00000137393;ENSG00000138686;ENSG00000146535;ENSG00000147133;ENSG00000147677;ENSG00000148218;ENSG00000158941;ENSG00000162946;ENSG00000165280;ENSG00000170296;ENSG00000172046;ENSG00000172775;ENSG00000173473;ENSG00000187866…
GO:1903531	negative regulation of secretion by cell	18	139	0.0648013	0.588796	ENSG00000001630;ENSG00000025434;ENSG00000072310;ENSG00000103241;ENSG00000110881;ENSG00000120533;ENSG00000129158;ENSG00000135046;ENSG00000135312;ENSG00000158528;ENSG00000164182;ENSG00000169860;ENSG00000171135;ENSG00000172007;ENSG00000183044;ENSG00000183682;ENSG00000198643;ENSG00000254647
GO:0006635	fatty acid beta-oxidation	11	75	0.0648142	0.588796	ENSG00000060971;ENSG00000087008;ENSG00000102910;ENSG00000112033;ENSG00000119688;ENSG00000140284;ENSG00000161533;ENSG00000164039;ENSG00000164751;ENSG00000168389;ENSG00000173208
GO:0033013	tetrapyrrole metabolic process	11	75	0.0648142	0.588796	ENSG00000014919;ENSG00000023330;ENSG00000082641;ENSG00000100104;ENSG00000101856;ENSG00000119688;ENSG00000125246;ENSG00000148218;ENSG00000151611;ENSG00000164039;ENSG00000188690
GO:1900006	positive regulation of dendrite development	11	75	0.0648142	0.588796	ENSG00000044090;ENSG00000077264;ENSG00000105894;ENSG00000110321;ENSG00000116106;ENSG00000134072;ENSG00000136279;ENSG00000143761;ENSG00000158528;ENSG00000171094;ENSG00000189056
GO:0006613	cotranslational protein targeting to membrane	14	102	0.065023	0.588796	ENSG00000058262;ENSG00000071082;ENSG00000112306;ENSG00000114391;ENSG00000114850;ENSG00000122026;ENSG00000124783;ENSG00000145592;ENSG00000147403;ENSG00000153037;ENSG00000174780;ENSG00000177954;ENSG00000182934;ENSG00000233927
GO:0031327	negative regulation of cellular biosynthetic process	160	1616	0.0651872	0.588796	ENSG00000005007;ENSG00000012048;ENSG00000025434;ENSG00000032219;ENSG00000035928;ENSG00000036257;ENSG00000040531;ENSG00000047410;ENSG00000047644;ENSG00000054277;ENSG00000060339;ENSG00000065978;ENSG00000067900;ENSG00000072310;ENSG00000083168;ENSG00000085224;ENSG00000086102;ENSG00000088247;ENSG00000088986;ENSG00000092330;ENSG00000092820;ENSG00000094916;ENSG00000095564;ENSG00000096717;ENSG00000100393…
GO:0000960	regulation of mitochondrial RNA catabolic process	2	5	0.0652386	0.588796	ENSG00000119705;ENSG00000132463
GO:0001992	regulation of systemic arterial blood pressure by vasopressin	2	5	0.0652386	0.588796	ENSG00000166148;ENSG00000169676
GO:0006537	glutamate biosynthetic process	2	5	0.0652386	0.588796	ENSG00000148672;ENSG00000182890
GO:0006574	valine catabolic process	2	5	0.0652386	0.588796	ENSG00000106049;ENSG00000119711
GO:0006842	tricarboxylic acid transport	2	5	0.0652386	0.588796	ENSG00000158296;ENSG00000169344
GO:0007008	outer mitochondrial membrane organization	2	5	0.0652386	0.588796	ENSG00000100347;ENSG00000170606
GO:0009153	purine deoxyribonucleotide biosynthetic process	2	5	0.0652386	0.588796	ENSG00000156110;ENSG00000156136
GO:0010044	response to aluminum ion	2	5	0.0652386	0.588796	ENSG00000148218;ENSG00000151552
GO:0010793	regulation of mRNA export from nucleus	2	5	0.0652386	0.588796	ENSG00000037474;ENSG00000109111
GO:0010991	negative regulation of SMAD protein complex assembly	2	5	0.0652386	0.588796	ENSG00000100614;ENSG00000124225
GO:0015691	cadmium ion transport	2	5	0.0652386	0.588796	ENSG00000104635;ENSG00000138821
GO:0015746	citrate transport	2	5	0.0652386	0.588796	ENSG00000158296;ENSG00000169344
GO:0021855	hypothalamus cell migration	2	5	0.0652386	0.588796	ENSG00000099250;ENSG00000173376
GO:0022614	membrane to membrane docking	2	5	0.0652386	0.588796	ENSG00000067900;ENSG00000092820
GO:0035509	negative regulation of myosin-light-chain-phosphatase activity	2	5	0.0652386	0.588796	ENSG00000067900;ENSG00000134318
GO:0036324	vascular endothelial growth factor receptor-2 signaling pathway	2	5	0.0652386	0.588796	ENSG00000176435;ENSG00000249915
GO:0036493	positive regulation of translation in response to endoplasmic reticulum stress	2	5	0.0652386	0.588796	ENSG00000114867;ENSG00000158092
GO:0038169	somatostatin receptor signaling pathway	2	5	0.0652386	0.588796	ENSG00000139874;ENSG00000180616
GO:0038170	somatostatin signaling pathway	2	5	0.0652386	0.588796	ENSG00000139874;ENSG00000180616
GO:0045040	protein import into mitochondrial outer membrane	2	5	0.0652386	0.588796	ENSG00000100347;ENSG00000170606
GO:0048209	regulation of vesicle targeting, to, from or within Golgi	2	5	0.0652386	0.588796	ENSG00000152700;ENSG00000181085
GO:0050915	sensory perception of sour taste	2	5	0.0652386	0.588796	ENSG00000108684;ENSG00000110881
GO:0051097	negative regulation of helicase activity	2	5	0.0652386	0.588796	ENSG00000020426;ENSG00000096717
GO:0070291	N-acylethanolamine metabolic process	2	5	0.0652386	0.588796	ENSG00000006007;ENSG00000161048
GO:0070294	renal sodium ion absorption	2	5	0.0652386	0.588796	ENSG00000102316;ENSG00000169344
GO:0070574	cadmium ion transmembrane transport	2	5	0.0652386	0.588796	ENSG00000104635;ENSG00000138821
GO:0071072	negative regulation of phospholipid biosynthetic process	2	5	0.0652386	0.588796	ENSG00000107331;ENSG00000153395
GO:0072656	maintenance of protein location in mitochondrion	2	5	0.0652386	0.588796	ENSG00000156515;ENSG00000159399
GO:0080184	response to phenylpropanoid	2	5	0.0652386	0.588796	ENSG00000057593;ENSG00000168671
GO:0086046	membrane depolarization during SA node cell action potential	2	5	0.0652386	0.588796	ENSG00000006283;ENSG00000157388
GO:0090156	cellular sphingolipid homeostasis	2	5	0.0652386	0.588796	ENSG00000107331;ENSG00000128699
GO:0097350	neutrophil clearance	2	5	0.0652386	0.588796	ENSG00000135046;ENSG00000153208
GO:0098501	polynucleotide dephosphorylation	2	5	0.0652386	0.588796	ENSG00000100823;ENSG00000111880
GO:0098713	leucine import across plasma membrane	2	5	0.0652386	0.588796	ENSG00000149150;ENSG00000168003
GO:0098902	regulation of membrane depolarization during action potential	2	5	0.0652386	0.588796	ENSG00000070159;ENSG00000108961
GO:0098920	retrograde trans-synaptic signaling by lipid	2	5	0.0652386	0.588796	ENSG00000134780;ENSG00000182621
GO:0098921	retrograde trans-synaptic signaling by endocannabinoid	2	5	0.0652386	0.588796	ENSG00000134780;ENSG00000182621
GO:1901621	negative regulation of smoothened signaling pathway involved in dorsal/ventral neural tube patterning	2	5	0.0652386	0.588796	ENSG00000078246;ENSG00000107882
GO:1901628	positive regulation of postsynaptic membrane organization	2	5	0.0652386	0.588796	ENSG00000105894;ENSG00000134569
GO:1901843	positive regulation of high voltage-gated calcium channel activity	2	5	0.0652386	0.588796	ENSG00000146729;ENSG00000153956
GO:1903297	regulation of hypoxia-induced intrinsic apoptotic signaling pathway	2	5	0.0652386	0.588796	ENSG00000140939;ENSG00000149428
GO:1903298	negative regulation of hypoxia-induced intrinsic apoptotic signaling pathway	2	5	0.0652386	0.588796	ENSG00000140939;ENSG00000149428
GO:1903566	positive regulation of protein localization to cilium	2	5	0.0652386	0.588796	ENSG00000141013;ENSG00000203965
GO:1903801	L-leucine import across plasma membrane	2	5	0.0652386	0.588796	ENSG00000149150;ENSG00000168003
GO:1903842	response to arsenite ion	2	5	0.0652386	0.588796	ENSG00000136997;ENSG00000165280
GO:1903843	cellular response to arsenite ion	2	5	0.0652386	0.588796	ENSG00000136997;ENSG00000165280
GO:1903912	negative regulation of endoplasmic reticulum stress-induced eIF2 alpha phosphorylation	2	5	0.0652386	0.588796	ENSG00000086598;ENSG00000158092
GO:1904393	regulation of skeletal muscle acetylcholine-gated channel clustering	2	5	0.0652386	0.588796	ENSG00000105894;ENSG00000134569
GO:1905774	regulation of DNA helicase activity	2	5	0.0652386	0.588796	ENSG00000020426;ENSG00000145736
GO:1990564	protein polyufmylation	2	5	0.0652386	0.588796	ENSG00000081307;ENSG00000143222
GO:1990592	protein K69-linked ufmylation	2	5	0.0652386	0.588796	ENSG00000081307;ENSG00000143222
GO:0050000	chromosome localization	12	84	0.0653639	0.588796	ENSG00000036257;ENSG00000072864;ENSG00000085415;ENSG00000086065;ENSG00000108424;ENSG00000117724;ENSG00000132612;ENSG00000153187;ENSG00000180336;ENSG00000198824;ENSG00000237649;ENSG00000255112
GO:0007589	body fluid secretion	13	93	0.0653899	0.588796	ENSG00000025434;ENSG00000057663;ENSG00000084676;ENSG00000084774;ENSG00000100644;ENSG00000104783;ENSG00000113494;ENSG00000114491;ENSG00000159399;ENSG00000160685;ENSG00000168539;ENSG00000174885;ENSG00000198648
GO:0032728	positive regulation of interferon-beta production	7	41	0.0659341	0.588796	ENSG00000013503;ENSG00000115267;ENSG00000135829;ENSG00000148606;ENSG00000168495;ENSG00000169871;ENSG00000183735
GO:0006364	rRNA processing	31	265	0.0659351	0.588796	ENSG00000065183;ENSG00000071082;ENSG00000083520;ENSG00000088930;ENSG00000089048;ENSG00000109536;ENSG00000112578;ENSG00000114391;ENSG00000117174;ENSG00000119285;ENSG00000120699;ENSG00000121274;ENSG00000122026;ENSG00000135372;ENSG00000135698;ENSG00000136891;ENSG00000138382;ENSG00000138442;ENSG00000143303;ENSG00000145592;ENSG00000147403;ENSG00000148843;ENSG00000164934;ENSG00000170515;ENSG00000171103…
GO:0071826	ribonucleoprotein complex subunit organization	31	265	0.0659351	0.588796	ENSG00000003756;ENSG00000046647;ENSG00000067248;ENSG00000079785;ENSG00000085760;ENSG00000096063;ENSG00000099995;ENSG00000101343;ENSG00000110107;ENSG00000114391;ENSG00000117174;ENSG00000131653;ENSG00000132591;ENSG00000135829;ENSG00000137876;ENSG00000140939;ENSG00000147403;ENSG00000147677;ENSG00000149100;ENSG00000151014;ENSG00000160710;ENSG00000162782;ENSG00000165280;ENSG00000167088;ENSG00000169371…
GO:0030073	insulin secretion	26	216	0.0660327	0.588796	ENSG00000003147;ENSG00000069482;ENSG00000072310;ENSG00000088986;ENSG00000096968;ENSG00000100644;ENSG00000112033;ENSG00000115263;ENSG00000120533;ENSG00000135046;ENSG00000136802;ENSG00000143195;ENSG00000145242;ENSG00000148672;ENSG00000155380;ENSG00000157388;ENSG00000160179;ENSG00000164038;ENSG00000164182;ENSG00000166263;ENSG00000171135;ENSG00000183044;ENSG00000183682;ENSG00000185002;ENSG00000197635…
GO:0009893	positive regulation of metabolic process	352	3712	0.0661466	0.588796	ENSG00000005007;ENSG00000006831;ENSG00000008838;ENSG00000009954;ENSG00000012048;ENSG00000020426;ENSG00000025434;ENSG00000028528;ENSG00000032219;ENSG00000034677;ENSG00000035928;ENSG00000036257;ENSG00000049130;ENSG00000050327;ENSG00000054277;ENSG00000055163;ENSG00000060339;ENSG00000062194;ENSG00000063244;ENSG00000063978;ENSG00000064012;ENSG00000064489;ENSG00000065427;ENSG00000065978;ENSG00000067248…
GO:0050796	regulation of insulin secretion	23	187	0.066195	0.588796	ENSG00000003147;ENSG00000072310;ENSG00000088986;ENSG00000096968;ENSG00000100644;ENSG00000112033;ENSG00000115263;ENSG00000120533;ENSG00000136802;ENSG00000145242;ENSG00000148672;ENSG00000155380;ENSG00000157388;ENSG00000160179;ENSG00000164038;ENSG00000164182;ENSG00000166263;ENSG00000171135;ENSG00000183044;ENSG00000183682;ENSG00000185002;ENSG00000197635;ENSG00000198643
GO:0055086	nucleobase-containing small molecule metabolic process	85	819	0.0664093	0.588796	ENSG00000004799;ENSG00000005882;ENSG00000013375;ENSG00000014919;ENSG00000023228;ENSG00000040531;ENSG00000047230;ENSG00000047410;ENSG00000048392;ENSG00000049239;ENSG00000054179;ENSG00000065427;ENSG00000069248;ENSG00000076685;ENSG00000079739;ENSG00000084774;ENSG00000085415;ENSG00000090857;ENSG00000092054;ENSG00000100393;ENSG00000100644;ENSG00000101911;ENSG00000102144;ENSG00000103202;ENSG00000111669…
GO:0006449	regulation of translational termination	3	11	0.0664783	0.588796	ENSG00000005007;ENSG00000081692;ENSG00000120705
GO:0018401	peptidyl-proline hydroxylation to 4-hydroxy-L-proline	3	11	0.0664783	0.588796	ENSG00000129521;ENSG00000178467;ENSG00000185624
GO:0031340	positive regulation of vesicle fusion	3	11	0.0664783	0.588796	ENSG00000067715;ENSG00000111731;ENSG00000135046
GO:0032525	somite rostral/caudal axis specification	3	11	0.0664783	0.588796	ENSG00000086598;ENSG00000147050;ENSG00000147223
GO:0033483	gas homeostasis	3	11	0.0664783	0.588796	ENSG00000100644;ENSG00000101126;ENSG00000103245
GO:0034975	protein folding in endoplasmic reticulum	3	11	0.0664783	0.588796	ENSG00000077232;ENSG00000167004;ENSG00000185624
GO:0039530	MDA-5 signaling pathway	3	11	0.0664783	0.588796	ENSG00000115267;ENSG00000132466;ENSG00000149476
GO:0051574	positive regulation of histone H3-K9 methylation	3	11	0.0664783	0.588796	ENSG00000012048;ENSG00000096717;ENSG00000142025
GO:0071340	skeletal muscle acetylcholine-gated channel clustering	3	11	0.0664783	0.588796	ENSG00000105894;ENSG00000134569;ENSG00000157916
GO:0150065	regulation of deacetylase activity	3	11	0.0664783	0.588796	ENSG00000073614;ENSG00000105287;ENSG00000198663
GO:1904396	regulation of neuromuscular junction development	3	11	0.0664783	0.588796	ENSG00000105894;ENSG00000134569;ENSG00000204843
GO:2000647	negative regulation of stem cell proliferation	3	11	0.0664783	0.588796	ENSG00000044115;ENSG00000077942;ENSG00000105894
GO:0006536	glutamate metabolic process	6	33	0.06648	0.588796	ENSG00000112294;ENSG00000136371;ENSG00000136877;ENSG00000148672;ENSG00000159423;ENSG00000182890
GO:0010874	regulation of cholesterol efflux	6	33	0.06648	0.588796	ENSG00000025434;ENSG00000096717;ENSG00000107331;ENSG00000155158;ENSG00000160179;ENSG00000163382
GO:0051172	negative regulation of nitrogen compound metabolic process	243	2517	0.0666929	0.588796	ENSG00000001630;ENSG00000003249;ENSG00000005007;ENSG00000011485;ENSG00000012048;ENSG00000025434;ENSG00000032219;ENSG00000035928;ENSG00000036257;ENSG00000037474;ENSG00000047410;ENSG00000047644;ENSG00000055955;ENSG00000057593;ENSG00000057663;ENSG00000060339;ENSG00000063244;ENSG00000065150;ENSG00000065978;ENSG00000067369;ENSG00000067900;ENSG00000068912;ENSG00000070159;ENSG00000072310;ENSG00000073614…
GO:0006140	regulation of nucleotide metabolic process	19	149	0.0668721	0.588796	ENSG00000004799;ENSG00000005882;ENSG00000047410;ENSG00000069248;ENSG00000085415;ENSG00000090857;ENSG00000100393;ENSG00000100644;ENSG00000124789;ENSG00000132182;ENSG00000136997;ENSG00000142192;ENSG00000143437;ENSG00000164951;ENSG00000165280;ENSG00000176410;ENSG00000178409;ENSG00000182199;ENSG00000254647
GO:0048880	sensory system development	43	386	0.0681674	0.588796	ENSG00000040531;ENSG00000073711;ENSG00000078246;ENSG00000083857;ENSG00000088930;ENSG00000099250;ENSG00000100053;ENSG00000100644;ENSG00000101938;ENSG00000102104;ENSG00000105419;ENSG00000105717;ENSG00000105738;ENSG00000105894;ENSG00000108255;ENSG00000108784;ENSG00000111049;ENSG00000111276;ENSG00000111678;ENSG00000114391;ENSG00000115839;ENSG00000117139;ENSG00000131697;ENSG00000135049;ENSG00000138061…
GO:0043401	steroid hormone mediated signaling pathway	22	178	0.0681972	0.588796	ENSG00000011485;ENSG00000012048;ENSG00000012817;ENSG00000081307;ENSG00000096717;ENSG00000096968;ENSG00000100393;ENSG00000103671;ENSG00000110484;ENSG00000112033;ENSG00000117713;ENSG00000124225;ENSG00000130254;ENSG00000147133;ENSG00000151623;ENSG00000156574;ENSG00000160633;ENSG00000167085;ENSG00000167548;ENSG00000169083;ENSG00000171148;ENSG00000196482
GO:0046890	regulation of lipid biosynthetic process	22	178	0.0681972	0.588796	ENSG00000004799;ENSG00000006831;ENSG00000012048;ENSG00000025434;ENSG00000049239;ENSG00000072310;ENSG00000096717;ENSG00000101255;ENSG00000103056;ENSG00000107331;ENSG00000108424;ENSG00000109320;ENSG00000128699;ENSG00000135046;ENSG00000153395;ENSG00000160179;ENSG00000166148;ENSG00000168389;ENSG00000172893;ENSG00000173208;ENSG00000187446;ENSG00000254647
GO:0043487	regulation of RNA stability	25	207	0.0682017	0.588796	ENSG00000005007;ENSG00000037474;ENSG00000065978;ENSG00000067900;ENSG00000083520;ENSG00000088247;ENSG00000100764;ENSG00000100823;ENSG00000114867;ENSG00000120699;ENSG00000121274;ENSG00000129084;ENSG00000129245;ENSG00000134318;ENSG00000135829;ENSG00000140350;ENSG00000151014;ENSG00000153187;ENSG00000155506;ENSG00000158246;ENSG00000161955;ENSG00000168621;ENSG00000179134;ENSG00000180336;ENSG00000215251
GO:0001829	trophectodermal cell differentiation	4	18	0.0684752	0.588796	ENSG00000036257;ENSG00000088038;ENSG00000112578;ENSG00000156574
GO:0006991	response to sterol depletion	4	18	0.0684752	0.588796	ENSG00000015520;ENSG00000072310;ENSG00000086598;ENSG00000160685
GO:0010878	cholesterol storage	4	18	0.0684752	0.588796	ENSG00000025434;ENSG00000112033;ENSG00000155158;ENSG00000160179
GO:0031936	negative regulation of chromatin silencing	4	18	0.0684752	0.588796	ENSG00000124575;ENSG00000138336;ENSG00000172943;ENSG00000197724
GO:0033145	positive regulation of intracellular steroid hormone receptor signaling pathway	4	18	0.0684752	0.588796	ENSG00000011485;ENSG00000147133;ENSG00000167548;ENSG00000169083
GO:0044827	modulation by host of viral genome replication	4	18	0.0684752	0.588796	ENSG00000047188;ENSG00000090061;ENSG00000128829;ENSG00000167085
GO:0044849	estrous cycle	4	18	0.0684752	0.588796	ENSG00000084676;ENSG00000101126;ENSG00000105894;ENSG00000135046
GO:0090136	epithelial cell-cell adhesion	4	18	0.0684752	0.588796	ENSG00000044115;ENSG00000112276;ENSG00000138061;ENSG00000173801
GO:0097501	stress response to metal ion	4	18	0.0684752	0.588796	ENSG00000125144;ENSG00000169688;ENSG00000187193;ENSG00000198417
GO:1902004	positive regulation of amyloid-beta formation	4	18	0.0684752	0.588796	ENSG00000107331;ENSG00000116106;ENSG00000134318;ENSG00000160179
GO:1904263	positive regulation of TORC1 signaling	4	18	0.0684752	0.588796	ENSG00000040531;ENSG00000085415;ENSG00000100726;ENSG00000133706
GO:0071331	cellular response to hexose stimulus	18	140	0.0685006	0.588796	ENSG00000080618;ENSG00000088986;ENSG00000100644;ENSG00000104635;ENSG00000107815;ENSG00000112033;ENSG00000115263;ENSG00000118689;ENSG00000118965;ENSG00000120533;ENSG00000145242;ENSG00000160179;ENSG00000164038;ENSG00000164182;ENSG00000166263;ENSG00000171135;ENSG00000178607;ENSG00000185002
GO:0006406	mRNA export from nucleus	15	112	0.0685224	0.588796	ENSG00000005007;ENSG00000037474;ENSG00000047410;ENSG00000063244;ENSG00000069248;ENSG00000085415;ENSG00000108349;ENSG00000109111;ENSG00000120533;ENSG00000124789;ENSG00000132182;ENSG00000145216;ENSG00000160917;ENSG00000205937;ENSG00000259956
GO:0071427	mRNA-containing ribonucleoprotein complex export from nucleus	15	112	0.0685224	0.588796	ENSG00000005007;ENSG00000037474;ENSG00000047410;ENSG00000063244;ENSG00000069248;ENSG00000085415;ENSG00000108349;ENSG00000109111;ENSG00000120533;ENSG00000124789;ENSG00000132182;ENSG00000145216;ENSG00000160917;ENSG00000205937;ENSG00000259956
GO:0017144	drug metabolic process	90	873	0.0685761	0.588796	ENSG00000014919;ENSG00000023228;ENSG00000040531;ENSG00000047410;ENSG00000049239;ENSG00000060971;ENSG00000069248;ENSG00000076685;ENSG00000079739;ENSG00000084774;ENSG00000085415;ENSG00000088247;ENSG00000088826;ENSG00000088986;ENSG00000092054;ENSG00000096968;ENSG00000100393;ENSG00000100644;ENSG00000102144;ENSG00000103876;ENSG00000104879;ENSG00000105499;ENSG00000108039;ENSG00000111275;ENSG00000111669…
GO:0044085	cellular component biogenesis	321	3374	0.0687609	0.588796	ENSG00000003756;ENSG00000005020;ENSG00000006451;ENSG00000008838;ENSG00000012048;ENSG00000014919;ENSG00000020426;ENSG00000023228;ENSG00000034693;ENSG00000036257;ENSG00000039139;ENSG00000044115;ENSG00000046647;ENSG00000047410;ENSG00000050327;ENSG00000055163;ENSG00000057663;ENSG00000058085;ENSG00000063978;ENSG00000064012;ENSG00000065183;ENSG00000065243;ENSG00000065320;ENSG00000067248;ENSG00000067369…
GO:0009167	purine ribonucleoside monophosphate metabolic process	40	356	0.0688232	0.588796	ENSG00000014919;ENSG00000023228;ENSG00000040531;ENSG00000047410;ENSG00000069248;ENSG00000076685;ENSG00000079739;ENSG00000085415;ENSG00000092054;ENSG00000100393;ENSG00000100644;ENSG00000102144;ENSG00000111669;ENSG00000124789;ENSG00000126267;ENSG00000127184;ENSG00000131055;ENSG00000132182;ENSG00000133805;ENSG00000136997;ENSG00000142192;ENSG00000143437;ENSG00000146729;ENSG00000156110;ENSG00000156510…
GO:0034394	protein localization to cell surface	10	67	0.0690719	0.588796	ENSG00000060656;ENSG00000100083;ENSG00000101337;ENSG00000107331;ENSG00000107862;ENSG00000108961;ENSG00000126950;ENSG00000166086;ENSG00000198742;ENSG00000204314
GO:0045739	positive regulation of DNA repair	11	76	0.0700156	0.588796	ENSG00000012048;ENSG00000096717;ENSG00000100429;ENSG00000104313;ENSG00000114742;ENSG00000122376;ENSG00000134278;ENSG00000135829;ENSG00000158161;ENSG00000163840;ENSG00000253729
GO:1902369	negative regulation of RNA catabolic process	11	76	0.0700156	0.588796	ENSG00000037474;ENSG00000065978;ENSG00000119705;ENSG00000121274;ENSG00000135829;ENSG00000151014;ENSG00000153187;ENSG00000155506;ENSG00000158246;ENSG00000168621;ENSG00000180336
GO:0006903	vesicle targeting	13	94	0.0700335	0.588796	ENSG00000036257;ENSG00000086598;ENSG00000099940;ENSG00000107862;ENSG00000108433;ENSG00000114745;ENSG00000152700;ENSG00000170348;ENSG00000176986;ENSG00000181085;ENSG00000187446;ENSG00000242247;ENSG00000249915
GO:0031058	positive regulation of histone modification	13	94	0.0700335	0.588796	ENSG00000012048;ENSG00000072310;ENSG00000096717;ENSG00000105287;ENSG00000115263;ENSG00000136504;ENSG00000137815;ENSG00000138336;ENSG00000140395;ENSG00000142025;ENSG00000160685;ENSG00000173011;ENSG00000198663
GO:0045833	negative regulation of lipid metabolic process	13	94	0.0700335	0.588796	ENSG00000012048;ENSG00000096717;ENSG00000101255;ENSG00000105851;ENSG00000107331;ENSG00000109320;ENSG00000128699;ENSG00000145016;ENSG00000153395;ENSG00000168389;ENSG00000171094;ENSG00000242366;ENSG00000254647
GO:1905477	positive regulation of protein localization to membrane	17	131	0.0700632	0.588796	ENSG00000017260;ENSG00000064012;ENSG00000092820;ENSG00000105894;ENSG00000108961;ENSG00000111731;ENSG00000120756;ENSG00000134569;ENSG00000156599;ENSG00000157916;ENSG00000169410;ENSG00000174827;ENSG00000187446;ENSG00000196632;ENSG00000197879;ENSG00000198420;ENSG00000203965
GO:0099173	postsynapse organization	21	169	0.0702216	0.588796	ENSG00000072110;ENSG00000077264;ENSG00000099250;ENSG00000105894;ENSG00000108852;ENSG00000116106;ENSG00000130294;ENSG00000134569;ENSG00000136279;ENSG00000143761;ENSG00000157916;ENSG00000158195;ENSG00000158528;ENSG00000162951;ENSG00000168621;ENSG00000173898;ENSG00000182580;ENSG00000188803;ENSG00000189056;ENSG00000196338;ENSG00000254647
GO:0006998	nuclear envelope organization	12	85	0.0702763	0.588796	ENSG00000069248;ENSG00000085415;ENSG00000105568;ENSG00000108424;ENSG00000119408;ENSG00000119638;ENSG00000132612;ENSG00000143337;ENSG00000165476;ENSG00000166881;ENSG00000170876;ENSG00000204843
GO:0032481	positive regulation of type I interferon production	12	85	0.0702763	0.588796	ENSG00000013503;ENSG00000100393;ENSG00000109320;ENSG00000115267;ENSG00000135829;ENSG00000148606;ENSG00000168495;ENSG00000169871;ENSG00000183735;ENSG00000184216;ENSG00000186184;ENSG00000253729
GO:0050657	nucleic acid transport	24	198	0.0704263	0.588796	ENSG00000005007;ENSG00000037474;ENSG00000047410;ENSG00000063244;ENSG00000065978;ENSG00000069248;ENSG00000085415;ENSG00000088247;ENSG00000108349;ENSG00000109111;ENSG00000120533;ENSG00000121774;ENSG00000124571;ENSG00000124789;ENSG00000132182;ENSG00000135829;ENSG00000145216;ENSG00000153187;ENSG00000160917;ENSG00000169371;ENSG00000170144;ENSG00000197879;ENSG00000205937;ENSG00000259956
GO:0050658	RNA transport	24	198	0.0704263	0.588796	ENSG00000005007;ENSG00000037474;ENSG00000047410;ENSG00000063244;ENSG00000065978;ENSG00000069248;ENSG00000085415;ENSG00000088247;ENSG00000108349;ENSG00000109111;ENSG00000120533;ENSG00000121774;ENSG00000124571;ENSG00000124789;ENSG00000132182;ENSG00000135829;ENSG00000145216;ENSG00000153187;ENSG00000160917;ENSG00000169371;ENSG00000170144;ENSG00000197879;ENSG00000205937;ENSG00000259956
GO:0032784	regulation of DNA-templated transcription, elongation	8	50	0.0705703	0.588796	ENSG00000090061;ENSG00000092201;ENSG00000109111;ENSG00000128886;ENSG00000136504;ENSG00000144597;ENSG00000153187;ENSG00000158941
GO:0099054	presynapse assembly	8	50	0.0705703	0.588796	ENSG00000114867;ENSG00000134569;ENSG00000142192;ENSG00000157240;ENSG00000162951;ENSG00000184564;ENSG00000189108;ENSG00000196338
GO:0009117	nucleotide metabolic process	76	728	0.0715099	0.588796	ENSG00000004799;ENSG00000005882;ENSG00000014919;ENSG00000023228;ENSG00000040531;ENSG00000047230;ENSG00000047410;ENSG00000048392;ENSG00000049239;ENSG00000065427;ENSG00000069248;ENSG00000076685;ENSG00000079739;ENSG00000084774;ENSG00000085415;ENSG00000090857;ENSG00000092054;ENSG00000100393;ENSG00000100644;ENSG00000101911;ENSG00000102144;ENSG00000103202;ENSG00000111669;ENSG00000113231;ENSG00000114491…
GO:0006405	RNA export from nucleus	18	141	0.0723402	0.588796	ENSG00000005007;ENSG00000037474;ENSG00000047410;ENSG00000063244;ENSG00000069248;ENSG00000085415;ENSG00000108349;ENSG00000109111;ENSG00000120533;ENSG00000121774;ENSG00000124571;ENSG00000124789;ENSG00000132182;ENSG00000135829;ENSG00000145216;ENSG00000160917;ENSG00000205937;ENSG00000259956
GO:0071326	cellular response to monosaccharide stimulus	18	141	0.0723402	0.588796	ENSG00000080618;ENSG00000088986;ENSG00000100644;ENSG00000104635;ENSG00000107815;ENSG00000112033;ENSG00000115263;ENSG00000118689;ENSG00000118965;ENSG00000120533;ENSG00000145242;ENSG00000160179;ENSG00000164038;ENSG00000164182;ENSG00000166263;ENSG00000171135;ENSG00000178607;ENSG00000185002
GO:0051603	proteolysis involved in cellular protein catabolic process	79	760	0.0724979	0.588796	ENSG00000034677;ENSG00000036257;ENSG00000044090;ENSG00000048028;ENSG00000063978;ENSG00000064012;ENSG00000068912;ENSG00000072201;ENSG00000077232;ENSG00000078747;ENSG00000078967;ENSG00000085382;ENSG00000089053;ENSG00000096717;ENSG00000100418;ENSG00000100628;ENSG00000100764;ENSG00000100897;ENSG00000101255;ENSG00000102910;ENSG00000104969;ENSG00000105341;ENSG00000107882;ENSG00000108375;ENSG00000110107…
GO:0035601	protein deacylation	15	113	0.0728601	0.588796	ENSG00000072310;ENSG00000073614;ENSG00000096717;ENSG00000100393;ENSG00000100429;ENSG00000105287;ENSG00000123562;ENSG00000156030;ENSG00000158941;ENSG00000160685;ENSG00000163104;ENSG00000167085;ENSG00000171148;ENSG00000174744;ENSG00000198663
GO:0010605	negative regulation of macromolecule metabolic process	276	2885	0.0730615	0.588796	ENSG00000001630;ENSG00000003249;ENSG00000005007;ENSG00000006831;ENSG00000011485;ENSG00000012048;ENSG00000025434;ENSG00000032219;ENSG00000035928;ENSG00000036257;ENSG00000037474;ENSG00000047410;ENSG00000047644;ENSG00000055955;ENSG00000057593;ENSG00000057663;ENSG00000060339;ENSG00000063244;ENSG00000065150;ENSG00000065978;ENSG00000067369;ENSG00000067900;ENSG00000068912;ENSG00000069248;ENSG00000070159…
GO:0006734	NADH metabolic process	7	42	0.073364	0.588796	ENSG00000102144;ENSG00000111669;ENSG00000156515;ENSG00000159399;ENSG00000160883;ENSG00000165280;ENSG00000186364
GO:0019985	translesion synthesis	7	42	0.073364	0.588796	ENSG00000035928;ENSG00000101751;ENSG00000106399;ENSG00000121060;ENSG00000130997;ENSG00000165280;ENSG00000170734
GO:0031062	positive regulation of histone methylation	7	42	0.073364	0.588796	ENSG00000012048;ENSG00000096717;ENSG00000115263;ENSG00000137815;ENSG00000138336;ENSG00000140395;ENSG00000142025
GO:0045773	positive regulation of axon extension	7	42	0.073364	0.588796	ENSG00000065320;ENSG00000099250;ENSG00000101126;ENSG00000110321;ENSG00000136279;ENSG00000144674;ENSG00000162946
GO:0090317	negative regulation of intracellular protein transport	7	42	0.073364	0.588796	ENSG00000068912;ENSG00000107882;ENSG00000135506;ENSG00000136810;ENSG00000158856;ENSG00000168734;ENSG00000187446
GO:0000245	spliceosomal complex assembly	9	59	0.0733643	0.588796	ENSG00000003756;ENSG00000079785;ENSG00000096063;ENSG00000099995;ENSG00000101343;ENSG00000110107;ENSG00000140939;ENSG00000167088;ENSG00000213516
GO:0030071	regulation of mitotic metaphase/anaphase transition	9	59	0.0733643	0.588796	ENSG00000036257;ENSG00000047410;ENSG00000089053;ENSG00000112742;ENSG00000117724;ENSG00000119408;ENSG00000122952;ENSG00000144635;ENSG00000196510
GO:0009890	negative regulation of biosynthetic process	162	1645	0.0733928	0.588796	ENSG00000005007;ENSG00000012048;ENSG00000025434;ENSG00000032219;ENSG00000035928;ENSG00000036257;ENSG00000040531;ENSG00000047410;ENSG00000047644;ENSG00000054277;ENSG00000060339;ENSG00000065978;ENSG00000067900;ENSG00000072310;ENSG00000083168;ENSG00000085224;ENSG00000086102;ENSG00000088247;ENSG00000088986;ENSG00000092330;ENSG00000092820;ENSG00000094916;ENSG00000095564;ENSG00000096717;ENSG00000100393…
GO:0006354	DNA-templated transcription, elongation	14	104	0.0740024	0.588796	ENSG00000020426;ENSG00000090061;ENSG00000092201;ENSG00000109111;ENSG00000120533;ENSG00000128886;ENSG00000136504;ENSG00000137815;ENSG00000140395;ENSG00000144597;ENSG00000145736;ENSG00000153187;ENSG00000158941;ENSG00000171843
GO:0009081	branched-chain amino acid metabolic process	5	26	0.0741773	0.588796	ENSG00000083123;ENSG00000106049;ENSG00000119711;ENSG00000196177;ENSG00000248098
GO:0010460	positive regulation of heart rate	5	26	0.0741773	0.588796	ENSG00000120907;ENSG00000130528;ENSG00000131979;ENSG00000166148;ENSG00000171873
GO:0030813	positive regulation of nucleotide catabolic process	5	26	0.0741773	0.588796	ENSG00000100644;ENSG00000136997;ENSG00000142192;ENSG00000143437;ENSG00000254647
GO:0032786	positive regulation of DNA-templated transcription, elongation	5	26	0.0741773	0.588796	ENSG00000090061;ENSG00000092201;ENSG00000109111;ENSG00000128886;ENSG00000136504
GO:0046755	viral budding	5	26	0.0741773	0.588796	ENSG00000086065;ENSG00000132612;ENSG00000155975;ENSG00000176428;ENSG00000255112
GO:0051197	positive regulation of coenzyme metabolic process	5	26	0.0741773	0.588796	ENSG00000100644;ENSG00000136997;ENSG00000142192;ENSG00000143437;ENSG00000254647
GO:0060074	synapse maturation	5	26	0.0741773	0.588796	ENSG00000072071;ENSG00000099864;ENSG00000162946;ENSG00000171603;ENSG00000189056
GO:0061620	glycolytic process through glucose-6-phosphate	5	26	0.0741773	0.588796	ENSG00000102144;ENSG00000111669;ENSG00000156515;ENSG00000159399;ENSG00000160883
GO:0071577	zinc ion transmembrane transport	5	26	0.0741773	0.588796	ENSG00000104154;ENSG00000104635;ENSG00000112473;ENSG00000133195;ENSG00000138821
GO:0034332	adherens junction organization	19	151	0.0742975	0.588796	ENSG00000044115;ENSG00000067900;ENSG00000072110;ENSG00000081138;ENSG00000099250;ENSG00000113905;ENSG00000116106;ENSG00000130396;ENSG00000134318;ENSG00000158856;ENSG00000166086;ENSG00000166341;ENSG00000166974;ENSG00000168309;ENSG00000173801;ENSG00000179051;ENSG00000186716;ENSG00000198561;ENSG00000214274
GO:0051028	mRNA transport	19	151	0.0742975	0.588796	ENSG00000005007;ENSG00000037474;ENSG00000047410;ENSG00000063244;ENSG00000069248;ENSG00000085415;ENSG00000088247;ENSG00000108349;ENSG00000109111;ENSG00000120533;ENSG00000124789;ENSG00000132182;ENSG00000135829;ENSG00000145216;ENSG00000160917;ENSG00000170144;ENSG00000197879;ENSG00000205937;ENSG00000259956
GO:0071322	cellular response to carbohydrate stimulus	19	151	0.0742975	0.588796	ENSG00000080618;ENSG00000088986;ENSG00000100644;ENSG00000104635;ENSG00000107815;ENSG00000112033;ENSG00000115263;ENSG00000118689;ENSG00000118965;ENSG00000120533;ENSG00000136997;ENSG00000145242;ENSG00000160179;ENSG00000164038;ENSG00000164182;ENSG00000166263;ENSG00000171135;ENSG00000178607;ENSG00000185002
GO:0030641	regulation of cellular pH	13	95	0.0748873	0.588796	ENSG00000033627;ENSG00000100554;ENSG00000101337;ENSG00000117262;ENSG00000127419;ENSG00000139719;ENSG00000164889;ENSG00000166148;ENSG00000172139;ENSG00000187446;ENSG00000188092;ENSG00000198689;ENSG00000250565
GO:1903312	negative regulation of mRNA metabolic process	13	95	0.0748873	0.588796	ENSG00000063244;ENSG00000065978;ENSG00000100813;ENSG00000121274;ENSG00000135829;ENSG00000151014;ENSG00000153187;ENSG00000155506;ENSG00000158246;ENSG00000165119;ENSG00000168621;ENSG00000180336;ENSG00000205937
GO:0055082	cellular chemical homeostasis	86	835	0.0748907	0.588796	ENSG00000017260;ENSG00000033627;ENSG00000057663;ENSG00000069018;ENSG00000078549;ENSG00000080618;ENSG00000088986;ENSG00000096717;ENSG00000096968;ENSG00000100554;ENSG00000100644;ENSG00000101337;ENSG00000104154;ENSG00000104369;ENSG00000104635;ENSG00000105726;ENSG00000105851;ENSG00000107331;ENSG00000107815;ENSG00000111679;ENSG00000112033;ENSG00000112473;ENSG00000115263;ENSG00000115970;ENSG00000117262…
GO:0007202	activation of phospholipase C activity	6	34	0.074962	0.588796	ENSG00000078549;ENSG00000120907;ENSG00000124181;ENSG00000166148;ENSG00000167085;ENSG00000214274
GO:0046685	response to arsenic-containing substance	6	34	0.074962	0.588796	ENSG00000063978;ENSG00000087087;ENSG00000136997;ENSG00000148218;ENSG00000165280;ENSG00000188690
GO:0090181	regulation of cholesterol metabolic process	6	34	0.074962	0.588796	ENSG00000072310;ENSG00000108424;ENSG00000120915;ENSG00000155158;ENSG00000160179;ENSG00000172893
GO:1900087	positive regulation of G1/S transition of mitotic cell cycle	6	34	0.074962	0.588796	ENSG00000100823;ENSG00000114867;ENSG00000132466;ENSG00000135046;ENSG00000181817;ENSG00000182621
GO:0007420	brain development	80	772	0.075007	0.588796	ENSG00000020426;ENSG00000039139;ENSG00000040531;ENSG00000044115;ENSG00000067715;ENSG00000072415;ENSG00000072864;ENSG00000078246;ENSG00000084676;ENSG00000085224;ENSG00000087258;ENSG00000088930;ENSG00000088986;ENSG00000099250;ENSG00000100271;ENSG00000100644;ENSG00000102038;ENSG00000105419;ENSG00000105717;ENSG00000105894;ENSG00000105996;ENSG00000108784;ENSG00000111678;ENSG00000115507;ENSG00000115839…
GO:1901565	organonitrogen compound catabolic process	136	1367	0.0752638	0.588796	ENSG00000001630;ENSG00000028528;ENSG00000034677;ENSG00000036257;ENSG00000044090;ENSG00000048028;ENSG00000063978;ENSG00000064012;ENSG00000067900;ENSG00000068912;ENSG00000070159;ENSG00000070214;ENSG00000072201;ENSG00000073711;ENSG00000076685;ENSG00000077232;ENSG00000078747;ENSG00000078967;ENSG00000083123;ENSG00000085382;ENSG00000088826;ENSG00000089053;ENSG00000092820;ENSG00000096717;ENSG00000100083…
GO:0036473	cell death in response to oxidative stress	12	86	0.0754214	0.588796	ENSG00000096717;ENSG00000096968;ENSG00000100644;ENSG00000101951;ENSG00000115365;ENSG00000118689;ENSG00000128482;ENSG00000136810;ENSG00000138061;ENSG00000140939;ENSG00000185624;ENSG00000254647
GO:0000184	nuclear-transcribed mRNA catabolic process, nonsense-mediated decay	16	123	0.0758014	0.588796	ENSG00000005007;ENSG00000071082;ENSG00000105568;ENSG00000108349;ENSG00000112306;ENSG00000114391;ENSG00000114867;ENSG00000120705;ENSG00000122026;ENSG00000145592;ENSG00000147403;ENSG00000151065;ENSG00000177954;ENSG00000189369;ENSG00000205937;ENSG00000233927
GO:0051254	positive regulation of RNA metabolic process	169	1723	0.0762128	0.588796	ENSG00000005007;ENSG00000008838;ENSG00000012048;ENSG00000025434;ENSG00000032219;ENSG00000035928;ENSG00000060339;ENSG00000062194;ENSG00000063244;ENSG00000063978;ENSG00000064489;ENSG00000065427;ENSG00000065978;ENSG00000067369;ENSG00000067900;ENSG00000069482;ENSG00000072110;ENSG00000072310;ENSG00000073614;ENSG00000080561;ENSG00000080603;ENSG00000083168;ENSG00000084676;ENSG00000085224;ENSG00000086598…
GO:0051817	modification of morphology or physiology of other organism involved in symbiotic interaction	18	142	0.0763214	0.588796	ENSG00000047188;ENSG00000064012;ENSG00000077942;ENSG00000090061;ENSG00000100393;ENSG00000102144;ENSG00000108424;ENSG00000113905;ENSG00000121864;ENSG00000128829;ENSG00000136997;ENSG00000160917;ENSG00000161048;ENSG00000167085;ENSG00000173402;ENSG00000173599;ENSG00000185359;ENSG00000204713
GO:0045935	positive regulation of nucleobase-containing compound metabolic process	188	1929	0.0766289	0.588796	ENSG00000005007;ENSG00000008838;ENSG00000012048;ENSG00000025434;ENSG00000032219;ENSG00000035928;ENSG00000060339;ENSG00000062194;ENSG00000063244;ENSG00000063978;ENSG00000064489;ENSG00000065427;ENSG00000065978;ENSG00000067369;ENSG00000067900;ENSG00000069482;ENSG00000072110;ENSG00000072310;ENSG00000073614;ENSG00000077264;ENSG00000080561;ENSG00000080603;ENSG00000083168;ENSG00000084676;ENSG00000085224…
GO:0006259	DNA metabolic process	111	1101	0.0767736	0.588796	ENSG00000005007;ENSG00000009954;ENSG00000011485;ENSG00000012048;ENSG00000020426;ENSG00000035928;ENSG00000048028;ENSG00000048392;ENSG00000064933;ENSG00000067369;ENSG00000072501;ENSG00000077264;ENSG00000079785;ENSG00000083642;ENSG00000085224;ENSG00000085840;ENSG00000088930;ENSG00000092201;ENSG00000092330;ENSG00000095627;ENSG00000096070;ENSG00000096717;ENSG00000100325;ENSG00000100393;ENSG00000100429…
GO:0031099	regeneration	24	200	0.0770314	0.588796	ENSG00000044115;ENSG00000057593;ENSG00000060656;ENSG00000070159;ENSG00000080618;ENSG00000084774;ENSG00000096968;ENSG00000102554;ENSG00000105894;ENSG00000111046;ENSG00000111276;ENSG00000112033;ENSG00000116106;ENSG00000118965;ENSG00000133067;ENSG00000135046;ENSG00000135605;ENSG00000136877;ENSG00000136997;ENSG00000142949;ENSG00000166086;ENSG00000169032;ENSG00000173402;ENSG00000181449
GO:0070507	regulation of microtubule cytoskeleton organization	24	200	0.0770314	0.588796	ENSG00000012048;ENSG00000047410;ENSG00000063978;ENSG00000067900;ENSG00000072518;ENSG00000086065;ENSG00000096717;ENSG00000108961;ENSG00000111276;ENSG00000115266;ENSG00000127914;ENSG00000134318;ENSG00000135372;ENSG00000136122;ENSG00000147316;ENSG00000153187;ENSG00000160551;ENSG00000163635;ENSG00000164114;ENSG00000166974;ENSG00000168309;ENSG00000181085;ENSG00000204843;ENSG00000255112
GO:0050873	brown fat cell differentiation	8	51	0.0775279	0.588796	ENSG00000096717;ENSG00000119711;ENSG00000153187;ENSG00000160685;ENSG00000161048;ENSG00000170323;ENSG00000245848;ENSG00000254647
GO:0090342	regulation of cell aging	8	51	0.0775279	0.588796	ENSG00000065978;ENSG00000096717;ENSG00000114904;ENSG00000119408;ENSG00000124802;ENSG00000133703;ENSG00000198909;ENSG00000253729
GO:1905269	positive regulation of chromatin organization	17	133	0.0783104	0.588796	ENSG00000012048;ENSG00000047410;ENSG00000072310;ENSG00000085224;ENSG00000092330;ENSG00000096717;ENSG00000105287;ENSG00000115263;ENSG00000136504;ENSG00000137815;ENSG00000138336;ENSG00000140395;ENSG00000142025;ENSG00000160685;ENSG00000173011;ENSG00000174718;ENSG00000198663
GO:0008154	actin polymerization or depolymerization	26	220	0.0784181	0.588796	ENSG00000055163;ENSG00000077264;ENSG00000096968;ENSG00000130340;ENSG00000131504;ENSG00000134278;ENSG00000136279;ENSG00000143761;ENSG00000145703;ENSG00000154380;ENSG00000158092;ENSG00000158195;ENSG00000158428;ENSG00000158528;ENSG00000158856;ENSG00000160007;ENSG00000163171;ENSG00000167617;ENSG00000168309;ENSG00000172661;ENSG00000173898;ENSG00000197321;ENSG00000197879;ENSG00000204713;ENSG00000214274…
GO:0000280	nuclear division	50	462	0.0784696	0.588796	ENSG00000036257;ENSG00000044090;ENSG00000047410;ENSG00000072501;ENSG00000072864;ENSG00000083642;ENSG00000085224;ENSG00000085415;ENSG00000086065;ENSG00000089053;ENSG00000101972;ENSG00000103056;ENSG00000108424;ENSG00000108946;ENSG00000111276;ENSG00000112742;ENSG00000114391;ENSG00000117724;ENSG00000118007;ENSG00000119408;ENSG00000121892;ENSG00000122952;ENSG00000129933;ENSG00000132612;ENSG00000134278…
GO:0006281	DNA repair	62	586	0.078594	0.588796	ENSG00000005007;ENSG00000009954;ENSG00000011485;ENSG00000012048;ENSG00000020426;ENSG00000035928;ENSG00000048028;ENSG00000048392;ENSG00000064933;ENSG00000067369;ENSG00000072501;ENSG00000079785;ENSG00000083642;ENSG00000085224;ENSG00000092201;ENSG00000092330;ENSG00000096717;ENSG00000100325;ENSG00000100393;ENSG00000100429;ENSG00000100823;ENSG00000101751;ENSG00000102699;ENSG00000104313;ENSG00000106399…
GO:0035335	peptidyl-tyrosine dephosphorylation	14	105	0.0787809	0.588796	ENSG00000060656;ENSG00000063601;ENSG00000070159;ENSG00000104313;ENSG00000111679;ENSG00000111880;ENSG00000142949;ENSG00000158161;ENSG00000162999;ENSG00000163629;ENSG00000169410;ENSG00000171100;ENSG00000173482;ENSG00000196396
GO:0009144	purine nucleoside triphosphate metabolic process	39	350	0.078869	0.588796	ENSG00000014919;ENSG00000023228;ENSG00000040531;ENSG00000047410;ENSG00000069248;ENSG00000079739;ENSG00000085415;ENSG00000092054;ENSG00000100393;ENSG00000100644;ENSG00000102144;ENSG00000103202;ENSG00000111669;ENSG00000124217;ENSG00000124789;ENSG00000126267;ENSG00000127184;ENSG00000131055;ENSG00000132182;ENSG00000136159;ENSG00000136997;ENSG00000142192;ENSG00000143437;ENSG00000146729;ENSG00000156110…
GO:0009132	nucleoside diphosphate metabolic process	20	162	0.0798158	0.588796	ENSG00000047410;ENSG00000054179;ENSG00000069248;ENSG00000079739;ENSG00000085415;ENSG00000100393;ENSG00000100644;ENSG00000102144;ENSG00000103202;ENSG00000111669;ENSG00000124789;ENSG00000132182;ENSG00000136997;ENSG00000142192;ENSG00000143437;ENSG00000156510;ENSG00000156515;ENSG00000159399;ENSG00000160883;ENSG00000254647
GO:0034249	negative regulation of cellular amide metabolic process	20	162	0.0798158	0.588796	ENSG00000005007;ENSG00000047410;ENSG00000065978;ENSG00000067900;ENSG00000088247;ENSG00000100982;ENSG00000114867;ENSG00000124374;ENSG00000128699;ENSG00000128829;ENSG00000129245;ENSG00000134318;ENSG00000136628;ENSG00000148730;ENSG00000155506;ENSG00000176974;ENSG00000179134;ENSG00000182199;ENSG00000214274;ENSG00000243056
GO:0043966	histone H3 acetylation	9	60	0.0798753	0.588796	ENSG00000012048;ENSG00000083168;ENSG00000096070;ENSG00000096717;ENSG00000100393;ENSG00000119760;ENSG00000136504;ENSG00000168395;ENSG00000171148
GO:0051091	positive regulation of DNA-binding transcription factor activity	31	270	0.0799436	0.588796	ENSG00000050327;ENSG00000067369;ENSG00000080561;ENSG00000096968;ENSG00000100324;ENSG00000100393;ENSG00000105287;ENSG00000109320;ENSG00000116525;ENSG00000121060;ENSG00000133703;ENSG00000135829;ENSG00000142192;ENSG00000142867;ENSG00000145242;ENSG00000147133;ENSG00000156574;ENSG00000157240;ENSG00000157625;ENSG00000165672;ENSG00000169083;ENSG00000170891;ENSG00000171094;ENSG00000173801;ENSG00000175104…
GO:0006614	SRP-dependent cotranslational protein targeting to membrane	13	96	0.0799531	0.588796	ENSG00000058262;ENSG00000071082;ENSG00000112306;ENSG00000114391;ENSG00000114850;ENSG00000122026;ENSG00000145592;ENSG00000147403;ENSG00000153037;ENSG00000174780;ENSG00000177954;ENSG00000182934;ENSG00000233927
GO:0046718	viral entry into host cell	18	143	0.0804456	0.588796	ENSG00000078747;ENSG00000080561;ENSG00000099250;ENSG00000116525;ENSG00000121060;ENSG00000121864;ENSG00000124789;ENSG00000141458;ENSG00000154165;ENSG00000154639;ENSG00000166311;ENSG00000167085;ENSG00000173402;ENSG00000184990;ENSG00000185624;ENSG00000197635;ENSG00000204713;ENSG00000234127
GO:1903322	positive regulation of protein modification by small protein conjugation or removal	18	143	0.0804456	0.588796	ENSG00000012048;ENSG00000036257;ENSG00000090432;ENSG00000100302;ENSG00000101255;ENSG00000108387;ENSG00000114742;ENSG00000114745;ENSG00000142867;ENSG00000143437;ENSG00000151876;ENSG00000157450;ENSG00000165280;ENSG00000168309;ENSG00000170296;ENSG00000175104;ENSG00000197579;ENSG00000249915
GO:0051236	establishment of RNA localization	24	201	0.0804866	0.588796	ENSG00000005007;ENSG00000037474;ENSG00000047410;ENSG00000063244;ENSG00000065978;ENSG00000069248;ENSG00000085415;ENSG00000088247;ENSG00000108349;ENSG00000109111;ENSG00000120533;ENSG00000121774;ENSG00000124571;ENSG00000124789;ENSG00000132182;ENSG00000135829;ENSG00000145216;ENSG00000153187;ENSG00000160917;ENSG00000169371;ENSG00000170144;ENSG00000197879;ENSG00000205937;ENSG00000259956
GO:0006767	water-soluble vitamin metabolic process	12	87	0.0808009	0.588796	ENSG00000119688;ENSG00000125246;ENSG00000136371;ENSG00000136877;ENSG00000149313;ENSG00000151611;ENSG00000163738;ENSG00000170482;ENSG00000173599;ENSG00000176974;ENSG00000182199;ENSG00000259431
GO:0043632	modification-dependent macromolecule catabolic process	71	681	0.0808795	0.588796	ENSG00000034677;ENSG00000036257;ENSG00000044090;ENSG00000048028;ENSG00000063978;ENSG00000068912;ENSG00000072201;ENSG00000077232;ENSG00000078747;ENSG00000078967;ENSG00000085382;ENSG00000089053;ENSG00000096717;ENSG00000100418;ENSG00000100628;ENSG00000100764;ENSG00000100897;ENSG00000101255;ENSG00000104969;ENSG00000105341;ENSG00000107882;ENSG00000108375;ENSG00000114098;ENSG00000116406;ENSG00000120696…
GO:0000028	ribosomal small subunit assembly	4	19	0.0809098	0.588796	ENSG00000132591;ENSG00000177954;ENSG00000233927;ENSG00000253729
GO:0001780	neutrophil homeostasis	4	19	0.0809098	0.588796	ENSG00000135046;ENSG00000137700;ENSG00000153208;ENSG00000166086
GO:0006144	purine nucleobase metabolic process	4	19	0.0809098	0.588796	ENSG00000147224;ENSG00000159131;ENSG00000176974;ENSG00000182199
GO:0010801	negative regulation of peptidyl-threonine phosphorylation	4	19	0.0809098	0.588796	ENSG00000112640;ENSG00000114867;ENSG00000156194;ENSG00000158856
GO:0030728	ovulation	4	19	0.0809098	0.588796	ENSG00000096717;ENSG00000118689;ENSG00000136997;ENSG00000184903
GO:0031293	membrane protein intracellular domain proteolysis	4	19	0.0809098	0.588796	ENSG00000109320;ENSG00000162736;ENSG00000168615;ENSG00000175104
GO:0051571	positive regulation of histone H3-K4 methylation	4	19	0.0809098	0.588796	ENSG00000012048;ENSG00000115263;ENSG00000137815;ENSG00000140395
GO:1901673	regulation of mitotic spindle assembly	4	19	0.0809098	0.588796	ENSG00000047410;ENSG00000086065;ENSG00000153187;ENSG00000255112
GO:0061515	myeloid cell development	10	69	0.0809752	0.588796	ENSG00000023330;ENSG00000032219;ENSG00000100393;ENSG00000111679;ENSG00000142192;ENSG00000158195;ENSG00000158856;ENSG00000164038;ENSG00000197046;ENSG00000198945
GO:0000075	cell cycle checkpoint	25	211	0.0811839	0.588796	ENSG00000012048;ENSG00000037474;ENSG00000047410;ENSG00000048028;ENSG00000067369;ENSG00000085840;ENSG00000088038;ENSG00000100393;ENSG00000110107;ENSG00000111276;ENSG00000112742;ENSG00000117724;ENSG00000122952;ENSG00000128829;ENSG00000132612;ENSG00000144635;ENSG00000151164;ENSG00000151876;ENSG00000158941;ENSG00000160551;ENSG00000174442;ENSG00000187866;ENSG00000204569;ENSG00000204599;ENSG00000253729
GO:0000956	nuclear-transcribed mRNA catabolic process	25	211	0.0811839	0.588796	ENSG00000005007;ENSG00000071082;ENSG00000083520;ENSG00000088038;ENSG00000088930;ENSG00000105568;ENSG00000108349;ENSG00000112306;ENSG00000112339;ENSG00000114391;ENSG00000114867;ENSG00000120699;ENSG00000120705;ENSG00000121274;ENSG00000122026;ENSG00000140395;ENSG00000145592;ENSG00000147403;ENSG00000151014;ENSG00000151065;ENSG00000177954;ENSG00000179134;ENSG00000189369;ENSG00000205937;ENSG00000233927
GO:0030521	androgen receptor signaling pathway	11	78	0.0811999	0.588796	ENSG00000012817;ENSG00000096717;ENSG00000100393;ENSG00000110484;ENSG00000117713;ENSG00000124225;ENSG00000130254;ENSG00000147133;ENSG00000156574;ENSG00000167085;ENSG00000169083
GO:0045893	positive regulation of transcription, DNA-templated	160	1630	0.0812344	0.588796	ENSG00000008838;ENSG00000012048;ENSG00000025434;ENSG00000032219;ENSG00000035928;ENSG00000060339;ENSG00000062194;ENSG00000063978;ENSG00000064489;ENSG00000065427;ENSG00000065978;ENSG00000067369;ENSG00000069482;ENSG00000072110;ENSG00000072310;ENSG00000073614;ENSG00000080561;ENSG00000080603;ENSG00000083168;ENSG00000084676;ENSG00000085224;ENSG00000086598;ENSG00000089123;ENSG00000090061;ENSG00000092201…
GO:1903508	positive regulation of nucleic acid-templated transcription	160	1630	0.0812344	0.588796	ENSG00000008838;ENSG00000012048;ENSG00000025434;ENSG00000032219;ENSG00000035928;ENSG00000060339;ENSG00000062194;ENSG00000063978;ENSG00000064489;ENSG00000065427;ENSG00000065978;ENSG00000067369;ENSG00000069482;ENSG00000072110;ENSG00000072310;ENSG00000073614;ENSG00000080561;ENSG00000080603;ENSG00000083168;ENSG00000084676;ENSG00000085224;ENSG00000086598;ENSG00000089123;ENSG00000090061;ENSG00000092201…
GO:0006509	membrane protein ectodomain proteolysis	7	43	0.0812672	0.588796	ENSG00000067900;ENSG00000070159;ENSG00000130340;ENSG00000162736;ENSG00000168615;ENSG00000173402;ENSG00000186318
GO:0016601	Rac protein signal transduction	7	43	0.0812672	0.588796	ENSG00000085382;ENSG00000105851;ENSG00000120696;ENSG00000133703;ENSG00000136279;ENSG00000158195;ENSG00000170296
GO:0051247	positive regulation of protein metabolic process	167	1706	0.0816877	0.588796	ENSG00000006831;ENSG00000012048;ENSG00000020426;ENSG00000025434;ENSG00000028528;ENSG00000034677;ENSG00000036257;ENSG00000049130;ENSG00000050327;ENSG00000055163;ENSG00000064012;ENSG00000067248;ENSG00000067900;ENSG00000072310;ENSG00000072518;ENSG00000073711;ENSG00000077264;ENSG00000077942;ENSG00000078747;ENSG00000081692;ENSG00000085382;ENSG00000090061;ENSG00000090432;ENSG00000092820;ENSG00000096717…
GO:0051225	spindle assembly	15	115	0.0820679	0.588796	ENSG00000047410;ENSG00000063978;ENSG00000072501;ENSG00000086065;ENSG00000092036;ENSG00000101972;ENSG00000108424;ENSG00000118007;ENSG00000119408;ENSG00000153187;ENSG00000164114;ENSG00000166974;ENSG00000181085;ENSG00000237649;ENSG00000255112
GO:0045787	positive regulation of cell cycle	43	392	0.0823518	0.588796	ENSG00000012048;ENSG00000020426;ENSG00000036257;ENSG00000047188;ENSG00000047410;ENSG00000065243;ENSG00000085224;ENSG00000088038;ENSG00000089053;ENSG00000090061;ENSG00000100393;ENSG00000100823;ENSG00000103056;ENSG00000111276;ENSG00000114648;ENSG00000114867;ENSG00000128482;ENSG00000132466;ENSG00000134318;ENSG00000135046;ENSG00000136997;ENSG00000138182;ENSG00000142192;ENSG00000144283;ENSG00000144635…
GO:1902680	positive regulation of RNA biosynthetic process	160	1631	0.0824819	0.588796	ENSG00000008838;ENSG00000012048;ENSG00000025434;ENSG00000032219;ENSG00000035928;ENSG00000060339;ENSG00000062194;ENSG00000063978;ENSG00000064489;ENSG00000065427;ENSG00000065978;ENSG00000067369;ENSG00000069482;ENSG00000072110;ENSG00000072310;ENSG00000073614;ENSG00000080561;ENSG00000080603;ENSG00000083168;ENSG00000084676;ENSG00000085224;ENSG00000086598;ENSG00000089123;ENSG00000090061;ENSG00000092201…
GO:0019318	hexose metabolic process	29	251	0.0827548	0.588796	ENSG00000004799;ENSG00000005882;ENSG00000049239;ENSG00000079739;ENSG00000096717;ENSG00000100393;ENSG00000101346;ENSG00000102144;ENSG00000104635;ENSG00000104774;ENSG00000111669;ENSG00000112033;ENSG00000115263;ENSG00000131828;ENSG00000136997;ENSG00000143365;ENSG00000143891;ENSG00000149476;ENSG00000154330;ENSG00000156510;ENSG00000156515;ENSG00000156958;ENSG00000159399;ENSG00000160180;ENSG00000160883…
GO:1901615	organic hydroxy compound metabolic process	59	557	0.0829975	0.588796	ENSG00000001630;ENSG00000006007;ENSG00000015520;ENSG00000040531;ENSG00000049239;ENSG00000052802;ENSG00000054277;ENSG00000060971;ENSG00000067064;ENSG00000072042;ENSG00000072310;ENSG00000078549;ENSG00000082641;ENSG00000096717;ENSG00000100644;ENSG00000103876;ENSG00000106853;ENSG00000107331;ENSG00000108424;ENSG00000108786;ENSG00000109320;ENSG00000111275;ENSG00000111669;ENSG00000112033;ENSG00000116133…
GO:0006002	fructose 6-phosphate metabolic process	3	12	0.083001	0.588796	ENSG00000156515;ENSG00000159399;ENSG00000160883
GO:0010918	positive regulation of mitochondrial membrane potential	3	12	0.083001	0.588796	ENSG00000040531;ENSG00000136997;ENSG00000165280
GO:0014889	muscle atrophy	3	12	0.083001	0.588796	ENSG00000118689;ENSG00000140939;ENSG00000158022
GO:0033629	negative regulation of cell adhesion mediated by integrin	3	12	0.083001	0.588796	ENSG00000113905;ENSG00000138061;ENSG00000166086
GO:0034086	maintenance of sister chromatid cohesion	3	12	0.083001	0.588796	ENSG00000085224;ENSG00000129933;ENSG00000198887
GO:0034088	maintenance of mitotic sister chromatid cohesion	3	12	0.083001	0.588796	ENSG00000085224;ENSG00000129933;ENSG00000198887
GO:0042308	negative regulation of protein import into nucleus	3	12	0.083001	0.588796	ENSG00000107882;ENSG00000168734;ENSG00000187446
GO:0042789	mRNA transcription by RNA polymerase II	3	12	0.083001	0.588796	ENSG00000072310;ENSG00000109111;ENSG00000186790
GO:0046485	ether lipid metabolic process	3	12	0.083001	0.588796	ENSG00000116906;ENSG00000144959;ENSG00000169710
GO:0046501	protoporphyrinogen IX metabolic process	3	12	0.083001	0.588796	ENSG00000023330;ENSG00000148218;ENSG00000188690
GO:0051639	actin filament network formation	3	12	0.083001	0.588796	ENSG00000072110;ENSG00000120756;ENSG00000134278
GO:0060831	smoothened signaling pathway involved in dorsal/ventral neural tube patterning	3	12	0.083001	0.588796	ENSG00000078246;ENSG00000107882;ENSG00000157796
GO:0071679	commissural neuron axon guidance	3	12	0.083001	0.588796	ENSG00000099250;ENSG00000168621;ENSG00000173402
GO:1900112	regulation of histone H3-K9 trimethylation	3	12	0.083001	0.588796	ENSG00000085224;ENSG00000096717;ENSG00000142025
GO:1903441	protein localization to ciliary membrane	3	12	0.083001	0.588796	ENSG00000100083;ENSG00000157796;ENSG00000203965
GO:1904590	negative regulation of protein import	3	12	0.083001	0.588796	ENSG00000107882;ENSG00000168734;ENSG00000187446
GO:1905245	regulation of aspartic-type peptidase activity	3	12	0.083001	0.588796	ENSG00000116106;ENSG00000134318;ENSG00000170348
GO:2000767	positive regulation of cytoplasmic translation	3	12	0.083001	0.588796	ENSG00000135829;ENSG00000158092;ENSG00000167658
GO:0036503	ERAD pathway	14	106	0.0837538	0.588796	ENSG00000068912;ENSG00000077232;ENSG00000104969;ENSG00000116406;ENSG00000121060;ENSG00000132879;ENSG00000135506;ENSG00000142552;ENSG00000145495;ENSG00000164031;ENSG00000165280;ENSG00000168936;ENSG00000169344;ENSG00000172046
GO:0001893	maternal placenta development	6	35	0.0840287	0.588796	ENSG00000086598;ENSG00000105894;ENSG00000112033;ENSG00000156574;ENSG00000165672;ENSG00000185551
GO:0002183	cytoplasmic translational initiation	6	35	0.0840287	0.588796	ENSG00000067248;ENSG00000114867;ENSG00000147677;ENSG00000149100;ENSG00000158092;ENSG00000205609
GO:0086010	membrane depolarization during action potential	6	35	0.0840287	0.588796	ENSG00000006283;ENSG00000070159;ENSG00000108961;ENSG00000136531;ENSG00000153956;ENSG00000157388
GO:1902003	regulation of amyloid-beta formation	6	35	0.0840287	0.588796	ENSG00000067900;ENSG00000107331;ENSG00000116106;ENSG00000134318;ENSG00000160179;ENSG00000170348
GO:0009199	ribonucleoside triphosphate metabolic process	39	352	0.0841671	0.588796	ENSG00000014919;ENSG00000023228;ENSG00000040531;ENSG00000047230;ENSG00000047410;ENSG00000069248;ENSG00000079739;ENSG00000084774;ENSG00000085415;ENSG00000092054;ENSG00000100393;ENSG00000100644;ENSG00000102144;ENSG00000103202;ENSG00000111669;ENSG00000124217;ENSG00000124789;ENSG00000126267;ENSG00000127184;ENSG00000131055;ENSG00000132182;ENSG00000136997;ENSG00000142192;ENSG00000143437;ENSG00000146729…
GO:0006929	substrate-dependent cell migration	5	27	0.0847122	0.588796	ENSG00000065320;ENSG00000077942;ENSG00000099250;ENSG00000158092;ENSG00000173376
GO:0010575	positive regulation of vascular endothelial growth factor production	5	27	0.0847122	0.588796	ENSG00000012048;ENSG00000100644;ENSG00000138061;ENSG00000143437;ENSG00000156574
GO:0061615	glycolytic process through fructose-6-phosphate	5	27	0.0847122	0.588796	ENSG00000102144;ENSG00000111669;ENSG00000156515;ENSG00000159399;ENSG00000160883
GO:2000311	regulation of AMPA receptor activity	5	27	0.0847122	0.588796	ENSG00000141503;ENSG00000188803;ENSG00000189056;ENSG00000196338;ENSG00000204314
GO:0006892	post-Golgi vesicle-mediated transport	18	144	0.0847137	0.588796	ENSG00000017260;ENSG00000084733;ENSG00000089177;ENSG00000100083;ENSG00000107862;ENSG00000108433;ENSG00000131899;ENSG00000140497;ENSG00000142192;ENSG00000143761;ENSG00000144674;ENSG00000151532;ENSG00000157214;ENSG00000173230;ENSG00000185359;ENSG00000204070;ENSG00000223501;ENSG00000239264
GO:0010811	positive regulation of cell-substrate adhesion	16	125	0.0848397	0.588796	ENSG00000067900;ENSG00000077942;ENSG00000096968;ENSG00000099250;ENSG00000103241;ENSG00000105894;ENSG00000113905;ENSG00000158856;ENSG00000160963;ENSG00000162946;ENSG00000173376;ENSG00000173402;ENSG00000173801;ENSG00000185624;ENSG00000198759;ENSG00000205221
GO:0006301	postreplication repair	8	52	0.0848808	0.588796	ENSG00000012048;ENSG00000035928;ENSG00000101751;ENSG00000106399;ENSG00000121060;ENSG00000130997;ENSG00000165280;ENSG00000170734
GO:1902930	regulation of alcohol biosynthetic process	8	52	0.0848808	0.588796	ENSG00000049239;ENSG00000072310;ENSG00000078549;ENSG00000108424;ENSG00000109320;ENSG00000160179;ENSG00000169860;ENSG00000172893
GO:0006974	cellular response to DNA damage stimulus	91	894	0.085184	0.588796	ENSG00000005007;ENSG00000009954;ENSG00000011485;ENSG00000012048;ENSG00000020426;ENSG00000035928;ENSG00000048028;ENSG00000048392;ENSG00000064933;ENSG00000067369;ENSG00000072501;ENSG00000079785;ENSG00000083642;ENSG00000085224;ENSG00000088038;ENSG00000090061;ENSG00000092201;ENSG00000092330;ENSG00000094916;ENSG00000096717;ENSG00000100325;ENSG00000100393;ENSG00000100429;ENSG00000100823;ENSG00000101751…
GO:1903532	positive regulation of secretion by cell	32	282	0.0860201	0.588796	ENSG00000006283;ENSG00000067715;ENSG00000069482;ENSG00000080618;ENSG00000088986;ENSG00000092820;ENSG00000096968;ENSG00000100644;ENSG00000103056;ENSG00000104783;ENSG00000112033;ENSG00000115263;ENSG00000115839;ENSG00000132612;ENSG00000136738;ENSG00000136802;ENSG00000143761;ENSG00000148672;ENSG00000160179;ENSG00000164022;ENSG00000166148;ENSG00000168615;ENSG00000168621;ENSG00000169860;ENSG00000170348…
GO:0006368	transcription elongation from RNA polymerase II promoter	12	88	0.0864159	0.588796	ENSG00000020426;ENSG00000090061;ENSG00000092201;ENSG00000109111;ENSG00000120533;ENSG00000128886;ENSG00000137815;ENSG00000140395;ENSG00000144597;ENSG00000145736;ENSG00000153187;ENSG00000171843
GO:0006511	ubiquitin-dependent protein catabolic process	69	663	0.0865829	0.588796	ENSG00000034677;ENSG00000036257;ENSG00000044090;ENSG00000048028;ENSG00000063978;ENSG00000068912;ENSG00000072201;ENSG00000077232;ENSG00000078747;ENSG00000078967;ENSG00000085382;ENSG00000089053;ENSG00000096717;ENSG00000100418;ENSG00000100628;ENSG00000100764;ENSG00000100897;ENSG00000101255;ENSG00000104969;ENSG00000105341;ENSG00000107882;ENSG00000108375;ENSG00000114098;ENSG00000116406;ENSG00000120696…
GO:0008610	lipid biosynthetic process	75	726	0.0866908	0.588796	ENSG00000001630;ENSG00000004799;ENSG00000006831;ENSG00000012048;ENSG00000015520;ENSG00000025434;ENSG00000049239;ENSG00000052802;ENSG00000063601;ENSG00000067064;ENSG00000070214;ENSG00000072310;ENSG00000087076;ENSG00000096717;ENSG00000100288;ENSG00000101255;ENSG00000103043;ENSG00000103056;ENSG00000105287;ENSG00000105499;ENSG00000105851;ENSG00000106086;ENSG00000107331;ENSG00000107679;ENSG00000108424…
GO:0007091	metaphase/anaphase transition of mitotic cell cycle	9	61	0.0867252	0.588796	ENSG00000036257;ENSG00000047410;ENSG00000089053;ENSG00000112742;ENSG00000117724;ENSG00000119408;ENSG00000122952;ENSG00000144635;ENSG00000196510
GO:0033619	membrane protein proteolysis	9	61	0.0867252	0.588796	ENSG00000067900;ENSG00000070159;ENSG00000109320;ENSG00000130340;ENSG00000162736;ENSG00000168615;ENSG00000173402;ENSG00000175104;ENSG00000186318
GO:0006081	cellular aldehyde metabolic process	11	79	0.0871855	0.588796	ENSG00000049239;ENSG00000072042;ENSG00000111669;ENSG00000137106;ENSG00000138061;ENSG00000149476;ENSG00000153574;ENSG00000159423;ENSG00000163931;ENSG00000164904;ENSG00000167536
GO:0043627	response to estrogen	11	79	0.0871855	0.588796	ENSG00000012048;ENSG00000044115;ENSG00000057593;ENSG00000069482;ENSG00000100299;ENSG00000100393;ENSG00000117222;ENSG00000121060;ENSG00000136997;ENSG00000167548;ENSG00000169083
GO:1905818	regulation of chromosome separation	10	70	0.0873707	0.588796	ENSG00000036257;ENSG00000047410;ENSG00000089053;ENSG00000112742;ENSG00000117724;ENSG00000119408;ENSG00000122952;ENSG00000144635;ENSG00000181085;ENSG00000196510
GO:0006887	exocytosis	92	906	0.0876028	0.588796	ENSG00000002726;ENSG00000006283;ENSG00000006451;ENSG00000023318;ENSG00000033627;ENSG00000051620;ENSG00000055955;ENSG00000057608;ENSG00000060971;ENSG00000067715;ENSG00000067900;ENSG00000072110;ENSG00000079739;ENSG00000084733;ENSG00000088986;ENSG00000096006;ENSG00000096070;ENSG00000099940;ENSG00000100299;ENSG00000100554;ENSG00000101856;ENSG00000102316;ENSG00000103056;ENSG00000103241;ENSG00000104774…
GO:0006754	ATP biosynthetic process	20	164	0.0878804	0.588796	ENSG00000047410;ENSG00000069248;ENSG00000079739;ENSG00000085415;ENSG00000100393;ENSG00000100644;ENSG00000102144;ENSG00000111669;ENSG00000124789;ENSG00000132182;ENSG00000136997;ENSG00000142192;ENSG00000143437;ENSG00000156510;ENSG00000156515;ENSG00000159399;ENSG00000160883;ENSG00000165280;ENSG00000176410;ENSG00000254647
GO:0051048	negative regulation of secretion	20	164	0.0878804	0.588796	ENSG00000001630;ENSG00000025434;ENSG00000072310;ENSG00000103241;ENSG00000110881;ENSG00000120533;ENSG00000129158;ENSG00000135046;ENSG00000135312;ENSG00000157168;ENSG00000158528;ENSG00000164182;ENSG00000169860;ENSG00000171135;ENSG00000172007;ENSG00000183044;ENSG00000183682;ENSG00000198643;ENSG00000198648;ENSG00000254647
GO:0051092	positive regulation of NF-kappaB transcription factor activity	20	164	0.0878804	0.588796	ENSG00000080561;ENSG00000100324;ENSG00000100393;ENSG00000105287;ENSG00000109320;ENSG00000116525;ENSG00000121060;ENSG00000133703;ENSG00000135829;ENSG00000142192;ENSG00000142867;ENSG00000157625;ENSG00000165672;ENSG00000169083;ENSG00000171094;ENSG00000175104;ENSG00000184216;ENSG00000185483;ENSG00000204713;ENSG00000254647
GO:0071417	cellular response to organonitrogen compound	63	601	0.0880576	0.588796	ENSG00000002726;ENSG00000004799;ENSG00000005882;ENSG00000012048;ENSG00000033627;ENSG00000044115;ENSG00000065150;ENSG00000067900;ENSG00000072310;ENSG00000084733;ENSG00000086065;ENSG00000092820;ENSG00000096717;ENSG00000096968;ENSG00000100554;ENSG00000100823;ENSG00000101255;ENSG00000102554;ENSG00000103056;ENSG00000103569;ENSG00000103994;ENSG00000104635;ENSG00000105851;ENSG00000108946;ENSG00000109320…
GO:0000409	regulation of transcription by galactose	1	1	0.0884292	0.588796	ENSG00000084676
GO:0000411	positive regulation of transcription by galactose	1	1	0.0884292	0.588796	ENSG00000084676
GO:0000431	regulation of transcription from RNA polymerase II promoter by galactose	1	1	0.0884292	0.588796	ENSG00000084676
GO:0000435	positive regulation of transcription from RNA polymerase II promoter by galactose	1	1	0.0884292	0.588796	ENSG00000084676
GO:0000916	actomyosin contractile ring contraction	1	1	0.0884292	0.588796	ENSG00000132612
GO:0001173	DNA-templated transcriptional start site selection	1	1	0.0884292	0.588796	ENSG00000137947
GO:0001174	transcriptional start site selection at RNA polymerase II promoter	1	1	0.0884292	0.588796	ENSG00000137947
GO:0001680	tRNA 3'-terminal CCA addition	1	1	0.0884292	0.588796	ENSG00000072756
GO:0001966	thigmotaxis	1	1	0.0884292	0.588796	ENSG00000100393
GO:0001985	negative regulation of heart rate involved in baroreceptor response to increased systemic arterial blood pressure	1	1	0.0884292	0.588796	ENSG00000120907
GO:0002128	tRNA nucleoside ribose methylation	1	1	0.0884292	0.588796	ENSG00000068438
GO:0002404	antigen sampling in mucosal-associated lymphoid tissue	1	1	0.0884292	0.588796	ENSG00000169347
GO:0002406	antigen sampling by M cells in mucosal-associated lymphoid tissue	1	1	0.0884292	0.588796	ENSG00000169347
GO:0002412	antigen transcytosis by M cells in mucosal-associated lymphoid tissue	1	1	0.0884292	0.588796	ENSG00000169347
GO:0003026	regulation of systemic arterial blood pressure by aortic arch baroreceptor feedback	1	1	0.0884292	0.588796	ENSG00000108684
GO:0003311	pancreatic D cell differentiation	1	1	0.0884292	0.588796	ENSG00000185002
GO:0003412	establishment of epithelial cell apical/basal polarity involved in camera-type eye morphogenesis	1	1	0.0884292	0.588796	ENSG00000083857
GO:0005998	xylulose catabolic process	1	1	0.0884292	0.588796	ENSG00000093217
GO:0006175	dATP biosynthetic process	1	1	0.0884292	0.588796	ENSG00000156110
GO:0006430	lysyl-tRNA aminoacylation	1	1	0.0884292	0.588796	ENSG00000065427
GO:0006557	S-adenosylmethioninamine biosynthetic process	1	1	0.0884292	0.588796	ENSG00000123505
GO:0007112	male meiosis cytokinesis	1	1	0.0884292	0.588796	ENSG00000157060
GO:0009237	siderophore metabolic process	1	1	0.0884292	0.588796	ENSG00000164039
GO:0009405	pathogenesis	1	1	0.0884292	0.588796	ENSG00000146433
GO:0009810	stilbene metabolic process	1	1	0.0884292	0.588796	ENSG00000120915
GO:0009956	radial pattern formation	1	1	0.0884292	0.588796	ENSG00000185551
GO:0010037	response to carbon dioxide	1	1	0.0884292	0.588796	ENSG00000057593
GO:0010045	response to nickel cation	1	1	0.0884292	0.588796	ENSG00000006283
GO:0010383	cell wall polysaccharide metabolic process	1	1	0.0884292	0.588796	ENSG00000136997
GO:0014822	detection of wounding	1	1	0.0884292	0.588796	ENSG00000103241
GO:0014876	response to injury involved in regulation of muscle adaptation	1	1	0.0884292	0.588796	ENSG00000140939
GO:0015728	mevalonate transport	1	1	0.0884292	0.588796	ENSG00000155380
GO:0015774	polysaccharide transport	1	1	0.0884292	0.588796	ENSG00000103056
GO:0016062	adaptation of rhodopsin mediated signaling	1	1	0.0884292	0.588796	ENSG00000102104
GO:0016128	phytosteroid metabolic process	1	1	0.0884292	0.588796	ENSG00000172893
GO:0016129	phytosteroid biosynthetic process	1	1	0.0884292	0.588796	ENSG00000172893
GO:0016131	brassinosteroid metabolic process	1	1	0.0884292	0.588796	ENSG00000172893
GO:0016132	brassinosteroid biosynthetic process	1	1	0.0884292	0.588796	ENSG00000172893
GO:0016203	muscle attachment	1	1	0.0884292	0.588796	ENSG00000173402
GO:0018964	propylene metabolic process	1	1	0.0884292	0.588796	ENSG00000176884
GO:0018993	somatic sex determination	1	1	0.0884292	0.588796	ENSG00000169083
GO:0019102	male somatic sex determination	1	1	0.0884292	0.588796	ENSG00000169083
GO:0019242	methylglyoxal biosynthetic process	1	1	0.0884292	0.588796	ENSG00000111669
GO:0019290	siderophore biosynthetic process	1	1	0.0884292	0.588796	ENSG00000164039
GO:0021503	neural fold bending	1	1	0.0884292	0.588796	ENSG00000169641
GO:0021682	nerve maturation	1	1	0.0884292	0.588796	ENSG00000173402
GO:0030026	cellular manganese ion homeostasis	1	1	0.0884292	0.588796	ENSG00000138821
GO:0031104	dendrite regeneration	1	1	0.0884292	0.588796	ENSG00000105894
GO:0031959	mineralocorticoid receptor signaling pathway	1	1	0.0884292	0.588796	ENSG00000096968
GO:0032919	spermine acetylation	1	1	0.0884292	0.588796	ENSG00000141504
GO:0032920	putrescine acetylation	1	1	0.0884292	0.588796	ENSG00000141504
GO:0033026	negative regulation of mast cell apoptotic process	1	1	0.0884292	0.588796	ENSG00000049130
GO:0033316	meiotic spindle assembly checkpoint	1	1	0.0884292	0.588796	ENSG00000112742
GO:0033319	UDP-D-xylose metabolic process	1	1	0.0884292	0.588796	ENSG00000115652
GO:0033320	UDP-D-xylose biosynthetic process	1	1	0.0884292	0.588796	ENSG00000115652
GO:0033385	geranylgeranyl diphosphate metabolic process	1	1	0.0884292	0.588796	ENSG00000152904
GO:0033386	geranylgeranyl diphosphate biosynthetic process	1	1	0.0884292	0.588796	ENSG00000152904
GO:0033488	cholesterol biosynthetic process via 24,25-dihydrolanosterol	1	1	0.0884292	0.588796	ENSG00000001630
GO:0035120	post-embryonic appendage morphogenesis	1	1	0.0884292	0.588796	ENSG00000085224
GO:0035127	post-embryonic limb morphogenesis	1	1	0.0884292	0.588796	ENSG00000085224
GO:0035128	post-embryonic forelimb morphogenesis	1	1	0.0884292	0.588796	ENSG00000085224
GO:0035406	histone-tyrosine phosphorylation	1	1	0.0884292	0.588796	ENSG00000096968
GO:0035409	histone H3-Y41 phosphorylation	1	1	0.0884292	0.588796	ENSG00000096968
GO:0035724	CD24 biosynthetic process	1	1	0.0884292	0.588796	ENSG00000182621
GO:0035750	protein localization to myelin sheath abaxonal region	1	1	0.0884292	0.588796	ENSG00000072415
GO:0035874	cellular response to copper ion starvation	1	1	0.0884292	0.588796	ENSG00000002726
GO:0035998	7,8-dihydroneopterin 3'-triphosphate biosynthetic process	1	1	0.0884292	0.588796	ENSG00000131979
GO:0036213	contractile ring contraction	1	1	0.0884292	0.588796	ENSG00000132612
GO:0036268	swimming	1	1	0.0884292	0.588796	ENSG00000100393
GO:0036269	swimming behavior	1	1	0.0884292	0.588796	ENSG00000171094
GO:0036290	protein trans-autophosphorylation	1	1	0.0884292	0.588796	ENSG00000178607
GO:0036325	vascular endothelial growth factor receptor-3 signaling pathway	1	1	0.0884292	0.588796	ENSG00000176435
GO:0036367	light adaption	1	1	0.0884292	0.588796	ENSG00000102104
GO:0038002	endocrine signaling	1	1	0.0884292	0.588796	ENSG00000133703
GO:0038161	prolactin signaling pathway	1	1	0.0884292	0.588796	ENSG00000113494
GO:0039513	suppression by virus of host catalytic activity	1	1	0.0884292	0.588796	ENSG00000064012
GO:0039516	modulation by virus of host catalytic activity	1	1	0.0884292	0.588796	ENSG00000064012
GO:0039650	suppression by virus of host cysteine-type endopeptidase activity involved in apoptotic process	1	1	0.0884292	0.588796	ENSG00000064012
GO:0039695	DNA-templated viral transcription	1	1	0.0884292	0.588796	ENSG00000135829
GO:0042352	GDP-L-fucose salvage	1	1	0.0884292	0.588796	ENSG00000157353
GO:0042728	flavin-containing compound catabolic process	1	1	0.0884292	0.588796	ENSG00000165280
GO:0043629	ncRNA polyadenylation	1	1	0.0884292	0.588796	ENSG00000121274
GO:0043630	ncRNA polyadenylation involved in polyadenylation-dependent ncRNA catabolic process	1	1	0.0884292	0.588796	ENSG00000121274
GO:0045818	negative regulation of glycogen catabolic process	1	1	0.0884292	0.588796	ENSG00000254647
GO:0046092	deoxycytidine metabolic process	1	1	0.0884292	0.588796	ENSG00000166548
GO:0046204	nor-spermidine metabolic process	1	1	0.0884292	0.588796	ENSG00000141504
GO:0046272	stilbene catabolic process	1	1	0.0884292	0.588796	ENSG00000120915
GO:0046499	S-adenosylmethioninamine metabolic process	1	1	0.0884292	0.588796	ENSG00000123505
GO:0046657	folic acid catabolic process	1	1	0.0884292	0.588796	ENSG00000136371
GO:0046720	citric acid secretion	1	1	0.0884292	0.588796	ENSG00000169344
GO:0046722	lactic acid secretion	1	1	0.0884292	0.588796	ENSG00000136997
GO:0046786	viral replication complex formation and maintenance	1	1	0.0884292	0.588796	ENSG00000241973
GO:0046901	tetrahydrofolylpolyglutamate biosynthetic process	1	1	0.0884292	0.588796	ENSG00000136877
GO:0046960	sensitization	1	1	0.0884292	0.588796	ENSG00000169676
GO:0048321	axial mesodermal cell differentiation	1	1	0.0884292	0.588796	ENSG00000156574
GO:0048322	axial mesodermal cell fate commitment	1	1	0.0884292	0.588796	ENSG00000156574
GO:0048327	axial mesodermal cell fate specification	1	1	0.0884292	0.588796	ENSG00000156574
GO:0048567	ectodermal digestive tract morphogenesis	1	1	0.0884292	0.588796	ENSG00000103241
GO:0048613	embryonic ectodermal digestive tract morphogenesis	1	1	0.0884292	0.588796	ENSG00000103241
GO:0051141	negative regulation of NK T cell proliferation	1	1	0.0884292	0.588796	ENSG00000160685
GO:0051391	tRNA acetylation	1	1	0.0884292	0.588796	ENSG00000135372
GO:0051780	behavioral response to nutrient	1	1	0.0884292	0.588796	ENSG00000155380
GO:0052053	negative regulation by symbiont of host catalytic activity	1	1	0.0884292	0.588796	ENSG00000064012
GO:0052148	modulation by symbiont of host catalytic activity	1	1	0.0884292	0.588796	ENSG00000064012
GO:0055108	Golgi to transport vesicle transport	1	1	0.0884292	0.588796	ENSG00000143761
GO:0060007	linear vestibuloocular reflex	1	1	0.0884292	0.588796	ENSG00000184564
GO:0060121	vestibular receptor cell stereocilium organization	1	1	0.0884292	0.588796	ENSG00000120756
GO:0060301	positive regulation of cytokine activity	1	1	0.0884292	0.588796	ENSG00000099250
GO:0060460	left lung morphogenesis	1	1	0.0884292	0.588796	ENSG00000156574
GO:0060461	right lung morphogenesis	1	1	0.0884292	0.588796	ENSG00000103241
GO:0060466	activation of meiosis involved in egg activation	1	1	0.0884292	0.588796	ENSG00000182621
GO:0060514	prostate induction	1	1	0.0884292	0.588796	ENSG00000169083
GO:0060515	prostate field specification	1	1	0.0884292	0.588796	ENSG00000169083
GO:0060520	activation of prostate induction by androgen receptor signaling pathway	1	1	0.0884292	0.588796	ENSG00000169083
GO:0060802	epiblast cell-extraembryonic ectoderm cell signaling involved in anterior/posterior axis specification	1	1	0.0884292	0.588796	ENSG00000156574
GO:0061586	positive regulation of transcription by transcription factor localization	1	1	0.0884292	0.588796	ENSG00000102554
GO:0061646	positive regulation of glutamate neurotransmitter secretion in response to membrane depolarization	1	1	0.0884292	0.588796	ENSG00000115839
GO:0061736	engulfment of target by autophagosome	1	1	0.0884292	0.588796	ENSG00000198742
GO:0061753	substrate localization to autophagosome	1	1	0.0884292	0.588796	ENSG00000198742
GO:0061871	negative regulation of hepatic stellate cell migration	1	1	0.0884292	0.588796	ENSG00000006831
GO:0061921	peptidyl-lysine propionylation	1	1	0.0884292	0.588796	ENSG00000100393
GO:0070054	mRNA splicing, via endonucleolytic cleavage and ligation	1	1	0.0884292	0.588796	ENSG00000178607
GO:0070143	mitochondrial alanyl-tRNA aminoacylation	1	1	0.0884292	0.588796	ENSG00000124608
GO:0070159	mitochondrial threonyl-tRNA aminoacylation	1	1	0.0884292	0.588796	ENSG00000143374
GO:0070267	oncosis	1	1	0.0884292	0.588796	ENSG00000152558
GO:0070500	poly-gamma-glutamate metabolic process	1	1	0.0884292	0.588796	ENSG00000137563
GO:0070510	regulation of histone H4-K20 methylation	1	1	0.0884292	0.588796	ENSG00000012048
GO:0070512	positive regulation of histone H4-K20 methylation	1	1	0.0884292	0.588796	ENSG00000012048
GO:0071050	snoRNA polyadenylation	1	1	0.0884292	0.588796	ENSG00000121274
GO:0071412	cellular response to genistein	1	1	0.0884292	0.588796	ENSG00000168671
GO:0071413	cellular response to hydroxyisoflavone	1	1	0.0884292	0.588796	ENSG00000168671
GO:0071441	negative regulation of histone H3-K14 acetylation	1	1	0.0884292	0.588796	ENSG00000096717
GO:0071619	phosphorylation of RNA polymerase II C-terminal domain serine 2 residues	1	1	0.0884292	0.588796	ENSG00000090061
GO:0071788	endoplasmic reticulum tubular network maintenance	1	1	0.0884292	0.588796	ENSG00000144320
GO:0071852	fungal-type cell wall organization or biogenesis	1	1	0.0884292	0.588796	ENSG00000136997
GO:0071911	synchronous neurotransmitter secretion	1	1	0.0884292	0.588796	ENSG00000067715
GO:0071966	fungal-type cell wall polysaccharide metabolic process	1	1	0.0884292	0.588796	ENSG00000136997
GO:0072389	flavin adenine dinucleotide catabolic process	1	1	0.0884292	0.588796	ENSG00000165280
GO:0086072	AV node cell-bundle of His cell adhesion involved in cell communication	1	1	0.0884292	0.588796	ENSG00000154639
GO:0090010	transforming growth factor beta receptor signaling pathway involved in primitive streak formation	1	1	0.0884292	0.588796	ENSG00000156574
GO:0090095	regulation of metanephric cap mesenchymal cell proliferation	1	1	0.0884292	0.588796	ENSG00000136997
GO:0090096	positive regulation of metanephric cap mesenchymal cell proliferation	1	1	0.0884292	0.588796	ENSG00000136997
GO:0090104	pancreatic epsilon cell differentiation	1	1	0.0884292	0.588796	ENSG00000185002
GO:0090138	regulation of actin cytoskeleton organization by cell-cell adhesion	1	1	0.0884292	0.588796	ENSG00000166086
GO:0090226	regulation of microtubule nucleation by Ran protein signal transduction	1	1	0.0884292	0.588796	ENSG00000108961
GO:0090341	negative regulation of secretion of lysosomal enzymes	1	1	0.0884292	0.588796	ENSG00000025434
GO:0090648	response to environmental enrichment	1	1	0.0884292	0.588796	ENSG00000171094
GO:0097045	phosphatidylserine exposure on blood platelet	1	1	0.0884292	0.588796	ENSG00000177119
GO:0097080	plasma membrane selenite transport	1	1	0.0884292	0.588796	ENSG00000138821
GO:0097184	response to azide	1	1	0.0884292	0.588796	ENSG00000002726
GO:0097185	cellular response to azide	1	1	0.0884292	0.588796	ENSG00000002726
GO:0097310	cap2 mRNA methylation	1	1	0.0884292	0.588796	ENSG00000180917
GO:0097393	telomeric repeat-containing RNA transcription	1	1	0.0884292	0.588796	ENSG00000085224
GO:0097394	telomeric repeat-containing RNA transcription by RNA polymerase II	1	1	0.0884292	0.588796	ENSG00000085224
GO:0097698	telomere maintenance via base-excision repair	1	1	0.0884292	0.588796	ENSG00000100823
GO:0098746	fast, calcium ion-dependent exocytosis of neurotransmitter	1	1	0.0884292	0.588796	ENSG00000067715
GO:0099156	cell-cell signaling via exosome	1	1	0.0884292	0.588796	ENSG00000102554
GO:0106047	polyamine deacetylation	1	1	0.0884292	0.588796	ENSG00000100429
GO:0106048	spermidine deacetylation	1	1	0.0884292	0.588796	ENSG00000100429
GO:0106064	regulation of cobalamin metabolic process	1	1	0.0884292	0.588796	ENSG00000125246
GO:0106121	positive regulation of cobalamin metabolic process	1	1	0.0884292	0.588796	ENSG00000125246
GO:0120126	response to copper ion starvation	1	1	0.0884292	0.588796	ENSG00000002726
GO:0140067	peptidyl-lysine butyrylation	1	1	0.0884292	0.588796	ENSG00000100393
GO:0150033	negative regulation of protein localization to lysosome	1	1	0.0884292	0.588796	ENSG00000134318
GO:1900130	regulation of lipid binding	1	1	0.0884292	0.588796	ENSG00000162735
GO:1900131	negative regulation of lipid binding	1	1	0.0884292	0.588796	ENSG00000162735
GO:1900370	positive regulation of RNA interference	1	1	0.0884292	0.588796	ENSG00000124571
GO:1901409	positive regulation of phosphorylation of RNA polymerase II C-terminal domain	1	1	0.0884292	0.588796	ENSG00000090061
GO:1901555	response to paclitaxel	1	1	0.0884292	0.588796	ENSG00000118965
GO:1901580	regulation of telomeric RNA transcription from RNA pol II promoter	1	1	0.0884292	0.588796	ENSG00000085224
GO:1901581	negative regulation of telomeric RNA transcription from RNA pol II promoter	1	1	0.0884292	0.588796	ENSG00000085224
GO:1901582	positive regulation of telomeric RNA transcription from RNA pol II promoter	1	1	0.0884292	0.588796	ENSG00000085224
GO:1901629	regulation of presynaptic membrane organization	1	1	0.0884292	0.588796	ENSG00000134569
GO:1901631	positive regulation of presynaptic membrane organization	1	1	0.0884292	0.588796	ENSG00000134569
GO:1901999	homogentisate metabolic process	1	1	0.0884292	0.588796	ENSG00000103876
GO:1902000	homogentisate catabolic process	1	1	0.0884292	0.588796	ENSG00000103876
GO:1902076	regulation of lateral motor column neuron migration	1	1	0.0884292	0.588796	ENSG00000189056
GO:1902078	positive regulation of lateral motor column neuron migration	1	1	0.0884292	0.588796	ENSG00000189056
GO:1902104	positive regulation of metaphase/anaphase transition of meiotic cell cycle	1	1	0.0884292	0.588796	ENSG00000181085
GO:1902378	VEGF-activated neuropilin signaling pathway involved in axon guidance	1	1	0.0884292	0.588796	ENSG00000099250
GO:1902889	protein localization to spindle microtubule	1	1	0.0884292	0.588796	ENSG00000153187
GO:1903007	positive regulation of Lys63-specific deubiquitinase activity	1	1	0.0884292	0.588796	ENSG00000165280
GO:1903096	protein localization to meiotic spindle midzone	1	1	0.0884292	0.588796	ENSG00000112742
GO:1903235	positive regulation of calcium ion-dependent exocytosis of neurotransmitter	1	1	0.0884292	0.588796	ENSG00000067715
GO:1903366	negative regulation of fear response	1	1	0.0884292	0.588796	ENSG00000187094
GO:1903394	protein localization to kinetochore involved in kinetochore assembly	1	1	0.0884292	0.588796	ENSG00000102901
GO:1903420	protein localization to endoplasmic reticulum tubular network	1	1	0.0884292	0.588796	ENSG00000107862
GO:1903434	negative regulation of constitutive secretory pathway	1	1	0.0884292	0.588796	ENSG00000172007
GO:1903569	positive regulation of protein localization to ciliary membrane	1	1	0.0884292	0.588796	ENSG00000203965
GO:1903674	regulation of cap-dependent translational initiation	1	1	0.0884292	0.588796	ENSG00000158092
GO:1903676	positive regulation of cap-dependent translational initiation	1	1	0.0884292	0.588796	ENSG00000158092
GO:1904187	regulation of transformation of host cell by virus	1	1	0.0884292	0.588796	ENSG00000077942
GO:1904188	negative regulation of transformation of host cell by virus	1	1	0.0884292	0.588796	ENSG00000077942
GO:1904290	negative regulation of mitotic DNA damage checkpoint	1	1	0.0884292	0.588796	ENSG00000204569
GO:1904389	rod bipolar cell differentiation	1	1	0.0884292	0.588796	ENSG00000105894
GO:1904391	response to ciliary neurotrophic factor	1	1	0.0884292	0.588796	ENSG00000105894
GO:1904400	response to Thyroid stimulating hormone	1	1	0.0884292	0.588796	ENSG00000057593
GO:1904477	positive regulation of Ras GTPase binding	1	1	0.0884292	0.588796	ENSG00000116106
GO:1904481	response to tetrahydrofolate	1	1	0.0884292	0.588796	ENSG00000176974
GO:1904482	cellular response to tetrahydrofolate	1	1	0.0884292	0.588796	ENSG00000176974
GO:1904550	response to arachidonic acid	1	1	0.0884292	0.588796	ENSG00000011485
GO:1904619	response to dimethyl sulfoxide	1	1	0.0884292	0.588796	ENSG00000136997
GO:1904620	cellular response to dimethyl sulfoxide	1	1	0.0884292	0.588796	ENSG00000136997
GO:1904812	rRNA acetylation involved in maturation of SSU-rRNA	1	1	0.0884292	0.588796	ENSG00000135372
GO:1904971	regulation of viral translation	1	1	0.0884292	0.588796	ENSG00000135829
GO:1904973	positive regulation of viral translation	1	1	0.0884292	0.588796	ENSG00000135829
GO:1905040	otic placode development	1	1	0.0884292	0.588796	ENSG00000099250
GO:1905099	positive regulation of guanyl-nucleotide exchange factor activity	1	1	0.0884292	0.588796	ENSG00000116106
GO:1905134	positive regulation of meiotic chromosome separation	1	1	0.0884292	0.588796	ENSG00000181085
GO:1905186	regulation of metaphase/anaphase transition of meiosis I	1	1	0.0884292	0.588796	ENSG00000181085
GO:1905188	positive regulation of metaphase/anaphase transition of meiosis I	1	1	0.0884292	0.588796	ENSG00000181085
GO:1905217	response to astaxanthin	1	1	0.0884292	0.588796	ENSG00000057593
GO:1905359	protein localization to meiotic spindle	1	1	0.0884292	0.588796	ENSG00000112742
GO:1905483	regulation of motor neuron migration	1	1	0.0884292	0.588796	ENSG00000189056
GO:1905485	positive regulation of motor neuron migration	1	1	0.0884292	0.588796	ENSG00000189056
GO:1905535	regulation of eukaryotic translation initiation factor 4F complex assembly	1	1	0.0884292	0.588796	ENSG00000114867
GO:1905537	positive regulation of eukaryotic translation initiation factor 4F complex assembly	1	1	0.0884292	0.588796	ENSG00000114867
GO:1905546	cellular response to phenylpropanoid	1	1	0.0884292	0.588796	ENSG00000168671
GO:1905610	regulation of mRNA cap binding	1	1	0.0884292	0.588796	ENSG00000114867
GO:1905612	positive regulation of mRNA cap binding	1	1	0.0884292	0.588796	ENSG00000114867
GO:1905698	positive regulation of polysome binding	1	1	0.0884292	0.588796	ENSG00000135829
GO:1905705	cellular response to paclitaxel	1	1	0.0884292	0.588796	ENSG00000118965
GO:1990114	RNA polymerase II core complex assembly	1	1	0.0884292	0.588796	ENSG00000137947
GO:1990280	RNA localization to chromatin	1	1	0.0884292	0.588796	ENSG00000153187
GO:1990386	mitotic cleavage furrow ingression	1	1	0.0884292	0.588796	ENSG00000143761
GO:1990540	mitochondrial manganese ion transmembrane transport	1	1	0.0884292	0.588796	ENSG00000138821
GO:1990579	peptidyl-serine trans-autophosphorylation	1	1	0.0884292	0.588796	ENSG00000178607
GO:1990840	response to lectin	1	1	0.0884292	0.588796	ENSG00000136997
GO:1990858	cellular response to lectin	1	1	0.0884292	0.588796	ENSG00000136997
GO:1990882	rRNA acetylation	1	1	0.0884292	0.588796	ENSG00000135372
GO:1990884	RNA acetylation	1	1	0.0884292	0.588796	ENSG00000135372
GO:1990949	metaphase/anaphase transition of meiosis I	1	1	0.0884292	0.588796	ENSG00000181085
GO:2000438	negative regulation of monocyte extravasation	1	1	0.0884292	0.588796	ENSG00000182621
GO:2000559	regulation of CD24 biosynthetic process	1	1	0.0884292	0.588796	ENSG00000182621
GO:2000560	positive regulation of CD24 biosynthetic process	1	1	0.0884292	0.588796	ENSG00000182621
GO:2000654	regulation of cellular response to testosterone stimulus	1	1	0.0884292	0.588796	ENSG00000096717
GO:2000655	negative regulation of cellular response to testosterone stimulus	1	1	0.0884292	0.588796	ENSG00000096717
GO:2000661	positive regulation of interleukin-1-mediated signaling pathway	1	1	0.0884292	0.588796	ENSG00000115594
GO:2000986	negative regulation of behavioral fear response	1	1	0.0884292	0.588796	ENSG00000187094
GO:2001108	positive regulation of Rho guanyl-nucleotide exchange factor activity	1	1	0.0884292	0.588796	ENSG00000116106
GO:2001163	regulation of phosphorylation of RNA polymerase II C-terminal domain serine 2 residues	1	1	0.0884292	0.588796	ENSG00000090061
GO:2001165	positive regulation of phosphorylation of RNA polymerase II C-terminal domain serine 2 residues	1	1	0.0884292	0.588796	ENSG00000090061
GO:2001229	negative regulation of response to gamma radiation	1	1	0.0884292	0.588796	ENSG00000253729
GO:2001246	negative regulation of phosphatidylcholine biosynthetic process	1	1	0.0884292	0.588796	ENSG00000153395
GO:0006900	vesicle budding from membrane	14	107	0.0889221	0.588796	ENSG00000036257;ENSG00000086065;ENSG00000086598;ENSG00000107862;ENSG00000108433;ENSG00000114745;ENSG00000132612;ENSG00000143761;ENSG00000152700;ENSG00000170348;ENSG00000176986;ENSG00000181085;ENSG00000242247;ENSG00000249915
GO:0051170	import into nucleus	21	174	0.0890762	0.588796	ENSG00000046647;ENSG00000047410;ENSG00000064419;ENSG00000065150;ENSG00000069248;ENSG00000086200;ENSG00000096968;ENSG00000105576;ENSG00000107882;ENSG00000108424;ENSG00000124207;ENSG00000124789;ENSG00000160710;ENSG00000167088;ENSG00000168734;ENSG00000169371;ENSG00000173801;ENSG00000179409;ENSG00000187446;ENSG00000203965;ENSG00000204569
GO:0008631	intrinsic apoptotic signaling pathway in response to oxidative stress	7	44	0.0896416	0.588796	ENSG00000096717;ENSG00000096968;ENSG00000100644;ENSG00000138061;ENSG00000140939;ENSG00000185624;ENSG00000254647
GO:0060999	positive regulation of dendritic spine development	7	44	0.0896416	0.588796	ENSG00000077264;ENSG00000110321;ENSG00000134072;ENSG00000136279;ENSG00000143761;ENSG00000158528;ENSG00000189056
GO:2001169	regulation of ATP biosynthetic process	13	98	0.090725	0.588796	ENSG00000047410;ENSG00000069248;ENSG00000085415;ENSG00000100393;ENSG00000100644;ENSG00000124789;ENSG00000132182;ENSG00000136997;ENSG00000142192;ENSG00000143437;ENSG00000165280;ENSG00000176410;ENSG00000254647
GO:0016192	vesicle-mediated transport	209	2170	0.0910809	0.588796	ENSG00000002726;ENSG00000003056;ENSG00000006283;ENSG00000006451;ENSG00000017260;ENSG00000023318;ENSG00000025434;ENSG00000028528;ENSG00000033627;ENSG00000036257;ENSG00000051620;ENSG00000053770;ENSG00000055163;ENSG00000055955;ENSG00000057593;ENSG00000057608;ENSG00000057663;ENSG00000060971;ENSG00000066455;ENSG00000067715;ENSG00000067900;ENSG00000072110;ENSG00000072422;ENSG00000079739;ENSG00000084733…
GO:0048285	organelle fission	54	509	0.0917194	0.588796	ENSG00000036257;ENSG00000044090;ENSG00000047410;ENSG00000066855;ENSG00000072501;ENSG00000072864;ENSG00000083642;ENSG00000085224;ENSG00000085415;ENSG00000086065;ENSG00000089053;ENSG00000090432;ENSG00000101972;ENSG00000103056;ENSG00000108424;ENSG00000108946;ENSG00000111276;ENSG00000112742;ENSG00000114391;ENSG00000117724;ENSG00000118007;ENSG00000119408;ENSG00000121892;ENSG00000122952;ENSG00000129933…
GO:0006766	vitamin metabolic process	17	136	0.091835	0.588796	ENSG00000109320;ENSG00000112033;ENSG00000114115;ENSG00000119688;ENSG00000125246;ENSG00000135929;ENSG00000136371;ENSG00000136877;ENSG00000149313;ENSG00000151611;ENSG00000163738;ENSG00000170482;ENSG00000171903;ENSG00000173599;ENSG00000176974;ENSG00000182199;ENSG00000259431
GO:0007266	Rho protein signal transduction	17	136	0.091835	0.588796	ENSG00000036257;ENSG00000065320;ENSG00000067900;ENSG00000099250;ENSG00000114547;ENSG00000120063;ENSG00000120907;ENSG00000132694;ENSG00000134318;ENSG00000146535;ENSG00000158985;ENSG00000160007;ENSG00000163171;ENSG00000165895;ENSG00000167617;ENSG00000173611;ENSG00000186716
GO:0030004	cellular monovalent inorganic cation homeostasis	15	117	0.0919932	0.588796	ENSG00000033627;ENSG00000100554;ENSG00000101337;ENSG00000117262;ENSG00000127419;ENSG00000139719;ENSG00000164889;ENSG00000166148;ENSG00000169344;ENSG00000172139;ENSG00000187446;ENSG00000188092;ENSG00000198689;ENSG00000243335;ENSG00000250565
GO:0000957	mitochondrial RNA catabolic process	2	6	0.0922317	0.588796	ENSG00000119705;ENSG00000132463
GO:0001996	positive regulation of heart rate by epinephrine-norepinephrine	2	6	0.0922317	0.588796	ENSG00000120907;ENSG00000171873
GO:0002154	thyroid hormone mediated signaling pathway	2	6	0.0922317	0.588796	ENSG00000084676;ENSG00000137509
GO:0006015	5-phosphoribose 1-diphosphate biosynthetic process	2	6	0.0922317	0.588796	ENSG00000101911;ENSG00000147224
GO:0006189	'de novo' IMP biosynthetic process	2	6	0.0922317	0.588796	ENSG00000159131;ENSG00000178921
GO:0006207	'de novo' pyrimidine nucleobase biosynthetic process	2	6	0.0922317	0.588796	ENSG00000084774;ENSG00000114491
GO:0006545	glycine biosynthetic process	2	6	0.0922317	0.588796	ENSG00000176974;ENSG00000182199
GO:0007406	negative regulation of neuroblast proliferation	2	6	0.0922317	0.588796	ENSG00000044115;ENSG00000105894
GO:0009052	pentose-phosphate shunt, non-oxidative branch	2	6	0.0922317	0.588796	ENSG00000153574;ENSG00000163931
GO:0009448	gamma-aminobutyric acid metabolic process	2	6	0.0922317	0.588796	ENSG00000112294;ENSG00000183044
GO:0010668	ectodermal cell differentiation	2	6	0.0922317	0.588796	ENSG00000157557;ENSG00000223501
GO:0010990	regulation of SMAD protein complex assembly	2	6	0.0922317	0.588796	ENSG00000100614;ENSG00000124225
GO:0014052	regulation of gamma-aminobutyric acid secretion	2	6	0.0922317	0.588796	ENSG00000135312;ENSG00000183044
GO:0015677	copper ion import	2	6	0.0922317	0.588796	ENSG00000115107;ENSG00000157214
GO:0021825	substrate-dependent cerebral cortex tangential migration	2	6	0.0922317	0.588796	ENSG00000099250;ENSG00000173376
GO:0021886	hypothalamus gonadotrophin-releasing hormone neuron differentiation	2	6	0.0922317	0.588796	ENSG00000099250;ENSG00000173376
GO:0021888	hypothalamus gonadotrophin-releasing hormone neuron development	2	6	0.0922317	0.588796	ENSG00000099250;ENSG00000173376
GO:0030579	ubiquitin-dependent SMAD protein catabolic process	2	6	0.0922317	0.588796	ENSG00000157450;ENSG00000198742
GO:0031119	tRNA pseudouridine synthesis	2	6	0.0922317	0.588796	ENSG00000110060;ENSG00000169972
GO:0033152	immunoglobulin V(D)J recombination	2	6	0.0922317	0.588796	ENSG00000152422;ENSG00000253729
GO:0034773	histone H4-K20 trimethylation	2	6	0.0922317	0.588796	ENSG00000032219;ENSG00000178409
GO:0035234	ectopic germ cell programmed cell death	2	6	0.0922317	0.588796	ENSG00000049130;ENSG00000253729
GO:0035519	protein K29-linked ubiquitination	2	6	0.0922317	0.588796	ENSG00000078747;ENSG00000078967
GO:0036102	leukotriene B4 metabolic process	2	6	0.0922317	0.588796	ENSG00000106853;ENSG00000171903
GO:0042426	choline catabolic process	2	6	0.0922317	0.588796	ENSG00000070214;ENSG00000164904
GO:0046391	5-phosphoribose 1-diphosphate metabolic process	2	6	0.0922317	0.588796	ENSG00000101911;ENSG00000147224
GO:0046833	positive regulation of RNA export from nucleus	2	6	0.0922317	0.588796	ENSG00000121774;ENSG00000135829
GO:0051987	positive regulation of attachment of spindle microtubules to kinetochore	2	6	0.0922317	0.588796	ENSG00000153187;ENSG00000179051
GO:0061588	calcium activated phospholipid scrambling	2	6	0.0922317	0.588796	ENSG00000115685;ENSG00000177119
GO:0070827	chromatin maintenance	2	6	0.0922317	0.588796	ENSG00000096717;ENSG00000109111
GO:0071462	cellular response to water stimulus	2	6	0.0922317	0.588796	ENSG00000136997;ENSG00000166148
GO:0071569	protein ufmylation	2	6	0.0922317	0.588796	ENSG00000081307;ENSG00000143222
GO:0086073	bundle of His cell-Purkinje myocyte adhesion involved in cell communication	2	6	0.0922317	0.588796	ENSG00000134755;ENSG00000173801
GO:0090155	negative regulation of sphingolipid biosynthetic process	2	6	0.0922317	0.588796	ENSG00000107331;ENSG00000128699
GO:0090186	regulation of pancreatic juice secretion	2	6	0.0922317	0.588796	ENSG00000025434;ENSG00000198648
GO:0090241	negative regulation of histone H4 acetylation	2	6	0.0922317	0.588796	ENSG00000057663;ENSG00000096717
GO:0097065	anterior head development	2	6	0.0922317	0.588796	ENSG00000178105;ENSG00000178921
GO:0097475	motor neuron migration	2	6	0.0922317	0.588796	ENSG00000099250;ENSG00000189056
GO:0098711	iron ion import across plasma membrane	2	6	0.0922317	0.588796	ENSG00000138821;ENSG00000157214
GO:0106001	intestinal hexose absorption	2	6	0.0922317	0.588796	ENSG00000092820;ENSG00000120756
GO:1901727	positive regulation of histone deacetylase activity	2	6	0.0922317	0.588796	ENSG00000105287;ENSG00000198663
GO:1902035	positive regulation of hematopoietic stem cell proliferation	2	6	0.0922317	0.588796	ENSG00000049130;ENSG00000136504
GO:1902412	regulation of mitotic cytokinesis	2	6	0.0922317	0.588796	ENSG00000138182;ENSG00000164114
GO:1902525	regulation of protein monoubiquitination	2	6	0.0922317	0.588796	ENSG00000114742;ENSG00000249915
GO:1902744	negative regulation of lamellipodium organization	2	6	0.0922317	0.588796	ENSG00000113905;ENSG00000198753
GO:1903371	regulation of endoplasmic reticulum tubular network organization	2	6	0.0922317	0.588796	ENSG00000115839;ENSG00000144320
GO:1903898	negative regulation of PERK-mediated unfolded protein response	2	6	0.0922317	0.588796	ENSG00000158092;ENSG00000196396
GO:1905203	regulation of connective tissue replacement	2	6	0.0922317	0.588796	ENSG00000067900;ENSG00000134318
GO:1905462	regulation of DNA duplex unwinding	2	6	0.0922317	0.588796	ENSG00000020426;ENSG00000145736
GO:2000197	regulation of ribonucleoprotein complex localization	2	6	0.0922317	0.588796	ENSG00000037474;ENSG00000109111
GO:2000371	regulation of DNA topoisomerase (ATP-hydrolyzing) activity	2	6	0.0922317	0.588796	ENSG00000135829;ENSG00000153187
GO:2000373	positive regulation of DNA topoisomerase (ATP-hydrolyzing) activity	2	6	0.0922317	0.588796	ENSG00000135829;ENSG00000153187
GO:0060291	long-term synaptic potentiation	12	89	0.0922672	0.588796	ENSG00000105894;ENSG00000108852;ENSG00000116106;ENSG00000128829;ENSG00000142192;ENSG00000154146;ENSG00000158528;ENSG00000162736;ENSG00000168309;ENSG00000189056;ENSG00000204314;ENSG00000254647
GO:0009435	NAD biosynthetic process	8	53	0.0926278	0.588796	ENSG00000102144;ENSG00000111669;ENSG00000124212;ENSG00000156515;ENSG00000159399;ENSG00000160883;ENSG00000163382;ENSG00000183077
GO:0042073	intraciliary transport	8	53	0.0926278	0.588796	ENSG00000088986;ENSG00000111837;ENSG00000118096;ENSG00000118965;ENSG00000135338;ENSG00000157796;ENSG00000168589;ENSG00000187240
GO:0072528	pyrimidine-containing compound biosynthetic process	8	53	0.0926278	0.588796	ENSG00000047230;ENSG00000084774;ENSG00000103202;ENSG00000114491;ENSG00000147224;ENSG00000155189;ENSG00000156136;ENSG00000166548
GO:0099172	presynapse organization	8	53	0.0926278	0.588796	ENSG00000114867;ENSG00000134569;ENSG00000142192;ENSG00000157240;ENSG00000162951;ENSG00000184564;ENSG00000189108;ENSG00000196338
GO:1901605	alpha-amino acid metabolic process	28	244	0.0926545	0.588796	ENSG00000047230;ENSG00000084774;ENSG00000103876;ENSG00000104879;ENSG00000106049;ENSG00000112294;ENSG00000119711;ENSG00000129521;ENSG00000136371;ENSG00000136877;ENSG00000138381;ENSG00000138821;ENSG00000148672;ENSG00000149313;ENSG00000151552;ENSG00000159131;ENSG00000159423;ENSG00000163738;ENSG00000164904;ENSG00000175806;ENSG00000176974;ENSG00000178467;ENSG00000178921;ENSG00000182199;ENSG00000182890…
GO:1901617	organic hydroxy compound biosynthetic process	28	244	0.0926545	0.588796	ENSG00000001630;ENSG00000015520;ENSG00000040531;ENSG00000049239;ENSG00000052802;ENSG00000054277;ENSG00000067064;ENSG00000072310;ENSG00000078549;ENSG00000096717;ENSG00000107331;ENSG00000108424;ENSG00000108786;ENSG00000109320;ENSG00000116133;ENSG00000117682;ENSG00000131473;ENSG00000131979;ENSG00000133731;ENSG00000135929;ENSG00000140284;ENSG00000151552;ENSG00000152904;ENSG00000160179;ENSG00000161896…
GO:0010035	response to inorganic substance	60	572	0.0931148	0.590885	ENSG00000002726;ENSG00000006283;ENSG00000011485;ENSG00000020426;ENSG00000064012;ENSG00000067715;ENSG00000085224;ENSG00000085491;ENSG00000087258;ENSG00000096717;ENSG00000100644;ENSG00000100823;ENSG00000101126;ENSG00000103056;ENSG00000103569;ENSG00000104154;ENSG00000107679;ENSG00000108786;ENSG00000111276;ENSG00000116161;ENSG00000118689;ENSG00000125144;ENSG00000128482;ENSG00000129673;ENSG00000131979…
GO:0002244	hematopoietic progenitor cell differentiation	21	175	0.0932091	0.590885	ENSG00000049130;ENSG00000078747;ENSG00000100485;ENSG00000100764;ENSG00000103056;ENSG00000103061;ENSG00000103245;ENSG00000105738;ENSG00000111679;ENSG00000112276;ENSG00000129084;ENSG00000137700;ENSG00000140262;ENSG00000142046;ENSG00000155189;ENSG00000160710;ENSG00000163694;ENSG00000166086;ENSG00000167658;ENSG00000171843;ENSG00000253729
GO:0048194	Golgi vesicle budding	11	80	0.093434	0.590885	ENSG00000036257;ENSG00000086598;ENSG00000107862;ENSG00000108433;ENSG00000114745;ENSG00000152700;ENSG00000170348;ENSG00000176986;ENSG00000181085;ENSG00000242247;ENSG00000249915
GO:0051194	positive regulation of cofactor metabolic process	6	36	0.0936729	0.590885	ENSG00000100644;ENSG00000125246;ENSG00000136997;ENSG00000142192;ENSG00000143437;ENSG00000254647
GO:0051385	response to mineralocorticoid	6	36	0.0936729	0.590885	ENSG00000118689;ENSG00000129673;ENSG00000133703;ENSG00000135312;ENSG00000166148;ENSG00000203857
GO:0035924	cellular response to vascular endothelial growth factor stimulus	9	62	0.0939136	0.590885	ENSG00000099250;ENSG00000105287;ENSG00000113905;ENSG00000125144;ENSG00000135046;ENSG00000165197;ENSG00000178607;ENSG00000180447;ENSG00000197879
GO:0042255	ribosome assembly	9	62	0.0939136	0.590885	ENSG00000067248;ENSG00000114391;ENSG00000131653;ENSG00000132591;ENSG00000137876;ENSG00000147403;ENSG00000177954;ENSG00000233927;ENSG00000253729
GO:0006123	mitochondrial electron transport, cytochrome c to oxygen	4	20	0.0943722	0.590885	ENSG00000014919;ENSG00000126267;ENSG00000127184;ENSG00000131055
GO:0007097	nuclear migration	4	20	0.0943722	0.590885	ENSG00000065320;ENSG00000130294;ENSG00000187122;ENSG00000204843
GO:0009109	coenzyme catabolic process	4	20	0.0943722	0.590885	ENSG00000136371;ENSG00000165280;ENSG00000171903;ENSG00000186364
GO:0019646	aerobic electron transport chain	4	20	0.0943722	0.590885	ENSG00000014919;ENSG00000126267;ENSG00000127184;ENSG00000131055
GO:0031065	positive regulation of histone deacetylation	4	20	0.0943722	0.590885	ENSG00000072310;ENSG00000105287;ENSG00000160685;ENSG00000198663
GO:0032986	protein-DNA complex disassembly	4	20	0.0943722	0.590885	ENSG00000092201;ENSG00000117713;ENSG00000136997;ENSG00000173473
GO:0045540	regulation of cholesterol biosynthetic process	4	20	0.0943722	0.590885	ENSG00000072310;ENSG00000108424;ENSG00000160179;ENSG00000172893
GO:0051957	positive regulation of amino acid transport	4	20	0.0943722	0.590885	ENSG00000115839;ENSG00000166148;ENSG00000183044;ENSG00000187094
GO:0061081	positive regulation of myeloid leukocyte cytokine production involved in immune response	4	20	0.0943722	0.590885	ENSG00000079785;ENSG00000096717;ENSG00000142867;ENSG00000167191
GO:0106118	regulation of sterol biosynthetic process	4	20	0.0943722	0.590885	ENSG00000072310;ENSG00000108424;ENSG00000160179;ENSG00000172893
GO:1902176	negative regulation of oxidative stress-induced intrinsic apoptotic signaling pathway	4	20	0.0943722	0.590885	ENSG00000096717;ENSG00000100644;ENSG00000140939;ENSG00000254647
GO:1990182	exosomal secretion	4	20	0.0943722	0.590885	ENSG00000103056;ENSG00000132612;ENSG00000136738;ENSG00000185359
GO:2000773	negative regulation of cellular senescence	4	20	0.0943722	0.590885	ENSG00000065978;ENSG00000096717;ENSG00000198909;ENSG00000253729
GO:0030968	endoplasmic reticulum unfolded protein response	16	127	0.0945439	0.591091	ENSG00000044090;ENSG00000086598;ENSG00000100196;ENSG00000100393;ENSG00000108433;ENSG00000124783;ENSG00000149428;ENSG00000158092;ENSG00000164463;ENSG00000165280;ENSG00000166340;ENSG00000175215;ENSG00000178607;ENSG00000182934;ENSG00000196396;ENSG00000204843
GO:1904375	regulation of protein localization to cell periphery	16	127	0.0945439	0.591091	ENSG00000017260;ENSG00000092820;ENSG00000107331;ENSG00000108961;ENSG00000116209;ENSG00000120756;ENSG00000131626;ENSG00000132612;ENSG00000156599;ENSG00000157916;ENSG00000169083;ENSG00000169410;ENSG00000173402;ENSG00000196632;ENSG00000203965;ENSG00000254647
GO:0008360	regulation of cell shape	19	156	0.0952117	0.593434	ENSG00000072422;ENSG00000072518;ENSG00000092820;ENSG00000099864;ENSG00000105894;ENSG00000107554;ENSG00000112276;ENSG00000131504;ENSG00000135046;ENSG00000145555;ENSG00000158856;ENSG00000158985;ENSG00000160007;ENSG00000163171;ENSG00000167617;ENSG00000169860;ENSG00000173402;ENSG00000196189;ENSG00000198753
GO:0030260	entry into host cell	19	156	0.0952117	0.593434	ENSG00000078747;ENSG00000080561;ENSG00000099250;ENSG00000116525;ENSG00000121060;ENSG00000121864;ENSG00000124789;ENSG00000141458;ENSG00000154165;ENSG00000154639;ENSG00000166311;ENSG00000167085;ENSG00000173402;ENSG00000184990;ENSG00000185624;ENSG00000197635;ENSG00000198561;ENSG00000204713;ENSG00000234127
GO:0044409	entry into host	19	156	0.0952117	0.593434	ENSG00000078747;ENSG00000080561;ENSG00000099250;ENSG00000116525;ENSG00000121060;ENSG00000121864;ENSG00000124789;ENSG00000141458;ENSG00000154165;ENSG00000154639;ENSG00000166311;ENSG00000167085;ENSG00000173402;ENSG00000184990;ENSG00000185624;ENSG00000197635;ENSG00000198561;ENSG00000204713;ENSG00000234127
GO:0051806	entry into cell of other organism involved in symbiotic interaction	19	156	0.0952117	0.593434	ENSG00000078747;ENSG00000080561;ENSG00000099250;ENSG00000116525;ENSG00000121060;ENSG00000121864;ENSG00000124789;ENSG00000141458;ENSG00000154165;ENSG00000154639;ENSG00000166311;ENSG00000167085;ENSG00000173402;ENSG00000184990;ENSG00000185624;ENSG00000197635;ENSG00000198561;ENSG00000204713;ENSG00000234127
GO:0007049	cell cycle	185	1912	0.095276	0.593434	ENSG00000005007;ENSG00000006451;ENSG00000011454;ENSG00000011485;ENSG00000012048;ENSG00000020426;ENSG00000035928;ENSG00000036257;ENSG00000037474;ENSG00000044090;ENSG00000047188;ENSG00000047410;ENSG00000048028;ENSG00000060339;ENSG00000063978;ENSG00000064102;ENSG00000065150;ENSG00000065243;ENSG00000067369;ENSG00000067900;ENSG00000069248;ENSG00000070159;ENSG00000072501;ENSG00000072864;ENSG00000083642…
GO:0051783	regulation of nuclear division	24	205	0.0953421	0.593434	ENSG00000036257;ENSG00000044090;ENSG00000047410;ENSG00000085224;ENSG00000086065;ENSG00000089053;ENSG00000103056;ENSG00000108946;ENSG00000111276;ENSG00000112742;ENSG00000117724;ENSG00000119408;ENSG00000122952;ENSG00000136122;ENSG00000138182;ENSG00000144635;ENSG00000153187;ENSG00000164114;ENSG00000181085;ENSG00000182621;ENSG00000196510;ENSG00000198887;ENSG00000254647;ENSG00000255112
GO:0060255	regulation of macromolecule metabolic process	588	6375	0.0954069	0.593434	ENSG00000001630;ENSG00000003249;ENSG00000003756;ENSG00000005007;ENSG00000006831;ENSG00000008838;ENSG00000009954;ENSG00000011485;ENSG00000012048;ENSG00000020426;ENSG00000025434;ENSG00000028528;ENSG00000032219;ENSG00000034677;ENSG00000035928;ENSG00000036257;ENSG00000037474;ENSG00000047410;ENSG00000047644;ENSG00000049130;ENSG00000050327;ENSG00000055163;ENSG00000055955;ENSG00000057593;ENSG00000057663…
GO:0019216	regulation of lipid metabolic process	43	397	0.095643	0.594468	ENSG00000001630;ENSG00000004799;ENSG00000005882;ENSG00000006831;ENSG00000012048;ENSG00000025434;ENSG00000049239;ENSG00000063601;ENSG00000067064;ENSG00000069482;ENSG00000072310;ENSG00000084676;ENSG00000090857;ENSG00000096717;ENSG00000101255;ENSG00000102910;ENSG00000103056;ENSG00000105851;ENSG00000107331;ENSG00000108424;ENSG00000109320;ENSG00000112033;ENSG00000120915;ENSG00000128699;ENSG00000135046…
GO:0010818	T cell chemotaxis	5	28	0.0959874	0.595304	ENSG00000105851;ENSG00000169248;ENSG00000172939;ENSG00000181284;ENSG00000198648
GO:1902175	regulation of oxidative stress-induced intrinsic apoptotic signaling pathway	5	28	0.0959874	0.595304	ENSG00000096717;ENSG00000100644;ENSG00000140939;ENSG00000185624;ENSG00000254647
GO:2001025	positive regulation of response to drug	5	28	0.0959874	0.595304	ENSG00000067715;ENSG00000069482;ENSG00000118689;ENSG00000168621;ENSG00000169213
GO:0019218	regulation of steroid metabolic process	13	99	0.0964325	0.597357	ENSG00000049239;ENSG00000069482;ENSG00000072310;ENSG00000096717;ENSG00000107331;ENSG00000108424;ENSG00000109320;ENSG00000120915;ENSG00000143365;ENSG00000155158;ENSG00000160179;ENSG00000172893;ENSG00000242366
GO:2000058	regulation of ubiquitin-dependent protein catabolic process	20	166	0.0964589	0.597357	ENSG00000034677;ENSG00000100418;ENSG00000101255;ENSG00000104969;ENSG00000107882;ENSG00000135049;ENSG00000137393;ENSG00000138686;ENSG00000146535;ENSG00000147133;ENSG00000147677;ENSG00000158941;ENSG00000162946;ENSG00000165280;ENSG00000170296;ENSG00000173473;ENSG00000187866;ENSG00000198742;ENSG00000204599;ENSG00000245848
GO:1901699	cellular response to nitrogen compound	69	668	0.0970328	0.600474	ENSG00000002726;ENSG00000004799;ENSG00000005882;ENSG00000012048;ENSG00000033627;ENSG00000044115;ENSG00000065150;ENSG00000067900;ENSG00000072310;ENSG00000084733;ENSG00000085224;ENSG00000086065;ENSG00000090432;ENSG00000092820;ENSG00000096717;ENSG00000096968;ENSG00000100554;ENSG00000100823;ENSG00000101255;ENSG00000102554;ENSG00000103056;ENSG00000103569;ENSG00000103994;ENSG00000104635;ENSG00000105851…
GO:0030218	erythrocyte differentiation	15	118	0.0972268	0.600801	ENSG00000023330;ENSG00000032219;ENSG00000081307;ENSG00000096968;ENSG00000100644;ENSG00000100813;ENSG00000113658;ENSG00000118689;ENSG00000136504;ENSG00000143437;ENSG00000158856;ENSG00000160710;ENSG00000178467;ENSG00000198945;ENSG00000253729
GO:0098732	macromolecule deacylation	15	118	0.0972268	0.600801	ENSG00000072310;ENSG00000073614;ENSG00000096717;ENSG00000100393;ENSG00000100429;ENSG00000105287;ENSG00000123562;ENSG00000156030;ENSG00000158941;ENSG00000160685;ENSG00000163104;ENSG00000167085;ENSG00000171148;ENSG00000174744;ENSG00000198663
GO:2000113	negative regulation of cellular macromolecule biosynthetic process	150	1534	0.0974626	0.601393	ENSG00000005007;ENSG00000012048;ENSG00000025434;ENSG00000032219;ENSG00000035928;ENSG00000036257;ENSG00000047410;ENSG00000047644;ENSG00000060339;ENSG00000065978;ENSG00000067900;ENSG00000072310;ENSG00000083168;ENSG00000085224;ENSG00000086102;ENSG00000088247;ENSG00000092330;ENSG00000092820;ENSG00000094916;ENSG00000095564;ENSG00000096717;ENSG00000100393;ENSG00000100429;ENSG00000100614;ENSG00000100823…
GO:0007088	regulation of mitotic nuclear division	21	176	0.097464	0.601393	ENSG00000036257;ENSG00000044090;ENSG00000047410;ENSG00000085224;ENSG00000086065;ENSG00000089053;ENSG00000103056;ENSG00000111276;ENSG00000112742;ENSG00000117724;ENSG00000119408;ENSG00000122952;ENSG00000136122;ENSG00000138182;ENSG00000144635;ENSG00000153187;ENSG00000164114;ENSG00000196510;ENSG00000198887;ENSG00000254647;ENSG00000255112
GO:0010558	negative regulation of macromolecule biosynthetic process	151	1545	0.097734	0.602622	ENSG00000005007;ENSG00000012048;ENSG00000025434;ENSG00000032219;ENSG00000035928;ENSG00000036257;ENSG00000047410;ENSG00000047644;ENSG00000060339;ENSG00000065978;ENSG00000067900;ENSG00000072310;ENSG00000083168;ENSG00000085224;ENSG00000086102;ENSG00000088247;ENSG00000092330;ENSG00000092820;ENSG00000094916;ENSG00000095564;ENSG00000096717;ENSG00000100393;ENSG00000100429;ENSG00000100614;ENSG00000100823…
GO:0051051	negative regulation of transport	47	439	0.0978989	0.603202	ENSG00000001630;ENSG00000025434;ENSG00000047410;ENSG00000057663;ENSG00000068912;ENSG00000072310;ENSG00000087258;ENSG00000096092;ENSG00000100266;ENSG00000103241;ENSG00000107331;ENSG00000107882;ENSG00000109320;ENSG00000110881;ENSG00000114279;ENSG00000115970;ENSG00000120533;ENSG00000124789;ENSG00000129158;ENSG00000135046;ENSG00000135312;ENSG00000135506;ENSG00000136810;ENSG00000136997;ENSG00000138669…
GO:0048519	negative regulation of biological process	525	5673	0.0979733	0.603223	ENSG00000000003;ENSG00000001630;ENSG00000003249;ENSG00000003756;ENSG00000004799;ENSG00000005007;ENSG00000005020;ENSG00000006831;ENSG00000011485;ENSG00000012048;ENSG00000020426;ENSG00000025434;ENSG00000032219;ENSG00000035928;ENSG00000036257;ENSG00000037474;ENSG00000040531;ENSG00000044115;ENSG00000047188;ENSG00000047410;ENSG00000047644;ENSG00000048028;ENSG00000048392;ENSG00000049130;ENSG00000054277…
GO:0010565	regulation of cellular ketone metabolic process	22	186	0.0982584	0.60426	ENSG00000004799;ENSG00000005882;ENSG00000006831;ENSG00000012048;ENSG00000025434;ENSG00000049239;ENSG00000072310;ENSG00000090857;ENSG00000096717;ENSG00000100764;ENSG00000101255;ENSG00000102910;ENSG00000112033;ENSG00000129084;ENSG00000132423;ENSG00000135046;ENSG00000164951;ENSG00000166148;ENSG00000168389;ENSG00000173208;ENSG00000242366;ENSG00000254647
GO:0009060	aerobic respiration	12	90	0.0983548	0.60426	ENSG00000014919;ENSG00000066855;ENSG00000100644;ENSG00000126267;ENSG00000127184;ENSG00000131055;ENSG00000131828;ENSG00000165280;ENSG00000166411;ENSG00000167985;ENSG00000172340;ENSG00000182199
GO:0034644	cellular response to UV	12	90	0.0983548	0.60426	ENSG00000048028;ENSG00000054277;ENSG00000096717;ENSG00000100393;ENSG00000105894;ENSG00000128829;ENSG00000136997;ENSG00000143751;ENSG00000147133;ENSG00000158290;ENSG00000166311;ENSG00000170734
GO:0010799	regulation of peptidyl-threonine phosphorylation	7	45	0.0984824	0.604608	ENSG00000112640;ENSG00000114867;ENSG00000115263;ENSG00000142192;ENSG00000156194;ENSG00000158856;ENSG00000196632
GO:0042326	negative regulation of phosphorylation	49	460	0.0987728	0.604828	ENSG00000003249;ENSG00000011485;ENSG00000065150;ENSG00000067900;ENSG00000077232;ENSG00000077942;ENSG00000078747;ENSG00000086598;ENSG00000088986;ENSG00000092820;ENSG00000096717;ENSG00000101255;ENSG00000105568;ENSG00000108255;ENSG00000108946;ENSG00000111276;ENSG00000111679;ENSG00000112079;ENSG00000112640;ENSG00000114867;ENSG00000124225;ENSG00000135842;ENSG00000136997;ENSG00000145016;ENSG00000153187…
GO:0009063	cellular amino acid catabolic process	16	128	0.0996473	0.604828	ENSG00000083123;ENSG00000103876;ENSG00000106049;ENSG00000112294;ENSG00000119711;ENSG00000148672;ENSG00000151552;ENSG00000159423;ENSG00000164904;ENSG00000176974;ENSG00000182199;ENSG00000182890;ENSG00000183044;ENSG00000183077;ENSG00000196177;ENSG00000248098
GO:0016236	macroautophagy	37	337	0.0997548	0.604828	ENSG00000033627;ENSG00000057663;ENSG00000081307;ENSG00000088986;ENSG00000096717;ENSG00000099940;ENSG00000100429;ENSG00000100554;ENSG00000100644;ENSG00000108239;ENSG00000115839;ENSG00000132405;ENSG00000132612;ENSG00000136738;ENSG00000139719;ENSG00000141458;ENSG00000143222;ENSG00000144635;ENSG00000145016;ENSG00000153339;ENSG00000155506;ENSG00000155975;ENSG00000158560;ENSG00000165280;ENSG00000165861…
GO:0046677	response to antibiotic	37	337	0.0997548	0.604828	ENSG00000002726;ENSG00000006831;ENSG00000011485;ENSG00000064012;ENSG00000072310;ENSG00000078549;ENSG00000087258;ENSG00000096717;ENSG00000096968;ENSG00000100299;ENSG00000100823;ENSG00000103056;ENSG00000107679;ENSG00000111276;ENSG00000117139;ENSG00000118689;ENSG00000128482;ENSG00000135046;ENSG00000135312;ENSG00000136504;ENSG00000136810;ENSG00000136997;ENSG00000137074;ENSG00000137563;ENSG00000138061…
GO:0051828	entry into other organism involved in symbiotic interaction	19	157	0.099804	0.604828	ENSG00000078747;ENSG00000080561;ENSG00000099250;ENSG00000116525;ENSG00000121060;ENSG00000121864;ENSG00000124789;ENSG00000141458;ENSG00000154165;ENSG00000154639;ENSG00000166311;ENSG00000167085;ENSG00000173402;ENSG00000184990;ENSG00000185624;ENSG00000197635;ENSG00000198561;ENSG00000204713;ENSG00000234127
GO:0010923	negative regulation of phosphatase activity	14	109	0.0998471	0.604828	ENSG00000067900;ENSG00000099991;ENSG00000100982;ENSG00000105894;ENSG00000110925;ENSG00000119321;ENSG00000134318;ENSG00000165861;ENSG00000182676;ENSG00000187446;ENSG00000187866;ENSG00000204569;ENSG00000204619;ENSG00000244219
GO:0006110	regulation of glycolytic process	11	81	0.0999454	0.604828	ENSG00000047410;ENSG00000069248;ENSG00000085415;ENSG00000100393;ENSG00000100644;ENSG00000124789;ENSG00000132182;ENSG00000136997;ENSG00000142192;ENSG00000143437;ENSG00000254647
GO:0045862	positive regulation of proteolysis	41	378	0.100021	0.604828	ENSG00000034677;ENSG00000055163;ENSG00000064012;ENSG00000077942;ENSG00000090432;ENSG00000096717;ENSG00000096968;ENSG00000099968;ENSG00000100764;ENSG00000101255;ENSG00000104969;ENSG00000107020;ENSG00000114742;ENSG00000116106;ENSG00000118965;ENSG00000129521;ENSG00000130340;ENSG00000134318;ENSG00000135049;ENSG00000136997;ENSG00000137393;ENSG00000138686;ENSG00000142192;ENSG00000142552;ENSG00000142867…
GO:0000731	DNA synthesis involved in DNA repair	8	54	0.100766	0.604828	ENSG00000035928;ENSG00000096717;ENSG00000101751;ENSG00000106399;ENSG00000121060;ENSG00000130997;ENSG00000165280;ENSG00000170734
GO:0006778	porphyrin-containing compound metabolic process	8	54	0.100766	0.604828	ENSG00000014919;ENSG00000023330;ENSG00000082641;ENSG00000100104;ENSG00000101856;ENSG00000148218;ENSG00000164039;ENSG00000188690
GO:0016447	somatic recombination of immunoglobulin gene segments	8	54	0.100766	0.604828	ENSG00000067369;ENSG00000109111;ENSG00000116062;ENSG00000122376;ENSG00000152422;ENSG00000161955;ENSG00000175505;ENSG00000253729
GO:0035384	thioester biosynthetic process	8	54	0.100766	0.604828	ENSG00000004799;ENSG00000005882;ENSG00000090857;ENSG00000131473;ENSG00000131828;ENSG00000164951;ENSG00000165996;ENSG00000169710
GO:0071320	cellular response to cAMP	8	54	0.100766	0.604828	ENSG00000092820;ENSG00000100823;ENSG00000103569;ENSG00000105851;ENSG00000127914;ENSG00000129673;ENSG00000142192;ENSG00000158856
GO:0071616	acyl-CoA biosynthetic process	8	54	0.100766	0.604828	ENSG00000004799;ENSG00000005882;ENSG00000090857;ENSG00000131473;ENSG00000131828;ENSG00000164951;ENSG00000165996;ENSG00000169710
GO:0086001	cardiac muscle cell action potential	10	72	0.101049	0.604828	ENSG00000006283;ENSG00000080709;ENSG00000108961;ENSG00000114279;ENSG00000127914;ENSG00000134755;ENSG00000153956;ENSG00000154639;ENSG00000157388;ENSG00000173801
GO:0006264	mitochondrial DNA replication	3	13	0.101077	0.604828	ENSG00000048392;ENSG00000101574;ENSG00000107815
GO:0006703	estrogen biosynthetic process	3	13	0.101077	0.604828	ENSG00000087076;ENSG00000108786;ENSG00000203857
GO:0007171	activation of transmembrane receptor protein tyrosine kinase activity	3	13	0.101077	0.604828	ENSG00000113494;ENSG00000145431;ENSG00000157168
GO:0010867	positive regulation of triglyceride biosynthetic process	3	13	0.101077	0.604828	ENSG00000025434;ENSG00000072310;ENSG00000168389
GO:0010998	regulation of translational initiation by eIF2 alpha phosphorylation	3	13	0.101077	0.604828	ENSG00000086598;ENSG00000128829;ENSG00000158092
GO:0014842	regulation of skeletal muscle satellite cell proliferation	3	13	0.101077	0.604828	ENSG00000096968;ENSG00000112033;ENSG00000177045
GO:0016558	protein import into peroxisome matrix	3	13	0.101077	0.604828	ENSG00000102910;ENSG00000108733;ENSG00000164751
GO:0030949	positive regulation of vascular endothelial growth factor receptor signaling pathway	3	13	0.101077	0.604828	ENSG00000100644;ENSG00000105287;ENSG00000143437
GO:0032530	regulation of microvillus organization	3	13	0.101077	0.604828	ENSG00000092820;ENSG00000102554;ENSG00000120756
GO:0034379	very-low-density lipoprotein particle assembly	3	13	0.101077	0.604828	ENSG00000143761;ENSG00000168389;ENSG00000185624
GO:0035721	intraciliary retrograde transport	3	13	0.101077	0.604828	ENSG00000118965;ENSG00000157796;ENSG00000187240
GO:0035845	photoreceptor cell outer segment organization	3	13	0.101077	0.604828	ENSG00000131697;ENSG00000168389;ENSG00000197579
GO:0045837	negative regulation of membrane potential	3	13	0.101077	0.604828	ENSG00000051620;ENSG00000105894;ENSG00000169230
GO:0046146	tetrahydrobiopterin metabolic process	3	13	0.101077	0.604828	ENSG00000131979;ENSG00000138669;ENSG00000151552
GO:0050872	white fat cell differentiation	3	13	0.101077	0.604828	ENSG00000096717;ENSG00000170323;ENSG00000245848
GO:0072520	seminiferous tubule development	3	13	0.101077	0.604828	ENSG00000085224;ENSG00000114742;ENSG00000169083
GO:0086067	AV node cell to bundle of His cell communication	3	13	0.101077	0.604828	ENSG00000006283;ENSG00000154639;ENSG00000176402
GO:0090085	regulation of protein deubiquitination	3	13	0.101077	0.604828	ENSG00000078747;ENSG00000114742;ENSG00000165280
GO:0098814	spontaneous synaptic transmission	3	13	0.101077	0.604828	ENSG00000067715;ENSG00000142192;ENSG00000158528
GO:1903726	negative regulation of phospholipid metabolic process	3	13	0.101077	0.604828	ENSG00000107331;ENSG00000145016;ENSG00000153395
GO:1990403	embryonic brain development	3	13	0.101077	0.604828	ENSG00000128482;ENSG00000147403;ENSG00000164778
GO:0007423	sensory organ development	59	565	0.101224	0.605281	ENSG00000040531;ENSG00000057663;ENSG00000065320;ENSG00000073711;ENSG00000078246;ENSG00000083857;ENSG00000088930;ENSG00000099250;ENSG00000100053;ENSG00000100362;ENSG00000100644;ENSG00000101938;ENSG00000102104;ENSG00000104313;ENSG00000105419;ENSG00000105717;ENSG00000105738;ENSG00000105894;ENSG00000105996;ENSG00000108255;ENSG00000108784;ENSG00000111049;ENSG00000111276;ENSG00000111678;ENSG00000114391…
GO:0010965	regulation of mitotic sister chromatid separation	9	63	0.101439	0.605333	ENSG00000036257;ENSG00000047410;ENSG00000089053;ENSG00000112742;ENSG00000117724;ENSG00000119408;ENSG00000122952;ENSG00000144635;ENSG00000196510
GO:0046847	filopodium assembly	9	63	0.101439	0.605333	ENSG00000006451;ENSG00000092820;ENSG00000099250;ENSG00000099864;ENSG00000124839;ENSG00000129245;ENSG00000145555;ENSG00000158528;ENSG00000158856
GO:0019941	modification-dependent protein catabolic process	69	670	0.101446	0.605333	ENSG00000034677;ENSG00000036257;ENSG00000044090;ENSG00000048028;ENSG00000063978;ENSG00000068912;ENSG00000072201;ENSG00000077232;ENSG00000078747;ENSG00000078967;ENSG00000085382;ENSG00000089053;ENSG00000096717;ENSG00000100418;ENSG00000100628;ENSG00000100764;ENSG00000100897;ENSG00000101255;ENSG00000104969;ENSG00000105341;ENSG00000107882;ENSG00000108375;ENSG00000114098;ENSG00000116406;ENSG00000120696…
GO:0030029	actin filament-based process	81	797	0.101989	0.608143	ENSG00000006283;ENSG00000006451;ENSG00000017260;ENSG00000036257;ENSG00000044115;ENSG00000050327;ENSG00000055163;ENSG00000067900;ENSG00000072110;ENSG00000072422;ENSG00000077264;ENSG00000080709;ENSG00000083857;ENSG00000092054;ENSG00000092820;ENSG00000096968;ENSG00000099250;ENSG00000100266;ENSG00000101470;ENSG00000108946;ENSG00000108961;ENSG00000111245;ENSG00000113905;ENSG00000114279;ENSG00000120756…
GO:0007417	central nervous system development	104	1042	0.102148	0.608665	ENSG00000020426;ENSG00000039139;ENSG00000040531;ENSG00000044115;ENSG00000067715;ENSG00000072415;ENSG00000072864;ENSG00000078246;ENSG00000084676;ENSG00000085224;ENSG00000087258;ENSG00000088930;ENSG00000088986;ENSG00000099250;ENSG00000100271;ENSG00000100299;ENSG00000100429;ENSG00000100644;ENSG00000102038;ENSG00000105419;ENSG00000105717;ENSG00000105894;ENSG00000105996;ENSG00000107331;ENSG00000107882…
GO:0033043	regulation of organelle organization	133	1354	0.102949	0.613009	ENSG00000005007;ENSG00000012048;ENSG00000020426;ENSG00000036257;ENSG00000044090;ENSG00000047410;ENSG00000050327;ENSG00000055163;ENSG00000057663;ENSG00000063978;ENSG00000064012;ENSG00000067715;ENSG00000067900;ENSG00000072310;ENSG00000072422;ENSG00000072518;ENSG00000073614;ENSG00000077264;ENSG00000085224;ENSG00000086065;ENSG00000089053;ENSG00000090432;ENSG00000092330;ENSG00000092820;ENSG00000096092…
GO:0010952	positive regulation of peptidase activity	23	197	0.103045	0.613153	ENSG00000055163;ENSG00000064012;ENSG00000077942;ENSG00000090432;ENSG00000096717;ENSG00000096968;ENSG00000099968;ENSG00000116106;ENSG00000118965;ENSG00000129521;ENSG00000134318;ENSG00000136997;ENSG00000142192;ENSG00000142552;ENSG00000142867;ENSG00000156574;ENSG00000162736;ENSG00000165280;ENSG00000169230;ENSG00000176884;ENSG00000187094;ENSG00000197168;ENSG00000249915
GO:0034620	cellular response to unfolded protein	18	148	0.10324	0.613887	ENSG00000044090;ENSG00000086598;ENSG00000100196;ENSG00000100393;ENSG00000108433;ENSG00000112530;ENSG00000124783;ENSG00000149428;ENSG00000158092;ENSG00000164463;ENSG00000165280;ENSG00000166340;ENSG00000169344;ENSG00000175215;ENSG00000178607;ENSG00000182934;ENSG00000196396;ENSG00000204843
GO:0071383	cellular response to steroid hormone stimulus	28	247	0.103582	0.615487	ENSG00000011485;ENSG00000012048;ENSG00000012817;ENSG00000081307;ENSG00000096717;ENSG00000096968;ENSG00000100393;ENSG00000103671;ENSG00000110484;ENSG00000112033;ENSG00000117713;ENSG00000118689;ENSG00000124225;ENSG00000130254;ENSG00000135046;ENSG00000141458;ENSG00000147133;ENSG00000151623;ENSG00000153187;ENSG00000156574;ENSG00000160633;ENSG00000167085;ENSG00000167548;ENSG00000168309;ENSG00000169083…
GO:0044242	cellular lipid catabolic process	27	237	0.103691	0.615563	ENSG00000006007;ENSG00000060971;ENSG00000087008;ENSG00000102910;ENSG00000103056;ENSG00000105499;ENSG00000105851;ENSG00000112033;ENSG00000117592;ENSG00000119688;ENSG00000124181;ENSG00000134780;ENSG00000138061;ENSG00000140284;ENSG00000146416;ENSG00000151611;ENSG00000159337;ENSG00000161048;ENSG00000161533;ENSG00000164039;ENSG00000164751;ENSG00000166311;ENSG00000168389;ENSG00000170323;ENSG00000171903…
GO:0035774	positive regulation of insulin secretion involved in cellular response to glucose stimulus	6	37	0.103884	0.615563	ENSG00000088986;ENSG00000100644;ENSG00000112033;ENSG00000115263;ENSG00000160179;ENSG00000185002
GO:0051031	tRNA transport	6	37	0.103884	0.615563	ENSG00000047410;ENSG00000065978;ENSG00000069248;ENSG00000085415;ENSG00000124789;ENSG00000132182
GO:0090313	regulation of protein targeting to membrane	6	37	0.103884	0.615563	ENSG00000111731;ENSG00000158856;ENSG00000174827;ENSG00000187446;ENSG00000197879;ENSG00000198420
GO:0043312	neutrophil degranulation	51	483	0.10481	0.62062	ENSG00000002726;ENSG00000023318;ENSG00000033627;ENSG00000051620;ENSG00000057608;ENSG00000060971;ENSG00000067900;ENSG00000079739;ENSG00000084733;ENSG00000088986;ENSG00000096006;ENSG00000099940;ENSG00000100299;ENSG00000100554;ENSG00000101856;ENSG00000104774;ENSG00000108424;ENSG00000109320;ENSG00000111679;ENSG00000114098;ENSG00000115271;ENSG00000117592;ENSG00000121053;ENSG00000129083;ENSG00000131473…
GO:0042632	cholesterol homeostasis	11	82	0.106719	0.630707	ENSG00000025434;ENSG00000096717;ENSG00000107331;ENSG00000109084;ENSG00000120915;ENSG00000137700;ENSG00000141458;ENSG00000155158;ENSG00000160179;ENSG00000161533;ENSG00000170323
GO:0050688	regulation of defense response to virus	11	82	0.106719	0.630707	ENSG00000000003;ENSG00000078747;ENSG00000090432;ENSG00000128829;ENSG00000129657;ENSG00000132466;ENSG00000135829;ENSG00000149476;ENSG00000159714;ENSG00000160703;ENSG00000163840
GO:0050673	epithelial cell proliferation	43	401	0.107266	0.630707	ENSG00000080618;ENSG00000092330;ENSG00000096717;ENSG00000099250;ENSG00000100644;ENSG00000101940;ENSG00000104313;ENSG00000104760;ENSG00000105287;ENSG00000105894;ENSG00000111276;ENSG00000112033;ENSG00000114742;ENSG00000117139;ENSG00000124181;ENSG00000135862;ENSG00000136997;ENSG00000143437;ENSG00000156574;ENSG00000162736;ENSG00000163082;ENSG00000164022;ENSG00000164252;ENSG00000164619;ENSG00000164751…
GO:2001020	regulation of response to DNA damage stimulus	26	228	0.107702	0.630707	ENSG00000012048;ENSG00000067369;ENSG00000096717;ENSG00000100429;ENSG00000104313;ENSG00000114742;ENSG00000114904;ENSG00000122376;ENSG00000122783;ENSG00000124802;ENSG00000128886;ENSG00000129245;ENSG00000134278;ENSG00000135829;ENSG00000136504;ENSG00000136997;ENSG00000151876;ENSG00000158161;ENSG00000158941;ENSG00000163840;ENSG00000165119;ENSG00000166439;ENSG00000170734;ENSG00000183955;ENSG00000204569…
GO:0051898	negative regulation of protein kinase B signaling	7	46	0.107783	0.630707	ENSG00000090432;ENSG00000096717;ENSG00000101255;ENSG00000107679;ENSG00000108255;ENSG00000173402;ENSG00000249915
GO:0001516	prostaglandin biosynthetic process	5	29	0.10798	0.630707	ENSG00000096717;ENSG00000124212;ENSG00000135046;ENSG00000148344;ENSG00000166148
GO:0019054	modulation by virus of host process	5	29	0.10798	0.630707	ENSG00000064012;ENSG00000090061;ENSG00000108424;ENSG00000128829;ENSG00000160917
GO:0021591	ventricular system development	5	29	0.10798	0.630707	ENSG00000020426;ENSG00000039139;ENSG00000111678;ENSG00000117724;ENSG00000169126
GO:0030194	positive regulation of blood coagulation	5	29	0.10798	0.630707	ENSG00000057593;ENSG00000080618;ENSG00000113905;ENSG00000158856;ENSG00000177119
GO:0031365	N-terminal protein amino acid modification	5	29	0.10798	0.630707	ENSG00000100393;ENSG00000100614;ENSG00000111142;ENSG00000111300;ENSG00000129673
GO:0044788	modulation by host of viral process	5	29	0.10798	0.630707	ENSG00000047188;ENSG00000090061;ENSG00000128829;ENSG00000167085;ENSG00000173599
GO:0045736	negative regulation of cyclin-dependent protein serine/threonine kinase activity	5	29	0.10798	0.630707	ENSG00000065150;ENSG00000111276;ENSG00000168517;ENSG00000185551;ENSG00000245848
GO:0046457	prostanoid biosynthetic process	5	29	0.10798	0.630707	ENSG00000096717;ENSG00000124212;ENSG00000135046;ENSG00000148344;ENSG00000166148
GO:0051953	negative regulation of amine transport	5	29	0.10798	0.630707	ENSG00000135312;ENSG00000149150;ENSG00000169860;ENSG00000183044;ENSG00000198648
GO:0060674	placenta blood vessel development	5	29	0.10798	0.630707	ENSG00000086598;ENSG00000162775;ENSG00000169032;ENSG00000185551;ENSG00000248329
GO:0070979	protein K11-linked ubiquitination	5	29	0.10798	0.630707	ENSG00000063978;ENSG00000078967;ENSG00000089053;ENSG00000186591;ENSG00000196510
GO:1900048	positive regulation of hemostasis	5	29	0.10798	0.630707	ENSG00000057593;ENSG00000080618;ENSG00000113905;ENSG00000158856;ENSG00000177119
GO:0033559	unsaturated fatty acid metabolic process	15	120	0.108237	0.630707	ENSG00000060971;ENSG00000096717;ENSG00000105499;ENSG00000106853;ENSG00000120915;ENSG00000124212;ENSG00000134716;ENSG00000134780;ENSG00000135046;ENSG00000138061;ENSG00000148344;ENSG00000161533;ENSG00000166148;ENSG00000171903;ENSG00000173208
GO:0007398	ectoderm development	4	21	0.108812	0.630707	ENSG00000157557;ENSG00000160685;ENSG00000198742;ENSG00000223501
GO:0007413	axonal fasciculation	4	21	0.108812	0.630707	ENSG00000099250;ENSG00000116106;ENSG00000160007;ENSG00000182580
GO:0010888	negative regulation of lipid storage	4	21	0.108812	0.630707	ENSG00000025434;ENSG00000112033;ENSG00000155158;ENSG00000160179
GO:0032211	negative regulation of telomere maintenance via telomerase	4	21	0.108812	0.630707	ENSG00000092330;ENSG00000121274;ENSG00000135372;ENSG00000153187
GO:0039702	viral budding via host ESCRT complex	4	21	0.108812	0.630707	ENSG00000132612;ENSG00000155975;ENSG00000176428;ENSG00000255112
GO:0042276	error-prone translesion synthesis	4	21	0.108812	0.630707	ENSG00000035928;ENSG00000101751;ENSG00000106399;ENSG00000170734
GO:0042402	cellular biogenic amine catabolic process	4	21	0.108812	0.630707	ENSG00000070214;ENSG00000088826;ENSG00000164904;ENSG00000183077
GO:0045723	positive regulation of fatty acid biosynthetic process	4	21	0.108812	0.630707	ENSG00000025434;ENSG00000135046;ENSG00000166148;ENSG00000173208
GO:0046132	pyrimidine ribonucleoside biosynthetic process	4	21	0.108812	0.630707	ENSG00000047230;ENSG00000084774;ENSG00000103202;ENSG00000114491
GO:0086012	membrane depolarization during cardiac muscle cell action potential	4	21	0.108812	0.630707	ENSG00000006283;ENSG00000108961;ENSG00000153956;ENSG00000157388
GO:0097150	neuronal stem cell population maintenance	4	21	0.108812	0.630707	ENSG00000087087;ENSG00000118689;ENSG00000147316;ENSG00000181449
GO:0097734	extracellular exosome biogenesis	4	21	0.108812	0.630707	ENSG00000103056;ENSG00000132612;ENSG00000136738;ENSG00000185359
GO:0106030	neuron projection fasciculation	4	21	0.108812	0.630707	ENSG00000099250;ENSG00000116106;ENSG00000160007;ENSG00000182580
GO:1902373	negative regulation of mRNA catabolic process	9	64	0.109298	0.632663	ENSG00000065978;ENSG00000121274;ENSG00000135829;ENSG00000151014;ENSG00000153187;ENSG00000155506;ENSG00000158246;ENSG00000168621;ENSG00000180336
GO:1905268	negative regulation of chromatin organization	9	64	0.109298	0.632663	ENSG00000012048;ENSG00000057663;ENSG00000073614;ENSG00000096717;ENSG00000109111;ENSG00000124575;ENSG00000138336;ENSG00000172943;ENSG00000197724
GO:0072331	signal transduction by p53 class mediator	32	289	0.109478	0.633275	ENSG00000005882;ENSG00000012048;ENSG00000048028;ENSG00000048392;ENSG00000083168;ENSG00000085224;ENSG00000088038;ENSG00000092201;ENSG00000096717;ENSG00000100393;ENSG00000106290;ENSG00000106399;ENSG00000110108;ENSG00000111276;ENSG00000118689;ENSG00000124802;ENSG00000128886;ENSG00000136319;ENSG00000141384;ENSG00000144331;ENSG00000145592;ENSG00000147133;ENSG00000151164;ENSG00000164054;ENSG00000165119…
GO:0044257	cellular protein catabolic process	83	822	0.109928	0.635447	ENSG00000034677;ENSG00000036257;ENSG00000044090;ENSG00000048028;ENSG00000063978;ENSG00000064012;ENSG00000068912;ENSG00000072201;ENSG00000077232;ENSG00000078747;ENSG00000078967;ENSG00000085382;ENSG00000089053;ENSG00000092820;ENSG00000096717;ENSG00000100418;ENSG00000100628;ENSG00000100764;ENSG00000100897;ENSG00000101255;ENSG00000102910;ENSG00000104969;ENSG00000105341;ENSG00000107331;ENSG00000107882…
GO:0035967	cellular response to topologically incorrect protein	20	169	0.110298	0.637152	ENSG00000036257;ENSG00000044090;ENSG00000086598;ENSG00000100196;ENSG00000100393;ENSG00000108433;ENSG00000112530;ENSG00000124783;ENSG00000149428;ENSG00000158092;ENSG00000164031;ENSG00000164463;ENSG00000165280;ENSG00000166340;ENSG00000169344;ENSG00000175215;ENSG00000178607;ENSG00000182934;ENSG00000196396;ENSG00000204843
GO:0030072	peptide hormone secretion	29	259	0.110947	0.640468	ENSG00000003147;ENSG00000069482;ENSG00000072310;ENSG00000088986;ENSG00000096968;ENSG00000100644;ENSG00000103056;ENSG00000112033;ENSG00000115263;ENSG00000120533;ENSG00000135046;ENSG00000136802;ENSG00000143195;ENSG00000145242;ENSG00000148672;ENSG00000155380;ENSG00000157388;ENSG00000160179;ENSG00000164022;ENSG00000164038;ENSG00000164182;ENSG00000166263;ENSG00000171135;ENSG00000183044;ENSG00000183682…
GO:0006355	regulation of transcription, DNA-templated	335	3573	0.111223	0.641622	ENSG00000008838;ENSG00000009954;ENSG00000012048;ENSG00000020426;ENSG00000025434;ENSG00000032219;ENSG00000035928;ENSG00000036257;ENSG00000047410;ENSG00000047644;ENSG00000050327;ENSG00000060339;ENSG00000062194;ENSG00000063978;ENSG00000064489;ENSG00000065427;ENSG00000065978;ENSG00000066422;ENSG00000067369;ENSG00000069482;ENSG00000072110;ENSG00000072310;ENSG00000073614;ENSG00000075407;ENSG00000078246…
GO:0045047	protein targeting to ER	14	111	0.111557	0.643114	ENSG00000058262;ENSG00000071082;ENSG00000104969;ENSG00000112306;ENSG00000114391;ENSG00000114850;ENSG00000122026;ENSG00000145592;ENSG00000147403;ENSG00000153037;ENSG00000174780;ENSG00000177954;ENSG00000182934;ENSG00000233927
GO:0071840	cellular component organization or biogenesis	639	6966	0.111671	0.643339	ENSG00000003056;ENSG00000003756;ENSG00000005007;ENSG00000005020;ENSG00000006451;ENSG00000006831;ENSG00000007174;ENSG00000008838;ENSG00000009954;ENSG00000011485;ENSG00000012048;ENSG00000012817;ENSG00000014919;ENSG00000017260;ENSG00000020426;ENSG00000023228;ENSG00000023330;ENSG00000025434;ENSG00000028528;ENSG00000032219;ENSG00000033627;ENSG00000034677;ENSG00000034693;ENSG00000035928;ENSG00000036257…
GO:0051222	positive regulation of protein transport	34	310	0.111758	0.643401	ENSG00000017260;ENSG00000047410;ENSG00000050327;ENSG00000065150;ENSG00000088986;ENSG00000092820;ENSG00000096968;ENSG00000100644;ENSG00000101337;ENSG00000104783;ENSG00000111731;ENSG00000112033;ENSG00000115263;ENSG00000134072;ENSG00000136802;ENSG00000138182;ENSG00000143761;ENSG00000148672;ENSG00000152700;ENSG00000160179;ENSG00000164463;ENSG00000168539;ENSG00000168615;ENSG00000170348;ENSG00000173801…
GO:0009746	response to hexose	24	209	0.111877	0.64365	ENSG00000006831;ENSG00000072310;ENSG00000080618;ENSG00000088986;ENSG00000100644;ENSG00000104635;ENSG00000107815;ENSG00000111276;ENSG00000112033;ENSG00000115211;ENSG00000115263;ENSG00000118689;ENSG00000118965;ENSG00000120533;ENSG00000137700;ENSG00000143195;ENSG00000145242;ENSG00000160179;ENSG00000164038;ENSG00000164182;ENSG00000166263;ENSG00000171135;ENSG00000178607;ENSG00000185002
GO:0050714	positive regulation of protein secretion	17	140	0.11205	0.64421	ENSG00000088986;ENSG00000092820;ENSG00000096968;ENSG00000100644;ENSG00000104783;ENSG00000112033;ENSG00000115263;ENSG00000136802;ENSG00000143761;ENSG00000148672;ENSG00000160179;ENSG00000168615;ENSG00000170348;ENSG00000181031;ENSG00000183044;ENSG00000185002;ENSG00000214274
GO:0006810	transport	473	5108	0.112498	0.646348	ENSG00000001630;ENSG00000002726;ENSG00000002834;ENSG00000003056;ENSG00000003147;ENSG00000005007;ENSG00000006283;ENSG00000006451;ENSG00000006831;ENSG00000011454;ENSG00000014919;ENSG00000015520;ENSG00000017260;ENSG00000023318;ENSG00000025434;ENSG00000028528;ENSG00000033627;ENSG00000034693;ENSG00000036257;ENSG00000037474;ENSG00000040531;ENSG00000046647;ENSG00000047410;ENSG00000050327;ENSG00000051620…
GO:0051234	establishment of localization	487	5265	0.113242	0.650189	ENSG00000001630;ENSG00000002726;ENSG00000002834;ENSG00000003056;ENSG00000003147;ENSG00000005007;ENSG00000006283;ENSG00000006451;ENSG00000006831;ENSG00000011454;ENSG00000014919;ENSG00000015520;ENSG00000017260;ENSG00000023318;ENSG00000025434;ENSG00000028528;ENSG00000033627;ENSG00000034693;ENSG00000036257;ENSG00000037474;ENSG00000039139;ENSG00000040531;ENSG00000046647;ENSG00000047410;ENSG00000050327…
GO:1903506	regulation of nucleic acid-templated transcription	335	3575	0.113468	0.651044	ENSG00000008838;ENSG00000009954;ENSG00000012048;ENSG00000020426;ENSG00000025434;ENSG00000032219;ENSG00000035928;ENSG00000036257;ENSG00000047410;ENSG00000047644;ENSG00000050327;ENSG00000060339;ENSG00000062194;ENSG00000063978;ENSG00000064489;ENSG00000065427;ENSG00000065978;ENSG00000066422;ENSG00000067369;ENSG00000069482;ENSG00000072110;ENSG00000072310;ENSG00000073614;ENSG00000075407;ENSG00000078246…
GO:0030811	regulation of nucleotide catabolic process	11	83	0.113752	0.651617	ENSG00000047410;ENSG00000069248;ENSG00000085415;ENSG00000100393;ENSG00000100644;ENSG00000124789;ENSG00000132182;ENSG00000136997;ENSG00000142192;ENSG00000143437;ENSG00000254647
GO:0055092	sterol homeostasis	11	83	0.113752	0.651617	ENSG00000025434;ENSG00000096717;ENSG00000107331;ENSG00000109084;ENSG00000120915;ENSG00000137700;ENSG00000141458;ENSG00000155158;ENSG00000160179;ENSG00000161533;ENSG00000170323
GO:0060249	anatomical structure homeostasis	48	455	0.113829	0.651617	ENSG00000004799;ENSG00000005007;ENSG00000016402;ENSG00000035928;ENSG00000085224;ENSG00000092330;ENSG00000100644;ENSG00000100726;ENSG00000100823;ENSG00000106399;ENSG00000111837;ENSG00000121274;ENSG00000127419;ENSG00000129566;ENSG00000131697;ENSG00000133703;ENSG00000135312;ENSG00000135338;ENSG00000135372;ENSG00000136997;ENSG00000138821;ENSG00000142552;ENSG00000143195;ENSG00000151876;ENSG00000153187…
GO:0002209	behavioral defense response	6	38	0.114648	0.651617	ENSG00000100393;ENSG00000110881;ENSG00000114867;ENSG00000153930;ENSG00000187094;ENSG00000197635
GO:0015682	ferric iron transport	6	38	0.114648	0.651617	ENSG00000033627;ENSG00000100554;ENSG00000115107;ENSG00000157214;ENSG00000174236;ENSG00000250565
GO:0032941	secretion by tissue	6	38	0.114648	0.651617	ENSG00000025434;ENSG00000057663;ENSG00000104783;ENSG00000168539;ENSG00000174885;ENSG00000198648
GO:0044068	modulation by symbiont of host cellular process	6	38	0.114648	0.651617	ENSG00000064012;ENSG00000090061;ENSG00000108424;ENSG00000128829;ENSG00000160917;ENSG00000204713
GO:0051567	histone H3-K9 methylation	6	38	0.114648	0.651617	ENSG00000012048;ENSG00000032219;ENSG00000085224;ENSG00000096717;ENSG00000142025;ENSG00000178409
GO:0072512	trivalent inorganic cation transport	6	38	0.114648	0.651617	ENSG00000033627;ENSG00000100554;ENSG00000115107;ENSG00000157214;ENSG00000174236;ENSG00000250565
GO:2001171	positive regulation of ATP biosynthetic process	6	38	0.114648	0.651617	ENSG00000100644;ENSG00000136997;ENSG00000142192;ENSG00000143437;ENSG00000165280;ENSG00000254647
GO:0007265	Ras protein signal transduction	38	352	0.115278	0.651617	ENSG00000006451;ENSG00000036257;ENSG00000048028;ENSG00000049130;ENSG00000065320;ENSG00000067900;ENSG00000085382;ENSG00000096968;ENSG00000099250;ENSG00000105851;ENSG00000107862;ENSG00000108424;ENSG00000108961;ENSG00000111737;ENSG00000114547;ENSG00000116133;ENSG00000120063;ENSG00000120696;ENSG00000120907;ENSG00000125637;ENSG00000132694;ENSG00000133703;ENSG00000134318;ENSG00000136279;ENSG00000146535…
GO:0042246	tissue regeneration	10	74	0.115902	0.651617	ENSG00000102554;ENSG00000105894;ENSG00000111046;ENSG00000111276;ENSG00000112033;ENSG00000133067;ENSG00000135046;ENSG00000135605;ENSG00000173402;ENSG00000181449
GO:0042274	ribosomal small subunit biogenesis	10	74	0.115902	0.651617	ENSG00000065183;ENSG00000112578;ENSG00000119285;ENSG00000132591;ENSG00000135372;ENSG00000164934;ENSG00000165792;ENSG00000177954;ENSG00000233927;ENSG00000253729
GO:0090276	regulation of peptide hormone secretion	25	220	0.116185	0.651617	ENSG00000003147;ENSG00000072310;ENSG00000088986;ENSG00000096968;ENSG00000100644;ENSG00000112033;ENSG00000115263;ENSG00000120533;ENSG00000136802;ENSG00000145242;ENSG00000148672;ENSG00000155380;ENSG00000157388;ENSG00000160179;ENSG00000164022;ENSG00000164038;ENSG00000164182;ENSG00000166263;ENSG00000171135;ENSG00000183044;ENSG00000183682;ENSG00000185002;ENSG00000197635;ENSG00000198643;ENSG00000254647
GO:0061136	regulation of proteasomal protein catabolic process	23	200	0.116239	0.651617	ENSG00000034677;ENSG00000068912;ENSG00000100418;ENSG00000100764;ENSG00000101255;ENSG00000104969;ENSG00000135506;ENSG00000136159;ENSG00000137393;ENSG00000138686;ENSG00000146535;ENSG00000147133;ENSG00000147677;ENSG00000148218;ENSG00000158941;ENSG00000165280;ENSG00000170296;ENSG00000172046;ENSG00000172775;ENSG00000173473;ENSG00000187866;ENSG00000204599;ENSG00000245848
GO:0006163	purine nucleotide metabolic process	61	592	0.116474	0.651617	ENSG00000004799;ENSG00000005882;ENSG00000014919;ENSG00000023228;ENSG00000040531;ENSG00000047410;ENSG00000069248;ENSG00000076685;ENSG00000079739;ENSG00000085415;ENSG00000090857;ENSG00000092054;ENSG00000100393;ENSG00000100644;ENSG00000101911;ENSG00000102144;ENSG00000103202;ENSG00000111669;ENSG00000113231;ENSG00000124217;ENSG00000124789;ENSG00000126267;ENSG00000127184;ENSG00000131055;ENSG00000131473…
GO:0045600	positive regulation of fat cell differentiation	9	65	0.117487	0.651617	ENSG00000102554;ENSG00000112033;ENSG00000139668;ENSG00000151014;ENSG00000153187;ENSG00000160685;ENSG00000161048;ENSG00000245848;ENSG00000254647
GO:0048207	vesicle targeting, rough ER to cis-Golgi	9	65	0.117487	0.651617	ENSG00000036257;ENSG00000086598;ENSG00000108433;ENSG00000114745;ENSG00000152700;ENSG00000170348;ENSG00000176986;ENSG00000181085;ENSG00000249915
GO:0048208	COPII vesicle coating	9	65	0.117487	0.651617	ENSG00000036257;ENSG00000086598;ENSG00000108433;ENSG00000114745;ENSG00000152700;ENSG00000170348;ENSG00000176986;ENSG00000181085;ENSG00000249915
GO:0051306	mitotic sister chromatid separation	9	65	0.117487	0.651617	ENSG00000036257;ENSG00000047410;ENSG00000089053;ENSG00000112742;ENSG00000117724;ENSG00000119408;ENSG00000122952;ENSG00000144635;ENSG00000196510
GO:1903201	regulation of oxidative stress-induced cell death	9	65	0.117487	0.651617	ENSG00000096717;ENSG00000100644;ENSG00000101951;ENSG00000115365;ENSG00000118689;ENSG00000136810;ENSG00000140939;ENSG00000185624;ENSG00000254647
GO:1904589	regulation of protein import	9	65	0.117487	0.651617	ENSG00000047410;ENSG00000050327;ENSG00000065150;ENSG00000096968;ENSG00000107882;ENSG00000168734;ENSG00000173801;ENSG00000187446;ENSG00000203965
GO:0080135	regulation of cellular response to stress	76	751	0.11749	0.651617	ENSG00000012048;ENSG00000025434;ENSG00000047410;ENSG00000050327;ENSG00000065978;ENSG00000067369;ENSG00000068912;ENSG00000069248;ENSG00000078747;ENSG00000085415;ENSG00000086598;ENSG00000090432;ENSG00000092820;ENSG00000096717;ENSG00000100393;ENSG00000100429;ENSG00000100644;ENSG00000101951;ENSG00000104313;ENSG00000104969;ENSG00000105894;ENSG00000106399;ENSG00000114742;ENSG00000114867;ENSG00000114904…
GO:0007595	lactation	7	47	0.117535	0.651617	ENSG00000084676;ENSG00000084774;ENSG00000100644;ENSG00000113494;ENSG00000114491;ENSG00000159399;ENSG00000160685
GO:0032527	protein exit from endoplasmic reticulum	7	47	0.117535	0.651617	ENSG00000068912;ENSG00000101337;ENSG00000108961;ENSG00000135506;ENSG00000152700;ENSG00000165280;ENSG00000168936
GO:0043124	negative regulation of I-kappaB kinase/NF-kappaB signaling	7	47	0.117535	0.651617	ENSG00000064012;ENSG00000096717;ENSG00000100614;ENSG00000160703;ENSG00000174885;ENSG00000204599;ENSG00000213889
GO:0001938	positive regulation of endothelial cell proliferation	12	93	0.118029	0.651617	ENSG00000096717;ENSG00000099250;ENSG00000100644;ENSG00000105287;ENSG00000124181;ENSG00000143437;ENSG00000164252;ENSG00000165197;ENSG00000198753;ENSG00000214274;ENSG00000248329;ENSG00000249915
GO:0032608	interferon-beta production	8	56	0.118198	0.651617	ENSG00000013503;ENSG00000115267;ENSG00000135829;ENSG00000148606;ENSG00000160703;ENSG00000168495;ENSG00000169871;ENSG00000183735
GO:0032648	regulation of interferon-beta production	8	56	0.118198	0.651617	ENSG00000013503;ENSG00000115267;ENSG00000135829;ENSG00000148606;ENSG00000160703;ENSG00000168495;ENSG00000169871;ENSG00000183735
GO:0048872	homeostasis of number of cells	30	271	0.118241	0.651617	ENSG00000023330;ENSG00000032219;ENSG00000049130;ENSG00000081307;ENSG00000096968;ENSG00000100485;ENSG00000100644;ENSG00000100813;ENSG00000113658;ENSG00000114742;ENSG00000118689;ENSG00000133703;ENSG00000135046;ENSG00000136504;ENSG00000137700;ENSG00000142867;ENSG00000143195;ENSG00000143437;ENSG00000153208;ENSG00000157514;ENSG00000158856;ENSG00000160710;ENSG00000161048;ENSG00000162736;ENSG00000166086…
GO:0001935	endothelial cell proliferation	18	151	0.11867	0.651617	ENSG00000096717;ENSG00000099250;ENSG00000100644;ENSG00000105287;ENSG00000124181;ENSG00000143437;ENSG00000164022;ENSG00000164252;ENSG00000164619;ENSG00000165197;ENSG00000173482;ENSG00000178607;ENSG00000183943;ENSG00000185551;ENSG00000198753;ENSG00000214274;ENSG00000248329;ENSG00000249915
GO:0002283	neutrophil activation involved in immune response	51	488	0.118901	0.651617	ENSG00000002726;ENSG00000023318;ENSG00000033627;ENSG00000051620;ENSG00000057608;ENSG00000060971;ENSG00000067900;ENSG00000079739;ENSG00000084733;ENSG00000088986;ENSG00000096006;ENSG00000099940;ENSG00000100299;ENSG00000100554;ENSG00000101856;ENSG00000104774;ENSG00000108424;ENSG00000109320;ENSG00000111679;ENSG00000114098;ENSG00000115271;ENSG00000117592;ENSG00000121053;ENSG00000129083;ENSG00000131473…
GO:0022618	ribonucleoprotein complex assembly	28	251	0.119397	0.651617	ENSG00000003756;ENSG00000046647;ENSG00000067248;ENSG00000079785;ENSG00000096063;ENSG00000099995;ENSG00000101343;ENSG00000110107;ENSG00000114391;ENSG00000117174;ENSG00000131653;ENSG00000132591;ENSG00000135829;ENSG00000137876;ENSG00000140939;ENSG00000147403;ENSG00000147677;ENSG00000149100;ENSG00000151014;ENSG00000160710;ENSG00000167088;ENSG00000169371;ENSG00000177954;ENSG00000179409;ENSG00000205609…
GO:0045666	positive regulation of neuron differentiation	40	374	0.119958	0.651617	ENSG00000044090;ENSG00000065320;ENSG00000067715;ENSG00000072518;ENSG00000077264;ENSG00000084676;ENSG00000090432;ENSG00000099250;ENSG00000100393;ENSG00000101126;ENSG00000105894;ENSG00000110107;ENSG00000110321;ENSG00000114867;ENSG00000116106;ENSG00000128482;ENSG00000134072;ENSG00000136279;ENSG00000140262;ENSG00000143761;ENSG00000144355;ENSG00000144674;ENSG00000151917;ENSG00000157240;ENSG00000158092…
GO:0050806	positive regulation of synaptic transmission	20	171	0.120172	0.651617	ENSG00000067715;ENSG00000105894;ENSG00000108852;ENSG00000115839;ENSG00000116106;ENSG00000120907;ENSG00000128829;ENSG00000142192;ENSG00000154146;ENSG00000158528;ENSG00000162736;ENSG00000168309;ENSG00000169213;ENSG00000171603;ENSG00000176884;ENSG00000183044;ENSG00000189056;ENSG00000196338;ENSG00000204314;ENSG00000254647
GO:0000278	mitotic cell cycle	106	1073	0.120407	0.651617	ENSG00000011485;ENSG00000012048;ENSG00000020426;ENSG00000036257;ENSG00000044090;ENSG00000047188;ENSG00000047410;ENSG00000064102;ENSG00000065243;ENSG00000067900;ENSG00000069248;ENSG00000070159;ENSG00000072501;ENSG00000072864;ENSG00000083642;ENSG00000085224;ENSG00000085415;ENSG00000085840;ENSG00000086065;ENSG00000088038;ENSG00000088986;ENSG00000089053;ENSG00000092036;ENSG00000096717;ENSG00000100393…
GO:0009263	deoxyribonucleotide biosynthetic process	3	14	0.120553	0.651617	ENSG00000048392;ENSG00000156110;ENSG00000156136
GO:0030948	negative regulation of vascular endothelial growth factor receptor signaling pathway	3	14	0.120553	0.651617	ENSG00000185359;ENSG00000196396;ENSG00000249915
GO:0033235	positive regulation of protein sumoylation	3	14	0.120553	0.651617	ENSG00000090432;ENSG00000100302;ENSG00000143437
GO:0035437	maintenance of protein localization in endoplasmic reticulum	3	14	0.120553	0.651617	ENSG00000100196;ENSG00000135506;ENSG00000157916
GO:0042921	glucocorticoid receptor signaling pathway	3	14	0.120553	0.651617	ENSG00000011485;ENSG00000117713;ENSG00000167085
GO:0042983	amyloid precursor protein biosynthetic process	3	14	0.120553	0.651617	ENSG00000107331;ENSG00000135916;ENSG00000162736
GO:0042984	regulation of amyloid precursor protein biosynthetic process	3	14	0.120553	0.651617	ENSG00000107331;ENSG00000135916;ENSG00000162736
GO:0043173	nucleotide salvage	3	14	0.120553	0.651617	ENSG00000133805;ENSG00000156110;ENSG00000157353
GO:0045842	positive regulation of mitotic metaphase/anaphase transition	3	14	0.120553	0.651617	ENSG00000036257;ENSG00000089053;ENSG00000196510
GO:0060397	JAK-STAT cascade involved in growth hormone signaling pathway	3	14	0.120553	0.651617	ENSG00000096968;ENSG00000113494;ENSG00000196396
GO:0098787	mRNA cleavage involved in mRNA processing	3	14	0.120553	0.651617	ENSG00000145216;ENSG00000160917;ENSG00000178607
GO:1900025	negative regulation of substrate adhesion-dependent cell spreading	3	14	0.120553	0.651617	ENSG00000077942;ENSG00000158856;ENSG00000179051
GO:1901970	positive regulation of mitotic sister chromatid separation	3	14	0.120553	0.651617	ENSG00000036257;ENSG00000089053;ENSG00000196510
GO:1903909	regulation of receptor clustering	3	14	0.120553	0.651617	ENSG00000105894;ENSG00000134569;ENSG00000188803
GO:1904293	negative regulation of ERAD pathway	3	14	0.120553	0.651617	ENSG00000068912;ENSG00000104969;ENSG00000135506
GO:2000774	positive regulation of cellular senescence	3	14	0.120553	0.651617	ENSG00000096717;ENSG00000124802;ENSG00000133703
GO:0006829	zinc ion transport	5	30	0.120664	0.651617	ENSG00000104154;ENSG00000104635;ENSG00000112473;ENSG00000133195;ENSG00000138821
GO:0010586	miRNA metabolic process	5	30	0.120664	0.651617	ENSG00000088247;ENSG00000109320;ENSG00000121274;ENSG00000124571;ENSG00000197157
GO:0032770	positive regulation of monooxygenase activity	5	30	0.120664	0.651617	ENSG00000100644;ENSG00000131979;ENSG00000133703;ENSG00000168621;ENSG00000254647
GO:0045648	positive regulation of erythrocyte differentiation	5	30	0.120664	0.651617	ENSG00000100644;ENSG00000118689;ENSG00000136504;ENSG00000143437;ENSG00000253729
GO:0045948	positive regulation of translational initiation	5	30	0.120664	0.651617	ENSG00000067248;ENSG00000121774;ENSG00000128829;ENSG00000155506;ENSG00000158092
GO:0050820	positive regulation of coagulation	5	30	0.120664	0.651617	ENSG00000057593;ENSG00000080618;ENSG00000113905;ENSG00000158856;ENSG00000177119
GO:1904030	negative regulation of cyclin-dependent protein kinase activity	5	30	0.120664	0.651617	ENSG00000065150;ENSG00000111276;ENSG00000168517;ENSG00000185551;ENSG00000245848
GO:0001542	ovulation from ovarian follicle	2	7	0.121762	0.651617	ENSG00000096717;ENSG00000118689
GO:0003096	renal sodium ion transport	2	7	0.121762	0.651617	ENSG00000102316;ENSG00000169344
GO:0003310	pancreatic A cell differentiation	2	7	0.121762	0.651617	ENSG00000173404;ENSG00000185002
GO:0006578	amino-acid betaine biosynthetic process	2	7	0.121762	0.651617	ENSG00000164904;ENSG00000176974
GO:0006729	tetrahydrobiopterin biosynthetic process	2	7	0.121762	0.651617	ENSG00000131979;ENSG00000151552
GO:0008611	ether lipid biosynthetic process	2	7	0.121762	0.651617	ENSG00000116906;ENSG00000169710
GO:0014883	transition between fast and slow fiber	2	7	0.121762	0.651617	ENSG00000092054;ENSG00000159173
GO:0015871	choline transport	2	7	0.121762	0.651617	ENSG00000070214;ENSG00000129657
GO:0019563	glycerol catabolic process	2	7	0.121762	0.651617	ENSG00000111669;ENSG00000149476
GO:0021910	smoothened signaling pathway involved in ventral spinal cord patterning	2	7	0.121762	0.651617	ENSG00000078246;ENSG00000107882
GO:0030091	protein repair	2	7	0.121762	0.651617	ENSG00000120265;ENSG00000175806
GO:0031394	positive regulation of prostaglandin biosynthetic process	2	7	0.121762	0.651617	ENSG00000135046;ENSG00000166148
GO:0032241	positive regulation of nucleobase-containing compound transport	2	7	0.121762	0.651617	ENSG00000121774;ENSG00000135829
GO:0032261	purine nucleotide salvage	2	7	0.121762	0.651617	ENSG00000133805;ENSG00000156110
GO:0032532	regulation of microvillus length	2	7	0.121762	0.651617	ENSG00000092820;ENSG00000120756
GO:0033206	meiotic cytokinesis	2	7	0.121762	0.651617	ENSG00000134278;ENSG00000157060
GO:0033299	secretion of lysosomal enzymes	2	7	0.121762	0.651617	ENSG00000003056;ENSG00000025434
GO:0033603	positive regulation of dopamine secretion	2	7	0.121762	0.651617	ENSG00000067715;ENSG00000168621
GO:0035022	positive regulation of Rac protein signal transduction	2	7	0.121762	0.651617	ENSG00000105851;ENSG00000133703
GO:0035507	regulation of myosin-light-chain-phosphatase activity	2	7	0.121762	0.651617	ENSG00000067900;ENSG00000134318
GO:0039533	regulation of MDA-5 signaling pathway	2	7	0.121762	0.651617	ENSG00000132466;ENSG00000149476
GO:0043634	polyadenylation-dependent ncRNA catabolic process	2	7	0.121762	0.651617	ENSG00000120699;ENSG00000121274
GO:0045542	positive regulation of cholesterol biosynthetic process	2	7	0.121762	0.651617	ENSG00000072310;ENSG00000160179
GO:0046504	glycerol ether biosynthetic process	2	7	0.121762	0.651617	ENSG00000116906;ENSG00000169710
GO:0046654	tetrahydrofolate biosynthetic process	2	7	0.121762	0.651617	ENSG00000131979;ENSG00000159131
GO:0051096	positive regulation of helicase activity	2	7	0.121762	0.651617	ENSG00000116062;ENSG00000145736
GO:0051351	positive regulation of ligase activity	2	7	0.121762	0.651617	ENSG00000152422;ENSG00000187736
GO:0051597	response to methylmercury	2	7	0.121762	0.651617	ENSG00000100299;ENSG00000148218
GO:0060073	micturition	2	7	0.121762	0.651617	ENSG00000120907;ENSG00000169344
GO:0061669	spontaneous neurotransmitter secretion	2	7	0.121762	0.651617	ENSG00000067715;ENSG00000158528
GO:0070459	prolactin secretion	2	7	0.121762	0.651617	ENSG00000135046;ENSG00000183044
GO:0086028	bundle of His cell to Purkinje myocyte signaling	2	7	0.121762	0.651617	ENSG00000108961;ENSG00000153956
GO:0086043	bundle of His cell action potential	2	7	0.121762	0.651617	ENSG00000108961;ENSG00000153956
GO:0090232	positive regulation of spindle checkpoint	2	7	0.121762	0.651617	ENSG00000047410;ENSG00000144635
GO:0090240	positive regulation of histone H4 acetylation	2	7	0.121762	0.651617	ENSG00000012048;ENSG00000136504
GO:0090267	positive regulation of mitotic cell cycle spindle assembly checkpoint	2	7	0.121762	0.651617	ENSG00000047410;ENSG00000144635
GO:0097384	cellular lipid biosynthetic process	2	7	0.121762	0.651617	ENSG00000116906;ENSG00000169710
GO:0106120	positive regulation of sterol biosynthetic process	2	7	0.121762	0.651617	ENSG00000072310;ENSG00000160179
GO:0150003	regulation of spontaneous synaptic transmission	2	7	0.121762	0.651617	ENSG00000142192;ENSG00000158528
GO:1900038	negative regulation of cellular response to hypoxia	2	7	0.121762	0.651617	ENSG00000140939;ENSG00000149428
GO:1900125	regulation of hyaluronan biosynthetic process	2	7	0.121762	0.651617	ENSG00000103056;ENSG00000109320
GO:1902961	positive regulation of aspartic-type endopeptidase activity involved in amyloid precursor protein catabolic process	2	7	0.121762	0.651617	ENSG00000116106;ENSG00000134318
GO:1903003	positive regulation of protein deubiquitination	2	7	0.121762	0.651617	ENSG00000114742;ENSG00000165280
GO:1903911	positive regulation of receptor clustering	2	7	0.121762	0.651617	ENSG00000105894;ENSG00000134569
GO:1904587	response to glycoprotein	2	7	0.121762	0.651617	ENSG00000057593;ENSG00000116406
GO:1990144	intrinsic apoptotic signaling pathway in response to hypoxia	2	7	0.121762	0.651617	ENSG00000140939;ENSG00000149428
GO:1990481	mRNA pseudouridine synthesis	2	7	0.121762	0.651617	ENSG00000110060;ENSG00000165832
GO:2000210	positive regulation of anoikis	2	7	0.121762	0.651617	ENSG00000108255;ENSG00000174744
GO:0010628	positive regulation of gene expression	203	2128	0.12244	0.654836	ENSG00000008838;ENSG00000009954;ENSG00000012048;ENSG00000025434;ENSG00000032219;ENSG00000035928;ENSG00000060339;ENSG00000062194;ENSG00000063244;ENSG00000063978;ENSG00000064489;ENSG00000065427;ENSG00000065978;ENSG00000067248;ENSG00000067369;ENSG00000067900;ENSG00000069482;ENSG00000072110;ENSG00000072310;ENSG00000073614;ENSG00000077942;ENSG00000080561;ENSG00000080603;ENSG00000081692;ENSG00000083168…
GO:0007010	cytoskeleton organization	142	1463	0.122555	0.655041	ENSG00000006451;ENSG00000012048;ENSG00000017260;ENSG00000034677;ENSG00000036257;ENSG00000039139;ENSG00000044090;ENSG00000044115;ENSG00000047410;ENSG00000050327;ENSG00000055163;ENSG00000063978;ENSG00000064102;ENSG00000067900;ENSG00000069248;ENSG00000072110;ENSG00000072422;ENSG00000072501;ENSG00000072518;ENSG00000072864;ENSG00000077264;ENSG00000083857;ENSG00000085224;ENSG00000085415;ENSG00000086065…
GO:0008286	insulin receptor signaling pathway	17	142	0.123093	0.657501	ENSG00000004799;ENSG00000005882;ENSG00000033627;ENSG00000072310;ENSG00000096717;ENSG00000100554;ENSG00000103994;ENSG00000104635;ENSG00000111731;ENSG00000148730;ENSG00000158092;ENSG00000160685;ENSG00000166263;ENSG00000173473;ENSG00000196396;ENSG00000250565;ENSG00000254647
GO:0002446	neutrophil mediated immunity	52	500	0.123446	0.658705	ENSG00000002726;ENSG00000023318;ENSG00000033627;ENSG00000051620;ENSG00000057608;ENSG00000060971;ENSG00000067900;ENSG00000079739;ENSG00000084733;ENSG00000088986;ENSG00000096006;ENSG00000099940;ENSG00000100299;ENSG00000100554;ENSG00000101856;ENSG00000104774;ENSG00000108424;ENSG00000109320;ENSG00000111679;ENSG00000114098;ENSG00000115271;ENSG00000117592;ENSG00000121053;ENSG00000129083;ENSG00000131473…
GO:0006488	dolichol-linked oligosaccharide biosynthetic process	4	22	0.12417	0.658705	ENSG00000088035;ENSG00000117682;ENSG00000139133;ENSG00000182858
GO:0007617	mating behavior	4	22	0.12417	0.658705	ENSG00000084676;ENSG00000142192;ENSG00000166148;ENSG00000169676
GO:0009220	pyrimidine ribonucleotide biosynthetic process	4	22	0.12417	0.658705	ENSG00000047230;ENSG00000084774;ENSG00000103202;ENSG00000114491
GO:0009310	amine catabolic process	4	22	0.12417	0.658705	ENSG00000070214;ENSG00000088826;ENSG00000164904;ENSG00000183077
GO:0035020	regulation of Rac protein signal transduction	4	22	0.12417	0.658705	ENSG00000105851;ENSG00000120696;ENSG00000133703;ENSG00000170296
GO:0048025	negative regulation of mRNA splicing, via spliceosome	4	22	0.12417	0.658705	ENSG00000063244;ENSG00000100813;ENSG00000165119;ENSG00000205937
GO:0051412	response to corticosterone	4	22	0.12417	0.658705	ENSG00000118689;ENSG00000129673;ENSG00000166148;ENSG00000203857
GO:0051589	negative regulation of neurotransmitter transport	4	22	0.12417	0.658705	ENSG00000110881;ENSG00000135312;ENSG00000158528;ENSG00000183044
GO:0060117	auditory receptor cell development	4	22	0.12417	0.658705	ENSG00000120756;ENSG00000165091;ENSG00000184564;ENSG00000204928
GO:0070987	error-free translesion synthesis	4	22	0.12417	0.658705	ENSG00000035928;ENSG00000106399;ENSG00000165280;ENSG00000170734
GO:0032270	positive regulation of cellular protein metabolic process	157	1627	0.124328	0.659133	ENSG00000006831;ENSG00000012048;ENSG00000020426;ENSG00000025434;ENSG00000034677;ENSG00000036257;ENSG00000049130;ENSG00000050327;ENSG00000055163;ENSG00000064012;ENSG00000067248;ENSG00000067900;ENSG00000072310;ENSG00000072518;ENSG00000077264;ENSG00000077942;ENSG00000081692;ENSG00000090061;ENSG00000090432;ENSG00000092820;ENSG00000096717;ENSG00000096968;ENSG00000099250;ENSG00000099968;ENSG00000100302…
GO:0034504	protein localization to nucleus	32	293	0.124571	0.660011	ENSG00000044115;ENSG00000047410;ENSG00000064102;ENSG00000064419;ENSG00000065150;ENSG00000069248;ENSG00000086200;ENSG00000096968;ENSG00000105576;ENSG00000107882;ENSG00000108424;ENSG00000112578;ENSG00000119760;ENSG00000124207;ENSG00000124789;ENSG00000136504;ENSG00000136810;ENSG00000143337;ENSG00000151876;ENSG00000153187;ENSG00000160710;ENSG00000163840;ENSG00000165632;ENSG00000168734;ENSG00000169371…
GO:0022607	cellular component assembly	291	3098	0.124956	0.660114	ENSG00000003756;ENSG00000005020;ENSG00000006451;ENSG00000008838;ENSG00000012048;ENSG00000014919;ENSG00000020426;ENSG00000023228;ENSG00000036257;ENSG00000039139;ENSG00000044115;ENSG00000046647;ENSG00000047410;ENSG00000050327;ENSG00000055163;ENSG00000057663;ENSG00000058085;ENSG00000063978;ENSG00000064012;ENSG00000065243;ENSG00000065320;ENSG00000067248;ENSG00000067369;ENSG00000067715;ENSG00000067900…
GO:0034502	protein localization to chromosome	12	94	0.125053	0.660114	ENSG00000085224;ENSG00000092330;ENSG00000102901;ENSG00000112742;ENSG00000129933;ENSG00000152422;ENSG00000165280;ENSG00000166340;ENSG00000174442;ENSG00000179051;ENSG00000198824;ENSG00000198887
GO:2001141	regulation of RNA biosynthetic process	335	3585	0.125168	0.660114	ENSG00000008838;ENSG00000009954;ENSG00000012048;ENSG00000020426;ENSG00000025434;ENSG00000032219;ENSG00000035928;ENSG00000036257;ENSG00000047410;ENSG00000047644;ENSG00000050327;ENSG00000060339;ENSG00000062194;ENSG00000063978;ENSG00000064489;ENSG00000065427;ENSG00000065978;ENSG00000066422;ENSG00000067369;ENSG00000069482;ENSG00000072110;ENSG00000072310;ENSG00000073614;ENSG00000075407;ENSG00000078246…
GO:0006694	steroid biosynthetic process	21	182	0.12557	0.660114	ENSG00000001630;ENSG00000015520;ENSG00000049239;ENSG00000052802;ENSG00000067064;ENSG00000072310;ENSG00000087076;ENSG00000096717;ENSG00000108424;ENSG00000108786;ENSG00000109320;ENSG00000113494;ENSG00000116133;ENSG00000131473;ENSG00000135929;ENSG00000140284;ENSG00000148795;ENSG00000152904;ENSG00000160179;ENSG00000172893;ENSG00000203857
GO:0009749	response to glucose	23	202	0.125588	0.660114	ENSG00000072310;ENSG00000080618;ENSG00000088986;ENSG00000100644;ENSG00000104635;ENSG00000107815;ENSG00000111276;ENSG00000112033;ENSG00000115211;ENSG00000115263;ENSG00000118689;ENSG00000118965;ENSG00000120533;ENSG00000137700;ENSG00000143195;ENSG00000145242;ENSG00000160179;ENSG00000164038;ENSG00000164182;ENSG00000166263;ENSG00000171135;ENSG00000178607;ENSG00000185002
GO:0006730	one-carbon metabolic process	6	39	0.125949	0.660114	ENSG00000107819;ENSG00000136371;ENSG00000136877;ENSG00000163738;ENSG00000176974;ENSG00000182199
GO:0007618	mating	6	39	0.125949	0.660114	ENSG00000084676;ENSG00000142192;ENSG00000166148;ENSG00000169676;ENSG00000169860;ENSG00000183044
GO:0045740	positive regulation of DNA replication	6	39	0.125949	0.660114	ENSG00000085224;ENSG00000096070;ENSG00000116161;ENSG00000135829;ENSG00000136504;ENSG00000185104
GO:0046676	negative regulation of insulin secretion	6	39	0.125949	0.660114	ENSG00000072310;ENSG00000120533;ENSG00000164182;ENSG00000171135;ENSG00000183682;ENSG00000198643
GO:0086091	regulation of heart rate by cardiac conduction	6	39	0.125949	0.660114	ENSG00000006283;ENSG00000127914;ENSG00000134755;ENSG00000153956;ENSG00000157388;ENSG00000173801
[truncated: 6,893 more rows]

## Sheet: GO(Cellular Component)
GO ID	Description	out (1640)	All (18579)	p_value	p.adjust	Genes
[truncated: 1,156 more rows]

## Sheet: GO(Molecular Function)
GO ID	Description	out (1648)	All (18408)	p_value	p.adjust	Genes
[truncated: 1,956 more rows]

## Sheet: GO(Integrated)
GO ID (level1)	GO Term (level1)	GO ID (level2)	GO Term (level2)	number_of_out (All)	Genes_of_out
[truncated: 57 more rows]

## Sheet: KEGG pathway
KEGG_A_class	KEGG_B_class	Pathway	out (723)	All (8312)	P_value	Q_value	Pathway ID	Genes	K_IDs
[truncated: 322 more rows]
