# Supplementary material for: 5-Methylcytosine RNA Methyltransferases-Related Long Non-coding RNA to Develop and Validate Biochemical Recurrence Signature in Prostate Cancer
Source: Front Mol Biosci. 2021 Dec 1;8:775304. doi: 10.3389/fmolb.2021.775304 (PMC8672116; doi:10.3389/fmolb.2021.775304)
Supplement: Supplementary file 10 [file Table4.XLSX]

## Sheet: ceRNA_network_edges
from_Node	to_Node
UBXN10-AS1	hsa-miR-551a
UBXN10-AS1	hsa-miR-551b-3p
UBXN10-AS1	hsa-miR-204-5p
UBXN10-AS1	hsa-miR-211-5p
UBXN10-AS1	hsa-miR-129-5p
AC138956.2	hsa-miR-199a-5p
AC138956.2	hsa-miR-199b-5p
AC138956.2	hsa-miR-27a-3p
AC138956.2	hsa-miR-27b-3p
AC138956.2	hsa-miR-10a-5p
AC138956.2	hsa-miR-10b-5p
AC138956.2	hsa-miR-128-3p
AC138956.2	hsa-miR-490-3p
AC138956.2	hsa-miR-139-5p
ZNF32-AS2	hsa-miR-214-3p
ZNF32-AS2	hsa-miR-761
ZNF32-AS2	hsa-miR-3619-5p
ZNF32-AS2	hsa-miR-338-3p
ZNF32-AS2	hsa-miR-10a-5p
ZNF32-AS2	hsa-miR-10b-5p
ZNF32-AS2	hsa-miR-7-5p
ZNF32-AS2	hsa-miR-9-5p
ZNF32-AS2	hsa-miR-223-3p
ZNF32-AS2	hsa-miR-425-5p
ZNF32-AS2	hsa-miR-138-5p
AC017100.1	hsa-miR-9-5p
AC017100.1	hsa-miR-183-5p
AC017100.1	hsa-miR-205-5p
AC017100.1	hsa-miR-216b-5p
AC017100.1	hsa-miR-27a-3p
AC017100.1	hsa-miR-27b-3p
AC017100.1	hsa-miR-34a-5p
AC017100.1	hsa-miR-34c-5p
AC017100.1	hsa-miR-449a
AC017100.1	hsa-miR-449b-5p
AC017100.1	hsa-miR-128-3p
AC017100.1	hsa-miR-129-5p
AC017100.1	hsa-miR-139-5p
AC017100.1	hsa-miR-153-3p
AC017100.1	hsa-miR-204-5p
AC017100.1	hsa-miR-211-5p
AC017100.1	hsa-miR-216a-5p
AC017100.1	hsa-miR-124-3p
AC017100.1	hsa-miR-506-3p
AC017100.1	hsa-miR-33a-5p
AC017100.1	hsa-miR-33b-5p
AC004943.2	hsa-miR-135a-5p
AC004943.2	hsa-miR-135b-5p
AC004943.2	hsa-miR-193a-3p
AC004943.2	hsa-miR-193b-3p
AC004943.2	hsa-miR-199a-5p
AC004943.2	hsa-miR-199b-5p
AC004943.2	hsa-miR-22-3p
AC004943.2	hsa-miR-34a-5p
AC004943.2	hsa-miR-34c-5p
AC004943.2	hsa-miR-449a
AC004943.2	hsa-miR-449b-5p
AC004943.2	hsa-miR-490-3p
SP2-AS1	hsa-miR-503-5p
SP2-AS1	hsa-miR-9-5p
SP2-AS1	hsa-miR-135a-5p
SP2-AS1	hsa-miR-135b-5p
SP2-AS1	hsa-miR-141-3p
SP2-AS1	hsa-miR-200a-3p
SP2-AS1	hsa-miR-143-3p
SP2-AS1	hsa-miR-4770
SP2-AS1	hsa-miR-148a-3p
SP2-AS1	hsa-miR-152-3p
SP2-AS1	hsa-miR-148b-3p
SP2-AS1	hsa-miR-15a-5p
SP2-AS1	hsa-miR-16-5p
SP2-AS1	hsa-miR-15b-5p
SP2-AS1	hsa-miR-195-5p
SP2-AS1	hsa-miR-424-5p
SP2-AS1	hsa-miR-497-5p
SP2-AS1	hsa-miR-190a-5p
SP2-AS1	hsa-miR-190b
SP2-AS1	hsa-miR-200b-3p
SP2-AS1	hsa-miR-200c-3p
SP2-AS1	hsa-miR-429
SP2-AS1	hsa-miR-203a-3p
SP2-AS1	hsa-miR-204-5p
SP2-AS1	hsa-miR-211-5p
SP2-AS1	hsa-miR-205-5p
SP2-AS1	hsa-miR-214-3p
SP2-AS1	hsa-miR-761
SP2-AS1	hsa-miR-3619-5p
SP2-AS1	hsa-miR-218-5p
SP2-AS1	hsa-miR-24-3p
SP2-AS1	hsa-miR-27a-3p
SP2-AS1	hsa-miR-27b-3p
SP2-AS1	hsa-miR-103a-3p
SP2-AS1	hsa-miR-107
SP2-AS1	hsa-miR-129-5p
SP2-AS1	hsa-miR-490-3p
SP2-AS1	hsa-miR-187-3p
Z93930.2	hsa-miR-137
Z93930.2	hsa-miR-141-3p
Z93930.2	hsa-miR-200a-3p
Z93930.2	hsa-miR-143-3p
Z93930.2	hsa-miR-4770
Z93930.2	hsa-miR-145-5p
Z93930.2	hsa-miR-204-5p
Z93930.2	hsa-miR-211-5p
Z93930.2	hsa-miR-22-3p
Z93930.2	hsa-miR-122-5p
Z93930.2	hsa-miR-23a-3p
Z93930.2	hsa-miR-23b-3p
Z93930.2	hsa-miR-23c
Z93930.2	hsa-miR-24-3p
Z93930.2	hsa-miR-31-5p
Z93930.2	hsa-miR-124-3p
Z93930.2	hsa-miR-506-3p
Z93930.2	hsa-miR-128-3p
Z93930.2	hsa-miR-219a-5p
Z93930.2	hsa-miR-4782-3p
AP001486.2	hsa-miR-503-5p
AP001486.2	hsa-miR-139-5p
AP001486.2	hsa-miR-15a-5p
AP001486.2	hsa-miR-16-5p
AP001486.2	hsa-miR-15b-5p
AP001486.2	hsa-miR-195-5p
AP001486.2	hsa-miR-424-5p
AP001486.2	hsa-miR-497-5p
AP001486.2	hsa-miR-193a-3p
AP001486.2	hsa-miR-193b-3p
AP001486.2	hsa-miR-200b-3p
AP001486.2	hsa-miR-200c-3p
AP001486.2	hsa-miR-429
AP001486.2	hsa-miR-204-5p
AP001486.2	hsa-miR-211-5p
AP001486.2	hsa-miR-205-5p
AP001486.2	hsa-miR-218-5p
AP001486.2	hsa-miR-23a-3p
AP001486.2	hsa-miR-23b-3p
AP001486.2	hsa-miR-23c
AP001486.2	hsa-miR-150-5p
AP001486.2	hsa-miR-17-5p
AP001486.2	hsa-miR-20a-5p
AP001486.2	hsa-miR-93-5p
AP001486.2	hsa-miR-106a-5p
AP001486.2	hsa-miR-106b-5p
AP001486.2	hsa-miR-20b-5p
AP001486.2	hsa-miR-519d-3p
AP001486.2	hsa-miR-190a-5p
AP001486.2	hsa-miR-190b
AP001486.2	hsa-miR-33a-5p
AP001486.2	hsa-miR-33b-5p
AP001486.2	hsa-miR-128-3p
AP001486.2	hsa-miR-129-5p
AP001486.2	hsa-miR-7-5p
AP001486.2	hsa-miR-140-5p
AP001486.2	hsa-miR-153-3p
AP001486.2	hsa-miR-155-5p
AP001486.2	hsa-miR-192-5p
AP001486.2	hsa-miR-215-5p
AP001486.2	hsa-miR-194-5p
AP001486.2	hsa-miR-199a-5p
AP001486.2	hsa-miR-199b-5p
AP001486.2	hsa-miR-19a-3p
AP001486.2	hsa-miR-19b-3p
AP001486.2	hsa-miR-216a-5p
AP001486.2	hsa-miR-217
AP001486.2	hsa-miR-27a-3p
AP001486.2	hsa-miR-27b-3p
AP001486.2	hsa-miR-375
AP001486.2	hsa-miR-30a-5p
AP001486.2	hsa-miR-30c-5p
AP001486.2	hsa-miR-30d-5p
AP001486.2	hsa-miR-30b-5p
AP001486.2	hsa-miR-30e-5p
AP001486.2	hsa-miR-96-5p
AP001486.2	hsa-miR-1271-5p
AP001486.2	hsa-miR-141-3p
AP001486.2	hsa-miR-200a-3p
LINC01135	hsa-miR-7-5p
LINC01135	hsa-miR-138-5p
LINC01135	hsa-miR-15a-5p
LINC01135	hsa-miR-16-5p
LINC01135	hsa-miR-15b-5p
LINC01135	hsa-miR-195-5p
LINC01135	hsa-miR-424-5p
LINC01135	hsa-miR-497-5p
LINC01135	hsa-miR-210-3p
LINC01135	hsa-miR-22-3p
LINC01135	hsa-miR-30a-5p
LINC01135	hsa-miR-30c-5p
LINC01135	hsa-miR-30d-5p
LINC01135	hsa-miR-30b-5p
LINC01135	hsa-miR-30e-5p
LINC01135	hsa-miR-103a-3p
LINC01135	hsa-miR-107
LINC01135	hsa-miR-34a-5p
LINC01135	hsa-miR-34c-5p
LINC01135	hsa-miR-449a
LINC01135	hsa-miR-449b-5p
LINC01135	hsa-miR-383-5p
LINC01135	hsa-miR-143-3p
LINC01135	hsa-miR-4770
LINC01135	hsa-miR-150-5p
LINC01135	hsa-miR-205-5p
LINC01135	hsa-miR-365a-3p
LINC01135	hsa-miR-490-3p
LINC01135	hsa-miR-17-5p
LINC01135	hsa-miR-20a-5p
LINC01135	hsa-miR-93-5p
LINC01135	hsa-miR-106a-5p
LINC01135	hsa-miR-106b-5p
LINC01135	hsa-miR-20b-5p
LINC01135	hsa-miR-519d-3p
LINC01135	hsa-miR-200b-3p
LINC01135	hsa-miR-200c-3p
LINC01135	hsa-miR-429
LINC01135	hsa-miR-203a-3p
LINC01135	hsa-miR-182-5p
LINC01135	hsa-miR-204-5p
LINC01135	hsa-miR-211-5p
LINC01135	hsa-miR-216b-5p
LINC01135	hsa-miR-223-3p
LINC01135	hsa-miR-31-5p
LINC01135	hsa-miR-96-5p
LINC01135	hsa-miR-1271-5p
LINC01135	hsa-miR-33a-5p
LINC01135	hsa-miR-33b-5p
LINC01135	hsa-miR-10a-5p
LINC01135	hsa-miR-10b-5p
LINC01135	hsa-miR-208a-3p
LINC01135	hsa-miR-208b-3p
LINC01135	hsa-miR-218-5p
LINC01135	hsa-miR-499a-5p
LINC01135	hsa-miR-194-5p
ACSF2	hsa-miR-551a
ACSF2	hsa-miR-551b-3p
ACSF2	hsa-miR-204-5p
ACSF2	hsa-miR-211-5p
ACSF2	hsa-miR-129-5p
ADGRL1	hsa-miR-551a
ADGRL1	hsa-miR-551b-3p
ADGRL1	hsa-miR-204-5p
ADGRL1	hsa-miR-211-5p
ADGRL1	hsa-miR-129-5p
ANGPTL4	hsa-miR-551a
ANGPTL4	hsa-miR-551b-3p
ANGPTL4	hsa-miR-204-5p
ANGPTL4	hsa-miR-211-5p
BDH2	hsa-miR-551a
BDH2	hsa-miR-551b-3p
BDH2	hsa-miR-204-5p
BDH2	hsa-miR-211-5p
BDH2	hsa-miR-129-5p
BEND6	hsa-miR-551a
BEND6	hsa-miR-551b-3p
BEND6	hsa-miR-204-5p
BEND6	hsa-miR-211-5p
BEND6	hsa-miR-129-5p
C10orf71	hsa-miR-551a
C10orf71	hsa-miR-551b-3p
C10orf71	hsa-miR-204-5p
C10orf71	hsa-miR-211-5p
C10orf71	hsa-miR-129-5p
C12orf57	hsa-miR-551a
C12orf57	hsa-miR-551b-3p
C12orf57	hsa-miR-204-5p
C12orf57	hsa-miR-211-5p
C12orf57	hsa-miR-129-5p
CISD1	hsa-miR-551a
CISD1	hsa-miR-551b-3p
CISD1	hsa-miR-204-5p
CISD1	hsa-miR-211-5p
CISD1	hsa-miR-129-5p
CLEC14A	hsa-miR-551a
CLEC14A	hsa-miR-551b-3p
CLEC14A	hsa-miR-204-5p
CLEC14A	hsa-miR-211-5p
COX4I2	hsa-miR-204-5p
COX4I2	hsa-miR-211-5p
COX4I2	hsa-miR-129-5p
DDIT4L	hsa-miR-551a
DDIT4L	hsa-miR-551b-3p
DDIT4L	hsa-miR-204-5p
DDIT4L	hsa-miR-211-5p
EVX1	hsa-miR-551a
EVX1	hsa-miR-551b-3p
EVX1	hsa-miR-204-5p
EVX1	hsa-miR-211-5p
FABP4	hsa-miR-204-5p
FABP4	hsa-miR-211-5p
FABP4	hsa-miR-129-5p
FAM149A	hsa-miR-551a
FAM149A	hsa-miR-551b-3p
FAM149A	hsa-miR-204-5p
FAM149A	hsa-miR-211-5p
FAM149A	hsa-miR-129-5p
FAXC	hsa-miR-551a
FAXC	hsa-miR-551b-3p
FAXC	hsa-miR-204-5p
FAXC	hsa-miR-211-5p
FAXC	hsa-miR-129-5p
GALM	hsa-miR-551a
GALM	hsa-miR-551b-3p
GALM	hsa-miR-204-5p
GALM	hsa-miR-211-5p
GALM	hsa-miR-129-5p
GPSM3	hsa-miR-551a
GPSM3	hsa-miR-551b-3p
GPSM3	hsa-miR-204-5p
GPSM3	hsa-miR-211-5p
GSPT2	hsa-miR-551a
GSPT2	hsa-miR-551b-3p
GSPT2	hsa-miR-204-5p
GSPT2	hsa-miR-211-5p
GSPT2	hsa-miR-129-5p
HOXA2	hsa-miR-204-5p
HOXA2	hsa-miR-211-5p
HOXA2	hsa-miR-129-5p
HOXD12	hsa-miR-551a
HOXD12	hsa-miR-551b-3p
HOXD12	hsa-miR-204-5p
HOXD12	hsa-miR-211-5p
IQCA1	hsa-miR-551a
IQCA1	hsa-miR-551b-3p
IQCA1	hsa-miR-204-5p
IQCA1	hsa-miR-211-5p
IQCA1	hsa-miR-129-5p
JPH3	hsa-miR-551a
JPH3	hsa-miR-551b-3p
JPH3	hsa-miR-204-5p
JPH3	hsa-miR-211-5p
JPH3	hsa-miR-129-5p
KARS	hsa-miR-551a
KARS	hsa-miR-551b-3p
KARS	hsa-miR-204-5p
KARS	hsa-miR-211-5p
KARS	hsa-miR-129-5p
LAYN	hsa-miR-551a
LAYN	hsa-miR-551b-3p
LAYN	hsa-miR-204-5p
LAYN	hsa-miR-211-5p
LAYN	hsa-miR-129-5p
LSAMP	hsa-miR-551a
LSAMP	hsa-miR-551b-3p
LSAMP	hsa-miR-204-5p
LSAMP	hsa-miR-211-5p
LSAMP	hsa-miR-129-5p
MFSD2A	hsa-miR-551a
MFSD2A	hsa-miR-551b-3p
MFSD2A	hsa-miR-204-5p
MFSD2A	hsa-miR-211-5p
MFSD2A	hsa-miR-129-5p
MYF6	hsa-miR-551a
MYF6	hsa-miR-551b-3p
MYF6	hsa-miR-204-5p
MYF6	hsa-miR-211-5p
NOL3	hsa-miR-551a
NOL3	hsa-miR-551b-3p
NOL3	hsa-miR-204-5p
NOL3	hsa-miR-211-5p
NOL3	hsa-miR-129-5p
NRIP2	hsa-miR-551a
NRIP2	hsa-miR-551b-3p
NRIP2	hsa-miR-204-5p
NRIP2	hsa-miR-211-5p
NRIP2	hsa-miR-129-5p
PAGE4	hsa-miR-551a
PAGE4	hsa-miR-551b-3p
PAGE4	hsa-miR-204-5p
PAGE4	hsa-miR-211-5p
PPM1N	hsa-miR-551a
PPM1N	hsa-miR-551b-3p
PPM1N	hsa-miR-129-5p
PPP1R7	hsa-miR-551a
PPP1R7	hsa-miR-551b-3p
PPP1R7	hsa-miR-204-5p
PPP1R7	hsa-miR-211-5p
PRKG2	hsa-miR-551a
PRKG2	hsa-miR-551b-3p
PRKG2	hsa-miR-204-5p
PRKG2	hsa-miR-211-5p
PRKG2	hsa-miR-129-5p
FAM192A	hsa-miR-551a
FAM192A	hsa-miR-551b-3p
FAM192A	hsa-miR-204-5p
FAM192A	hsa-miR-211-5p
FAM192A	hsa-miR-129-5p
PTCHD3	hsa-miR-551a
PTCHD3	hsa-miR-551b-3p
PTCHD3	hsa-miR-204-5p
PTCHD3	hsa-miR-211-5p
PTCHD3	hsa-miR-129-5p
PTN	hsa-miR-204-5p
PTN	hsa-miR-211-5p
PTN	hsa-miR-129-5p
RBP1	hsa-miR-551a
RBP1	hsa-miR-551b-3p
RBP1	hsa-miR-204-5p
RBP1	hsa-miR-211-5p
RBP1	hsa-miR-129-5p
RCN3	hsa-miR-551a
RCN3	hsa-miR-551b-3p
RCN3	hsa-miR-204-5p
RCN3	hsa-miR-211-5p
REP15	hsa-miR-204-5p
REP15	hsa-miR-211-5p
REP15	hsa-miR-129-5p
SEPT4	hsa-miR-551a
SEPT4	hsa-miR-551b-3p
SEPT4	hsa-miR-204-5p
SEPT4	hsa-miR-211-5p
SGTA	hsa-miR-551a
SGTA	hsa-miR-551b-3p
SGTA	hsa-miR-204-5p
SGTA	hsa-miR-211-5p
SIVA1	hsa-miR-551a
SIVA1	hsa-miR-551b-3p
SIVA1	hsa-miR-204-5p
SIVA1	hsa-miR-211-5p
SIVA1	hsa-miR-129-5p
SIX6	hsa-miR-551a
SIX6	hsa-miR-551b-3p
SIX6	hsa-miR-204-5p
SIX6	hsa-miR-211-5p
SIX6	hsa-miR-129-5p
SORCS2	hsa-miR-551a
SORCS2	hsa-miR-551b-3p
SORCS2	hsa-miR-204-5p
SORCS2	hsa-miR-211-5p
SORCS2	hsa-miR-129-5p
SSTR2	hsa-miR-551a
SSTR2	hsa-miR-551b-3p
SSTR2	hsa-miR-204-5p
SSTR2	hsa-miR-211-5p
SSTR2	hsa-miR-129-5p
STK32B	hsa-miR-551a
STK32B	hsa-miR-551b-3p
STK32B	hsa-miR-204-5p
STK32B	hsa-miR-211-5p
STK32B	hsa-miR-129-5p
TCEAL5	hsa-miR-204-5p
TCEAL5	hsa-miR-211-5p
TCEAL5	hsa-miR-129-5p
TCEAL6	hsa-miR-204-5p
TCEAL6	hsa-miR-211-5p
TCEAL6	hsa-miR-129-5p
TCEAL7	hsa-miR-204-5p
TCEAL7	hsa-miR-211-5p
TCEAL7	hsa-miR-129-5p
FAM46B	hsa-miR-551a
FAM46B	hsa-miR-551b-3p
FAM46B	hsa-miR-204-5p
FAM46B	hsa-miR-211-5p
TMEM117	hsa-miR-551a
TMEM117	hsa-miR-551b-3p
TMEM117	hsa-miR-204-5p
TMEM117	hsa-miR-211-5p
TMEM117	hsa-miR-129-5p
TMEM219	hsa-miR-551a
TMEM219	hsa-miR-551b-3p
TMEM219	hsa-miR-204-5p
TMEM219	hsa-miR-211-5p
TMEM220	hsa-miR-551a
TMEM220	hsa-miR-551b-3p
TMEM220	hsa-miR-204-5p
TMEM220	hsa-miR-211-5p
TMEM220	hsa-miR-129-5p
TNNC2	hsa-miR-551a
TNNC2	hsa-miR-551b-3p
TNNC2	hsa-miR-204-5p
TNNC2	hsa-miR-211-5p
C19orf68	hsa-miR-551a
C19orf68	hsa-miR-551b-3p
C19orf68	hsa-miR-204-5p
C19orf68	hsa-miR-211-5p
CNGA3	hsa-miR-199a-5p
CNGA3	hsa-miR-199b-5p
CNGA3	hsa-miR-27a-3p
CNGA3	hsa-miR-27b-3p
CNGA3	hsa-miR-10a-5p
CNGA3	hsa-miR-10b-5p
CNGA3	hsa-miR-128-3p
CNGA3	hsa-miR-490-3p
EPX	hsa-miR-199a-5p
EPX	hsa-miR-199b-5p
EPX	hsa-miR-27a-3p
EPX	hsa-miR-27b-3p
EPX	hsa-miR-10a-5p
EPX	hsa-miR-10b-5p
EPX	hsa-miR-128-3p
EPX	hsa-miR-490-3p
C4orf32	hsa-miR-199a-5p
C4orf32	hsa-miR-199b-5p
C4orf32	hsa-miR-27a-3p
C4orf32	hsa-miR-27b-3p
C4orf32	hsa-miR-10a-5p
C4orf32	hsa-miR-10b-5p
C4orf32	hsa-miR-128-3p
C4orf32	hsa-miR-490-3p
NBPF20	hsa-miR-199a-5p
NBPF20	hsa-miR-199b-5p
NBPF20	hsa-miR-27a-3p
NBPF20	hsa-miR-27b-3p
NBPF20	hsa-miR-128-3p
NBPF20	hsa-miR-490-3p
NLRP6	hsa-miR-199a-5p
NLRP6	hsa-miR-199b-5p
NLRP6	hsa-miR-27a-3p
NLRP6	hsa-miR-27b-3p
NLRP6	hsa-miR-10a-5p
NLRP6	hsa-miR-10b-5p
NLRP6	hsa-miR-128-3p
NODAL	hsa-miR-199a-5p
NODAL	hsa-miR-199b-5p
NODAL	hsa-miR-27a-3p
NODAL	hsa-miR-27b-3p
NODAL	hsa-miR-10a-5p
NODAL	hsa-miR-10b-5p
NUDT17	hsa-miR-139-5p
NUDT17	hsa-miR-199a-5p
NUDT17	hsa-miR-199b-5p
NUDT17	hsa-miR-27a-3p
NUDT17	hsa-miR-27b-3p
NUDT17	hsa-miR-10a-5p
NUDT17	hsa-miR-10b-5p
NUDT17	hsa-miR-128-3p
OR1K1	hsa-miR-139-5p
OR1K1	hsa-miR-199a-5p
OR1K1	hsa-miR-199b-5p
OR1K1	hsa-miR-128-3p
PPEF2	hsa-miR-139-5p
PPEF2	hsa-miR-199a-5p
PPEF2	hsa-miR-199b-5p
PPEF2	hsa-miR-27a-3p
PPEF2	hsa-miR-27b-3p
PPEF2	hsa-miR-10a-5p
PPEF2	hsa-miR-10b-5p
PPEF2	hsa-miR-128-3p
PPEF2	hsa-miR-490-3p
AC104581.1	hsa-miR-199a-5p
AC104581.1	hsa-miR-199b-5p
AC104581.1	hsa-miR-10a-5p
AC104581.1	hsa-miR-10b-5p
AC104581.1	hsa-miR-128-3p
AC104581.1	hsa-miR-490-3p
TMPRSS4-AS1	hsa-miR-27a-3p
TMPRSS4-AS1	hsa-miR-27b-3p
TMPRSS4-AS1	hsa-miR-128-3p
TMPRSS4-AS1	hsa-miR-490-3p
THAP10	hsa-miR-199a-5p
THAP10	hsa-miR-199b-5p
THAP10	hsa-miR-27a-3p
THAP10	hsa-miR-27b-3p
THAP10	hsa-miR-128-3p
THAP10	hsa-miR-490-3p
AANAT	hsa-miR-214-3p
AANAT	hsa-miR-761
AANAT	hsa-miR-3619-5p
AANAT	hsa-miR-338-3p
AANAT	hsa-miR-10a-5p
AANAT	hsa-miR-10b-5p
ANKRD40	hsa-miR-7-5p
ANKRD40	hsa-miR-9-5p
ANKRD40	hsa-miR-214-3p
ANKRD40	hsa-miR-761
ANKRD40	hsa-miR-3619-5p
ANKRD40	hsa-miR-223-3p
ANKRD40	hsa-miR-338-3p
ANKRD40	hsa-miR-425-5p
ANKRD40	hsa-miR-10a-5p
ANKRD40	hsa-miR-10b-5p
C15orf38-AP3S2	hsa-miR-7-5p
C15orf38-AP3S2	hsa-miR-9-5p
C15orf38-AP3S2	hsa-miR-138-5p
C15orf38-AP3S2	hsa-miR-214-3p
C15orf38-AP3S2	hsa-miR-761
C15orf38-AP3S2	hsa-miR-3619-5p
C15orf38-AP3S2	hsa-miR-223-3p
C15orf38-AP3S2	hsa-miR-338-3p
C15orf38-AP3S2	hsa-miR-425-5p
C15orf38-AP3S2	hsa-miR-10a-5p
C15orf38-AP3S2	hsa-miR-10b-5p
B4GALNT4	hsa-miR-7-5p
B4GALNT4	hsa-miR-214-3p
B4GALNT4	hsa-miR-761
B4GALNT4	hsa-miR-3619-5p
B4GALNT4	hsa-miR-338-3p
B4GALNT4	hsa-miR-10a-5p
B4GALNT4	hsa-miR-10b-5p
BMP8A	hsa-miR-214-3p
BMP8A	hsa-miR-761
BMP8A	hsa-miR-3619-5p
BMP8A	hsa-miR-338-3p
BORCS8-MEF2B	hsa-miR-7-5p
BORCS8-MEF2B	hsa-miR-9-5p
BORCS8-MEF2B	hsa-miR-138-5p
BORCS8-MEF2B	hsa-miR-214-3p
BORCS8-MEF2B	hsa-miR-761
BORCS8-MEF2B	hsa-miR-3619-5p
BORCS8-MEF2B	hsa-miR-223-3p
C3orf22	hsa-miR-138-5p
C3orf22	hsa-miR-214-3p
C3orf22	hsa-miR-761
C3orf22	hsa-miR-3619-5p
C3orf22	hsa-miR-338-3p
C3orf22	hsa-miR-10a-5p
C3orf22	hsa-miR-10b-5p
CBY3	hsa-miR-214-3p
CBY3	hsa-miR-761
CBY3	hsa-miR-3619-5p
CBY3	hsa-miR-338-3p
CELA3B	hsa-miR-214-3p
CELA3B	hsa-miR-761
CELA3B	hsa-miR-3619-5p
CELA3B	hsa-miR-338-3p
CELA3B	hsa-miR-10a-5p
CELA3B	hsa-miR-10b-5p
CENPVL3	hsa-miR-214-3p
CENPVL3	hsa-miR-761
CENPVL3	hsa-miR-3619-5p
CENPVL3	hsa-miR-338-3p
CFAP52	hsa-miR-7-5p
CFAP52	hsa-miR-138-5p
CFAP52	hsa-miR-214-3p
CFAP52	hsa-miR-761
CFAP52	hsa-miR-3619-5p
CFAP52	hsa-miR-338-3p
CFAP52	hsa-miR-10a-5p
CFAP52	hsa-miR-10b-5p
CHKB	hsa-miR-7-5p
CHKB	hsa-miR-9-5p
CHKB	hsa-miR-214-3p
CHKB	hsa-miR-761
CHKB	hsa-miR-3619-5p
CHKB	hsa-miR-338-3p
CLCF1	hsa-miR-7-5p
CLCF1	hsa-miR-138-5p
CLCF1	hsa-miR-214-3p
CLCF1	hsa-miR-761
CLCF1	hsa-miR-3619-5p
CLCF1	hsa-miR-425-5p
CLCF1	hsa-miR-10a-5p
CLCF1	hsa-miR-10b-5p
CRYBA1	hsa-miR-138-5p
CRYBA1	hsa-miR-214-3p
CRYBA1	hsa-miR-761
CRYBA1	hsa-miR-3619-5p
CRYBB3	hsa-miR-214-3p
CRYBB3	hsa-miR-761
CRYBB3	hsa-miR-3619-5p
CRYBB3	hsa-miR-338-3p
CYP17A1	hsa-miR-7-5p
CYP17A1	hsa-miR-138-5p
CYP17A1	hsa-miR-214-3p
CYP17A1	hsa-miR-761
CYP17A1	hsa-miR-3619-5p
CYP17A1	hsa-miR-223-3p
CYP17A1	hsa-miR-338-3p
CYP17A1	hsa-miR-425-5p
CYP17A1	hsa-miR-10a-5p
CYP17A1	hsa-miR-10b-5p
CYSRT1	hsa-miR-138-5p
CYSRT1	hsa-miR-214-3p
CYSRT1	hsa-miR-761
CYSRT1	hsa-miR-3619-5p
CYSRT1	hsa-miR-425-5p
DMRTC2	hsa-miR-7-5p
DMRTC2	hsa-miR-138-5p
DMRTC2	hsa-miR-214-3p
DMRTC2	hsa-miR-761
DMRTC2	hsa-miR-3619-5p
DMRTC2	hsa-miR-223-3p
DMRTC2	hsa-miR-338-3p
FNDC11	hsa-miR-7-5p
FNDC11	hsa-miR-138-5p
FNDC11	hsa-miR-214-3p
FNDC11	hsa-miR-761
FNDC11	hsa-miR-3619-5p
FNDC11	hsa-miR-338-3p
FOXD4L1	hsa-miR-7-5p
FOXD4L1	hsa-miR-214-3p
FOXD4L1	hsa-miR-761
FOXD4L1	hsa-miR-3619-5p
FOXD4L1	hsa-miR-223-3p
FOXD4L1	hsa-miR-338-3p
FOXJ3	hsa-miR-7-5p
FOXJ3	hsa-miR-9-5p
FOXJ3	hsa-miR-138-5p
FOXJ3	hsa-miR-214-3p
FOXJ3	hsa-miR-761
FOXJ3	hsa-miR-3619-5p
FOXJ3	hsa-miR-223-3p
FOXJ3	hsa-miR-338-3p
FOXJ3	hsa-miR-425-5p
FOXJ3	hsa-miR-10a-5p
FOXJ3	hsa-miR-10b-5p
FRMD8	hsa-miR-7-5p
FRMD8	hsa-miR-138-5p
FRMD8	hsa-miR-214-3p
FRMD8	hsa-miR-761
FRMD8	hsa-miR-3619-5p
FRMD8	hsa-miR-338-3p
FRMD8	hsa-miR-10a-5p
FRMD8	hsa-miR-10b-5p
GAL3ST2	hsa-miR-138-5p
GAL3ST2	hsa-miR-214-3p
GAL3ST2	hsa-miR-761
GAL3ST2	hsa-miR-3619-5p
GAL3ST2	hsa-miR-338-3p
GPATCH1	hsa-miR-7-5p
GPATCH1	hsa-miR-9-5p
GPATCH1	hsa-miR-214-3p
GPATCH1	hsa-miR-761
GPATCH1	hsa-miR-3619-5p
GPATCH1	hsa-miR-223-3p
GPATCH1	hsa-miR-338-3p
GPATCH1	hsa-miR-10a-5p
GPATCH1	hsa-miR-10b-5p
GRIN1	hsa-miR-7-5p
GRIN1	hsa-miR-9-5p
GRIN1	hsa-miR-138-5p
GRIN1	hsa-miR-214-3p
GRIN1	hsa-miR-761
GRIN1	hsa-miR-3619-5p
GRIN1	hsa-miR-338-3p
GRIN1	hsa-miR-10a-5p
GRIN1	hsa-miR-10b-5p
HIST1H1D	hsa-miR-9-5p
HIST1H1D	hsa-miR-214-3p
HIST1H1D	hsa-miR-761
HIST1H1D	hsa-miR-3619-5p
HIST1H2BL	hsa-miR-138-5p
HIST1H2BL	hsa-miR-214-3p
HIST1H2BL	hsa-miR-761
HIST1H2BL	hsa-miR-3619-5p
HEXIM2	hsa-miR-214-3p
HEXIM2	hsa-miR-761
HEXIM2	hsa-miR-3619-5p
HEXIM2	hsa-miR-425-5p
HGS	hsa-miR-7-5p
HGS	hsa-miR-138-5p
HGS	hsa-miR-214-3p
HGS	hsa-miR-761
HGS	hsa-miR-3619-5p
HGS	hsa-miR-338-3p
HK3	hsa-miR-9-5p
HK3	hsa-miR-138-5p
HK3	hsa-miR-214-3p
HK3	hsa-miR-761
HK3	hsa-miR-3619-5p
HK3	hsa-miR-338-3p
HK3	hsa-miR-10a-5p
HK3	hsa-miR-10b-5p
IFNL3	hsa-miR-9-5p
IFNL3	hsa-miR-214-3p
IFNL3	hsa-miR-761
IFNL3	hsa-miR-3619-5p
INS	hsa-miR-138-5p
INS	hsa-miR-214-3p
INS	hsa-miR-761
INS	hsa-miR-3619-5p
ITIH4	hsa-miR-7-5p
ITIH4	hsa-miR-138-5p
ITIH4	hsa-miR-214-3p
ITIH4	hsa-miR-761
ITIH4	hsa-miR-3619-5p
ITIH4	hsa-miR-338-3p
ITIH4	hsa-miR-425-5p
ITIH4	hsa-miR-10a-5p
ITIH4	hsa-miR-10b-5p
IZUMO1	hsa-miR-214-3p
IZUMO1	hsa-miR-761
IZUMO1	hsa-miR-3619-5p
IZUMO1	hsa-miR-338-3p
IZUMO1	hsa-miR-10a-5p
IZUMO1	hsa-miR-10b-5p
KIFC1	hsa-miR-7-5p
KIFC1	hsa-miR-138-5p
KIFC1	hsa-miR-214-3p
KIFC1	hsa-miR-761
KIFC1	hsa-miR-3619-5p
KIFC1	hsa-miR-223-3p
KIFC1	hsa-miR-338-3p
KIFC1	hsa-miR-10a-5p
KIFC1	hsa-miR-10b-5p
LENEP	hsa-miR-138-5p
LENEP	hsa-miR-338-3p
LENEP	hsa-miR-425-5p
LENEP	hsa-miR-10a-5p
LENEP	hsa-miR-10b-5p
LINGO3	hsa-miR-7-5p
LINGO3	hsa-miR-138-5p
LINGO3	hsa-miR-214-3p
LINGO3	hsa-miR-761
LINGO3	hsa-miR-3619-5p
LINGO3	hsa-miR-338-3p
LRRC39	hsa-miR-7-5p
LRRC39	hsa-miR-9-5p
LRRC39	hsa-miR-214-3p
LRRC39	hsa-miR-761
LRRC39	hsa-miR-3619-5p
LTB4R	hsa-miR-7-5p
LTB4R	hsa-miR-9-5p
LTB4R	hsa-miR-138-5p
LTB4R	hsa-miR-214-3p
LTB4R	hsa-miR-761
LTB4R	hsa-miR-3619-5p
LTB4R	hsa-miR-338-3p
LTB4R	hsa-miR-10a-5p
LTB4R	hsa-miR-10b-5p
MAK	hsa-miR-7-5p
MAK	hsa-miR-9-5p
MAK	hsa-miR-214-3p
MAK	hsa-miR-761
MAK	hsa-miR-3619-5p
MAK	hsa-miR-338-3p
MAK	hsa-miR-425-5p
MAK	hsa-miR-10a-5p
MAK	hsa-miR-10b-5p
MAPK15	hsa-miR-138-5p
MAPK15	hsa-miR-214-3p
MAPK15	hsa-miR-761
MAPK15	hsa-miR-3619-5p
MAPK15	hsa-miR-338-3p
MAPK15	hsa-miR-10a-5p
MAPK15	hsa-miR-10b-5p
MEF2B	hsa-miR-7-5p
MEF2B	hsa-miR-9-5p
MEF2B	hsa-miR-138-5p
MEF2B	hsa-miR-214-3p
MEF2B	hsa-miR-761
MEF2B	hsa-miR-3619-5p
MEF2B	hsa-miR-223-3p
MLNR	hsa-miR-9-5p
MLNR	hsa-miR-214-3p
MLNR	hsa-miR-761
MLNR	hsa-miR-3619-5p
MLNR	hsa-miR-425-5p
MNX1	hsa-miR-9-5p
MNX1	hsa-miR-138-5p
MNX1	hsa-miR-214-3p
MNX1	hsa-miR-761
MNX1	hsa-miR-3619-5p
MNX1	hsa-miR-338-3p
MRGPRD	hsa-miR-214-3p
MRGPRD	hsa-miR-761
MRGPRD	hsa-miR-3619-5p
MRGPRD	hsa-miR-223-3p
NDE1	hsa-miR-7-5p
NDE1	hsa-miR-9-5p
NDE1	hsa-miR-138-5p
NDE1	hsa-miR-214-3p
NDE1	hsa-miR-761
NDE1	hsa-miR-3619-5p
NDE1	hsa-miR-10a-5p
NDE1	hsa-miR-10b-5p
NODAL	hsa-miR-9-5p
NODAL	hsa-miR-138-5p
NODAL	hsa-miR-214-3p
NODAL	hsa-miR-761
NODAL	hsa-miR-3619-5p
NUDT17	hsa-miR-9-5p
NUDT17	hsa-miR-214-3p
NUDT17	hsa-miR-761
NUDT17	hsa-miR-3619-5p
NUDT17	hsa-miR-338-3p
NUDT17	hsa-miR-425-5p
OR1K1	hsa-miR-138-5p
OR1K1	hsa-miR-214-3p
OR1K1	hsa-miR-761
OR1K1	hsa-miR-3619-5p
OR1K1	hsa-miR-223-3p
OR2A4	hsa-miR-9-5p
OR2A4	hsa-miR-214-3p
OR2A4	hsa-miR-761
OR2A4	hsa-miR-3619-5p
OR2A4	hsa-miR-223-3p
OR2A4	hsa-miR-338-3p
OR2A4	hsa-miR-425-5p
OR2A7	hsa-miR-9-5p
OR2A7	hsa-miR-214-3p
OR2A7	hsa-miR-761
OR2A7	hsa-miR-3619-5p
OR2A7	hsa-miR-223-3p
OR2A7	hsa-miR-338-3p
OR2A7	hsa-miR-425-5p
OR2H1	hsa-miR-7-5p
OR2H1	hsa-miR-9-5p
OR2H1	hsa-miR-138-5p
OR2H1	hsa-miR-214-3p
OR2H1	hsa-miR-761
OR2H1	hsa-miR-3619-5p
OR2H1	hsa-miR-223-3p
OR2H1	hsa-miR-338-3p
OR2H1	hsa-miR-425-5p
OR51D1	hsa-miR-9-5p
OR51D1	hsa-miR-214-3p
OR51D1	hsa-miR-761
OR51D1	hsa-miR-3619-5p
OR51D1	hsa-miR-223-3p
OR51D1	hsa-miR-10a-5p
OR51D1	hsa-miR-10b-5p
OR5C1	hsa-miR-214-3p
OR5C1	hsa-miR-761
OR5C1	hsa-miR-3619-5p
OR5C1	hsa-miR-223-3p
OR5C1	hsa-miR-338-3p
ORC1	hsa-miR-9-5p
ORC1	hsa-miR-214-3p
ORC1	hsa-miR-761
ORC1	hsa-miR-3619-5p
ORC1	hsa-miR-338-3p
ORC1	hsa-miR-10a-5p
ORC1	hsa-miR-10b-5p
ORMDL1	hsa-miR-9-5p
ORMDL1	hsa-miR-214-3p
ORMDL1	hsa-miR-761
ORMDL1	hsa-miR-3619-5p
ORMDL1	hsa-miR-223-3p
ORMDL1	hsa-miR-338-3p
ORMDL1	hsa-miR-425-5p
ORMDL1	hsa-miR-10a-5p
ORMDL1	hsa-miR-10b-5p
PBX4	hsa-miR-7-5p
PBX4	hsa-miR-9-5p
PBX4	hsa-miR-214-3p
PBX4	hsa-miR-761
PBX4	hsa-miR-3619-5p
PBX4	hsa-miR-338-3p
PBX4	hsa-miR-10a-5p
PBX4	hsa-miR-10b-5p
PCDHB1	hsa-miR-9-5p
PCDHB1	hsa-miR-214-3p
PCDHB1	hsa-miR-761
PCDHB1	hsa-miR-3619-5p
PCDHB1	hsa-miR-223-3p
PCDHB1	hsa-miR-425-5p
PCDHB1	hsa-miR-10a-5p
PCDHB1	hsa-miR-10b-5p
PCP2	hsa-miR-214-3p
PCP2	hsa-miR-761
PCP2	hsa-miR-3619-5p
PCP2	hsa-miR-338-3p
PDZK1	hsa-miR-7-5p
PDZK1	hsa-miR-9-5p
PDZK1	hsa-miR-138-5p
PDZK1	hsa-miR-214-3p
PDZK1	hsa-miR-761
PDZK1	hsa-miR-3619-5p
PDZK1	hsa-miR-223-3p
PDZK1	hsa-miR-425-5p
PMS1	hsa-miR-7-5p
PMS1	hsa-miR-9-5p
PMS1	hsa-miR-138-5p
PMS1	hsa-miR-214-3p
PMS1	hsa-miR-761
PMS1	hsa-miR-3619-5p
PMS1	hsa-miR-223-3p
PMS1	hsa-miR-338-3p
PMS1	hsa-miR-425-5p
PMS1	hsa-miR-10a-5p
PMS1	hsa-miR-10b-5p
POLH	hsa-miR-7-5p
POLH	hsa-miR-138-5p
POLH	hsa-miR-214-3p
POLH	hsa-miR-761
POLH	hsa-miR-3619-5p
POLH	hsa-miR-223-3p
POLH	hsa-miR-338-3p
POLH	hsa-miR-425-5p
POLH	hsa-miR-10a-5p
POLH	hsa-miR-10b-5p
POU5F2	hsa-miR-7-5p
POU5F2	hsa-miR-214-3p
POU5F2	hsa-miR-761
POU5F2	hsa-miR-3619-5p
PRELID3A	hsa-miR-9-5p
PRELID3A	hsa-miR-214-3p
PRELID3A	hsa-miR-761
PRELID3A	hsa-miR-3619-5p
PRELID3A	hsa-miR-338-3p
PRELID3A	hsa-miR-425-5p
PRPF40B	hsa-miR-7-5p
PRPF40B	hsa-miR-9-5p
PRPF40B	hsa-miR-138-5p
PRPF40B	hsa-miR-214-3p
PRPF40B	hsa-miR-761
PRPF40B	hsa-miR-3619-5p
PRPF40B	hsa-miR-223-3p
PRPF40B	hsa-miR-338-3p
PRPF40B	hsa-miR-425-5p
PRPF40B	hsa-miR-10a-5p
PRPF40B	hsa-miR-10b-5p
RXFP3	hsa-miR-9-5p
RXFP3	hsa-miR-138-5p
RXFP3	hsa-miR-214-3p
RXFP3	hsa-miR-761
RXFP3	hsa-miR-3619-5p
RXFP3	hsa-miR-223-3p
SLC34A3	hsa-miR-9-5p
SLC34A3	hsa-miR-138-5p
SLC34A3	hsa-miR-214-3p
SLC34A3	hsa-miR-761
SLC34A3	hsa-miR-3619-5p
SLC34A3	hsa-miR-338-3p
SPANXC	hsa-miR-214-3p
SPANXC	hsa-miR-761
SPANXC	hsa-miR-3619-5p
SRMS	hsa-miR-214-3p
SRMS	hsa-miR-761
SRMS	hsa-miR-3619-5p
SRMS	hsa-miR-338-3p
SSTR1	hsa-miR-7-5p
SSTR1	hsa-miR-138-5p
SSTR1	hsa-miR-214-3p
SSTR1	hsa-miR-761
SSTR1	hsa-miR-3619-5p
SSTR1	hsa-miR-223-3p
SSTR1	hsa-miR-338-3p
SSTR1	hsa-miR-10a-5p
SSTR1	hsa-miR-10b-5p
TAS2R5	hsa-miR-214-3p
TAS2R5	hsa-miR-761
TAS2R5	hsa-miR-3619-5p
TAS2R5	hsa-miR-338-3p
TELO2	hsa-miR-7-5p
TELO2	hsa-miR-138-5p
TELO2	hsa-miR-214-3p
TELO2	hsa-miR-761
TELO2	hsa-miR-3619-5p
TELO2	hsa-miR-338-3p
TELO2	hsa-miR-10a-5p
TELO2	hsa-miR-10b-5p
TMEM89	hsa-miR-9-5p
TMEM89	hsa-miR-214-3p
TMEM89	hsa-miR-761
TMEM89	hsa-miR-3619-5p
TMEM89	hsa-miR-338-3p
TMPRSS5	hsa-miR-7-5p
TMPRSS5	hsa-miR-138-5p
TMPRSS5	hsa-miR-214-3p
TMPRSS5	hsa-miR-761
TMPRSS5	hsa-miR-3619-5p
TMPRSS5	hsa-miR-223-3p
TMPRSS5	hsa-miR-338-3p
TMPRSS5	hsa-miR-10a-5p
TMPRSS5	hsa-miR-10b-5p
U2AF2	hsa-miR-7-5p
U2AF2	hsa-miR-9-5p
U2AF2	hsa-miR-214-3p
U2AF2	hsa-miR-761
U2AF2	hsa-miR-3619-5p
U2AF2	hsa-miR-338-3p
U2AF2	hsa-miR-10a-5p
U2AF2	hsa-miR-10b-5p
VEGFD	hsa-miR-7-5p
VEGFD	hsa-miR-9-5p
VEGFD	hsa-miR-138-5p
VEGFD	hsa-miR-214-3p
VEGFD	hsa-miR-761
VEGFD	hsa-miR-3619-5p
VEGFD	hsa-miR-338-3p
VEGFD	hsa-miR-425-5p
ZBTB7B	hsa-miR-9-5p
ZBTB7B	hsa-miR-138-5p
ZBTB7B	hsa-miR-214-3p
ZBTB7B	hsa-miR-761
ZBTB7B	hsa-miR-3619-5p
ZBTB7B	hsa-miR-223-3p
ZBTB7B	hsa-miR-338-3p
ZBTB7B	hsa-miR-425-5p
ZBTB7B	hsa-miR-10a-5p
ZBTB7B	hsa-miR-10b-5p
ZNF316	hsa-miR-7-5p
ZNF316	hsa-miR-138-5p
ZNF316	hsa-miR-214-3p
ZNF316	hsa-miR-761
ZNF316	hsa-miR-3619-5p
ZNF316	hsa-miR-338-3p
ZNF425	hsa-miR-7-5p
ZNF425	hsa-miR-9-5p
ZNF425	hsa-miR-138-5p
ZNF425	hsa-miR-214-3p
ZNF425	hsa-miR-761
ZNF425	hsa-miR-3619-5p
ZNF425	hsa-miR-425-5p
ZNF425	hsa-miR-10a-5p
ZNF425	hsa-miR-10b-5p
ZWINT	hsa-miR-7-5p
ZWINT	hsa-miR-214-3p
ZWINT	hsa-miR-761
ZWINT	hsa-miR-3619-5p
ZWINT	hsa-miR-338-3p
ZWINT	hsa-miR-10a-5p
ZWINT	hsa-miR-10b-5p
AARS2	hsa-miR-9-5p
AARS2	hsa-miR-183-5p
AARS2	hsa-miR-205-5p
AARS2	hsa-miR-216b-5p
AARS2	hsa-miR-27a-3p
AARS2	hsa-miR-27b-3p
AARS2	hsa-miR-34a-5p
AARS2	hsa-miR-34c-5p
AARS2	hsa-miR-449a
AARS2	hsa-miR-449b-5p
AARS2	hsa-miR-128-3p
AARS2	hsa-miR-129-5p
AASDHPPT	hsa-miR-139-5p
AASDHPPT	hsa-miR-153-3p
AASDHPPT	hsa-miR-183-5p
AASDHPPT	hsa-miR-204-5p
AASDHPPT	hsa-miR-211-5p
AASDHPPT	hsa-miR-205-5p
AASDHPPT	hsa-miR-216a-5p
AASDHPPT	hsa-miR-216b-5p
AASDHPPT	hsa-miR-27a-3p
AASDHPPT	hsa-miR-27b-3p
AASDHPPT	hsa-miR-124-3p
AASDHPPT	hsa-miR-506-3p
AASDHPPT	hsa-miR-33a-5p
AASDHPPT	hsa-miR-33b-5p
AASDHPPT	hsa-miR-34a-5p
AASDHPPT	hsa-miR-34c-5p
AASDHPPT	hsa-miR-449a
AASDHPPT	hsa-miR-449b-5p
AASDHPPT	hsa-miR-128-3p
AASDHPPT	hsa-miR-129-5p
ACADSB	hsa-miR-9-5p
ACADSB	hsa-miR-139-5p
ACADSB	hsa-miR-153-3p
ACADSB	hsa-miR-183-5p
ACADSB	hsa-miR-204-5p
ACADSB	hsa-miR-211-5p
ACADSB	hsa-miR-205-5p
ACADSB	hsa-miR-216a-5p
ACADSB	hsa-miR-216b-5p
ACADSB	hsa-miR-27a-3p
ACADSB	hsa-miR-27b-3p
ACADSB	hsa-miR-124-3p
ACADSB	hsa-miR-506-3p
ACADSB	hsa-miR-33a-5p
ACADSB	hsa-miR-33b-5p
ACADSB	hsa-miR-34a-5p
ACADSB	hsa-miR-34c-5p
ACADSB	hsa-miR-449a
ACADSB	hsa-miR-449b-5p
ACADSB	hsa-miR-128-3p
ACADSB	hsa-miR-129-5p
ACLY	hsa-miR-9-5p
ACLY	hsa-miR-204-5p
ACLY	hsa-miR-211-5p
ACLY	hsa-miR-205-5p
ACLY	hsa-miR-216a-5p
ACLY	hsa-miR-216b-5p
ACLY	hsa-miR-27a-3p
ACLY	hsa-miR-27b-3p
ACLY	hsa-miR-124-3p
ACLY	hsa-miR-506-3p
ACLY	hsa-miR-34a-5p
ACLY	hsa-miR-34c-5p
ACLY	hsa-miR-449a
ACLY	hsa-miR-449b-5p
ACLY	hsa-miR-129-5p
ACOX1	hsa-miR-139-5p
ACOX1	hsa-miR-183-5p
ACOX1	hsa-miR-204-5p
ACOX1	hsa-miR-211-5p
ACOX1	hsa-miR-205-5p
ACOX1	hsa-miR-216a-5p
ACOX1	hsa-miR-216b-5p
ACOX1	hsa-miR-27a-3p
ACOX1	hsa-miR-27b-3p
ACOX1	hsa-miR-124-3p
ACOX1	hsa-miR-506-3p
ACOX1	hsa-miR-33a-5p
ACOX1	hsa-miR-33b-5p
ACOX1	hsa-miR-34a-5p
ACOX1	hsa-miR-34c-5p
ACOX1	hsa-miR-449a
ACOX1	hsa-miR-449b-5p
ACOX1	hsa-miR-128-3p
ACOX1	hsa-miR-129-5p
ADAM2	hsa-miR-139-5p
ADAM2	hsa-miR-153-3p
ADAM2	hsa-miR-204-5p
ADAM2	hsa-miR-211-5p
ADAM2	hsa-miR-205-5p
ADAM2	hsa-miR-27a-3p
ADAM2	hsa-miR-27b-3p
ADAM2	hsa-miR-33a-5p
ADAM2	hsa-miR-33b-5p
ADAM2	hsa-miR-34a-5p
ADAM2	hsa-miR-34c-5p
ADAM2	hsa-miR-449a
ADAM2	hsa-miR-449b-5p
ADAM2	hsa-miR-128-3p
ADAM2	hsa-miR-129-5p
ADAM9	hsa-miR-9-5p
ADAM9	hsa-miR-139-5p
ADAM9	hsa-miR-153-3p
ADAM9	hsa-miR-204-5p
ADAM9	hsa-miR-211-5p
ADAM9	hsa-miR-205-5p
ADAM9	hsa-miR-216a-5p
ADAM9	hsa-miR-216b-5p
ADAM9	hsa-miR-27a-3p
ADAM9	hsa-miR-27b-3p
ADAM9	hsa-miR-124-3p
ADAM9	hsa-miR-506-3p
ADAM9	hsa-miR-33a-5p
ADAM9	hsa-miR-33b-5p
ADAM9	hsa-miR-34a-5p
ADAM9	hsa-miR-34c-5p
ADAM9	hsa-miR-449a
ADAM9	hsa-miR-449b-5p
ADAM9	hsa-miR-128-3p
ADAM9	hsa-miR-129-5p
ADARB2	hsa-miR-9-5p
ADARB2	hsa-miR-205-5p
ADARB2	hsa-miR-216a-5p
ADARB2	hsa-miR-216b-5p
ADARB2	hsa-miR-27a-3p
ADARB2	hsa-miR-27b-3p
ADARB2	hsa-miR-33a-5p
ADARB2	hsa-miR-33b-5p
ADARB2	hsa-miR-34a-5p
ADARB2	hsa-miR-34c-5p
ADARB2	hsa-miR-449a
ADARB2	hsa-miR-449b-5p
ADARB2	hsa-miR-128-3p
ADARB2	hsa-miR-129-5p
ADK	hsa-miR-9-5p
ADK	hsa-miR-139-5p
ADK	hsa-miR-153-3p
ADK	hsa-miR-124-3p
ADK	hsa-miR-506-3p
ADK	hsa-miR-33a-5p
ADK	hsa-miR-33b-5p
ADK	hsa-miR-34a-5p
ADK	hsa-miR-34c-5p
ADK	hsa-miR-449a
ADK	hsa-miR-449b-5p
ADK	hsa-miR-129-5p
ADNP	hsa-miR-9-5p
ADNP	hsa-miR-139-5p
ADNP	hsa-miR-153-3p
ADNP	hsa-miR-183-5p
ADNP	hsa-miR-204-5p
ADNP	hsa-miR-211-5p
ADNP	hsa-miR-216b-5p
ADNP	hsa-miR-27a-3p
ADNP	hsa-miR-27b-3p
ADNP	hsa-miR-124-3p
ADNP	hsa-miR-506-3p
ADNP	hsa-miR-33a-5p
ADNP	hsa-miR-33b-5p
ADNP	hsa-miR-34a-5p
ADNP	hsa-miR-34c-5p
ADNP	hsa-miR-449a
ADNP	hsa-miR-449b-5p
ADNP	hsa-miR-128-3p
ADNP	hsa-miR-129-5p
ADNP2	hsa-miR-139-5p
ADNP2	hsa-miR-204-5p
ADNP2	hsa-miR-211-5p
ADNP2	hsa-miR-205-5p
ADNP2	hsa-miR-216b-5p
ADNP2	hsa-miR-27a-3p
ADNP2	hsa-miR-27b-3p
ADNP2	hsa-miR-124-3p
ADNP2	hsa-miR-506-3p
ADNP2	hsa-miR-34a-5p
ADNP2	hsa-miR-34c-5p
ADNP2	hsa-miR-449a
ADNP2	hsa-miR-449b-5p
ADNP2	hsa-miR-128-3p
ADNP2	hsa-miR-129-5p
AFF1	hsa-miR-9-5p
AFF1	hsa-miR-139-5p
AFF1	hsa-miR-153-3p
AFF1	hsa-miR-183-5p
AFF1	hsa-miR-204-5p
AFF1	hsa-miR-211-5p
AFF1	hsa-miR-205-5p
AFF1	hsa-miR-216a-5p
AFF1	hsa-miR-216b-5p
AFF1	hsa-miR-27a-3p
AFF1	hsa-miR-27b-3p
AFF1	hsa-miR-124-3p
AFF1	hsa-miR-506-3p
AFF1	hsa-miR-33a-5p
AFF1	hsa-miR-33b-5p
AFF1	hsa-miR-34a-5p
AFF1	hsa-miR-34c-5p
AFF1	hsa-miR-449a
AFF1	hsa-miR-449b-5p
AFF1	hsa-miR-128-3p
AFF1	hsa-miR-129-5p
AFMID	hsa-miR-9-5p
AFMID	hsa-miR-139-5p
AFMID	hsa-miR-204-5p
AFMID	hsa-miR-211-5p
AFMID	hsa-miR-216b-5p
AFMID	hsa-miR-27a-3p
AFMID	hsa-miR-27b-3p
AFMID	hsa-miR-34a-5p
AFMID	hsa-miR-34c-5p
AFMID	hsa-miR-449a
AFMID	hsa-miR-449b-5p
AFMID	hsa-miR-128-3p
AFMID	hsa-miR-129-5p
AGPAT5	hsa-miR-153-3p
AGPAT5	hsa-miR-183-5p
AGPAT5	hsa-miR-204-5p
AGPAT5	hsa-miR-211-5p
AGPAT5	hsa-miR-205-5p
AGPAT5	hsa-miR-216a-5p
AGPAT5	hsa-miR-216b-5p
AGPAT5	hsa-miR-124-3p
AGPAT5	hsa-miR-506-3p
AGPAT5	hsa-miR-34a-5p
AGPAT5	hsa-miR-34c-5p
AGPAT5	hsa-miR-449a
AGPAT5	hsa-miR-449b-5p
AGPAT5	hsa-miR-129-5p
AGTPBP1	hsa-miR-9-5p
AGTPBP1	hsa-miR-139-5p
AGTPBP1	hsa-miR-153-3p
AGTPBP1	hsa-miR-204-5p
AGTPBP1	hsa-miR-211-5p
AGTPBP1	hsa-miR-205-5p
AGTPBP1	hsa-miR-216a-5p
AGTPBP1	hsa-miR-216b-5p
AGTPBP1	hsa-miR-27a-3p
AGTPBP1	hsa-miR-27b-3p
AGTPBP1	hsa-miR-33a-5p
AGTPBP1	hsa-miR-33b-5p
AGTPBP1	hsa-miR-34a-5p
AGTPBP1	hsa-miR-34c-5p
AGTPBP1	hsa-miR-449a
AGTPBP1	hsa-miR-449b-5p
AGTPBP1	hsa-miR-128-3p
AGTPBP1	hsa-miR-129-5p
AHSA1	hsa-miR-9-5p
AHSA1	hsa-miR-204-5p
AHSA1	hsa-miR-211-5p
AHSA1	hsa-miR-205-5p
AHSA1	hsa-miR-216a-5p
AHSA1	hsa-miR-216b-5p
AHSA1	hsa-miR-27a-3p
AHSA1	hsa-miR-27b-3p
AHSA1	hsa-miR-124-3p
AHSA1	hsa-miR-506-3p
AHSA1	hsa-miR-128-3p
AHSA1	hsa-miR-129-5p
AKAP1	hsa-miR-9-5p
AKAP1	hsa-miR-139-5p
AKAP1	hsa-miR-204-5p
AKAP1	hsa-miR-211-5p
AKAP1	hsa-miR-205-5p
AKAP1	hsa-miR-216a-5p
AKAP1	hsa-miR-216b-5p
AKAP1	hsa-miR-27a-3p
AKAP1	hsa-miR-27b-3p
AKAP1	hsa-miR-124-3p
AKAP1	hsa-miR-506-3p
AKAP1	hsa-miR-34a-5p
AKAP1	hsa-miR-34c-5p
AKAP1	hsa-miR-449a
AKAP1	hsa-miR-449b-5p
AKAP1	hsa-miR-128-3p
AKAP1	hsa-miR-129-5p
AKAP9	hsa-miR-9-5p
AKAP9	hsa-miR-139-5p
AKAP9	hsa-miR-153-3p
AKAP9	hsa-miR-183-5p
AKAP9	hsa-miR-204-5p
AKAP9	hsa-miR-211-5p
AKAP9	hsa-miR-205-5p
AKAP9	hsa-miR-216a-5p
AKAP9	hsa-miR-216b-5p
AKAP9	hsa-miR-27a-3p
AKAP9	hsa-miR-27b-3p
AKAP9	hsa-miR-124-3p
AKAP9	hsa-miR-506-3p
AKAP9	hsa-miR-33a-5p
AKAP9	hsa-miR-33b-5p
AKAP9	hsa-miR-34a-5p
AKAP9	hsa-miR-34c-5p
AKAP9	hsa-miR-449a
AKAP9	hsa-miR-449b-5p
AKAP9	hsa-miR-128-3p
AKAP9	hsa-miR-129-5p
ALDH6A1	hsa-miR-9-5p
ALDH6A1	hsa-miR-204-5p
ALDH6A1	hsa-miR-211-5p
ALDH6A1	hsa-miR-205-5p
ALDH6A1	hsa-miR-216b-5p
ALDH6A1	hsa-miR-27a-3p
ALDH6A1	hsa-miR-27b-3p
ALDH6A1	hsa-miR-124-3p
ALDH6A1	hsa-miR-506-3p
ALDH6A1	hsa-miR-33a-5p
ALDH6A1	hsa-miR-33b-5p
ALDH6A1	hsa-miR-34a-5p
ALDH6A1	hsa-miR-34c-5p
ALDH6A1	hsa-miR-449a
ALDH6A1	hsa-miR-449b-5p
ALDH6A1	hsa-miR-128-3p
ALDH6A1	hsa-miR-129-5p
ALDH7A1	hsa-miR-9-5p
ALDH7A1	hsa-miR-139-5p
ALDH7A1	hsa-miR-153-3p
ALDH7A1	hsa-miR-183-5p
ALDH7A1	hsa-miR-204-5p
ALDH7A1	hsa-miR-211-5p
ALDH7A1	hsa-miR-205-5p
ALDH7A1	hsa-miR-216a-5p
ALDH7A1	hsa-miR-216b-5p
ALDH7A1	hsa-miR-27a-3p
ALDH7A1	hsa-miR-27b-3p
ALDH7A1	hsa-miR-124-3p
ALDH7A1	hsa-miR-506-3p
ALDH7A1	hsa-miR-34a-5p
ALDH7A1	hsa-miR-34c-5p
ALDH7A1	hsa-miR-449a
ALDH7A1	hsa-miR-449b-5p
ALDH7A1	hsa-miR-128-3p
ALDH7A1	hsa-miR-129-5p
ALG6	hsa-miR-9-5p
ALG6	hsa-miR-183-5p
ALG6	hsa-miR-204-5p
ALG6	hsa-miR-211-5p
ALG6	hsa-miR-205-5p
ALG6	hsa-miR-216a-5p
ALG6	hsa-miR-216b-5p
ALG6	hsa-miR-124-3p
ALG6	hsa-miR-506-3p
ALG6	hsa-miR-33a-5p
ALG6	hsa-miR-33b-5p
ALG6	hsa-miR-34a-5p
ALG6	hsa-miR-34c-5p
ALG6	hsa-miR-449a
ALG6	hsa-miR-449b-5p
ALG6	hsa-miR-128-3p
ALG6	hsa-miR-129-5p
AMD1	hsa-miR-183-5p
AMD1	hsa-miR-205-5p
AMD1	hsa-miR-216a-5p
AMD1	hsa-miR-216b-5p
AMD1	hsa-miR-27a-3p
AMD1	hsa-miR-27b-3p
AMD1	hsa-miR-33a-5p
AMD1	hsa-miR-33b-5p
AMD1	hsa-miR-128-3p
AMD1	hsa-miR-129-5p
AMMECR1L	hsa-miR-9-5p
AMMECR1L	hsa-miR-139-5p
AMMECR1L	hsa-miR-183-5p
AMMECR1L	hsa-miR-204-5p
AMMECR1L	hsa-miR-211-5p
AMMECR1L	hsa-miR-216a-5p
AMMECR1L	hsa-miR-216b-5p
AMMECR1L	hsa-miR-27a-3p
AMMECR1L	hsa-miR-27b-3p
AMMECR1L	hsa-miR-124-3p
AMMECR1L	hsa-miR-506-3p
AMMECR1L	hsa-miR-34a-5p
AMMECR1L	hsa-miR-34c-5p
AMMECR1L	hsa-miR-449a
AMMECR1L	hsa-miR-449b-5p
AMMECR1L	hsa-miR-128-3p
AMMECR1L	hsa-miR-129-5p
AMOTL1	hsa-miR-9-5p
AMOTL1	hsa-miR-153-3p
AMOTL1	hsa-miR-183-5p
AMOTL1	hsa-miR-204-5p
AMOTL1	hsa-miR-211-5p
AMOTL1	hsa-miR-205-5p
AMOTL1	hsa-miR-216a-5p
AMOTL1	hsa-miR-216b-5p
AMOTL1	hsa-miR-27a-3p
AMOTL1	hsa-miR-27b-3p
AMOTL1	hsa-miR-124-3p
AMOTL1	hsa-miR-506-3p
AMOTL1	hsa-miR-33a-5p
AMOTL1	hsa-miR-33b-5p
AMOTL1	hsa-miR-34a-5p
AMOTL1	hsa-miR-34c-5p
AMOTL1	hsa-miR-449a
AMOTL1	hsa-miR-449b-5p
AMOTL1	hsa-miR-128-3p
AMPD3	hsa-miR-139-5p
AMPD3	hsa-miR-153-3p
AMPD3	hsa-miR-183-5p
AMPD3	hsa-miR-204-5p
AMPD3	hsa-miR-211-5p
AMPD3	hsa-miR-205-5p
AMPD3	hsa-miR-216a-5p
AMPD3	hsa-miR-216b-5p
AMPD3	hsa-miR-27a-3p
AMPD3	hsa-miR-27b-3p
AMPD3	hsa-miR-124-3p
AMPD3	hsa-miR-506-3p
AMPD3	hsa-miR-34a-5p
AMPD3	hsa-miR-34c-5p
AMPD3	hsa-miR-449a
AMPD3	hsa-miR-449b-5p
AMPD3	hsa-miR-128-3p
AMPD3	hsa-miR-129-5p
ANAPC5	hsa-miR-9-5p
ANAPC5	hsa-miR-139-5p
ANAPC5	hsa-miR-153-3p
ANAPC5	hsa-miR-183-5p
ANAPC5	hsa-miR-204-5p
ANAPC5	hsa-miR-211-5p
ANAPC5	hsa-miR-205-5p
ANAPC5	hsa-miR-216a-5p
ANAPC5	hsa-miR-216b-5p
ANAPC5	hsa-miR-27a-3p
ANAPC5	hsa-miR-27b-3p
ANAPC5	hsa-miR-124-3p
ANAPC5	hsa-miR-506-3p
ANAPC5	hsa-miR-33a-5p
ANAPC5	hsa-miR-33b-5p
ANAPC5	hsa-miR-34a-5p
ANAPC5	hsa-miR-34c-5p
ANAPC5	hsa-miR-449a
ANAPC5	hsa-miR-449b-5p
ANAPC5	hsa-miR-128-3p
ANAPC5	hsa-miR-129-5p
ANKRD17	hsa-miR-9-5p
ANKRD17	hsa-miR-139-5p
ANKRD17	hsa-miR-153-3p
ANKRD17	hsa-miR-183-5p
ANKRD17	hsa-miR-204-5p
ANKRD17	hsa-miR-211-5p
ANKRD17	hsa-miR-205-5p
ANKRD17	hsa-miR-216a-5p
ANKRD17	hsa-miR-216b-5p
ANKRD17	hsa-miR-27a-3p
ANKRD17	hsa-miR-27b-3p
ANKRD17	hsa-miR-124-3p
ANKRD17	hsa-miR-506-3p
ANKRD17	hsa-miR-33a-5p
ANKRD17	hsa-miR-33b-5p
ANKRD17	hsa-miR-34a-5p
ANKRD17	hsa-miR-34c-5p
ANKRD17	hsa-miR-449a
ANKRD17	hsa-miR-449b-5p
ANKRD17	hsa-miR-128-3p
ANKRD17	hsa-miR-129-5p
ANXA5	hsa-miR-205-5p
ANXA5	hsa-miR-216a-5p
ANXA5	hsa-miR-216b-5p
ANXA5	hsa-miR-27a-3p
ANXA5	hsa-miR-27b-3p
ANXA5	hsa-miR-124-3p
ANXA5	hsa-miR-506-3p
ANXA5	hsa-miR-34a-5p
ANXA5	hsa-miR-34c-5p
ANXA5	hsa-miR-449a
ANXA5	hsa-miR-449b-5p
ANXA5	hsa-miR-128-3p
ANXA7	hsa-miR-205-5p
ANXA7	hsa-miR-216a-5p
ANXA7	hsa-miR-216b-5p
ANXA7	hsa-miR-124-3p
ANXA7	hsa-miR-506-3p
ANXA7	hsa-miR-33a-5p
ANXA7	hsa-miR-33b-5p
ANXA7	hsa-miR-34a-5p
ANXA7	hsa-miR-34c-5p
ANXA7	hsa-miR-449a
ANXA7	hsa-miR-449b-5p
ANXA7	hsa-miR-129-5p
AP5M1	hsa-miR-9-5p
AP5M1	hsa-miR-204-5p
AP5M1	hsa-miR-211-5p
AP5M1	hsa-miR-205-5p
AP5M1	hsa-miR-216a-5p
AP5M1	hsa-miR-216b-5p
AP5M1	hsa-miR-27a-3p
AP5M1	hsa-miR-27b-3p
AP5M1	hsa-miR-34a-5p
AP5M1	hsa-miR-34c-5p
AP5M1	hsa-miR-449a
AP5M1	hsa-miR-449b-5p
AP5M1	hsa-miR-129-5p
APBB2	hsa-miR-9-5p
APBB2	hsa-miR-139-5p
APBB2	hsa-miR-153-3p
APBB2	hsa-miR-183-5p
APBB2	hsa-miR-204-5p
APBB2	hsa-miR-211-5p
APBB2	hsa-miR-205-5p
APBB2	hsa-miR-216a-5p
APBB2	hsa-miR-216b-5p
APBB2	hsa-miR-27a-3p
APBB2	hsa-miR-27b-3p
APBB2	hsa-miR-124-3p
APBB2	hsa-miR-506-3p
APBB2	hsa-miR-33a-5p
APBB2	hsa-miR-33b-5p
APBB2	hsa-miR-34a-5p
APBB2	hsa-miR-34c-5p
APBB2	hsa-miR-449a
APBB2	hsa-miR-449b-5p
APBB2	hsa-miR-128-3p
APBB2	hsa-miR-129-5p
APEX1	hsa-miR-204-5p
APEX1	hsa-miR-211-5p
APEX1	hsa-miR-27a-3p
APEX1	hsa-miR-27b-3p
APEX1	hsa-miR-124-3p
APEX1	hsa-miR-506-3p
APEX1	hsa-miR-128-3p
APEX1	hsa-miR-129-5p
APPBP2	hsa-miR-9-5p
APPBP2	hsa-miR-139-5p
APPBP2	hsa-miR-183-5p
APPBP2	hsa-miR-204-5p
APPBP2	hsa-miR-211-5p
APPBP2	hsa-miR-205-5p
APPBP2	hsa-miR-216a-5p
APPBP2	hsa-miR-216b-5p
APPBP2	hsa-miR-27a-3p
APPBP2	hsa-miR-27b-3p
APPBP2	hsa-miR-124-3p
APPBP2	hsa-miR-506-3p
APPBP2	hsa-miR-33a-5p
APPBP2	hsa-miR-33b-5p
APPBP2	hsa-miR-34a-5p
APPBP2	hsa-miR-34c-5p
APPBP2	hsa-miR-449a
APPBP2	hsa-miR-449b-5p
APPBP2	hsa-miR-128-3p
APPBP2	hsa-miR-129-5p
AR	hsa-miR-9-5p
AR	hsa-miR-139-5p
AR	hsa-miR-153-3p
AR	hsa-miR-183-5p
AR	hsa-miR-204-5p
AR	hsa-miR-211-5p
AR	hsa-miR-205-5p
AR	hsa-miR-216a-5p
AR	hsa-miR-216b-5p
AR	hsa-miR-27a-3p
AR	hsa-miR-27b-3p
AR	hsa-miR-124-3p
AR	hsa-miR-506-3p
AR	hsa-miR-33a-5p
AR	hsa-miR-33b-5p
AR	hsa-miR-34a-5p
AR	hsa-miR-34c-5p
AR	hsa-miR-449a
AR	hsa-miR-449b-5p
AR	hsa-miR-128-3p
AR	hsa-miR-129-5p
ARF1	hsa-miR-153-3p
ARF1	hsa-miR-183-5p
ARF1	hsa-miR-205-5p
ARF1	hsa-miR-27a-3p
ARF1	hsa-miR-27b-3p
ARF1	hsa-miR-34a-5p
ARF1	hsa-miR-34c-5p
ARF1	hsa-miR-449a
ARF1	hsa-miR-449b-5p
ARF1	hsa-miR-128-3p
ARF1	hsa-miR-129-5p
ARF3	hsa-miR-204-5p
ARF3	hsa-miR-211-5p
ARF3	hsa-miR-205-5p
ARF3	hsa-miR-216a-5p
ARF3	hsa-miR-216b-5p
ARF3	hsa-miR-27a-3p
ARF3	hsa-miR-27b-3p
ARF3	hsa-miR-124-3p
ARF3	hsa-miR-506-3p
ARF3	hsa-miR-34a-5p
ARF3	hsa-miR-34c-5p
ARF3	hsa-miR-449a
ARF3	hsa-miR-449b-5p
ARF3	hsa-miR-128-3p
ARFGAP3	hsa-miR-9-5p
ARFGAP3	hsa-miR-183-5p
ARFGAP3	hsa-miR-204-5p
ARFGAP3	hsa-miR-211-5p
ARFGAP3	hsa-miR-205-5p
ARFGAP3	hsa-miR-216a-5p
ARFGAP3	hsa-miR-34a-5p
ARFGAP3	hsa-miR-34c-5p
ARFGAP3	hsa-miR-449a
ARFGAP3	hsa-miR-449b-5p
ARFGAP3	hsa-miR-128-3p
ARFGAP3	hsa-miR-129-5p
ARHGAP35	hsa-miR-9-5p
ARHGAP35	hsa-miR-139-5p
ARHGAP35	hsa-miR-183-5p
ARHGAP35	hsa-miR-204-5p
ARHGAP35	hsa-miR-211-5p
ARHGAP35	hsa-miR-205-5p
ARHGAP35	hsa-miR-216a-5p
ARHGAP35	hsa-miR-27a-3p
ARHGAP35	hsa-miR-27b-3p
ARHGAP35	hsa-miR-124-3p
ARHGAP35	hsa-miR-506-3p
ARHGAP35	hsa-miR-33a-5p
ARHGAP35	hsa-miR-33b-5p
ARHGAP35	hsa-miR-34a-5p
ARHGAP35	hsa-miR-34c-5p
ARHGAP35	hsa-miR-449a
ARHGAP35	hsa-miR-449b-5p
ARHGAP35	hsa-miR-129-5p
ARID4A	hsa-miR-9-5p
ARID4A	hsa-miR-139-5p
ARID4A	hsa-miR-153-3p
ARID4A	hsa-miR-183-5p
ARID4A	hsa-miR-204-5p
ARID4A	hsa-miR-211-5p
ARID4A	hsa-miR-205-5p
ARID4A	hsa-miR-216b-5p
ARID4A	hsa-miR-27a-3p
ARID4A	hsa-miR-27b-3p
ARID4A	hsa-miR-124-3p
ARID4A	hsa-miR-506-3p
ARID4A	hsa-miR-33a-5p
ARID4A	hsa-miR-33b-5p
ARID4A	hsa-miR-34a-5p
ARID4A	hsa-miR-34c-5p
ARID4A	hsa-miR-449a
ARID4A	hsa-miR-449b-5p
ARID4A	hsa-miR-128-3p
ARID4A	hsa-miR-129-5p
ARMC2	hsa-miR-9-5p
ARMC2	hsa-miR-139-5p
ARMC2	hsa-miR-204-5p
ARMC2	hsa-miR-211-5p
ARMC2	hsa-miR-205-5p
ARMC2	hsa-miR-216b-5p
ARMC2	hsa-miR-124-3p
ARMC2	hsa-miR-506-3p
ARMC2	hsa-miR-34a-5p
ARMC2	hsa-miR-34c-5p
ARMC2	hsa-miR-449a
ARMC2	hsa-miR-449b-5p
ARMC2	hsa-miR-128-3p
ARMC2	hsa-miR-129-5p
ARMC3	hsa-miR-9-5p
ARMC3	hsa-miR-153-3p
ARMC3	hsa-miR-204-5p
ARMC3	hsa-miR-211-5p
ARMC3	hsa-miR-205-5p
ARMC3	hsa-miR-216a-5p
ARMC3	hsa-miR-27a-3p
ARMC3	hsa-miR-27b-3p
ARMC3	hsa-miR-124-3p
ARMC3	hsa-miR-506-3p
ARMC3	hsa-miR-33a-5p
ARMC3	hsa-miR-33b-5p
ARMC3	hsa-miR-34a-5p
ARMC3	hsa-miR-34c-5p
ARMC3	hsa-miR-449a
ARMC3	hsa-miR-449b-5p
ARMC3	hsa-miR-128-3p
ARMC3	hsa-miR-129-5p
ARMC8	hsa-miR-9-5p
ARMC8	hsa-miR-139-5p
ARMC8	hsa-miR-153-3p
ARMC8	hsa-miR-183-5p
ARMC8	hsa-miR-204-5p
ARMC8	hsa-miR-211-5p
ARMC8	hsa-miR-205-5p
ARMC8	hsa-miR-216a-5p
ARMC8	hsa-miR-216b-5p
ARMC8	hsa-miR-27a-3p
ARMC8	hsa-miR-27b-3p
ARMC8	hsa-miR-124-3p
ARMC8	hsa-miR-506-3p
ARMC8	hsa-miR-33a-5p
ARMC8	hsa-miR-33b-5p
ARMC8	hsa-miR-34a-5p
ARMC8	hsa-miR-34c-5p
ARMC8	hsa-miR-449a
ARMC8	hsa-miR-449b-5p
ARMC8	hsa-miR-128-3p
ARMC8	hsa-miR-129-5p
ARMCX3	hsa-miR-9-5p
ARMCX3	hsa-miR-153-3p
ARMCX3	hsa-miR-204-5p
ARMCX3	hsa-miR-211-5p
ARMCX3	hsa-miR-216a-5p
ARMCX3	hsa-miR-216b-5p
ARMCX3	hsa-miR-34a-5p
ARMCX3	hsa-miR-34c-5p
ARMCX3	hsa-miR-449a
ARMCX3	hsa-miR-449b-5p
ARNT	hsa-miR-9-5p
ARNT	hsa-miR-139-5p
ARNT	hsa-miR-153-3p
ARNT	hsa-miR-204-5p
ARNT	hsa-miR-211-5p
ARNT	hsa-miR-205-5p
ARNT	hsa-miR-216a-5p
ARNT	hsa-miR-216b-5p
ARNT	hsa-miR-27a-3p
ARNT	hsa-miR-27b-3p
ARNT	hsa-miR-34a-5p
ARNT	hsa-miR-34c-5p
ARNT	hsa-miR-449a
ARNT	hsa-miR-449b-5p
ARNT	hsa-miR-128-3p
ARNT	hsa-miR-129-5p
ARSH	hsa-miR-183-5p
ARSH	hsa-miR-204-5p
ARSH	hsa-miR-211-5p
ARSH	hsa-miR-205-5p
ARSH	hsa-miR-124-3p
ARSH	hsa-miR-506-3p
ARSH	hsa-miR-34a-5p
ARSH	hsa-miR-34c-5p
ARSH	hsa-miR-449a
ARSH	hsa-miR-449b-5p
ASB8	hsa-miR-9-5p
ASB8	hsa-miR-153-3p
ASB8	hsa-miR-183-5p
ASB8	hsa-miR-204-5p
ASB8	hsa-miR-211-5p
ASB8	hsa-miR-205-5p
ASB8	hsa-miR-27a-3p
ASB8	hsa-miR-27b-3p
ASB8	hsa-miR-34a-5p
ASB8	hsa-miR-34c-5p
ASB8	hsa-miR-449a
ASB8	hsa-miR-449b-5p
ASB8	hsa-miR-128-3p
ASB8	hsa-miR-129-5p
ASIC1	hsa-miR-9-5p
ASIC1	hsa-miR-139-5p
ASIC1	hsa-miR-204-5p
ASIC1	hsa-miR-211-5p
ASIC1	hsa-miR-205-5p
ASIC1	hsa-miR-216a-5p
ASIC1	hsa-miR-27a-3p
ASIC1	hsa-miR-27b-3p
ASIC1	hsa-miR-124-3p
ASIC1	hsa-miR-506-3p
ASIC1	hsa-miR-33a-5p
ASIC1	hsa-miR-33b-5p
ASIC1	hsa-miR-34a-5p
ASIC1	hsa-miR-34c-5p
ASIC1	hsa-miR-449a
ASIC1	hsa-miR-449b-5p
ASIC1	hsa-miR-128-3p
ASIC2	hsa-miR-153-3p
ASIC2	hsa-miR-204-5p
ASIC2	hsa-miR-211-5p
ASIC2	hsa-miR-205-5p
ASIC2	hsa-miR-27a-3p
ASIC2	hsa-miR-27b-3p
ASIC2	hsa-miR-124-3p
ASIC2	hsa-miR-506-3p
ASIC2	hsa-miR-34a-5p
ASIC2	hsa-miR-34c-5p
ASIC2	hsa-miR-449a
ASIC2	hsa-miR-449b-5p
ASIC2	hsa-miR-128-3p
ATL2	hsa-miR-9-5p
ATL2	hsa-miR-139-5p
ATL2	hsa-miR-153-3p
ATL2	hsa-miR-183-5p
ATL2	hsa-miR-204-5p
ATL2	hsa-miR-211-5p
ATL2	hsa-miR-205-5p
ATL2	hsa-miR-216a-5p
ATL2	hsa-miR-216b-5p
ATL2	hsa-miR-27a-3p
ATL2	hsa-miR-27b-3p
ATL2	hsa-miR-124-3p
ATL2	hsa-miR-506-3p
ATL2	hsa-miR-33a-5p
ATL2	hsa-miR-33b-5p
ATL2	hsa-miR-128-3p
ATL2	hsa-miR-129-5p
ATP2C1	hsa-miR-9-5p
ATP2C1	hsa-miR-153-3p
ATP2C1	hsa-miR-183-5p
ATP2C1	hsa-miR-204-5p
ATP2C1	hsa-miR-211-5p
ATP2C1	hsa-miR-205-5p
ATP2C1	hsa-miR-216a-5p
ATP2C1	hsa-miR-216b-5p
ATP2C1	hsa-miR-27a-3p
ATP2C1	hsa-miR-27b-3p
ATP2C1	hsa-miR-124-3p
ATP2C1	hsa-miR-506-3p
ATP2C1	hsa-miR-33a-5p
ATP2C1	hsa-miR-33b-5p
ATP2C1	hsa-miR-34a-5p
ATP2C1	hsa-miR-34c-5p
ATP2C1	hsa-miR-449a
ATP2C1	hsa-miR-449b-5p
ATP2C1	hsa-miR-128-3p
ATP2C1	hsa-miR-129-5p
ATP6V1E2	hsa-miR-153-3p
ATP6V1E2	hsa-miR-204-5p
ATP6V1E2	hsa-miR-211-5p
ATP6V1E2	hsa-miR-216a-5p
ATP6V1E2	hsa-miR-216b-5p
ATP6V1E2	hsa-miR-27a-3p
ATP6V1E2	hsa-miR-27b-3p
ATP6V1E2	hsa-miR-33a-5p
ATP6V1E2	hsa-miR-33b-5p
ATP6V1E2	hsa-miR-34a-5p
ATP6V1E2	hsa-miR-34c-5p
ATP6V1E2	hsa-miR-449a
ATP6V1E2	hsa-miR-449b-5p
ATP6V1E2	hsa-miR-128-3p
ATP6V1E2	hsa-miR-129-5p
ATRX	hsa-miR-9-5p
ATRX	hsa-miR-139-5p
ATRX	hsa-miR-153-3p
ATRX	hsa-miR-183-5p
ATRX	hsa-miR-204-5p
ATRX	hsa-miR-211-5p
ATRX	hsa-miR-205-5p
ATRX	hsa-miR-216b-5p
ATRX	hsa-miR-27a-3p
ATRX	hsa-miR-27b-3p
ATRX	hsa-miR-124-3p
ATRX	hsa-miR-506-3p
ATRX	hsa-miR-34a-5p
ATRX	hsa-miR-34c-5p
ATRX	hsa-miR-449a
ATRX	hsa-miR-449b-5p
ATRX	hsa-miR-128-3p
ATRX	hsa-miR-129-5p
ATXN7	hsa-miR-9-5p
ATXN7	hsa-miR-139-5p
ATXN7	hsa-miR-153-3p
ATXN7	hsa-miR-204-5p
ATXN7	hsa-miR-211-5p
ATXN7	hsa-miR-205-5p
ATXN7	hsa-miR-216a-5p
ATXN7	hsa-miR-216b-5p
ATXN7	hsa-miR-27a-3p
ATXN7	hsa-miR-27b-3p
ATXN7	hsa-miR-33a-5p
ATXN7	hsa-miR-33b-5p
ATXN7	hsa-miR-34a-5p
ATXN7	hsa-miR-34c-5p
ATXN7	hsa-miR-449a
ATXN7	hsa-miR-449b-5p
ATXN7	hsa-miR-128-3p
ATXN7	hsa-miR-129-5p
B3GALNT2	hsa-miR-9-5p
B3GALNT2	hsa-miR-139-5p
B3GALNT2	hsa-miR-183-5p
B3GALNT2	hsa-miR-204-5p
B3GALNT2	hsa-miR-211-5p
B3GALNT2	hsa-miR-205-5p
B3GALNT2	hsa-miR-216a-5p
B3GALNT2	hsa-miR-216b-5p
B3GALNT2	hsa-miR-27a-3p
B3GALNT2	hsa-miR-27b-3p
B3GALNT2	hsa-miR-124-3p
B3GALNT2	hsa-miR-506-3p
B3GALNT2	hsa-miR-33a-5p
B3GALNT2	hsa-miR-33b-5p
B3GALNT2	hsa-miR-34a-5p
B3GALNT2	hsa-miR-34c-5p
B3GALNT2	hsa-miR-449a
B3GALNT2	hsa-miR-449b-5p
B3GALNT2	hsa-miR-129-5p
B4GALT3	hsa-miR-139-5p
B4GALT3	hsa-miR-153-3p
B4GALT3	hsa-miR-183-5p
B4GALT3	hsa-miR-205-5p
B4GALT3	hsa-miR-216a-5p
B4GALT3	hsa-miR-216b-5p
B4GALT3	hsa-miR-27a-3p
B4GALT3	hsa-miR-27b-3p
B4GALT3	hsa-miR-34a-5p
B4GALT3	hsa-miR-34c-5p
B4GALT3	hsa-miR-449a
B4GALT3	hsa-miR-449b-5p
B4GALT3	hsa-miR-128-3p
BACE1	hsa-miR-9-5p
BACE1	hsa-miR-139-5p
BACE1	hsa-miR-183-5p
BACE1	hsa-miR-204-5p
BACE1	hsa-miR-211-5p
BACE1	hsa-miR-205-5p
BACE1	hsa-miR-216a-5p
BACE1	hsa-miR-216b-5p
BACE1	hsa-miR-27a-3p
BACE1	hsa-miR-27b-3p
BACE1	hsa-miR-124-3p
BACE1	hsa-miR-506-3p
BACE1	hsa-miR-33a-5p
BACE1	hsa-miR-33b-5p
BACE1	hsa-miR-34a-5p
[truncated: 25,724 more rows]

## Sheet: ceRNA_network_nodes
symbol	type	pc:	protein coding	mir:	microRNA	lnc:	lncRNA
TSPAN6	pc
CYP51A1	pc
AOC1	pc
LASP1	pc
M6PR	pc
ICA1	pc
DBNDD1	pc
PDK4	pc
UPF1	pc
SKAP2	pc
PDK2	pc
GDE1	pc
CACNA1G	pc
RALA	pc
ADIPOR2	pc
PRSS21	pc
DNAH9	pc
MATK	pc
MED24	pc
BAZ1B	pc
METTL13	pc
TSPAN9	pc
RABGAP1	pc
PPP5C	pc
BRCA1	pc
KDM5D	pc
PGM3	pc
POLR3B	pc
COX15	pc
MATR3	pc
NPC1L1	pc
IL20RA	pc
GLT8D1	pc
ATP2C1	pc
MNAT1	pc
ZNF839	pc
NDUFS1	pc
ERP44	pc
ALAS1	pc
NR1H3	pc
VEZT	pc
SNX1	pc
ARID4A	pc
ATP6V0A1	pc
RNF19A	pc
PEX3	pc
RFC1	pc
CUL3	pc
DNAH5	pc
CTNS	pc
CUL7	pc
CTNNA1	pc
GEMIN8	pc
YTHDC2	pc
CTPS2	pc
TPR	pc
KIAA0556	pc
WWC3	pc
USP28	pc
RRM2B	pc
KITLG	pc
H6PD	pc
ARHGEF5	pc
HEBP2	pc
MSMO1	pc
METTL24	pc
NRIP2	pc
AP5M1	pc
ENTPD2	pc
OPN3	pc
CYFIP2	pc
ITIH4	pc
F7	pc
GDI2	pc
ATG5	pc
TMCC3	pc
LAMC2	pc
SEC61A1	pc
UNKL	pc
GATB	pc
CCAR1	pc
PTPRU	pc
ACAA1	pc
GPBP1	pc
APPBP2	pc
U2AF2	pc
MTMR1	pc
RNF4	pc
CASP8	pc
INTS13	pc
TNPO3	pc
BORCS8-MEF2B	pc
PMS1	pc
IPO5	pc
WDR3	pc
PKN2	pc
NTN1	pc
KARS	pc
ZBTB11	pc
GOLGA5	pc
LRRC40	pc
ISOC1	pc
MTFR1	pc
IDI1	pc
DHX29	pc
TP53BP1	pc
IARS2	pc
SYT1	pc
ROCK1	pc
FTSJ1	pc
ERLEC1	pc
TRPC7	pc
NUP133	pc
GAL	pc
PTPN3	pc
DAPP1	pc
SLC44A1	pc
RPL31	pc
FAM50A	pc
RDH11	pc
ADGRL1	pc
ACTN1	pc
LNX1	pc
SREBF1	pc
MPP5	pc
RHOBTB1	pc
SMC1A	pc
MARK2	pc
TRNT1	pc
NDE1	pc
FNDC8	pc
KDM5A	pc
PPP2R3A	pc
DPP8	pc
ZZEF1	pc
TTC38	pc
WNT8B	pc
ZNF37A	pc
RBMS2	pc
TPD52	pc
GPATCH1	pc
NT5C2	pc
MBNL3	pc
TM9SF3	pc
DNAJC10	pc
PAK3	pc
LRCH4	pc
FBLN1	pc
TULP3	pc
ADCYAP1R1	pc
ITCH	pc
UBE2D4	pc
PGM1	pc
DDX1	pc
MID2	pc
SRCAP	pc
CPB2	pc
KCNN2	pc
CDH7	pc
UBA5	pc
JMJD4	pc
C5orf22	pc
NFE2L1	pc
BCKDHB	pc
KAT6A	pc
PLOD1	pc
DIS3	pc
PDS5B	pc
ZNF264	pc
FAT1	pc
NCOA1	pc
RAB10	pc
CAD	pc
BCORL1	pc
ATRX	pc
HACE1	pc
SEH1L	pc
SLC25A24	pc
MTIF2	pc
ORC1	pc
CHMP5	pc
NFX1	pc
IPO11	pc
TMED2	pc
ACOX3	pc
HSD17B14	pc
SRRT	pc
GNAO1	pc
ALG6	pc
CNOT3	pc
SMOX	pc
KIZ	pc
DYNLL1	pc
ESF1	pc
ANAPC5	pc
TASP1	pc
KIF16B	pc
CCNK	pc
MUL1	pc
GOLGA3	pc
PDPR	pc
TXNL1	pc
SEL1L3	pc
HAUS4	pc
MYH7	pc
G2E3	pc
SUPT16H	pc
TINF2	pc
EZR	pc
MFSD11	pc
XYLB	pc
CBX5	pc
BTAF1	pc
BLNK	pc
TDRD1	pc
CRISP3	pc
SRPK1	pc
BRPF3	pc
TMEM14A	pc
SIRT1	pc
JAK2	pc
NRP1	pc
WASHC2A	pc
OCEL1	pc
CATSPERG	pc
PALM	pc
SNAP29	pc
SLC7A4	pc
BCL2L13	pc
CABIN1	pc
SF3A1	pc
CRYBB3	pc
GGA1	pc
SRRD	pc
KDELR3	pc
TCF20	pc
PACSIN2	pc
TTLL1	pc
CHKB	pc
ARSA	pc
RASD2	pc
TAB1	pc
ASCC2	pc
SAMM50	pc
PVALB	pc
EP300	pc
DESI1	pc
HDAC10	pc
FKBP3	pc
SOS2	pc
ATP6V1D	pc
KIAA0586	pc
AHSA1	pc
DHRS7	pc
PPM1A	pc
ASB2	pc
HIF1A	pc
TELO2	pc
PSMC1	pc
APEX1	pc
KIAA0391	pc
DCAF11	pc
PCIF1	pc
ADNP	pc
TPD52L2	pc
GMEB2	pc
C20orf27	pc
TRIB3	pc
TM9SF4	pc
CRNKL1	pc
POFUT1	pc
MROH8	pc
TTI1	pc
RPRD1B	pc
TNNC2	pc
ADNP2	pc
METTL4	pc
POLI	pc
PGRMC1	pc
PRPS2	pc
CHRDL1	pc
WDR13	pc
PAGE4	pc
STAG2	pc
SMARCA1	pc
RS1	pc
PGK1	pc
UBL4A	pc
CD99L2	pc
ITIH6	pc
MAGED2	pc
ARMCX3	pc
MLNR	pc
KLF5	pc
PARP4	pc
CENPT	pc
LONP2	pc
ZNF821	pc
VAC14	pc
SMPD3	pc
SLC7A6OS	pc
NME4	pc
NOMO3	pc
FOXF1	pc
NARFL	pc
MTHFSD	pc
EARS2	pc
XYLT1	pc
NOMO1	pc
AQP9	pc
TRIP4	pc
RASL12	pc
FAH	pc
ZNF106	pc
CEP152	pc
SLC30A4	pc
TRIM35	pc
EYA1	pc
JPH1	pc
ZC2HC1A	pc
SLC39A14	pc
ADAM2	pc
FGL1	pc
MAN2B1	pc
KCNN4	pc
NUCB1	pc
CKM	pc
SGTA	pc
TBCB	pc
PRKD2	pc
DMAC2	pc
MRPL4	pc
MEIS3	pc
PLA2G4C	pc
FAM83E	pc
PPP2R1A	pc
TNPO2	pc
PBX4	pc
ATP13A1	pc
SIPA1L3	pc
TFPI2	pc
PIK3CG	pc
PTN	pc
RNF32	pc
HOXA2	pc
LFNG	pc
EVX1	pc
HIBADH	pc
PLEKHA8	pc
TAF6	pc
RPA3	pc
TMEM248	pc
MEGF9	pc
PTGR1	pc
PLGRKT	pc
ABCA2	pc
DNMBP	pc
PLEKHA1	pc
TWNK	pc
SFXN3	pc
GBF1	pc
SUFU	pc
XPNPEP1	pc
TFAM	pc
TBC1D12	pc
CRYBA1	pc
CASC3	pc
RNF43	pc
SEPT4	pc
KPNB1	pc
GOSR2	pc
CBX1	pc
INTS2	pc
RAI1	pc
CPD	pc
ASIC2	pc
PEX12	pc
NAGLU	pc
HSD17B1	pc
MPP2	pc
PRKAR1A	pc
RANGRF	pc
TMEM97	pc
SUPT6H	pc
SMR3A	pc
NFKB1	pc
ANXA10	pc
FRG1	pc
GALNT7	pc
DHX15	pc
FAM149A	pc
DNAJC4	pc
SIAE	pc
PUS3	pc
PRPF19	pc
TMEM109	pc
SCGB2A2	pc
PRPF40B	pc
ASIC1	pc
CSRNP2	pc
MYF6	pc
MYF5	pc
METAP2	pc
GPN3	pc
MYL2	pc
ALDH2	pc
CDKN1B	pc
NAA25	pc
CDK2AP1	pc
TPI1	pc
C12orf57	pc
PTPN6	pc
C2CD5	pc
RAB35	pc
RIC8B	pc
DSE	pc
MAK	pc
CEP85L	pc
RNGTT	pc
HDDC2	pc
PPARD	pc
STK38	pc
CAP2	pc
BVES	pc
ALDH5A1	pc
CRYBG1	pc
RPS12	pc
HBS1L	pc
SLC39A7	pc
PACRG	pc
BYSL	pc
PPP2R5D	pc
TTK	pc
PDE8B	pc
TARS	pc
PRLR	pc
SMAD5	pc
HMGXB3	pc
HRG	pc
ARMC8	pc
RBP1	pc
FGF12	pc
RPL24	pc
BBX	pc
UMPS	pc
ROPN1B	pc
KLHL18	pc
MAPKAPK3	pc
WDR48	pc
GORASP1	pc
VIPR1	pc
SSR3	pc
EIF4G1	pc
NEK4	pc
STEAP3	pc
EIF2B4	pc
GCG	pc
APC2	pc
GCA	pc
GALNT3	pc
LANCL1	pc
OTX1	pc
TXNDC9	pc
CHST10	pc
ZNF142	pc
IL1R1	pc
UXS1	pc
STK16	pc
PPP1R7	pc
CEBPZ	pc
RAB3GAP1	pc
THADA	pc
C2orf42	pc
MSH6	pc
EPHA4	pc
DHCR24	pc
DNAJC16	pc
MARK1	pc
CACYBP	pc
TMEM59	pc
EDEM3	pc
TRIM62	pc
C1orf21	pc
PRDM2	pc
PHTF1	pc
GNPAT	pc
ETV3	pc
KDM5B	pc
ZNHIT6	pc
RBBP5	pc
GPR89A	pc
TMED5	pc
DPH5	pc
PRDX6	pc
DHDDS	pc
ARID1A	pc
CENPF	pc
CD3EAP	pc
MUC5B	pc
STAG1	pc
IFT46	pc
FOXO3	pc
ARMC2	pc
PPL	pc
WDR35	pc
HEATR1	pc
FKBP15	pc
NEK6	pc
HDHD3	pc
HSDL2	pc
NEK9	pc
ABCD4	pc
SLIRP	pc
ALDH6A1	pc
GPR75	pc
SUPT7L	pc
ATL2	pc
PYROXD2	pc
C10orf88	pc
GNA13	pc
PCMT1	pc
NUDCD1	pc
ENY2	pc
KIAA1217	pc
SOHLH2	pc
KBTBD7	pc
ALG5	pc
EXOSC8	pc
ETF1	pc
KDM3B	pc
PLS1	pc
ADRA1A	pc
EPHX2	pc
EPX	pc
AKAP1	pc
TRIM25	pc
SLC35B1	pc
PAPD5	pc
TAS2R10	pc
KHDRBS1	pc
ZNF639	pc
PDS5A	pc
LRIF1	pc
RPL21	pc
GTF3A	pc
FAM35A	pc
LRRC39	pc
SLC25A51	pc
C7orf49	pc
CISD1	pc
ZWINT	pc
ZC3H13	pc
KBTBD4	pc
AMD1	pc
MORF4L2	pc
PLCG1	pc
ZNFX1	pc
CSE1L	pc
PTGIS	pc
MOCS3	pc
PMEPA1	pc
PAIP2B	pc
SNRNP27	pc
POF1B	pc
ZNF45	pc
BTN2A2	pc
HIST1H1D	pc
AARS2	pc
SSR1	pc
NUP153	pc
EEF1E1	pc
RAB17	pc
MT1G	pc
CLYBL	pc
ARMC7	pc
SRMS	pc
FNDC11	pc
PSD4	pc
ATG4C	pc
TMX4	pc
FAM110A	pc
CHURC1-FNTB	pc
ST3GAL3	pc
TMEM53	pc
HECTD3	pc
COX6B1	pc
FRMD8	pc
PRR12	pc
HTN1	pc
TRMT5	pc
TMEM35A	pc
COX7C	pc
TAS2R5	pc
TRPV5	pc
TMEM175	pc
AKAP9	pc
ZNF780B	pc
RFPL2	pc
RFPL3	pc
C22orf23	pc
RNF112	pc
PDE11A	pc
ORMDL1	pc
EIF2AK4	pc
ELL3	pc
CCDC32	pc
THAP10	pc
COPB1	pc
PSMA1	pc
SERGEF	pc
EGLN3	pc
TEP1	pc
SEC14L1	pc
AANAT	pc
KLF16	pc
MAU2	pc
SH3BP4	pc
XPO7	pc
NCAN	pc
KIF1A	pc
SNX9	pc
RSPH3	pc
AFDN	pc
HRC	pc
ATXN10	pc
MNX1	pc
PRRC2B	pc
ZC3H4	pc
CASZ1	pc
POLN	pc
BPIFA2	pc
COX4I2	pc
ARHGEF9	pc
ACLY	pc
DIAPH1	pc
PPFIA1	pc
TRAF7	pc
NPHP4	pc
WDR44	pc
PDHA1	pc
ZSCAN5A	pc
LLGL1	pc
GCH1	pc
NUP210	pc
TIMM10B	pc
IQCA1	pc
ILKAP	pc
UBE2G1	pc
TBC1D14	pc
COQ3	pc
GRSF1	pc
ANKRD17	pc
VPS13B	pc
ERAL1	pc
VPS4A	pc
ARHGEF11	pc
ALDH3B2	pc
FBXO44	pc
RSG1	pc
LGR6	pc
TBC1D8B	pc
SLC39A11	pc
MYO18B	pc
TMEM254	pc
KRAS	pc
LARS	pc
IMPA1	pc
AMPD3	pc
COX16	pc
TTC9	pc
PEBP4	pc
CAMK1	pc
THUMPD3	pc
NAPG	pc
SPIRE1	pc
ARF3	pc
ROCK2	pc
NARS	pc
KCTD1	pc
LRP4	pc
CYP2J2	pc
DSC2	pc
DSC1	pc
DAGLA	pc
GGACT	pc
TMED7	pc
ANXA1	pc
AGTPBP1	pc
ISCA1	pc
FBXO21	pc
UGT2B28	pc
HTR1B	pc
LCA5	pc
NAT10	pc
FAM186B	pc
OS9	pc
TEC	pc
SMYD5	pc
MPHOSPH6	pc
FAM129A	pc
PIGC	pc
LAMC1	pc
ITM2C	pc
CYP27A1	pc
TMEM127	pc
SLC41A2	pc
BORA	pc
NUDT15	pc
ZDHHC4	pc
DBNL	pc
TTC5	pc
MTHFS	pc
KAT7	pc
SCN2A	pc
GALNT5	pc
EPRS	pc
STAM	pc
LRRC8A	pc
TXN	pc
C9orf78	pc
ZNF189	pc
PRPF4	pc
FPGS	pc
TEX10	pc
TSTD2	pc
MYC	pc
UBAP2	pc
APTX	pc
GRHPR	pc
BPHL	pc
PGBD1	pc
RNF144B	pc
PRCP	pc
GGH	pc
SLC37A4	pc
RTF1	pc
RSL24D1	pc
GCOM1	pc
GTF2B	pc
RABGGTB	pc
CYP1B1	pc
CENPO	pc
KIF20B	pc
ANXA7	pc
TET1	pc
ASNSD1	pc
METTL5	pc
FAM117B	pc
WDR12	pc
SENP7	pc
SECISBP2L	pc
SHF	pc
HERC3	pc
PRKG2	pc
BBS7	pc
RAP1GDS1	pc
SLC39A8	pc
KIF21A	pc
ALG10	pc
ZCRB1	pc
TMEM117	pc
INHBE	pc
NEDD1	pc
SUOX	pc
KANSL2	pc
ESYT1	pc
WDFY2	pc
VPS33A	pc
SSTR1	pc
DCAF5	pc
WDR89	pc
TCF12	pc
SERF2	pc
SLC27A2	pc
ANP32A	pc
HMG20A	pc
SCAPER	pc
WDR61	pc
PCSK6	pc
SCAMP2	pc
SEPT12	pc
CHST4	pc
NOL3	pc
ZSCAN32	pc
TIGD7	pc
GAS8	pc
COPS3	pc
ZNF287	pc
TAF4B	pc
PRELID3A	pc
GALNT1	pc
NPC1	pc
MINK1	pc
SAT2	pc
ELAC1	pc
MBD1	pc
P3H4	pc
ZIM3	pc
DMRTC2	pc
CCDC97	pc
TMEM91	pc
APP	pc
RCN3	pc
ZNF614	pc
KIAA0319L	pc
BCL10	pc
PTPRF	pc
CTTNBP2NL	pc
ILDR2	pc
UFC1	pc
RRNAD1	pc
TOR1AIP1	pc
RORC	pc
ZNF687	pc
TARS2	pc
RFX5	pc
MRPL9	pc
ARNT	pc
HHIPL2	pc
GALNT2	pc
SDE2	pc
ARF1	pc
GALM	pc
CNGA3	pc
AMMECR1L	pc
PKP4	pc
LNPK	pc
ZNF385B	pc
DLX1	pc
TRPM8	pc
ANKMY1	pc
VGLL4	pc
GMPPA	pc
EAF1	pc
DYNC1LI1	pc
POMGNT2	pc
ACKR2	pc
GOLGA4	pc
CAND2	pc
NCEH1	pc
RUBCN	pc
TCTA	pc
FIP1L1	pc
EPHA5	pc
TBCK	pc
DDIT4L	pc
PDGFC	pc
MARCH6	pc
MYO10	pc
RPL37	pc
IQGAP2	pc
GTF2H2	pc
COMMD10	pc
MYLK4	pc
FAM217A	pc
CRIP3	pc
FAXC	pc
AIG1	pc
TMEM181	pc
GNA12	pc
C7orf26	pc
NIPSNAP2	pc
ZC3HAV1L	pc
SYTL5	pc
KDM6A	pc
RAB41	pc
TAF1	pc
SNX12	pc
RIPPLY1	pc
PRPS1	pc
MCPH1	pc
RPL10	pc
RSPO2	pc
EIF3H	pc
OR5C1	pc
ALAD	pc
PTGES	pc
TMEM236	pc
ST8SIA6	pc
FAM13C	pc
POLR3A	pc
LRMDA	pc
GLUD1	pc
EIF4EBP2	pc
CYP17A1	pc
PDCD11	pc
EIF3M	pc
SLC43A1	pc
ENDOD1	pc
ZC3H12C	pc
AASDHPPT	pc
GLB1L2	pc
HYOU1	pc
TKFC	pc
CCDC15	pc
GPHA2	pc
MRPL49	pc
TMEM219	pc
C11orf57	pc
NOCT	pc
GPR158	pc
DCP1B	pc
OXSM	pc
TMEM86A	pc
BTBD11	pc
RAD9B	pc
KCTD14	pc
VTI1A	pc
QDPR	pc
FAM160B1	pc
MMAA	pc
NR3C2	pc
FBXO4	pc
BEND6	pc
SETBP1	pc
XRCC4	pc
CCDC50	pc
TMEM123	pc
SAR1B	pc
ANKRD22	pc
GGPS1	pc
LMNTD1	pc
MED21	pc
STK32B	pc
SREK1IP1	pc
MERTK	pc
OR14K1	pc
TRAPPC8	pc
FAM81B	pc
LPCAT1	pc
RPIA	pc
ANKFN1	pc
CACNA2D1	pc
JPH3	pc
NRGN	pc
GPR15	pc
GAL3ST2	pc
PGM5	pc
ENAH	pc
CXADR	pc
ANKRD40	pc
GTF3C6	pc
TTC39B	pc
AGPAT5	pc
SLC16A1	pc
LARP1	pc
C9orf85	pc
PDIA4	pc
KDM8	pc
FAM126B	pc
RASA2	pc
RMND1	pc
VPS37A	pc
ELMSAN1	pc
ADK	pc
DCK	pc
PPEF2	pc
SFXN2	pc
HKDC1	pc
HK1	pc
NODAL	pc
ZDHHC5	pc
FBRS	pc
FRRS1	pc
GALK2	pc
SHCBP1L	pc
ZFYVE9	pc
NRG1	pc
NECAP2	pc
STEAP2	pc
FZD1	pc
FUK	pc
CACNA1D	pc
ZNF19	pc
RNF111	pc
TSC22D3	pc
DSCR3	pc
ETS2	pc
TAB3	pc
WDR19	pc
PANK4	pc
C12orf43	pc
RER1	pc
TRIM63	pc
NCK1	pc
EYA3	pc
WASF2	pc
FAM46B	pc
CUL4B	pc
SLC13A3	pc
EIF5B	pc
CATIP	pc
FAM86C1	pc
PPP1R9A	pc
DYNC1I1	pc
TMED4	pc
HTR6	pc
B4GALT3	pc
DMTN	pc
CCAR2	pc
CDC42SE2	pc
MRPL10	pc
GART	pc
SON	pc
TNNI1	pc
PLA2G4D	pc
HK2	pc
ALDH4A1	pc
RSPRY1	pc
ZDHHC1	pc
CCDC117	pc
ZNF222	pc
ARHGAP35	pc
ABCG1	pc
TFF3	pc
CSTB	pc
ZNF714	pc
TAOK1	pc
TLCD1	pc
SAFB	pc
ZBTB7B	pc
NLRX1	pc
GPATCH4	pc
HK3	pc
CPSF4	pc
COL26A1	pc
NAPEPLD	pc
ACOX1	pc
LSM12	pc
SYCE2	pc
IP6K3	pc
TNFSF13	pc
PARS2	pc
KIAA1522	pc
TMCO4	pc
CCDC27	pc
C1orf87	pc
NEXN	pc
LRRIQ3	pc
KCNT2	pc
ZNF496	pc
TRIM58	pc
PEX19	pc
NCSTN	pc
C1orf74	pc
TDRD5	pc
SNED1	pc
C1orf115	pc
NBPF20	pc
B3GALNT2	pc
DISC1	pc
LRRTM1	pc
TYW5	pc
DUSP19	pc
SMC6	pc
SGPP2	pc
SMARCAD1	pc
CDC42EP3	pc
S100A11	pc
DCAF16	pc
LENEP	pc
NAXE	pc
CWC22	pc
NEPRO	pc
PTPN13	pc
ATXN7	pc
RBM47	pc
APBB2	pc
MTHFD2L	pc
DTX3L	pc
DNALI1	pc
TKT	pc
UBXN7	pc
EXO5	pc
ERMAP	pc
AIMP1	pc
DNAJB14	pc
SLC9B2	pc
BDH2	pc
SHISA5	pc
APEH	pc
HSPA4L	pc
ANXA5	pc
MAP9	pc
FAM160A1	pc
NDUFAF2	pc
WDR41	pc
CREBRF	pc
BMPER	pc
SYTL3	pc
PEX2	pc
EN2	pc
DNAAF5	pc
OSGIN2	pc
SLC4A2	pc
ALDH7A1	pc
DCAF13	pc
PDP1	pc
SNAPC3	pc
MAMDC2	pc
TMC1	pc
RASEF	pc
HNRNPK	pc
VEGFD	pc
OR1K1	pc
VCP	pc
ARMC3	pc
GTF2A1	pc
REEP3	pc
MICU2	pc
PKNOX2	pc
TAF3	pc
PDZD8	pc
PRDX3	pc
ZMYND19	pc
METTL17	pc
SALL2	pc
TRUB1	pc
ZFYVE1	pc
FRAT1	pc
ARHGAP42	pc
TC2N	pc
IFI27L1	pc
PTER	pc
HACD1	pc
SMCO4	pc
AMOTL1	pc
JAM3	pc
AVPR1A	pc
TBATA	pc
CLMP	pc
COX11	pc
STXBP4	pc
TMEM100	pc
SMPD1	pc
TPP1	pc
DCHS1	pc
IDH3A	pc
XRRA1	pc
RNF169	pc
TMX3	pc
TK2	pc
CPLX4	pc
CFAP52	pc
TMPRSS5	pc
COG1	pc
SLFN5	pc
DCTN5	pc
NEMP1	pc
MAPRE2	pc
PDIA3	pc
B4GALNT2	pc
PHB	pc
SNRPD1	pc
ACSF2	pc
SP2	pc
PRR15L	pc
COQ7	pc
GPRC5B	pc
KATNAL2	pc
HDHD2	pc
DUS2	pc
RBFOX3	pc
ZNF226	pc
ZNF646	pc
GATAD2A	pc
SPATA33	pc
ZNF641	pc
DHRS13	pc
KMT2D	pc
CDC42EP5	pc
C19orf33	pc
EEF2	pc
KRT80	pc
ANGPTL4	pc
GHDC	pc
SDHAF2	pc
SLC3A2	pc
TTC39C	pc
GNG4	pc
THAP11	pc
FAM107A	pc
MFSD2A	pc
ING5	pc
COG7	pc
LGI3	pc
POLR3D	pc
HEXIM2	pc
CHRM1	pc
SNRNP48	pc
DYNLRB2	pc
ZSWIM1	pc
ADAM9	pc
GDNF	pc
UGT3A2	pc
PKIG	pc
CHTF8	pc
LCMT2	pc
TMEM150A	pc
TMEM129	pc
MAP2K1	pc
AR	pc
ARMC4	pc
OR10G3	pc
RAB3B	pc
LMAN2	pc
PRELID1	pc
CXCL11	pc
UMOD	pc
GP2	pc
SNUPN	pc
PTPN9	pc
LUZP1	pc
DRD5	pc
MT1B	pc
FASN	pc
HNRNPF	pc
P2RY1	pc
TRIM56	pc
BRD3	pc
PUSL1	pc
ZNF778	pc
HNRNPA3	pc
HOXD12	pc
GABARAP	pc
FABP4	pc
TMED10	pc
SDR9C7	pc
SLC23A1	pc
PA2G4	pc
HSPA4	pc
SOCS6	pc
POLH	pc
FOXN2	pc
RIOX2	pc
MTSS1	pc
TMEM43	pc
CYTL1	pc
NDUFA3	pc
ALK	pc
MTM1	pc
TRMT61B	pc
JAGN1	pc
TADA3	pc
MUC7	pc
CDC42BPG	pc
ZNF562	pc
WIPF2	pc
CLSTN1	pc
PCDHB1	pc
FBXL14	pc
ZNF570	pc
MLLT3	pc
ADRA1D	pc
CYP4F11	pc
RAB33B	pc
USP19	pc
KLF11	pc
SLC9C1	pc
C5orf34	pc
COPRS	pc
SUCLG2	pc
GNB2	pc
MYOZ2	pc
FGGY	pc
MANEA	pc
RAB40A	pc
AFF1	pc
SMPDL3A	pc
WASHC2C	pc
FAM71D	pc
FAM192A	pc
RAB43	pc
DHCR7	pc
MRGPRD	pc
OXSR1	pc
PHF8	pc
ADH6	pc
KAT5	pc
HPSE2	pc
TADA2B	pc
RAPH1	pc
ABCD2	pc
IQCB1	pc
GOLGB1	pc
NDNF	pc
DAG1	pc
INSM1	pc
SMARCC1	pc
PTPRM	pc
XCR1	pc
PC	pc
SCAI	pc
C11orf80	pc
JUP	pc
DPY19L1	pc
PHOSPHO1	pc
SPTBN2	pc
GOLIM4	pc
REP15	pc
SLC6A19	pc
ZWILCH	pc
LINGO2	pc
TMEM81	pc
GOLT1A	pc
MSL2	pc
KY	pc
KIAA1551	pc
PABPC5	pc
BRMS1	pc
C4orf32	pc
SRP72	pc
PCP2	pc
PDZK1	pc
NLRP6	pc
RSRC1	pc
OR5M3	pc
TRAF6	pc
INHBC	pc
CTDSP2	pc
PHYHD1	pc
CLCF1	pc
MSRA	pc
ZNF613	pc
SLC35A4	pc
RTTN	pc
ZSCAN2	pc
GJC3	pc
DNAJC30	pc
VPS37D	pc
CLEC14A	pc
WDR25	pc
GNG7	pc
USF3	pc
ZNF843	pc
MAGEB18	pc
GRIN1	pc
MAMSTR	pc
OR51S1	pc
SHMT1	pc
SEC24C	pc
SIX5	pc
FBXO46	pc
ANO6	pc
C10orf71	pc
TMEM94	pc
RPS27	pc
ASB8	pc
IMPDH2	pc
DDX10	pc
ZNF454	pc
PLEKHM3	pc
BEND3	pc
P4HTM	pc
CTXN1	pc
ERN1	pc
ZHX2	pc
PFAS	pc
SNX18	pc
RCC2	pc
SAMD4B	pc
WSCD1	pc
GEMIN4	pc
GCC1	pc
RPRML	pc
AC104581.1	pc
CCDC43	pc
MEIOC	pc
GAS1	pc
SSTR2	pc
OR2A4	pc
C3orf22	pc
ARSJ	pc
CUEDC1	pc
CMTR2	pc
AEN	pc
RPH3AL	pc
MAPK15	pc
PJA1	pc
POLR2A	pc
TMEM136	pc
TMEM102	pc
SOX2	pc
COPG1	pc
LSM10	pc
OR4A15	pc
OR4A16	pc
PTCHD3	pc
WRB	pc
SHMT2	pc
GABRG3	pc
IZUMO1	pc
B4GALNT4	pc
NXPH4	pc
EPHB3	pc
PLCB1	pc
RXFP3	pc
PPP1R27	pc
ALG12	pc
GLUD2	pc
TCEAL7	pc
SRPRA	pc
HMGN4	pc
PCP4	pc
ABAT	pc
AFMID	pc
CEP57L1	pc
TMEM89	pc
GTF2H2C	pc
EP400	pc
SETD3	pc
TANGO2	pc
NDUFB1	pc
BMP8A	pc
TBK1	pc
OLFML1	pc
LIN9	pc
TOB2	pc
UTY	pc
PRKX	pc
KMT5A	pc
NIPSNAP1	pc
KCNQ3	pc
CRELD2	pc
IRAK1	pc
SIX6	pc
FOXD4L1	pc
SLITRK6	pc
NELL2	pc
SEPT9	pc
LRRC26	pc
SUMO3	pc
IMMP2L	pc
ZFP90	pc
SORCS2	pc
SIVA1	pc
RFX6	pc
SGCZ	pc
INTS5	pc
FAF1	pc
HIST1H2BL	pc
NOMO2	pc
KLHL33	pc
SFTPA2	pc
HGS	pc
SH3BGR	pc
C19orf68	pc
ROR1	pc
NR2F2	pc
TLCD2	pc
LSAMP	pc
AHNAK2	pc
P4HB	pc
ADARB2	pc
SRL	pc
KLHL34	pc
ZBTB6	pc
WWOX	pc
POLR1D	pc
SOWAHB	pc
KLHL32	pc
BACE1	pc
ANKRD37	pc
NUDT17	pc
TMEM222	pc
FAM86B1	pc
CEACAM19	pc
UBE2H	pc
KATNA1	pc
BCR	pc
FOXE3	pc
ZNF395	pc
C3orf70	pc
PLCD1	pc
CCK	pc
SLIT1	pc
MT1X	pc
GCNT1	pc
DYNC2H1	pc
LUZP2	pc
CHP1	pc
OR5W2	pc
NHEJ1	pc
TMEM220	pc
FAM122A	pc
FYB2	pc
DNER	pc
NWD1	pc
GPR89B	pc
FAM166A	pc
FOCAD	pc
UROS	pc
SMIM15	pc
SHISA6	pc
FAM120AOS	pc
VHLL	pc
RELN	pc
LITAF	pc
SF3B3	pc
IL1RAPL2	pc
PLAC9	pc
PCDH18	pc
LIN54	pc
GSPT2	pc
ACADSB	pc
SEMA4A	pc
OR10S1	pc
NLGN3	pc
CPNE4	pc
ZNF140	pc
PTPN1	pc
CRYBA4	pc
ZNF569	pc
ESRRG	pc
TCEAL3	pc
ANAPC7	pc
AFAP1	pc
MAN2A2	pc
WNK3	pc
RABL6	pc
ERI2	pc
MAML3	pc
METTL9	pc
ZNF398	pc
SIGLEC15	pc
IFNL3	pc
NEK5	pc
CYSRT1	pc
SVIL	pc
ZNF860	pc
OR51D1	pc
OPALIN	pc
COL4A6	pc
ZNF624	pc
TOPORS	pc
DPP4	pc
KRTAP26-1	pc
PHF2	pc
ZNF181	pc
PRB3	pc
MYO1C	pc
ZNF667	pc
PEG3	pc
ZKSCAN8	pc
MT1F	pc
TCAF1	pc
SH3BGRL2	pc
WDHD1	pc
CTNND1	pc
SLC34A3	pc
SPANXC	pc
FAM3D	pc
STK39	pc
C6orf89	pc
SLC9A6	pc
SMURF1	pc
CDC42BPB	pc
PLXNB3	pc
EGFL6	pc
PAX9	pc
FOXJ3	pc
CHAMP1	pc
OSTC	pc
DCAF12	pc
ASB12	pc
SMC5	pc
CIPC	pc
MAP3K3	pc
L3MBTL3	pc
TATDN3	pc
PLPP4	pc
HSD3B1	pc
EFCAB7	pc
TCEAL5	pc
SYS1	pc
TCEAL6	pc
C2orf72	pc
NHSL2	pc
NPY4R	pc
ZDBF2	pc
TCEA3	pc
BTNL2	pc
PRRT1	pc
SP5	pc
NXPE2	pc
LAYN	pc
PRRC2A	pc
CCHCR1	pc
PPP1R10	pc
TRIM39	pc
PPP1R11	pc
CBY3	pc
OR2H1	pc
TRIM27	pc
DCTN1	pc
ZNF155	pc
GRXCR2	pc
ZNF425	pc
FAM205A	pc
LGR4	pc
VIT	pc
EIF3CL	pc
ARSH	pc
C16orf96	pc
C1QTNF9B	pc
ZNF316	pc
RNPS1	pc
LNP1	pc
TAS2R50	pc
LINGO4	pc
ARHGAP19	pc
KRT222	pc
ERV3-1	pc
RBMXL1	pc
ZBTB9	pc
TMX2	pc
NDUFS3	pc
GPSM3	pc
NCKIPSD	pc
SLC35F6	pc
KCTD11	pc
PPM1N	pc
LTB4R	pc
MEF2B	pc
FBXO16	pc
ANG	pc
NUTM2D	pc
CBWD6	pc
MUC5AC	pc
FAM166B	pc
FASTKD5	pc
HOMEZ	pc
RNF212B	pc
VPS16	pc
CYB5RL	pc
CELA3B	pc
UMAD1	pc
FAM228B	pc
LINGO3	pc
OR4C12	pc
VPS52	pc
ZNF844	pc
CENPVL3	pc
SMIM13	pc
PLEKHM1	pc
NOL7	pc
UBXN10-AS1	lnc
Z93930.2	lnc
TMEM185B	pc
ORM2	pc
CLDN25	pc
ORM1	pc
ZNF688	pc
AL160275.1	pc
ACBD6	pc
USP17L1	pc
ZNF32-AS2	lnc
SETSIP	pc
PHGR1	pc
RPS28	pc
TRIM26	pc
SP2-AS1	lnc
LINC01135	lnc
KIFC1	pc
LRRC37A2	pc
TXNDC5	pc
ASB14	pc
PCDHGC3	pc
PCDHGC5	pc
TMEFF1	pc
PI4KA	pc
ARFGAP3	pc
UGT1A8	pc
EIF4EBP3	pc
PSG11	pc
PCDHAC2	pc
KCTD7	pc
WFDC6	pc
ZNF487	pc
OR2A7	pc
TMEM225B	pc
ETV5	pc
RBM12	pc
CEBPA	pc
BCKDHA	pc
APELA	pc
PCDHAC1	pc
POU5F2	pc
LGALS16	pc
PDCD6	pc
C15orf38-AP3S2	pc
SMIM20	pc
ATP6V1E2	pc
AL662899.2	pc
ZNF550	pc
AC138956.2	lnc
PCDHGA12	pc
PCDHGA7	pc
PRKDC	pc
PCDHGB2	pc
PCDHGB4	pc
PCDHGB7	pc
PCDHGB1	pc
OMP	pc
CSNK2A3	pc
INS	pc
CHMP1B	pc
TMPRSS4-AS1	pc
TAS2R30	pc
ZNF225	pc
SALL3	pc
RPL36A-HNRNPH2	pc
C17orf49	pc
ZHX1-C8orf76	pc
THTPA	pc
AC004943.2	lnc
AC017100.1	lnc
AP001486.2	lnc
C15orf65	pc
hsa-miR-103a-3p	mir
hsa-miR-106a-5p	mir
hsa-miR-106b-5p	mir
hsa-miR-107	mir
hsa-miR-10a-5p	mir
hsa-miR-10b-5p	mir
hsa-miR-122-5p	mir
hsa-miR-124-3p	mir
hsa-miR-1271-5p	mir
hsa-miR-128-3p	mir
hsa-miR-129-5p	mir
hsa-miR-135a-5p	mir
hsa-miR-135b-5p	mir
hsa-miR-137	mir
hsa-miR-138-5p	mir
hsa-miR-139-5p	mir
hsa-miR-140-5p	mir
hsa-miR-141-3p	mir
hsa-miR-143-3p	mir
hsa-miR-145-5p	mir
hsa-miR-148a-3p	mir
hsa-miR-148b-3p	mir
hsa-miR-150-5p	mir
hsa-miR-152-3p	mir
hsa-miR-153-3p	mir
hsa-miR-155-5p	mir
hsa-miR-15a-5p	mir
hsa-miR-15b-5p	mir
hsa-miR-16-5p	mir
hsa-miR-17-5p	mir
hsa-miR-182-5p	mir
hsa-miR-183-5p	mir
hsa-miR-187-3p	mir
hsa-miR-190a-5p	mir
hsa-miR-190b	mir
hsa-miR-192-5p	mir
hsa-miR-193a-3p	mir
hsa-miR-193b-3p	mir
hsa-miR-194-5p	mir
hsa-miR-195-5p	mir
hsa-miR-199a-5p	mir
hsa-miR-199b-5p	mir
hsa-miR-19a-3p	mir
hsa-miR-19b-3p	mir
hsa-miR-200a-3p	mir
hsa-miR-200b-3p	mir
hsa-miR-200c-3p	mir
hsa-miR-203a-3p	mir
hsa-miR-204-5p	mir
hsa-miR-205-5p	mir
hsa-miR-208a-3p	mir
hsa-miR-208b-3p	mir
hsa-miR-20a-5p	mir
hsa-miR-20b-5p	mir
hsa-miR-210-3p	mir
hsa-miR-211-5p	mir
hsa-miR-214-3p	mir
hsa-miR-215-5p	mir
hsa-miR-216a-5p	mir
hsa-miR-216b-5p	mir
hsa-miR-217	mir
hsa-miR-218-5p	mir
hsa-miR-219a-5p	mir
hsa-miR-22-3p	mir
hsa-miR-223-3p	mir
hsa-miR-23a-3p	mir
hsa-miR-23b-3p	mir
hsa-miR-23c	mir
hsa-miR-24-3p	mir
hsa-miR-27a-3p	mir
hsa-miR-27b-3p	mir
hsa-miR-30a-5p	mir
hsa-miR-30b-5p	mir
hsa-miR-30c-5p	mir
hsa-miR-30d-5p	mir
hsa-miR-30e-5p	mir
hsa-miR-31-5p	mir
hsa-miR-338-3p	mir
hsa-miR-33a-5p	mir
hsa-miR-33b-5p	mir
hsa-miR-34a-5p	mir
hsa-miR-34c-5p	mir
hsa-miR-3619-5p	mir
hsa-miR-365a-3p	mir
hsa-miR-375	mir
hsa-miR-383-5p	mir
hsa-miR-424-5p	mir
hsa-miR-425-5p	mir
hsa-miR-429	mir
hsa-miR-449a	mir
hsa-miR-449b-5p	mir
hsa-miR-4770	mir
hsa-miR-4782-3p	mir
hsa-miR-490-3p	mir
hsa-miR-497-5p	mir
hsa-miR-499a-5p	mir
hsa-miR-503-5p	mir
hsa-miR-506-3p	mir
hsa-miR-519d-3p	mir
hsa-miR-551a	mir
hsa-miR-551b-3p	mir
hsa-miR-7-5p	mir
hsa-miR-761	mir
hsa-miR-9-5p	mir
hsa-miR-93-5p	mir
hsa-miR-96-5p	mir
