# Supplementary material for: 5-Methylcytosine RNA Methyltransferases-Related Long Non-coding RNA to Develop and Validate Biochemical Recurrence Signature in Prostate Cancer
Source: Front Mol Biosci. 2021 Dec 1;8:775304. doi: 10.3389/fmolb.2021.775304 (PMC8672116; doi:10.3389/fmolb.2021.775304)
Supplement: Supplementary file 11 [file Table1.XLSX]

## Sheet: Univariate Cox regression
Univariate Cox regression
gene	HR	z_score	p_value	lower bounds	upper bounds
ENSG00000281398	1.15037	1.52487	0.127291	0.960817	1.37732
ENSG00000268575	1.09851	0.489527	0.624469	0.754099	1.60023
ENSG00000225986	0.722547	-3.95509	7.65069e-05	0.615073	0.848801
ENSG00000260920	0.832733	-0.961466	0.336318	0.573398	1.20936
ENSG00000272145	1.35785	2.08662	0.0369229	1.01874	1.80983
ENSG00000229431	1.76505	4.19165	2.76927e-05	1.35324	2.30216
ENSG00000232284	0.510602	-2.68673	0.00721558	0.312701	0.83375
ENSG00000231365	1.41615	1.56575	0.117408	0.916125	2.18908
ENSG00000237188	1.30466	1.21163	0.225654	0.848527	2.006
ENSG00000234614	1.20966	1.39044	0.164395	0.924999	1.58193
ENSG00000213062	1.03863	0.340798	0.733256	0.835196	1.29162
ENSG00000224468	1.27396	1.90199	0.057173	0.992646	1.63499
ENSG00000223774	1.05665	0.384771	0.700407	0.798061	1.39902
ENSG00000278467	1.15483	1.08954	0.275915	0.891361	1.49619
ENSG00000177788	0.898778	-0.589135	0.555771	0.630175	1.28187
ENSG00000228613	0.934004	-1.01487	0.310167	0.818626	1.06564
ENSG00000203635	0.905268	-1.31508	0.188484	0.780474	1.05002
ENSG00000225234	1.491	2.42748	0.0152041	1.07997	2.05847
ENSG00000276334	1.04148	0.175892	0.860379	0.662152	1.63812
ENSG00000260025	1.07552	0.511796	0.608794	0.81383	1.42136
ENSG00000234690	0.668595	-2.34011	0.0192782	0.47723	0.936695
ENSG00000233230	1.66209	2.68361	0.00728309	1.14683	2.40884
ENSG00000238018	1.28923	1.59748	0.110159	0.943984	1.76075
ENSG00000235499	0.983324	-0.159446	0.873318	0.799686	1.20913
ENSG00000270696	0.581313	-2.34077	0.0192438	0.369103	0.915531
ENSG00000271452	0.828961	-1.26381	0.206299	0.619717	1.10885
ENSG00000225205	1.85956	2.85232	0.00434007	1.21419	2.84796
ENSG00000273209	1.1217	0.727543	0.466893	0.823205	1.52844
ENSG00000273466	1.61114	3.48606	0.000490199	1.23219	2.10664
ENSG00000268603	1.52927	1.98729	0.0468903	1.00586	2.32503
ENSG00000237126	0.502964	-2.10507	0.0352851	0.265245	0.953732
ENSG00000223374	1.49875	3.13986	0.00169027	1.16422	1.92939
ENSG00000233806	1.10141	0.674954	0.499705	0.832023	1.45802
ENSG00000225733	0.974622	-0.152748	0.878597	0.700797	1.35544
ENSG00000271643	0.932767	-0.353235	0.723912	0.633951	1.37243
ENSG00000223797	0.582483	-2.51098	0.0120396	0.382008	0.888164
ENSG00000232354	1.48528	2.16237	0.0305894	1.03772	2.12586
ENSG00000271858	1.27499	1.46428	0.143119	0.92105	1.76495
ENSG00000241316	0.719651	-1.65649	0.0976218	0.487605	1.06212
ENSG00000242622	1.34896	1.88055	0.0600337	0.987438	1.84285
ENSG00000244300	0.90201	-0.631484	0.527724	0.654936	1.24229
ENSG00000273437	1.37502	2.57473	0.0100319	1.07901	1.75224
ENSG00000261167	0.544883	-2.63783	0.00834384	0.347033	0.85553
ENSG00000273486	1.22221	1.02053	0.307479	0.831337	1.79688
ENSG00000239213	1.13245	0.643793	0.51971	0.77547	1.65376
ENSG00000145075	1.27985	1.28777	0.197827	0.879154	1.86316
ENSG00000273261	1.01038	0.0606881	0.951608	0.723894	1.41024
ENSG00000272970	1.11783	0.690926	0.489612	0.814986	1.5332
ENSG00000249592	1.13945	0.892506	0.372122	0.855441	1.51775
ENSG00000196810	1.00051	0.00246617	0.998032	0.664771	1.50583
ENSG00000247708	0.899075	-0.275078	0.783256	0.421294	1.9187
ENSG00000263327	0.693121	-1.8588	0.0630561	0.470927	1.02015
ENSG00000250893	1.1123	0.669477	0.503191	0.814525	1.51893
ENSG00000248866	0.766958	-1.55826	0.119171	0.549336	1.07079
ENSG00000250522	0.928118	-0.71279	0.475975	0.756	1.13942
ENSG00000260091	0.91896	-0.662558	0.507614	0.715684	1.17997
ENSG00000251611	0.874433	-1.08849	0.276381	0.686749	1.11341
ENSG00000268471	1.12903	0.748405	0.454216	0.821629	1.55145
ENSG00000260244	1.0764	0.607796	0.543323	0.84892	1.36484
ENSG00000248429	0.886095	-1.14599	0.251797	0.720538	1.08969
ENSG00000233110	1.24769	1.42775	0.153365	0.92082	1.69059
ENSG00000249492	1.13339	0.61021	0.541723	0.758078	1.69452
ENSG00000272335	0.839056	-0.844787	0.39823	0.558446	1.26067
ENSG00000251573	0.948548	-0.329288	0.741938	0.692649	1.29899
ENSG00000251279	0.928872	-0.375206	0.707507	0.631781	1.36567
ENSG00000251675	1.06859	0.472871	0.636305	0.811697	1.40679
ENSG00000272523	1.07877	0.603222	0.546361	0.843214	1.38013
ENSG00000246859	1.57849	2.45291	0.0141704	1.09607	2.27324
ENSG00000250015	0.746802	-2.77294	0.00555523	0.607555	0.917965
ENSG00000271737	1.41165	2.60604	0.00915969	1.08923	1.82952
ENSG00000270177	0.831036	-0.986751	0.323765	0.575389	1.20027
ENSG00000245146	1.28297	1.19278	0.232955	0.851915	1.93214
ENSG00000279375	0.949	-0.44235	0.658236	0.752551	1.19673
ENSG00000230551	1.51083	2.79074	0.00525879	1.13071	2.01875
ENSG00000250909	1.53853	2.58893	0.00962738	1.11034	2.13184
ENSG00000251414	1.51742	3.10416	0.00190818	1.16615	1.97449
ENSG00000278970	1.44927	1.28338	0.19936	0.822324	2.5542
ENSG00000248275	1.23547	1.01684	0.309229	0.821912	1.85712
ENSG00000272142	0.609817	-2.2108	0.0270497	0.393342	0.945429
ENSG00000269293	1.30553	1.75188	0.0797936	0.96883	1.75924
ENSG00000227214	0.780324	-1.89571	0.0579984	0.603808	1.00844
ENSG00000244349	0.836152	-1.56946	0.116541	0.668703	1.04553
ENSG00000231074	0.903976	-0.405697	0.684965	0.555068	1.4722
ENSG00000233330	0.765286	-1.76068	0.078292	0.568196	1.03074
ENSG00000273151	1.79524	4.26957	1.95854e-05	1.37235	2.34843
ENSG00000234286	1.02564	0.279316	0.780002	0.858707	1.22502
ENSG00000271122	0.881738	-0.765835	0.443774	0.638926	1.21683
ENSG00000188185	1.10461	0.658128	0.510456	0.821344	1.48558
ENSG00000272831	1.05643	0.415413	0.67784	0.815382	1.36873
ENSG00000234459	1.10697	1.4708	0.141346	0.966765	1.26751
ENSG00000274272	1.57113	2.72761	0.00637953	1.13559	2.17372
ENSG00000272604	1.12128	0.445922	0.655654	0.677953	1.85452
ENSG00000224138	1.27174	1.23513	0.216784	0.868428	1.86235
ENSG00000242588	1.05212	0.482988	0.629104	0.856111	1.293
ENSG00000240571	0.943985	-0.295031	0.76797	0.643651	1.38446
ENSG00000270157	1.10447	0.552478	0.580621	0.776363	1.57123
ENSG00000244479	1.09098	0.524421	0.599986	0.787923	1.51059
ENSG00000281189	1.04042	0.20071	0.840926	0.706579	1.532
ENSG00000240449	1.24293	1.67292	0.0943424	0.963374	1.6036
ENSG00000214106	0.970978	-0.213922	0.830608	0.74135	1.27173
ENSG00000255310	0.782646	-2.59676	0.00941066	0.650477	0.941671
ENSG00000254064	0.846577	-0.97976	0.327205	0.606689	1.18132
ENSG00000253200	1.05489	0.297329	0.766215	0.741691	1.50035
ENSG00000253930	0.77068	-1.75805	0.0787394	0.576441	1.03037
ENSG00000259366	0.896297	-1.03435	0.300973	0.728374	1.10293
ENSG00000271869	1.07139	0.626586	0.53093	0.863523	1.32929
ENSG00000272338	0.89945	-0.677244	0.498251	0.661888	1.22228
ENSG00000253738	0.904506	-0.485469	0.627344	0.603159	1.35641
ENSG00000253854	1.09057	0.597483	0.550185	0.82061	1.44934
ENSG00000253395	1.45135	3.4206	0.000624838	1.17241	1.79666
ENSG00000272037	1.83583	3.58806	0.000333147	1.31739	2.55829
ENSG00000272384	1.35096	1.49313	0.135404	0.910235	2.00508
ENSG00000253106	1.19061	0.902944	0.366555	0.815272	1.73874
ENSG00000254389	1.31742	1.65195	0.0985455	0.949898	1.82713
ENSG00000273061	0.963774	-0.285652	0.775145	0.748207	1.24145
ENSG00000281649	0.973135	-0.184245	0.853821	0.728387	1.30012
ENSG00000235298	1.25697	2.1069	0.035126	1.01608	1.55497
ENSG00000228487	1.33796	1.941	0.0522584	0.997159	1.79523
ENSG00000228544	1.42627	2.32381	0.0201359	1.05717	1.92424
ENSG00000259994	1.328	1.20413	0.228539	0.836891	2.1073
ENSG00000230555	0.871596	-1.07216	0.283648	0.677967	1.12053
ENSG00000230565	1.73902	3.78414	0.000154242	1.30569	2.31617
ENSG00000272140	1.16869	0.750607	0.452889	0.777903	1.75579
ENSG00000233871	1.31509	2.11606	0.0343394	1.02041	1.69488
ENSG00000225484	2.0114	2.1713	0.0299086	1.07038	3.77971
ENSG00000272933	1.20825	1.37625	0.168745	0.9229	1.58182
ENSG00000249456	0.94937	-0.397446	0.691039	0.734786	1.22662
ENSG00000235245	1.46602	2.99606	0.00273497	1.14144	1.88289
ENSG00000229368	1.33761	1.67815	0.0933185	0.952325	1.87877
ENSG00000254860	1.01885	0.143868	0.885604	0.790008	1.31398
ENSG00000257058	1.186	1.35499	0.175419	0.926667	1.5179
ENSG00000246889	1.50348	1.57271	0.115785	0.904468	2.49919
ENSG00000227726	1.08625	0.730266	0.465228	0.869952	1.35634
ENSG00000254837	0.90698	-0.458285	0.646748	0.597383	1.37703
ENSG00000261098	0.759762	-1.32915	0.183799	0.506669	1.13928
ENSG00000278376	1.18005	1.30558	0.191696	0.92037	1.51299
ENSG00000255121	0.82847	-0.984202	0.325016	0.569549	1.2051
ENSG00000254428	1.33596	2.17217	0.0298428	1.0287	1.735
ENSG00000245498	1.00188	0.00987914	0.992118	0.69025	1.4542
ENSG00000255062	0.76643	-1.51338	0.130183	0.543068	1.08166
ENSG00000261799	0.687815	-2.18452	0.0289239	0.491643	0.962261
ENSG00000257084	0.908584	-0.856755	0.391581	0.729656	1.13139
ENSG00000256894	0.897115	-0.952508	0.340839	0.717504	1.12169
ENSG00000272368	1.19679	0.870278	0.384148	0.798571	1.79358
ENSG00000273973	1.35657	2.04715	0.0406432	1.01307	1.81654
ENSG00000258199	1.03043	0.212872	0.831427	0.781875	1.35801
ENSG00000257740	0.863408	-1.08185	0.279319	0.661698	1.12661
ENSG00000257698	1.32676	1.40609	0.159697	0.894605	1.96767
ENSG00000258048	1.23497	1.55539	0.119854	0.946583	1.61122
ENSG00000255650	1.10496	0.813613	0.415867	0.868813	1.40529
ENSG00000250091	1.57692	2.37646	0.0174796	1.0831	2.29589
ENSG00000278291	1.49699	2.78733	0.00531447	1.12722	1.98806
ENSG00000236711	0.972216	-0.196147	0.844495	0.733641	1.28837
ENSG00000223685	0.734486	-1.85532	0.0635501	0.530161	1.01756
ENSG00000247400	0.715969	-2.13006	0.0331663	0.526473	0.973671
ENSG00000229152	1.1798	1.62363	0.104455	0.966329	1.44042
ENSG00000258768	1.06855	0.275855	0.78266	0.667124	1.71152
ENSG00000258515	1.35335	2.22782	0.0258925	1.03705	1.76611
ENSG00000215256	0.805256	-1.3119	0.189555	0.582639	1.11293
ENSG00000258682	1.31099	2.19803	0.0279468	1.02976	1.66901
ENSG00000258824	0.772164	-1.74556	0.0808867	0.5776	1.03227
ENSG00000259116	1.15621	1.03722	0.299634	0.878861	1.52109
ENSG00000246451	1.3895	2.46064	0.0138689	1.06922	1.80573
ENSG00000269910	1.30102	1.6489	0.0991682	0.951569	1.77881
ENSG00000269940	1.26959	1.4367	0.150803	0.916736	1.75826
ENSG00000251602	1.14607	0.795588	0.426272	0.819105	1.60356
ENSG00000257270	1.47184	3.83152	0.000127355	1.2078	1.79361
ENSG00000224078	1.10364	0.604364	0.545602	0.801566	1.51954
ENSG00000257647	0.941927	-0.673102	0.500883	0.791334	1.12118
ENSG00000261069	1.01943	0.169916	0.865076	0.816509	1.27278
ENSG00000247556	0.746165	-1.70219	0.08872	0.532613	1.04534
ENSG00000260618	1.1631	1.0696	0.284799	0.881818	1.5341
ENSG00000264937	1.26273	1.52685	0.126797	0.935971	1.70356
ENSG00000247240	0.622918	-2.2028	0.0276088	0.408812	0.949157
ENSG00000259495	0.846394	-1.14294	0.253064	0.635872	1.12661
ENSG00000259583	1.00691	0.0535589	0.957287	0.782644	1.29544
ENSG00000276931	0.993861	-0.0470752	0.962453	0.76908	1.28434
ENSG00000277010	1.04276	0.325725	0.744632	0.810521	1.34154
ENSG00000260051	1.5304	3.58226	0.000340633	1.21253	1.9316
ENSG00000260874	1.28032	1.56843	0.116781	0.940177	1.74352
ENSG00000263307	1.25772	1.24323	0.213784	0.876169	1.80544
ENSG00000278389	1.06458	0.38931	0.697047	0.776862	1.45887
ENSG00000275494	1.07447	0.61127	0.541021	0.853442	1.35274
ENSG00000260853	1.55841	2.89008	0.0038514	1.15348	2.10548
ENSG00000247735	0.929382	-0.359432	0.719272	0.623389	1.38557
ENSG00000260852	1.27668	1.98131	0.0475566	1.00264	1.62562
ENSG00000262766	1.1227	0.845062	0.398076	0.858393	1.46839
ENSG00000260267	0.876488	-0.621894	0.534011	0.578502	1.32797
ENSG00000261512	1.22927	1.39403	0.16331	0.919614	1.6432
ENSG00000261804	0.854588	-1.42248	0.154888	0.688222	1.06117
ENSG00000276075	1.36422	1.84049	0.0656969	0.98004	1.899
ENSG00000261469	0.812624	-1.47872	0.139216	0.617239	1.06986
ENSG00000272330	0.958253	-0.441348	0.658961	0.792933	1.15804
ENSG00000260884	1.15748	1.04392	0.296523	0.87956	1.52323
ENSG00000261141	0.921009	-0.550448	0.582012	0.6871	1.23455
ENSG00000270006	0.983907	-0.155713	0.876259	0.80217	1.20682
ENSG00000260121	1.44723	3.10396	0.0019095	1.14595	1.8277
ENSG00000262678	1.06585	0.46116	0.644683	0.812795	1.3977
ENSG00000262227	0.96589	-0.309365	0.757044	0.77524	1.20342
ENSG00000197815	1.17419	0.976114	0.329008	0.850571	1.62093
ENSG00000265254	1.39692	2.03426	0.0419259	1.01228	1.92772
ENSG00000265908	1.11978	0.922539	0.356247	0.880542	1.42401
ENSG00000214719	0.784355	-0.848882	0.395947	0.447667	1.37426
ENSG00000265791	1.48526	2.62501	0.00866462	1.10542	1.99561
ENSG00000264456	1.17923	0.87815	0.379862	0.816198	1.70374
ENSG00000264107	1.14919	0.752636	0.451669	0.800062	1.65067
ENSG00000270871	1.29702	2.14067	0.0323006	1.0222	1.64573
ENSG00000266469	0.866097	-1.24398	0.213506	0.690557	1.08626
ENSG00000259623	1.0658	0.260595	0.794405	0.659978	1.72115
ENSG00000267002	1.01749	0.116589	0.907186	0.760198	1.36187
ENSG00000267278	0.72812	-2.33999	0.0192841	0.558193	0.949775
ENSG00000262372	1.23123	1.65096	0.0987467	0.961815	1.57612
ENSG00000262879	0.625606	-2.15183	0.0314111	0.408097	0.959042
ENSG00000265415	1.26604	2.293	0.0218482	1.03486	1.54888
ENSG00000267280	0.970064	-0.302168	0.762524	0.796492	1.18146
ENSG00000278730	0.924504	-0.264207	0.791621	0.51643	1.65503
ENSG00000263843	1.06918	0.301875	0.762747	0.692528	1.65068
ENSG00000163597	0.754531	-1.49551	0.134782	0.521632	1.09141
ENSG00000263847	1.23385	1.21094	0.225919	0.878111	1.73371
ENSG00000259985	0.616634	-2.7703	0.00560043	0.438	0.868123
ENSG00000278107	0.991262	-0.059217	0.952779	0.741357	1.32541
ENSG00000267571	1.39723	2.55169	0.0107203	1.08065	1.80654
ENSG00000269386	1.07176	0.382183	0.702326	0.75118	1.52916
ENSG00000273733	0.818722	-1.33031	0.183417	0.609761	1.09929
ENSG00000267274	0.987752	-0.0843431	0.932784	0.741788	1.31527
ENSG00000268087	0.871849	-1.51589	0.129548	0.730187	1.04099
ENSG00000267904	0.869472	-1.60865	0.107693	0.733238	1.03102
ENSG00000268030	1.91844	3.48129	0.000498997	1.32938	2.76851
ENSG00000267565	1.10901	0.594259	0.552339	0.788366	1.56008
ENSG00000268119	1.35197	1.69427	0.0902139	0.95381	1.91633
ENSG00000268751	1.36095	2.11767	0.0342033	1.02322	1.81015
ENSG00000232677	1.09708	0.547517	0.584023	0.787403	1.52855
ENSG00000267309	1.02399	0.1188	0.905434	0.692563	1.51401
ENSG00000267682	1.16224	1.09339	0.274224	0.887666	1.52174
ENSG00000267152	1.07585	0.408864	0.682639	0.757774	1.52745
ENSG00000268262	1.23094	1.24936	0.211534	0.888538	1.70528
ENSG00000213904	0.941585	-0.397324	0.691128	0.699699	1.26709
ENSG00000267058	0.824024	-1.13559	0.256127	0.590008	1.15086
ENSG00000269194	1.11021	0.871812	0.383311	0.877666	1.40436
ENSG00000268095	1.24089	1.63904	0.101205	0.958622	1.60626
ENSG00000268970	1.17561	0.984223	0.325006	0.851811	1.62249
ENSG00000269825	1.10388	0.611123	0.541118	0.804013	1.51559
ENSG00000267265	0.923985	-0.519824	0.603186	0.685814	1.24487
ENSG00000267523	1.49588	3.70589	0.000210654	1.20892	1.85095
ENSG00000232098	0.987331	-0.0674037	0.94626	0.681486	1.43044
ENSG00000275582	1.47663	2.31392	0.0206721	1.06143	2.05423
ENSG00000235313	1.24844	1.51794	0.129029	0.937428	1.66263
ENSG00000260032	1.00897	0.035996	0.971286	0.620596	1.64038
ENSG00000223891	1.32445	1.32728	0.184417	0.874638	2.00558
ENSG00000259723	0.917988	-0.842688	0.399403	0.752318	1.12014
ENSG00000197670	1.1335	1.11472	0.264971	0.909355	1.4129
ENSG00000268858	0.888731	-0.844288	0.398509	0.675839	1.16868
ENSG00000235609	0.84309	-0.897244	0.369589	0.580698	1.22404
ENSG00000235772	1.11538	1.15183	0.249389	0.926248	1.34314
ENSG00000215424	1.45554	1.72236	0.0850038	0.949535	2.23119
ENSG00000228137	1.33765	1.84483	0.0650624	0.982008	1.82209
ENSG00000234630	1.1179	0.982466	0.32587	0.895035	1.39627
ENSG00000232545	1.06439	0.476966	0.633386	0.823644	1.3755
ENSG00000253352	0.890754	-0.474836	0.634904	0.552555	1.43595
ENSG00000213888	0.958648	-0.304787	0.760529	0.730665	1.25777
ENSG00000230149	1.36104	2.27089	0.0231536	1.04311	1.77588
ENSG00000231993	1.02806	0.216373	0.828697	0.8001	1.32098
ENSG00000182057	1.40821	1.62028	0.105172	0.93075	2.13059
ENSG00000238123	1.15998	1.41109	0.158218	0.943909	1.42551
ENSG00000230844	1.1506	0.755514	0.44994	0.799597	1.6557
ENSG00000224975	1.67056	3.28768	0.00101015	1.23028	2.26842
ENSG00000196741	1.25602	1.19136	0.233512	0.863242	1.82751
ENSG00000267064	1.28902	0.967108	0.33349	0.770558	2.15632
ENSG00000204620	1.61414	2.07955	0.0375672	1.02792	2.53468
ENSG00000228343	0.995628	-0.0366692	0.970749	0.787751	1.25836
ENSG00000234390	0.978872	-0.105427	0.916037	0.658132	1.45592
ENSG00000235437	0.717755	-1.5632	0.118006	0.473584	1.08782
ENSG00000228906	0.928615	-0.609497	0.542195	0.731821	1.17833
ENSG00000230590	1.39377	1.38651	0.16559	0.871693	2.22854
ENSG00000271147	0.911158	-0.329346	0.741894	0.52376	1.58509
ENSG00000223546	1.07196	0.337753	0.73555	0.716242	1.60434
ENSG00000239407	0.950645	-0.347776	0.728008	0.714719	1.26445
ENSG00000229487	1.27269	2.06239	0.0391708	1.01205	1.60047
ENSG00000197180	0.938243	-0.375935	0.706965	0.672946	1.30813
ENSG00000271420	0.783647	-1.99822	0.0456924	0.616976	0.995343
ENSG00000228452	0.765619	-1.51219	0.130485	0.541603	1.08229
ENSG00000229348	1.53223	2.99947	0.00270452	1.15938	2.02499
ENSG00000232811	0.669919	-1.65584	0.0977534	0.416957	1.07635
ENSG00000271380	2.02943	3.4691	0.000522202	1.36055	3.02714
ENSG00000226862	1.30995	2.568	0.0102287	1.06601	1.60971
ENSG00000226330	1.01052	0.100691	0.919796	0.824219	1.23894
ENSG00000232480	1.05604	0.528275	0.597309	0.862636	1.2928
ENSG00000231663	1.19415	1.23757	0.215875	0.90161	1.58162
ENSG00000260855	1.12738	0.595491	0.551515	0.759779	1.67284
ENSG00000269973	1.0894	0.358495	0.719973	0.682149	1.73978
ENSG00000269976	1.63648	3.52701	0.000420273	1.24463	2.15169
ENSG00000272056	1.31148	1.42631	0.15378	0.903522	1.90365
ENSG00000272913	0.876727	-0.984562	0.324839	0.674722	1.13921
ENSG00000223960	1.15919	0.915467	0.359946	0.8449	1.59038
ENSG00000231908	1.17535	1.03774	0.299389	0.866253	1.59473
ENSG00000236432	0.547209	-1.53605	0.124525	0.253538	1.18104
ENSG00000222020	1.23186	1.91833	0.055069	0.995485	1.52435
ENSG00000272498	0.819309	-0.999393	0.317604	0.554249	1.21113
ENSG00000237838	0.886461	-0.76078	0.446788	0.649856	1.20921
ENSG00000272434	1.60191	3.5181	0.000434648	1.23206	2.08278
ENSG00000271976	1.33051	1.18413	0.236362	0.82936	2.1345
ENSG00000272146	1.41616	1.89191	0.0585028	0.987562	2.03078
ENSG00000244513	1.34987	0.986271	0.324	0.74365	2.45029
ENSG00000273033	0.911842	-0.457758	0.647126	0.614198	1.35373
ENSG00000250012	0.96376	-0.207408	0.835691	0.679955	1.36602
ENSG00000206417	2.02846	4.97034	6.68362e-07	1.53476	2.68097
ENSG00000272990	0.85018	-1.37361	0.169564	0.674422	1.07174
ENSG00000272087	0.807714	-1.50138	0.133257	0.611206	1.0674
ENSG00000272660	1.10775	0.733687	0.463139	0.842797	1.45599
ENSG00000272707	1.29459	1.96646	0.0492451	1.00085	1.67453
ENSG00000228109	1.60236	4.38961	1.13554e-05	1.29818	1.97781
ENSG00000251580	0.983466	-0.109233	0.913018	0.729186	1.32642
ENSG00000249348	0.694397	-1.71621	0.086123	0.457846	1.05316
ENSG00000259959	0.808481	-1.00266	0.316025	0.533563	1.22505
ENSG00000180769	0.855045	-0.589275	0.555677	0.507901	1.43946
ENSG00000254531	1.05994	0.547762	0.583856	0.860642	1.30539
ENSG00000269893	1.27007	1.64783	0.0993866	0.955725	1.68781
ENSG00000250326	0.768718	-1.16569	0.243738	0.493969	1.19629
ENSG00000270265	0.999379	-0.0031606	0.997478	0.679731	1.46934
ENSG00000271781	1.43236	2.63225	0.00848223	1.09611	1.87175
ENSG00000248092	0.69348	-2.25258	0.0242853	0.504334	0.953563
ENSG00000224032	0.920632	-0.444371	0.656775	0.639266	1.32584
ENSG00000234290	1.56144	2.78206	0.00540149	1.14074	2.13729
ENSG00000253921	1.01771	0.0914512	0.927134	0.698636	1.4825
ENSG00000247679	1.57728	2.45864	0.0139466	1.09683	2.26818
ENSG00000248367	1.48304	4.18806	2.8135e-05	1.23326	1.78341
ENSG00000250222	1.23895	1.64461	0.10005	0.959747	1.59939
ENSG00000229931	1.29463	2.14691	0.0318006	1.02274	1.6388
ENSG00000228223	0.825674	-1.72392	0.0847228	0.664088	1.02658
ENSG00000272009	0.933794	-0.349578	0.726655	0.636005	1.37101
ENSG00000272288	0.964244	-0.207197	0.835856	0.683289	1.36072
ENSG00000270761	1.13313	1.06183	0.288314	0.899682	1.42714
ENSG00000225791	0.481909	-2.88902	0.00386439	0.293686	0.790764
ENSG00000270362	0.727426	-1.39773	0.162193	0.465568	1.13657
ENSG00000228506	0.863121	-1.1434	0.252871	0.67064	1.11085
ENSG00000225177	1.44789	2.79416	0.0052034	1.11683	1.87707
ENSG00000270419	1.57124	3.43665	0.000588965	1.21429	2.03313
ENSG00000228878	0.771627	-0.868087	0.385347	0.429731	1.38554
ENSG00000182165	0.892961	-0.628545	0.529647	0.627358	1.27101
ENSG00000239569	1.25069	1.94982	0.0511974	0.998837	1.56605
ENSG00000272072	1.07957	0.430313	0.666968	0.761721	1.53006
ENSG00000236753	0.573776	-3.46916	0.000522098	0.419218	0.785318
ENSG00000255046	0.899724	-0.545595	0.585345	0.615536	1.31512
ENSG00000254204	0.799368	-2.32081	0.0202973	0.661628	0.965781
ENSG00000237807	0.858913	-2.24752	0.0246067	0.752227	0.980729
ENSG00000270673	1.09587	0.667342	0.504554	0.837501	1.43395
ENSG00000245910	1.29269	2.00163	0.0453242	1.00536	1.66214
ENSG00000272172	1.14499	1.23031	0.218582	0.922841	1.42061
ENSG00000271384	1.07929	0.562634	0.573684	0.827369	1.40792
ENSG00000237886	1.39308	2.79079	0.005258	1.10373	1.75829
ENSG00000203993	1.92746	3.02236	0.00250813	1.25944	2.94982
ENSG00000239665	1.4707	1.74108	0.0816694	0.952663	2.27045
ENSG00000237036	1.09281	0.463119	0.643279	0.750617	1.59101
ENSG00000226386	1.48305	3.28755	0.00101062	1.17251	1.87583
ENSG00000226200	0.78097	-1.04822	0.294535	0.491906	1.2399
ENSG00000221817	0.791576	-0.999444	0.31758	0.500531	1.25186
ENSG00000273248	1.35087	2.84298	0.00446932	1.09791	1.66211
ENSG00000224914	0.848164	-0.946103	0.344096	0.603	1.193
ENSG00000260461	0.664918	-1.87744	0.0604577	0.434256	1.0181
ENSG00000260917	0.991613	-0.0493719	0.960623	0.709791	1.38533
ENSG00000177640	0.38508	-2.70143	0.00690423	0.192689	0.769566
ENSG00000277687	1.09209	0.458595	0.646525	0.749451	1.59139
ENSG00000273891	1.46798	1.67153	0.094617	0.935903	2.30257
ENSG00000255237	1.56531	2.4935	0.012649	1.10062	2.22619
ENSG00000255284	1.59692	3.04981	0.00228989	1.18207	2.15736
ENSG00000245573	1.01945	0.0888282	0.929218	0.666512	1.55927
ENSG00000255197	1.11063	0.736582	0.461377	0.840072	1.46831
ENSG00000255959	0.968406	-0.228996	0.818872	0.735741	1.27465
ENSG00000257052	0.739985	-1.74767	0.0805209	0.52791	1.03726
ENSG00000254501	0.888567	-0.64877	0.516487	0.621843	1.2697
ENSG00000275484	1.42127	3.6491	0.000263165	1.17672	1.71664
ENSG00000255135	1.24442	1.50895	0.131311	0.936732	1.65317
ENSG00000254810	1.2547	1.85878	0.0630581	0.987725	1.59383
ENSG00000196167	1.09122	1.02647	0.304672	0.923677	1.28916
ENSG00000255455	0.702604	-1.7651	0.0775466	0.474787	1.03973
ENSG00000250132	0.512947	-2.79303	0.00522176	0.321085	0.819454
ENSG00000250899	1.03197	0.192833	0.84709	0.749461	1.42097
ENSG00000247853	0.540128	-2.11761	0.0342084	0.305427	0.955182
ENSG00000275560	1.20233	1.41012	0.158504	0.930672	1.55328
ENSG00000256751	0.753071	-2.15305	0.0313146	0.581724	0.974888
ENSG00000247934	0.681699	-2.05688	0.039698	0.47318	0.982108
ENSG00000276148	1.4939	3.15765	0.00159045	1.16445	1.91657
ENSG00000274105	1.47899	1.84074	0.0656603	0.97497	2.24355
ENSG00000273015	0.916247	-0.329537	0.741749	0.544599	1.54152
ENSG00000272369	0.905034	-0.623642	0.532863	0.661412	1.23839
ENSG00000270175	1.15259	0.878439	0.379706	0.839586	1.58229
ENSG00000257595	1.12944	0.935358	0.349604	0.875171	1.45758
ENSG00000234608	2.09195	2.83104	0.00463974	1.25496	3.48718
ENSG00000255857	1.69256	2.27309	0.0230205	1.07519	2.66445
ENSG00000277423	1.21862	1.11588	0.264474	0.861084	1.72462
ENSG00000274427	1.15203	1.13662	0.255698	0.90256	1.47046
ENSG00000273784	0.748446	-1.27664	0.201728	0.479696	1.16776
ENSG00000227354	0.705832	-1.57588	0.115053	0.457643	1.08862
ENSG00000258441	0.976892	-0.141552	0.887434	0.706734	1.35032
ENSG00000258920	0.923356	-0.570493	0.568343	0.702089	1.21436
ENSG00000258424	1.35761	2.47347	0.0133809	1.06553	1.72975
ENSG00000272444	1.09263	0.599215	0.549029	0.817767	1.45988
ENSG00000269958	1.83522	3.30607	0.000946132	1.28045	2.63033
ENSG00000261064	0.702965	-1.82206	0.0684464	0.481151	1.02704
ENSG00000261183	1.20588	1.02941	0.303285	0.844313	1.72229
ENSG00000259681	0.812216	-1.76547	0.0774849	0.64475	1.02318
ENSG00000274383	1.30528	2.80272	0.00506737	1.08341	1.57259
ENSG00000261801	0.866183	-0.687595	0.491708	0.575132	1.30452
ENSG00000275645	1.27358	1.45011	0.147028	0.918488	1.76594
ENSG00000261229	0.486518	-2.88777	0.00387983	0.298352	0.793357
ENSG00000278456	0.903486	-0.857432	0.391206	0.716415	1.13941
ENSG00000268836	1.2067	1.38385	0.166405	0.924759	1.57461
ENSG00000255198	1.37931	3.05463	0.00225342	1.12215	1.69541
ENSG00000260260	1.14782	1.53942	0.123703	0.963038	1.36805
ENSG00000261663	1.62407	3.0766	0.00209375	1.19244	2.21193
ENSG00000260778	1.4409	2.57166	0.0101211	1.09077	1.90342
ENSG00000260095	1.24679	1.6569	0.0975402	0.960457	1.61849
ENSG00000263011	1.28141	1.86195	0.0626098	0.987032	1.66359
ENSG00000260442	1.24483	1.84077	0.0656552	0.98592	1.57173
ENSG00000261270	0.936269	-0.659015	0.509886	0.769739	1.13883
ENSG00000261114	0.987605	-0.118137	0.905959	0.803002	1.21465
ENSG00000259768	0.415963	-4.31641	1.58584e-05	0.279304	0.619486
ENSG00000274220	0.737398	-1.37751	0.168354	0.47804	1.13747
ENSG00000276523	1.44124	2.33199	0.0197012	1.06004	1.95951
ENSG00000260018	1.03466	0.3318	0.74004	0.846037	1.26533
ENSG00000277597	1.0885	0.524617	0.599849	0.792939	1.49422
ENSG00000262089	1.40312	2.48493	0.0129576	1.07418	1.8328
ENSG00000276384	1.36521	2.06652	0.0387794	1.01618	1.83412
ENSG00000264772	1.4306	1.60922	0.107569	0.924917	2.21276
ENSG00000233223	1.00006	0.000476151	0.99962	0.78458	1.27472
ENSG00000269947	1.2018	1.1339	0.256836	0.874666	1.65128
ENSG00000236088	0.99058	-0.0353436	0.971806	0.586069	1.67429
ENSG00000265519	0.830851	-2.24895	0.024516	0.706948	0.97647
ENSG00000212719	1.15685	0.595552	0.551475	0.716201	1.8686
ENSG00000267259	0.747929	-2.37892	0.0173632	0.588757	0.950135
ENSG00000276250	1.55005	3.3163	0.00091219	1.19633	2.00836
ENSG00000278546	1.20941	1.58002	0.114103	0.955309	1.53109
ENSG00000276728	1.20445	1.06467	0.287024	0.855194	1.69633
ENSG00000234494	0.38903	-3.18978	0.00142379	0.217795	0.694893
ENSG00000266601	0.807054	-1.58582	0.112781	0.619214	1.05188
ENSG00000242407	0.946203	-0.882289	0.37762	0.836824	1.06988
ENSG00000274213	1.17709	1.81703	0.0692125	0.987256	1.40342
ENSG00000265282	0.793917	-1.44146	0.149455	0.580093	1.08656
ENSG00000266402	1.39636	3.91405	9.0761e-05	1.18138	1.65046
ENSG00000275479	1.05948	0.429807	0.667336	0.814074	1.37887
ENSG00000276863	1.25585	1.46488	0.142953	0.925897	1.70338
ENSG00000262049	1.29888	1.52139	0.128162	0.927388	1.81917
ENSG00000263753	0.768232	-1.16777	0.242901	0.493519	1.19586
ENSG00000268573	0.616394	-2.28851	0.0221079	0.407272	0.932892
ENSG00000267390	0.79656	-1.25702	0.208748	0.558723	1.13564
ENSG00000275234	0.920526	-0.364095	0.715787	0.589438	1.43759
ENSG00000267510	0.939493	-0.322619	0.746984	0.643009	1.37268
ENSG00000267174	1.24647	1.47648	0.139816	0.930397	1.66991
ENSG00000268189	1.69053	4.07744	4.55334e-05	1.31346	2.17586
ENSG00000269427	0.811616	-1.55327	0.12036	0.623685	1.05617
ENSG00000268938	1.75757	4.24782	2.15858e-05	1.35491	2.2799
ENSG00000276030	1.13971	0.975725	0.329201	0.876414	1.48211
ENSG00000261754	0.943743	-0.475975	0.634092	0.743545	1.19784
ENSG00000267049	1.25118	1.1587	0.24658	0.856446	1.82785
ENSG00000269246	1.3181	2.95452	0.00313156	1.09743	1.58315
ENSG00000269843	1.24762	1.2828	0.199563	0.889772	1.7494
ENSG00000278492	1.27091	1.445	0.148459	0.918112	1.75927
ENSG00000259605	1.42954	3.22069	0.00127883	1.15014	1.77681
ENSG00000268001	1.33031	1.32102	0.186496	0.871058	2.03168
ENSG00000269646	1.46678	3.33213	0.000861854	1.17087	1.83748
ENSG00000267776	0.990105	-0.0566024	0.954862	0.701672	1.3971
ENSG00000267421	1.22779	1.0518	0.292891	0.837618	1.79972
ENSG00000268912	1.00997	0.0500575	0.960077	0.684804	1.48954
ENSG00000225377	1.08429	0.341277	0.732895	0.681244	1.72579
ENSG00000226644	0.895998	-1.02361	0.30602	0.726084	1.10567
ENSG00000275632	0.95287	-0.299347	0.764676	0.694636	1.3071
ENSG00000275457	1.7428	2.61435	0.00893973	1.14917	2.64308
ENSG00000213742	1.55446	1.6306	0.102974	0.914752	2.64153
ENSG00000260257	1.23464	1.45632	0.145304	0.9297	1.63959
ENSG00000276603	1.39062	2.06903	0.0385434	1.01753	1.9005
ENSG00000177410	1.51221	2.51551	0.0118862	1.09564	2.08717
ENSG00000226332	1.55131	3.7811	0.000156137	1.23551	1.94781
ENSG00000273619	1.20812	1.60181	0.109198	0.958607	1.52258
ENSG00000276317	0.967349	-0.275229	0.78314	0.763695	1.22531
ENSG00000232442	1.35093	2.55475	0.0106263	1.07254	1.70159
ENSG00000238197	1.68459	2.03636	0.0417141	1.01976	2.78286
ENSG00000228107	1.23216	1.26902	0.204435	0.892555	1.70097
ENSG00000273027	1.04893	0.306503	0.759222	0.772835	1.42365
ENSG00000276529	1.30885	1.8119	0.0700017	0.978246	1.75119
ENSG00000185837	1.13292	0.848931	0.39592	0.849316	1.51121
ENSG00000273212	1.08612	0.532354	0.594481	0.801292	1.47218
ENSG00000226471	0.551618	-3.06944	0.0021446	0.377281	0.806516
ENSG00000242082	0.92299	-1.25586	0.209167	0.814483	1.04595
ENSG00000272669	1.38047	3.44369	0.000573829	1.14903	1.65854
ENSG00000235513	1.12492	0.496828	0.61931	0.70705	1.78975
ENSG00000229891	1.04962	0.32541	0.744871	0.784064	1.40512
ENSG00000241990	1.12875	0.976643	0.328746	0.8852	1.43932
ENSG00000272821	1.56849	3.24239	0.00118532	1.19486	2.05895
ENSG00000271533	1.56101	3.18251	0.00146005	1.18658	2.0536
ENSG00000261101	0.765243	-1.53034	0.125932	0.543222	1.07801
ENSG00000232412	1.17512	1.44031	0.14978	0.943441	1.46369
ENSG00000232160	0.743164	-1.39801	0.16211	0.490174	1.12673
ENSG00000228794	0.753167	-1.85149	0.0640986	0.557918	1.01675
ENSG00000117242	0.625121	-2.07435	0.0380464	0.401032	0.974425
ENSG00000272112	1.20041	1.12669	0.259873	0.873633	1.64942
ENSG00000260193	1.59819	2.79288	0.00522403	1.15008	2.2209
ENSG00000260966	0.514486	-3.13756	0.00170358	0.339684	0.779241
ENSG00000179523	1.2265	0.837062	0.402557	0.76042	1.97825
ENSG00000259642	0.989298	-0.0621741	0.950424	0.704718	1.3888
ENSG00000266962	0.703594	-1.38964	0.164637	0.428533	1.15521
ENSG00000232680	1.01851	0.306895	0.758924	0.905952	1.14504
ENSG00000273796	1.27421	1.69725	0.0896499	0.963186	1.68566
ENSG00000185065	0.810274	-1.08646	0.277275	0.554376	1.18429
ENSG00000230415	1.70196	4.4249	9.64874e-06	1.34478	2.154
ENSG00000238260	1.50161	3.75304	0.000174701	1.21438	1.85678
ENSG00000197989	1.78593	4.70801	2.50145e-06	1.40285	2.27361
ENSG00000234936	1.47194	3.10246	0.00191923	1.15299	1.87912
ENSG00000237753	1.84395	3.61963	0.000295029	1.32389	2.56831
ENSG00000271973	1.38388	2.32945	0.019835	1.05288	1.81892
ENSG00000270195	1.43526	3.69704	0.000218126	1.18505	1.73831
ENSG00000272677	1.75529	3.38403	0.000714296	1.26715	2.43148
ENSG00000234753	1.12977	0.928514	0.353141	0.87324	1.46167
ENSG00000272953	1.61487	4.82238	1.41855e-06	1.32906	1.96215
ENSG00000270933	1.30928	3.41705	0.000633034	1.12177	1.52813
ENSG00000281404	1.79271	5.12681	2.94694e-07	1.43415	2.24092
ENSG00000232956	2.00348	3.80506	0.000141772	1.40067	2.86571
ENSG00000237310	1.40518	2.28478	0.0223257	1.04955	1.88132
ENSG00000224046	1.1932	0.793224	0.427648	0.771197	1.84612
ENSG00000240211	1.32294	2.05775	0.0396146	1.01339	1.72706
ENSG00000236305	1.29808	1.93773	0.0526562	0.997011	1.69006
ENSG00000273329	2.3001	4.06602	4.78224e-05	1.53947	3.43654
ENSG00000244151	1.91423	4.6615	3.13909e-06	1.45689	2.51513
ENSG00000245970	1.72249	4.22948	2.34229e-05	1.33881	2.21611
ENSG00000249859	1.54164	3.25739	0.00112441	1.18816	2.00029
ENSG00000261220	1.53188	3.93145	8.44347e-05	1.23846	1.8948
ENSG00000253716	1.19244	1.22251	0.221516	0.89927	1.58119
ENSG00000255224	1.32238	1.96159	0.0498102	1.00023	1.74829
ENSG00000271659	1.65784	4.38644	1.15221e-05	1.32265	2.07798
ENSG00000275549	1.57003	3.33595	0.000850074	1.2045	2.04648
ENSG00000269609	1.42159	1.94014	0.0523627	0.996412	2.02821
ENSG00000277218	1.7718	4.39324	1.11672e-05	1.37274	2.28687
ENSG00000268403	1.54041	4.53118	5.86559e-06	1.27783	1.85694
ENSG00000267811	2.40463	5.87691	4.18e-09	1.7946	3.22202
ENSG00000255717	1.85955	4.5793	4.66539e-06	1.42594	2.42503
ENSG00000255517	0.939712	-0.314321	0.753277	0.63768	1.3848
ENSG00000271969	1.49437	3.13563	0.00171487	1.16255	1.92089
ENSG00000257605	2.12623	4.11299	3.9056e-05	1.48421	3.04598
ENSG00000277715	1.5853	3.304	0.000953169	1.20616	2.08363
ENSG00000212694	1.49548	3.88432	0.000102615	1.22064	1.83219
ENSG00000273568	1.18308	1.20975	0.226374	0.900993	1.55349
ENSG00000235706	1.69136	3.98421	6.77043e-05	1.30605	2.19035
ENSG00000247092	1.7398	3.79166	0.000149641	1.30672	2.31642
ENSG00000205913	1.77703	3.46529	0.000529657	1.28371	2.45991
ENSG00000274925	1.6216	3.75034	0.000176592	1.25958	2.08768
ENSG00000275441	1.34921	2.69876	0.0069599	1.08545	1.67706
ENSG00000262772	1.48877	3.90295	9.50289e-05	1.2191	1.8181
ENSG00000277383	1.47963	3.81108	0.00013836	1.20961	1.80993
ENSG00000196756	1.40489	2.23975	0.0251069	1.04338	1.89164
ENSG00000261431	1.22533	2.07798	0.0377108	1.01161	1.48419
ENSG00000260924	1.47478	3.15021	0.00163156	1.15811	1.87803
ENSG00000273137	1.84551	4.13793	3.50446e-05	1.3806	2.46697
ENSG00000236017	1.45529	4.4613	8.1465e-06	1.23413	1.71609
ENSG00000226476	0.876678	-1.3731	0.169722	0.726523	1.05787
ENSG00000234028	0.683385	-1.51887	0.128796	0.418134	1.1169
ENSG00000215068	0.938601	-0.511887	0.60873	0.736401	1.19632
ENSG00000245937	0.525573	-2.64493	0.00817068	0.326299	0.846547
ENSG00000227695	0.858205	-1.09107	0.275243	0.652072	1.1295
ENSG00000258708	0.784688	-1.28196	0.199857	0.541628	1.13682
ENSG00000259248	0.779496	-1.16644	0.243435	0.512897	1.18467
ENSG00000270964	0.847148	-0.859621	0.389998	0.58037	1.23656
ENSG00000244161	1.4008	2.60903	0.00907988	1.08746	1.80441
ENSG00000273247	1.39847	1.27261	0.203158	0.834317	2.34408
ENSG00000272316	1.51811	1.53084	0.125808	0.889564	2.59078
ENSG00000242474	0.976067	-0.105441	0.916026	0.622187	1.53122
ENSG00000272240	1.10965	0.792062	0.428324	0.857773	1.43549
ENSG00000245105	0.705919	-1.97481	0.0482901	0.499627	0.997386
ENSG00000265666	1.47794	1.94048	0.0523214	0.996085	2.19289
ENSG00000229848	1.59454	3.02122	0.00251756	1.17809	2.15819
ENSG00000205930	0.439198	-2.50675	0.0121848	0.230816	0.83571
ENSG00000237037	1.87428	1.95201	0.0509368	0.997444	3.52194
ENSG00000260464	1.07039	0.24762	0.804429	0.624759	1.83388
ENSG00000272574	0.970038	-0.259503	0.795247	0.770913	1.2206
ENSG00000236204	1.60678	1.64743	0.0994699	0.913961	2.82478
ENSG00000269982	1.11177	0.406078	0.684685	0.666677	1.85403
ENSG00000272070	1.19706	1.20303	0.228964	0.892996	1.60467
ENSG00000272462	0.732858	-1.71992	0.0854478	0.514281	1.04433
ENSG00000229852	0.876227	-0.50387	0.614353	0.52409	1.46497
ENSG00000235652	0.606733	-2.21221	0.0269522	0.389707	0.944619
ENSG00000261534	1.24545	1.01088	0.312072	0.813767	1.90614
ENSG00000260400	0.868275	-0.730637	0.465001	0.594433	1.26827
ENSG00000280798	0.97255	-0.133524	0.893779	0.646356	1.46336
ENSG00000257027	0.672611	-2.00915	0.0445213	0.456819	0.990338
ENSG00000186615	0.892474	-0.43741	0.661814	0.536069	1.48583
ENSG00000228106	1.03195	0.1617	0.871542	0.704835	1.51089
ENSG00000233461	1.1153	0.833257	0.4047	0.862813	1.44168
ENSG00000239300	1.17263	0.777147	0.437072	0.784759	1.75221
ENSG00000276517	1.17142	0.464851	0.642039	0.601165	2.28262
ENSG00000229692	1.70773	2.11135	0.0347421	1.03912	2.80654
ENSG00000225439	0.917631	-0.534502	0.592995	0.669538	1.25765
ENSG00000273306	1.18665	0.914824	0.360284	0.822411	1.71222
ENSG00000259863	1.18704	0.998816	0.317884	0.847895	1.66185
ENSG00000232411	1.31098	2.11328	0.0345766	1.01984	1.68523
ENSG00000271916	1.01804	0.201804	0.84007	0.85575	1.21111
ENSG00000244124	1.25842	2.00594	0.0448631	1.00528	1.57531
ENSG00000268129	0.944859	-0.357716	0.720556	0.692468	1.28924
ENSG00000272588	1.51273	2.41444	0.0157594	1.08103	2.11683
ENSG00000273369	1.57847	2.3156	0.0205802	1.07262	2.32288
ENSG00000221990	0.865457	-0.759539	0.44753	0.596088	1.25655
ENSG00000248734	0.880578	-0.71202	0.476452	0.620486	1.2497
ENSG00000272341	1.23809	1.46606	0.142631	0.930578	1.64723
ENSG00000227885	0.927879	-0.418253	0.675762	0.653361	1.31774
ENSG00000271218	1.51273	2.43998	0.0146879	1.08484	2.10939
ENSG00000260000	1.02221	0.116688	0.907107	0.70684	1.47828
ENSG00000271730	1.23084	1.22067	0.222211	0.8818	1.71803
ENSG00000234084	1.26315	1.80955	0.0703659	0.980769	1.62685
ENSG00000226445	1.51872	2.17973	0.0292772	1.04303	2.21134
ENSG00000266896	1.86927	2.59267	0.00952344	1.16492	2.99949
ENSG00000234456	0.864894	-1.05708	0.290474	0.660821	1.13199
ENSG00000244055	1.64001	3.49583	0.000472597	1.24277	2.16422
ENSG00000273391	1.22971	1.57872	0.114399	0.951293	1.5896
ENSG00000251034	0.558005	-1.80972	0.0703393	0.296648	1.04963
ENSG00000235531	1.19119	0.93931	0.347572	0.826871	1.71603
ENSG00000236901	1.61706	3.50032	0.000464708	1.23553	2.11642
ENSG00000224195	0.8174	-1.117	0.263995	0.573835	1.16435
ENSG00000229278	0.930509	-0.494285	0.621105	0.699341	1.23809
ENSG00000270589	1.15451	0.633758	0.526239	0.740329	1.80041
ENSG00000273599	1.39293	2.27392	0.022971	1.04682	1.85348
ENSG00000270060	1.48018	2.86091	0.00422432	1.13145	1.9364
ENSG00000251562	1.31375	2.61072	0.00903524	1.07039	1.61243
ENSG00000255741	0.971941	-0.142825	0.886429	0.657697	1.43633
ENSG00000256452	1.15814	1.08489	0.277971	0.888321	1.50991
ENSG00000205885	1.50836	2.26638	0.023428	1.05714	2.15215
ENSG00000257621	1.99735	3.41598	0.000635534	1.34296	2.97059
ENSG00000258559	1.84117	3.32473	0.000885043	1.28475	2.63857
ENSG00000276533	1.08079	0.929432	0.352665	0.917458	1.27321
ENSG00000260773	1.48046	2.36612	0.0179756	1.06967	2.04902
ENSG00000278600	1.14008	0.918099	0.358567	0.861766	1.50828
ENSG00000261505	1.57475	3.31179	0.000927005	1.20365	2.06028
ENSG00000260565	1.69441	3.88331	0.000103044	1.29846	2.21109
ENSG00000260979	1.1957	1.00074	0.316951	0.842557	1.69685
ENSG00000270580	1.76969	2.69377	0.00706479	1.16823	2.68079
ENSG00000264290	1.51993	2.42366	0.0153649	1.08339	2.13235
ENSG00000214708	1.3147	1.71645	0.0860793	0.961927	1.79685
ENSG00000265678	1.68135	3.53196	0.000412486	1.26019	2.24326
ENSG00000266441	1.12025	1.16421	0.244338	0.925319	1.35625
ENSG00000197813	1.06355	0.375721	0.707124	0.771217	1.46669
ENSG00000176593	1.3533	2.07509	0.0379782	1.01693	1.80093
ENSG00000237945	0.745844	-2.39409	0.0166618	0.586664	0.948216
ENSG00000270083	1.27125	1.36918	0.170941	0.901626	1.79239
ENSG00000232611	1.69334	2.36212	0.0181709	1.09382	2.62148
ENSG00000260197	0.953308	-0.242019	0.808765	0.647223	1.40414
ENSG00000233621	0.85021	-1.40464	0.16013	0.677938	1.06626
ENSG00000234072	1.60062	2.57979	0.00988599	1.11965	2.28821
ENSG00000229195	1.36893	2.10298	0.0354675	1.02159	1.83437
ENSG00000227398	1.93755	2.71223	0.00668314	1.20136	3.12488
ENSG00000231305	1.40576	2.38573	0.0170455	1.06267	1.85963
ENSG00000273156	1.10092	0.645387	0.518676	0.822151	1.4742
ENSG00000251022	1.85905	3.31675	0.000910706	1.28872	2.68179
ENSG00000272717	1.0052	0.025495	0.97966	0.674677	1.49765
ENSG00000245213	1.02633	0.1387	0.889687	0.710894	1.48172
ENSG00000261211	0.850968	-1.04881	0.294268	0.629416	1.15051
ENSG00000228801	1.09245	0.48611	0.626889	0.764827	1.56043
ENSG00000254615	1.00573	0.0351571	0.971955	0.731353	1.38305
ENSG00000231806	1.25953	2.13144	0.0330529	1.01874	1.55725
ENSG00000225361	1.67815	2.88139	0.00395926	1.18004	2.3865
ENSG00000236308	1.11287	0.524892	0.599658	0.746477	1.65911
ENSG00000269038	1.25614	1.4606	0.144125	0.924997	1.70582
ENSG00000254676	1.34173	1.67324	0.0942797	0.950876	1.89323
ENSG00000274964	1.14591	1.55646	0.119599	0.965307	1.3603
ENSG00000276115	1.342	3.16958	0.00152658	1.11881	1.60973
ENSG00000257509	1.56015	2.83484	0.00458481	1.14713	2.12187
ENSG00000272849	1.40428	3.74863	0.000177806	1.17587	1.67706
ENSG00000274292	1.55424	3.50875	0.000450219	1.21489	1.98837
ENSG00000260285	1.6988	3.57287	0.000353088	1.27026	2.27192
ENSG00000244879	1.28095	2.07022	0.038432	1.01327	1.61933
ENSG00000259673	1.14064	0.576408	0.56434	0.729164	1.78432
ENSG00000189419	0.760702	-1.03331	0.30146	0.452797	1.27798
ENSG00000261659	1.24726	2.02263	0.0431116	1.00687	1.54506
ENSG00000264920	0.85773	-0.703553	0.481711	0.559344	1.31529
ENSG00000226137	1.1569	0.582104	0.560497	0.708236	1.88979
ENSG00000267244	1.80714	3.46286	0.000534468	1.29281	2.52608
ENSG00000269086	1.08856	0.761659	0.446264	0.875026	1.3542
ENSG00000226696	1.78227	3.90726	9.33474e-05	1.33377	2.38158
ENSG00000260583	0.598326	-2.48588	0.0129232	0.399087	0.897034
ENSG00000274422	1.21285	1.18412	0.236364	0.88123	1.66927
ENSG00000260912	0.735492	-2.07834	0.037678	0.550498	0.982654
ENSG00000234807	0.524707	-4.42682	9.56303e-06	0.394376	0.698108
ENSG00000265688	1.75794	4.33186	1.47852e-05	1.36192	2.26911
