# Supplementary material for: 5-Methylcytosine RNA Methyltransferases-Related Long Non-coding RNA to Develop and Validate Biochemical Recurrence Signature in Prostate Cancer
Source: Front Mol Biosci. 2021 Dec 1;8:775304. doi: 10.3389/fmolb.2021.775304 (PMC8672116; doi:10.3389/fmolb.2021.775304)
Supplement: Supplementary file 12 [file Table5.XLSX]

## Sheet: lncRNA_protein network sheet
Protein_ID	Ranking	lncRNA
P78332_RBM6	0.86659	AC012510.1
Q8IX01_SUGP2	0.865677	AC012510.1
Q8N302_AGGF1	0.860125	AC012510.1
P55265_ADAR	0.857553	AC012510.1
P49756_RBM25	0.856805	AC012510.1
Q92945_KHSRP	0.856695	AC012510.1
P51116_FXR2	0.849923	AC012510.1
Q14151_SAFB2	0.903727	AC084018.2
Q92945_KHSRP	0.900187	AC084018.2
Q00839_HNRNPU	0.89989	AC084018.2
Q8NDT2_RBM15B	0.888358	AC084018.2
Q08211_DHX9	0.887324	AC084018.2
Q9H0D6_XRN2	0.885323	AC084018.2
Q9NZB2_FAM120A	0.883762	AC084018.2
Q9HAV4_XPO5	0.881277	AC084018.2
O15226_NKRF	0.878661	AC084018.2
P67809_YBX1	0.876715	AC084018.2
Q9UKV3_ACIN1	0.87644	AC084018.2
Q14151_SAFB2	0.877243	AC129510.1
P51116_FXR2	0.857597	AC129510.1
Q14151_SAFB2	0.883938	AC132192.2
Q9H0D6_XRN2	0.881497	AC132192.2
Q00839_HNRNPU	0.878122	AC132192.2
Q9HAV4_XPO5	0.869888	AC132192.2
Q08J23_NSUN2	0.864754	AC132192.2
Q08211_DHX9	0.897186	AL117332.1
Q9BYX4_IFIH1	0.891172	AL117332.1
Q7KZF4_SND1	0.890732	AL117332.1
Q9H0D6_XRN2	0.883707	AL117332.1
Q14151_SAFB2	0.881398	AL117332.1
P49756_RBM25	0.869459	AL117332.1
P55265_ADAR	0.869173	AL117332.1
Q96T37_RBM15	0.864666	AL117332.1
Q8NDT2_RBM15B	0.895921	AP001160.2
Q9UKV3_ACIN1	0.895108	AP001160.2
Q9H0D6_XRN2	0.891667	AP001160.2
Q92945_KHSRP	0.869965	AP001160.2
Q92900_UPF1	0.906036	MAFG-AS1
Q9BYX4_IFIH1	0.901297	MAFG-AS1
Q14151_SAFB2	0.897372	MAFG-AS1
P78332_RBM6	0.89646	MAFG-AS1
Q00839_HNRNPU	0.895383	MAFG-AS1
Q08211_DHX9	0.890117	MAFG-AS1
Q9H0D6_XRN2	0.883762	MAFG-AS1
Q9NWH9_SLTM	0.883004	MAFG-AS1
Q9HAV4_XPO5	0.88053	MAFG-AS1
P78344_EIF4G2	0.880266	MAFG-AS1
Q08J23_NSUN2	0.879442	MAFG-AS1
P52756_RBM5	0.878628	MAFG-AS1
P51116_FXR2	0.878276	MAFG-AS1
P09132_SRP19	0.875066	MAFG-AS1
P38935_IGHMBP2	0.874967	MAFG-AS1

## Sheet: AC012065.3
Protein_ID	RNA_ID	Top_RNA_fragment	Annotation	Interaction_Propensity	Z_score	RBP_Propensity	RNA_Binding_Domains_IDs	numof.RNA.Binding_Domains_Instances	RNA.Binding_Motifs_IDs	numof.RNA_Binding_Motifs_Instances	Ranking
Q8NDT2_RBM15B	ENST00000602445.1	629-680	-	67.67	1.17	1	PF07744,PF00076	3	Q8NDT2|RBM15B|HUUU|27602518|iCLIP	2	0.882168
P78332_RBM6	ENST00000602445.1	451-502	-	61.85	1.02	1	PF17780,PF01585	2	P78332|RBM6|292|31724725|RBNS_ENCODE,P78332|RBM6|291|31724725|RBNS_ENCODE,P78332|RBM6|289|31724725|RBNS_ENCODE,P78332|RBM6|M161_0.6|23846655|cisBP-RNA,P78332|RBM6|290|31724725|NA	2	0.87577
Q96T37_RBM15	ENST00000602445.1	629-680	-	49	0.68	1	PF07744,PF00076	3	Q96T37|RBM15|UUUB|27602518|iCLIP,Q96T37|RBM15|NNUUKV|NA|NA	2	0.861642
Q06787_FMR1	ENST00000602445.1	451-502	-	21.57	-0.04	1	PF12235,PF16098,PF17904,PF18336,PF00013,PF05641	7	Q06787|FMR1|ACUK|23235829|PAR-CLIP;Q06787|FMR1|UAY|27378784|PAR-CLIP;HITS-CLIP	2	0.831486
P51114_FXR1	ENST00000602445.1	451-502	-	19.36	-0.1	1	PF16096,PF17904,PF18336,PF12235,PF16097,PF00013,PF05641	8	P51114|FXR1|ACUK|23235829|PAR-CLIP;P51114|FXR1|UAY|27378784|PAR-CLIP;HITS-CLIP	2	0.829057
Q08170_SRSF4	ENST00000602445.1	451-502	-	16.85	-0.17	1	PF00076	2	Q08170|SRSF4|385|31724725|RBNS_ENCODE,Q08170|SRSF4|384|31724725|RBNS_ENCODE	2	0.826297
Q92879_CELF1	ENST00000602445.1	451-502	-	10.78	-0.33	1	PF00076	3	Q92879|CELF1|ugcug|19296853|RBPMap	6	0.819624
Q9UHB9_SRP68	ENST00000602445.1	451-502	-	9.22	-0.37	1	PF16969	1	Q9UHB9|SRP68|570|24700861|PDB	6	0.817909
Q9BRD0_BUD13	ENST00000602445.1	176-227	-	5.71	-0.46	1	PF09736	1	Q9BRD0|BUD13|HepG2.BUD13.5.128|31226278|eCLIP_ENCODE;Q9BRD0|BUD13|K562.BUD13.5.387|31226278|eCLIP_ENCODE,Q9BRD0|BUD13|HepG2.BUD13.3.199|31226278|eCLIP_ENCODE	2	0.81405
P26599_PTBP1	ENST00000602445.1	176-227	-	4.9	-0.48	1	PF13893,PF00076,PF11835	7	P26599|PTBP1|143|16179478|RBPDB	4	0.81316
Q9NR56_MBNL1	ENST00000602445.1	201-252	-	4.86	-0.49	1	PF00642	1	Q9NR56|MBNL1|s30|20071745|SpliceAid-F	2	0.813116
Q8NHQ9_DDX55	ENST00000602445.1	4-55	-	3.14	-0.53	1	PF00270,PF00271,PF13959,PF04851	4	Q8NHQ9|DDX55|HepG2.DDX55.0.67|31226278|eCLIP_ENCODE;Q8NHQ9|DDX55|K562.DDX55.6.51|31226278|eCLIP_ENCODE	2	0.811225
P09651_HNRNPA1	ENST00000602445.1	201-252	-	2.81	-0.54	1	PF00076,PF11627	3	P09651|HNRNPA1|651|19404736|SpliceAid-F;P09651|HNRNPA1|646|12419255|SpliceAid-F,P09651|HNRNPA1|675|12426391|SpliceAid-F,P09651|HNRNPA1|rgnyag|22574288|RBPMap,P09651|HNRNPA1|653|19404736|SpliceAid-F,P09651|HNR|NA|NA|NA	3	0.810862
O43347_MSI1	ENST00000602445.1	201-252	-	2.8	-0.54	1	PF00076	2	O43347|MSI1|M167_0.6|23846655|cisBP-RNA,O43347|MSI1|M040_0.6|23846655|cisBP-RNA;O43347|MSI1|200|31724725|RBNS_ENCODE	2	0.810851
Q07955_SRSF1	ENST00000602445.1	1-52	-	1.42	-0.58	1	PF00076	2	Q07955|SRSF1|1327|15247216|AEDB,Q07955|SRSF1|1211|10523623|SpliceAid-F,Q07955|SRSF1|325|18841201|AEDB,Q07955|SRSF1|ugrwgvh|19296853|RBPMap,Q07955|SRSF1|1223|18315555|Spli;Q07955|SRSF1|HepG2.SRSF1.1.289|31226278|eCLIP_ENCODE,Q07955|SRSF1|K562.SRSF1.3.322|31226278|eCLIP_ENCODE	2	0.809334
Q8IX01_SUGP2	ENST00000602445.1	451-502	-	60.19	0.97	1	PF01805,PF01585	2	Q8IX01|SUGP2|HepG2.SUGP2.3.312|31226278|eCLIP_ENCODE	1	0.707278
Q9NZB2_FAM120A	ENST00000602445.1	629-680	-	59.71	0.96	1	-	0	Q9NZB2|FAM120A|K562.FAM120A.2.79|31226278|eCLIP_ENCODE	1	0.70675
Q8IYB8_SUPV3L1	ENST00000602445.1	451-502	-	54.23	0.82	1	PF18114,PF18147,PF12513,PF00271	4	Q8IYB8|SUPV3L1|HepG2.SUPV3L1.1.45|31226278|eCLIP_ENCODE,Q8IYB8|SUPV3L1|HepG2.SUPV3L1.4.46|31226278|eCLIP_ENCODE	1	0.700726
P51116_FXR2	ENST00000602445.1	451-502	-	45.52	0.59	1	PF12235,PF16096,PF17904,PF18336,PF00013,PF05641	7	P51116|FXR2|ACUK|23235829|PAR-CLIP	1	0.69115
Q08J23_NSUN2	ENST00000602445.1	451-502	-	45.51	0.59	1	PF01189	1	Q08J23|NSUN2|K562.NSUN2.5.40|31226278|eCLIP_ENCODE	1	0.691139
Q12906_ILF3	ENST00000602445.1	451-502	-	29.97	0.18	1	PF07528,PF00035	3	Q12906|ILF3|HepG2.ILF3.3.127|31226278|eCLIP_ENCODE,Q12906|ILF3|K562.ILF3.2.241|31226278|eCLIP_ENCODE,Q12906|ILF3|K562.ILF3.4.189|31226278|eCLIP_ENCODE	1	0.674055
P61011_SRP54	ENST00000602445.1	451-502	-	26.16	0.08	1	PF00448,PF02978,PF02881,PF02492	4	P61011|SRP54|456|12244299|PDB	1	0.669866
Q969Z0_TBRG4	ENST00000602445.1	451-502	-	23.87	0.02	1	PF08368,PF06743,PF08373	3	Q969Z0|TBRG4|K562.TBRG4.3.75|31226278|eCLIP_ENCODE	1	0.667348
P51513_NOVA1	ENST00000602445.1	451-502	-	14.71	-0.23	1	PF00013	3	P51513|NOVA1|212|31724725|RBNS_ENCODE,P51513|NOVA1|s27|10811881|SpliceAid-F,P51513|NOVA1|459|21742260|PDB,P51513|NOVA1|440|21742260|PDB,P51513|NOVA1|1378|15367696|AEDB,P5|NA|NA|NA|NA	1	0.657278
Q86V81_ALYREF	ENST00000602445.1	201-252	-	13.2	-0.27	1	PF00076,PF13865	2	Q86V81|ALYREF|CUUCG|28934468|iCLIP	1	0.655618
P05455_SSB	ENST00000602445.1	629-680	-	11.94	-0.3	1	PF08777,PF05383,PF00076	3	P05455|SSB|58|11342556|RBPDB,P05455|SSB|457|16387655|PDB	1	0.654233
Q01081_U2AF1	ENST00000602445.1	201-252	-	11.75	-0.3	1	PF00642,PF00076	3	Q01081|U2AF1|HepG2.U2AF1.0.228|31226278|eCLIP_ENCODE,Q01081|U2AF1|K562.U2AF1.4.144|31226278|eCLIP_ENCODE	1	0.654024
P22087_FBL	ENST00000602445.1	626-677	-	10.49	-0.34	1	PF01269,PF08704	2	P22087|FBL|CUGA|23706177|PAR-CLIP,P22087|FBL|RUGAUGA|23706177|PAR-CLIP	1	0.652639
Q9Y2X3_NOP58	ENST00000602445.1	176-227	-	9.52	-0.36	1	PF01798,PF08156	2	Q9Y2X3|NOP58|CUGA|23706177|PAR-CLIP,Q9Y2X3|NOP58|RUGAUGA|23706177|PAR-CLIP	1	0.651572
P09132_SRP19	ENST00000602445.1	201-252	-	9.2	-0.37	1	PF01922	1	P09132|SRP19|547|20179341|PDB	1	0.65122
P16989_YBX3	ENST00000602445.1	176-227	-	8.38	-0.39	1	PF00313	1	P16989|YBX3|K562.YBX3.0.891|31226278|eCLIP_ENCODE	1	0.650319
P62633_CNBP	ENST00000602445.1	201-252	-	7.23	-0.42	1	PF00098	7	P62633|CNBP||NA|NA	1	0.649055
Q9Y5K5_UCHL5	ENST00000602445.1	451-502	-	7.17	-0.42	1	PF01088,PF18031	2	Q9Y5K5|UCHL5|K562.UCHL5.6.175|31226278|eCLIP_ENCODE	1	0.648989
Q9UGY1_NOL12	ENST00000602445.1	201-252	-	7.11	-0.43	1	PF09805	1	Q9UGY1|NOL12|HepG2.NOL12.2.48|31226278|eCLIP_ENCODE	1	0.648923
Q9UL40_ZNF346	ENST00000602445.1	201-252	-	7.06	-0.43	1	PF12874	3	Q9UL40|ZNF346|388|24521053|PDB	1	0.648868
P84103_SRSF3	ENST00000602445.1	201-252	-	6.25	-0.45	1	PF00076	1	P84103|SRSF3|s41|10094314|SpliceAid-F,P84103|SRSF3|1249|17036044|SpliceAid-F,P84103|SRSF3|1251|17036044|SpliceAid-F,P84103|SRSF3|starBase_1|26876937|PAR-CLIP,P84103|SRSF3|NA|NA|NA	1	0.647977
O75494_SRSF10	ENST00000602445.1	201-252	-	5.93	-0.46	1	PF00076	1	O75494|SRSF10|s104|19561594|SpliceAid-F,O75494|SRSF10|M087_0.6|23846655|cisBP-RNA,O75494|SRSF10|M086_0.6|23846655|cisBP-RNA,O75494|SRSF10|M019_0.6|23846655|cisBP-RNA,O75494|NA|NA|NA|NA	1	0.647625
P31943_HNRNPH1	ENST00000602445.1	201-252	-	5.74	-0.46	1	PF00076,PF08080	4	P31943|HNRNPH1|gargag|22574288|RBPMap,P31943|HNRNPH1|875|12612063|SpliceAid-F,P31943|HNRNPH1|876|12612063|SpliceAid-F,P31943|HNRNPH1|1347|12612063|AEDB,P31943|HNRNPH1|NA|NA|NA	1	0.647416
Q16629_SRSF7	ENST00000602445.1	201-252	-	5.63	-0.46	1	PF00076	1	Q16629|SRSF7|589|11096110|SpliceAid-F,Q16629|SRSF7|1360|11096110|AEDB,Q16629|SRSF7|K562.SRSF7.7.98|31226278|eCLIP_ENCODE,Q16629|SRSF7|HepG2.SRSF7.7.107|31226278|eCLIP_ENCODE,Q1|NA|NA|NA|NA	1	0.647296
P52597_HNRNPF	ENST00000602445.1	201-252	-	4.84	-0.49	1	PF00076,PF08080	3	P52597|HNRNPF|gugkau|22574288|RBPMap,P52597|HNRNPF|815|19506027|SpliceAid-F,P52597|HNRNPF|1331|12612063|AEDB,P52597|HNRNPF|817|12612063|SpliceAid-F,P52597|HNRNPF|836|NA|NA	1	0.646427
Q9NVV4_MTPAP	ENST00000602445.1	4-55	-	4.38	-0.5	1	PF17797,PF19088,PF03828	3	Q9NVV4|MTPAP|K562.MTPAP.7.78|31226278|eCLIP_ENCODE	1	0.645921
Q9NW64_RBM22	ENST00000602445.1	454-505	-	4.29	-0.5	1	PF00076	1	Q9NW64|RBM22|K562.RBM22.5.111|31226278|eCLIP_ENCODE	1	0.645822
Q8IV48_ERI1	ENST00000602445.1	201-252	-	3.78	-0.51	1	-	0	Q8IV48|ERI1|517|PubMed|NA	1	0.645262
Q13242_SRSF9	ENST00000602445.1	201-252	-	3.08	-0.53	1	PF00076	2	Q13242|SRSF9|HepG2.SRSF9.0.291|31226278|eCLIP_ENCODE,Q13242|SRSF9|1257|12024014|SpliceAid-F,Q13242|SRSF9|starBase_1|26876937|PAR-CLIP,Q13242|SRSF9|M065_0.6|23846655|cisBP-RNA,Q|NA|NA|NA|NA	1	0.644492
P14866_HNRNPL	ENST00000602445.1	4-55	-	3.07	-0.53	1	PF13893,PF00076,PF11835	5	P14866|HNRNPL|144|31724725|RBNS_ENCODE	1	0.644481
P35637_FUS	ENST00000602445.1	301-352	-	2.52	-0.55	1	PF00641,PF00076	2	P35637|FUS|AAUGUG|25995189|HITS-CLIP,P35637|FUS|GUGUU|25995189|HITS-CLIP,P35637|FUS|s31|11098054|SpliceAid-F,P35637|FUS|UGGUU|25995189|HITS-CLIP	1	0.643876
Q96DH6_MSI2	ENST00000602445.1	201-252	-	2.36	-0.55	1	PF00076	2	Q96DH6|MSI2|starBase_1|24395885|HITS-CLIP,Q96DH6|MSI2|starBase_2|24395885|HITS-CLIP	1	0.643701
P26368_U2AF2	ENST00000602445.1	176-227	-	2.21	-0.56	1	PF00076	3	P26368|U2AF2|YURYRGUGAGC|29650551|iCLIP	1	0.643536
Q15717_ELAVL1	ENST00000602445.1	201-252	-	1.98	-0.56	1	PF00076	3	Q15717|ELAVL1|UCUCUUU|21723171|PAR-CLIP,Q15717|ELAVL1|UUUCCUU|21723171|PAR-CLIP	1	0.643283
P26651_ZFP36	ENST00000602445.1	201-252	-	1.68	-0.57	1	PF00642,PF14608	3	P26651|ZFP36|155|18367721|cisBP-RNA,P26651|ZFP36|138|18367721|cisBP-RNA,P26651|ZFP36|49|18367721|cisBP-RNA	1	0.642953
O00567_NOP56	ENST00000602445.1	4-55	-	1.67	-0.57	1	PF01798,PF08156	2	O00567|NOP56|CUGA|23706177|PAR-CLIP,O00567|NOP56|RUGAUGA|23706177|PAR-CLIP	1	0.642942
Q969S3_ZNF622	ENST00000602445.1	4-55	-	0.96	-0.59	1	PF12756,PF12171,PF12874	4	Q969S3|ZNF622|K562.ZNF622.2.161|31226278|eCLIP_ENCODE	1	0.642161
Q15022_SUZ12	ENST00000602445.1	629-680	-	93.81	1.86	1	PF09733	1	-	0	0.577573
P54253_ATXN1	ENST00000602445.1	629-680	-	92.57	1.83	1	PF08517	1	-	0	0.576209
Q9H501_ESF1	ENST00000602445.1	629-680	-	90.62	1.78	1	PF08159	1	-	0	0.574066
O43290_SART1	ENST00000602445.1	629-680	-	89.75	1.75	1	PF03343	1	-	0	0.573109
Q9UGP8_SEC63	ENST00000602445.1	629-680	-	87.58	1.7	1	PF02889,PF00226	3	-	0	0.570723
P49589_CARS1	ENST00000602445.1	629-680	-	86.42	1.67	1	PF01406	1	-	0	0.569448
Q9BUQ8_DDX23	ENST00000602445.1	629-680	-	86.27	1.66	1	PF00270,PF00271	2	-	0	0.569283
O14776_TCERG1	ENST00000602445.1	629-680	-	86.22	1.66	1	PF01846,PF00397	8	-	0	0.569228
Q9NRA8_EIF4ENIF1	ENST00000602445.1	629-680	-	86.13	1.66	1	PF10477	1	-	0	0.569129
P36776_LONP1	ENST00000602445.1	629-680	-	85.89	1.65	1	PF05362,PF02190,PF00004,PF07728,PF07724,PF13541,PF05496,PF08298	8	-	0	0.568865
Q13206_DDX10	ENST00000602445.1	629-680	-	85.88	1.65	1	PF00270,PF00271,PF13959,PF04851	4	-	0	0.568854
Q04637_EIF4G1	ENST00000602445.1	629-680	-	85	1.63	1	PF02854,PF02847,PF02020	3	-	0	0.567887
Q92900_UPF1	ENST00000602445.1	629-680	-	84.24	1.61	1	PF09416,PF13087,PF13086,PF18141,PF13604,PF13245,PF04851	8	-	0	0.567051
Q7KZ85_SUPT6H	ENST00000602445.1	629-680	-	83.98	1.6	1	PF14633,PF14639,PF14635,PF14641,PF14632,PF12836,PF00575,PF17674,PF00017	9	-	0	0.566766
O60293_ZFC3H1	ENST00000602445.1	629-680	-	83.26	1.58	1	PF10650	1	-	0	0.565974
Q6PKG0_LARP1	ENST00000602445.1	629-680	-	83.15	1.58	1	PF05383	1	-	0	0.565853
Q96KR1_ZFR	ENST00000602445.1	629-680	-	82.88	1.57	1	PF07528,PF12874	4	-	0	0.565556
Q9BWU0_SLC4A1AP	ENST00000602445.1	451-502	-	82.87	1.57	1	PF00498	1	-	0	0.565545
Q9UIF8_BAZ2B	ENST00000602445.1	629-680	-	82.7	1.57	1	PF00439,PF01429,PF15613,PF00628,PF02791	5	-	0	0.565358
O43719_HTATSF1	ENST00000602445.1	629-680	-	82.2	1.56	1	PF00076	2	-	0	0.564809
P46459_NSF	ENST00000602445.1	629-680	-	81.89	1.55	1	PF00004,PF02359,PF02933,PF17862,PF07724	6	-	0	0.564468
P49792_RANBP2	ENST00000602445.1	629-680	-	81.88	1.55	1	PF00638,PF00641,PF12185,PF00160	15	-	0	0.564457
Q5T7N2_L1TD1	ENST00000602445.1	451-502	-	81.65	1.54	1	PF17490,PF02994	3	-	0	0.564204
P35221_CTNNA1	ENST00000602445.1	629-680	-	81.49	1.54	1	PF01044	2	-	0	0.564028
O75643_SNRNP200	ENST00000602445.1	629-680	-	79.84	1.49	1	PF02889,PF00270,PF18149,PF04851,PF00271	8	-	0	0.562214
P54277_PMS1	ENST00000602445.1	451-502	-	79.16	1.48	1	PF01119,PF00505,PF13589,PF09011,PF02518	5	-	0	0.561467
Q7L014_DDX46	ENST00000602445.1	629-680	-	79.03	1.47	1	PF00270,PF00271	2	-	0	0.561324
Q08211_DHX9	ENST00000602445.1	629-680	-	78.46	1.46	1	PF00035,PF00271,PF04408,PF07717,PF00270	6	-	0	0.560697
Q9BXT4_TDRD1	ENST00000602445.1	629-680	-	78.46	1.46	1	PF00567,PF01753	5	-	0	0.560697
Q9ULW0_TPX2	ENST00000602445.1	629-680	-	78.41	1.46	1	PF12214,PF09041,PF06886	3	-	0	0.560642
Q96Q15_SMG1	ENST00000602445.1	629-680	-	78.31	1.45	1	PF15785,PF00454,PF17229,PF02260	4	-	0	0.560532
Q92888_ARHGEF1	ENST00000602445.1	629-680	-	78.14	1.45	1	PF09128,PF17838,PF00621	3	-	0	0.560345
Q8TEX9_IPO4	ENST00000602445.1	629-680	-	77.56	1.43	1	PF13513,PF02985,PF03810	3	-	0	0.559708
O94804_STK10	ENST00000602445.1	629-680	-	77.04	1.42	1	PF12474,PF00069,PF07714	4	-	0	0.559136
Q9HCE1_MOV10	ENST00000602445.1	629-680	-	76.85	1.41	1	PF13087,PF13086,PF13604,PF13245,PF04851	6	-	0	0.558927
Q14692_BMS1	ENST00000602445.1	451-502	-	76.75	1.41	1	PF04950,PF08142	2	-	0	0.558817
Q8WYQ5_DGCR8	ENST00000602445.1	629-680	-	76.56	1.41	1	-	0	-	0	0.558608
Q9H2U1_DHX36	ENST00000602445.1	629-680	-	76.45	1.4	1	PF04408,PF00271,PF07717,PF00270	4	-	0	0.558487
P26639_TARS1	ENST00000602445.1	629-680	-	76.01	1.39	1	PF00587,PF03129,PF02824,PF07973	4	-	0	0.558004
Q9HCS7_XAB2	ENST00000602445.1	629-680	-	75.76	1.39	1	-	0	-	0	0.557729
Q8IY21_DDX60	ENST00000602445.1	629-680	-	75.52	1.38	1	PF00270,PF04851,PF00271	3	-	0	0.557465
P26640_VARS1	ENST00000602445.1	629-680	-	74.86	1.36	1	PF00133,PF08264,PF00043,PF09334,PF13603	5	-	0	0.556739
Q15393_SF3B3	ENST00000602445.1	629-680	-	74.6	1.35	1	PF10433,PF03178	2	-	0	0.556453
Q9NRR4_DROSHA	ENST00000602445.1	629-680	-	74.44	1.35	1	PF14622,PF00636,PF00035	5	-	0	0.556277
Q96T21_SECISBP2	ENST00000602445.1	629-680	-	74.38	1.35	1	PF01248	1	-	0	0.556212
Q92974_ARHGEF2	ENST00000602445.1	629-680	-	73.88	1.34	1	PF17838,PF00621	2	-	0	0.555662
Q6P9B9_INTS5	ENST00000602445.1	629-680	-	73.69	1.33	1	PF14838,PF14837	2	-	0	0.555453
Q6Y7W6_GIGYF2	ENST00000602445.1	629-680	-	73.47	1.33	1	PF02213	1	-	0	0.555211
Q00341_HDLBP	ENST00000602445.1	629-680	-	73.32	1.32	1	PF00013	14	-	0	0.555046
Q99459_CDC5L	ENST00000602445.1	629-680	-	72.92	1.31	1	PF11831,PF00249,PF13921	5	-	0	0.554606
Q9UIG0_BAZ1B	ENST00000602445.1	629-680	-	72.86	1.31	1	PF10537,PF15613,PF00439,PF00628,PF15612	5	-	0	0.55454
P16383_GCFC2	ENST00000602445.1	629-680	-	72.71	1.31	1	PF07842	1	-	0	0.554376
O60763_USO1	ENST00000602445.1	629-680	-	72.61	1.3	1	PF04869,PF18770,PF04871	3	-	0	0.554266
Q8WXH0_SYNE2	ENST00000602445.1	451-502	-	72.58	1.3	1	PF00307,PF10541,PF00435,PF11971	7	-	0	0.554233
O75534_CSDE1	ENST00000602445.1	629-680	-	72.54	1.3	1	PF00313,PF12901	6	-	0	0.554189
Q9Y2W1_THRAP3	ENST00000602445.1	629-680	-	72.53	1.3	1	PF15440	1	-	0	0.554178
P09327_VIL1	ENST00000602445.1	629-680	-	72.37	1.3	1	PF00626,PF02209	7	-	0	0.554002
Q8IX12_CCAR1	ENST00000602445.1	629-680	-	72.07	1.29	1	PF14443,PF14444,PF02037	3	-	0	0.553672
P43243_MATR3	ENST00000602445.1	629-680	-	72.03	1.29	1	-	0	-	0	0.553628
Q86US8_SMG6	ENST00000602445.1	451-502	-	72.01	1.29	1	PF10373,PF13638,PF10374	3	-	0	0.553606
O75400_PRPF40A	ENST00000602445.1	629-680	-	71.79	1.28	1	PF01846,PF00397	7	-	0	0.553364
P46821_MAP1B	ENST00000602445.1	629-680	-	71.79	1.28	1	PF00414	6	-	0	0.553364
Q13435_SF3B2	ENST00000602445.1	629-680	-	71.51	1.27	1	PF04037,PF04046,PF02037	3	-	0	0.553056
O43592_XPOT	ENST00000602445.1	629-680	-	71.03	1.26	1	PF08389,PF03810	2	-	0	0.552529
O60522_TDRD6	ENST00000602445.1	629-680	-	70.99	1.26	1	PF00567	7	-	0	0.552485
Q96HW7_INTS4	ENST00000602445.1	629-680	-	70.76	1.25	1	-	0	-	0	0.552232
O60287_URB1	ENST00000602445.1	629-680	-	70.68	1.25	1	PF11707,PF16201	2	-	0	0.552144
P53618_COPB1	ENST00000602445.1	629-680	-	70.63	1.25	1	PF01602,PF07718,PF14806	3	-	0	0.552089
Q15061_WDR43	ENST00000602445.1	451-502	-	70.2	1.24	1	PF04003,PF00400	2	-	0	0.551616
Q14697_GANAB	ENST00000602445.1	629-680	-	70.17	1.24	1	PF01055,PF13802	2	-	0	0.551583
Q9P2M7_CGN	ENST00000602445.1	629-680	-	70.15	1.24	1	PF01576	1	-	0	0.551561
Q14789_GOLGB1	ENST00000602445.1	629-680	-	70.14	1.24	1	-	0	-	0	0.55155
Q8NCM8_DYNC2H1	ENST00000602445.1	629-680	-	70.12	1.24	1	PF12774,PF08393,PF12781,PF12780,PF18199,PF18198,PF07728,PF08385,PF03028,PF12775,PF12777	11	-	0	0.551528
Q05682_CALD1	ENST00000602445.1	451-502	-	69.89	1.23	1	PF02029	2	-	0	0.551275
Q7Z2Z2_EFL1	ENST00000602445.1	629-680	-	69.78	1.23	1	PF00009,PF00679,PF14492	3	-	0	0.551154
O75116_ROCK2	ENST00000602445.1	629-680	-	69.77	1.23	1	PF00069,PF07714,PF08912	3	-	0	0.551143
Q9UPT8_ZC3H4	ENST00000602445.1	629-680	-	69.7	1.23	1	PF00642,PF18044	2	-	0	0.551066
Q8N1G2_CMTR1	ENST00000602445.1	451-502	-	69.67	1.22	1	-	0	-	0	0.551033
Q99590_SCAF11	ENST00000602445.1	629-680	-	69.65	1.22	1	PF13639	1	-	0	0.551011
Q14980_NUMA1	ENST00000602445.1	451-502	-	69.57	1.22	1	-	0	-	0	0.550923
Q9UK61_TASOR	ENST00000602445.1	629-680	-	69.56	1.22	1	PF12509	1	-	0	0.550912
Q9UKV3_ACIN1	ENST00000602445.1	629-680	-	69.51	1.22	1	PF16294,PF02037	2	-	0	0.550858
P14625_HSP90B1	ENST00000602445.1	451-502	-	69.39	1.22	1	PF00183,PF02518,PF13589	3	-	0	0.550726
Q69YN4_VIRMA	ENST00000602445.1	629-680	-	69.24	1.21	1	PF15912	1	-	0	0.550561
Q9BYX4_IFIH1	ENST00000602445.1	451-502	-	69.14	1.21	1	-	0	-	0	0.550451
Q7KZF4_SND1	ENST00000602445.1	629-680	-	69	1.21	1	PF00565,PF00567	6	-	0	0.550297
Q9P2E3_ZNFX1	ENST00000602445.1	629-680	-	69	1.21	1	PF13087,PF13086,PF13245	3	-	0	0.550297
P09874_PARP1	ENST00000602445.1	629-680	-	68.98	1.21	1	PF00644,PF02877,PF00645,PF05406,PF08063,PF00533	7	-	0	0.550275
O14787_TNPO2	ENST00000602445.1	629-680	-	68.79	1.2	1	PF13513,PF02985,PF03810	3	-	0	0.550066
Q9Y5B9_SUPT16H	ENST00000602445.1	629-680	-	68.68	1.2	1	PF08644,PF14826,PF00557,PF08512	4	-	0	0.549945
Q9Y6K5_OAS3	ENST00000602445.1	629-680	-	68.51	1.19	1	PF10421,PF01909	4	-	0	0.549758
Q92834_RPGR	ENST00000602445.1	629-680	-	68.32	1.19	1	PF00415,PF13540	8	-	0	0.549549
Q9BXT8_RNF17	ENST00000602445.1	629-680	-	68.18	1.19	1	PF00567	5	-	0	0.549395
O15042_U2SURP	ENST00000602445.1	629-680	-	68.16	1.18	1	PF01805,PF00076,PF08312,PF04818	4	-	0	0.549373
Q5JTZ9_AARS2	ENST00000602445.1	629-680	-	68.11	1.18	1	PF01411,PF07973	2	-	0	0.549318
Q92620_DHX38	ENST00000602445.1	629-680	-	68.08	1.18	1	PF04408,PF07717,PF00271,PF00270	4	-	0	0.549285
Q9H583_HEATR1	ENST00000602445.1	629-680	-	68	1.18	1	PF08146,PF12397	2	-	0	0.549197
O43707_ACTN4	ENST00000602445.1	629-680	-	67.94	1.18	1	PF00435,PF00307,PF08726,PF11971	8	-	0	0.549131
Q58A45_PAN3	ENST00000602445.1	629-680	-	67.83	1.18	1	PF18101	1	-	0	0.549011
Q86UP2_KTN1	ENST00000602445.1	451-502	-	67.72	1.17	1	PF05104	1	-	0	0.54889
Q9Y678_COPG1	ENST00000602445.1	629-680	-	67.58	1.17	1	PF01602,PF08752,PF16381,PF13646	4	-	0	0.548736
P21127_CDK11B	ENST00000602445.1	451-502	-	67.52	1.17	1	PF00069,PF07714	2	-	0	0.54867
P41252_IARS1	ENST00000602445.1	451-502	-	67.44	1.17	1	PF00133,PF08264,PF09334	3	-	0	0.548582
Q32MZ4_LRRFIP1	ENST00000602445.1	451-502	-	67.36	1.16	1	PF09738	1	-	0	0.548494
O95373_IPO7	ENST00000602445.1	629-680	-	67.22	1.16	1	PF03810,PF08506	2	-	0	0.54834
Q8IYL2_TRMT44	ENST00000602445.1	451-502	-	67.15	1.16	1	PF07757	1	-	0	0.548263
P05023_ATP1A1	ENST00000602445.1	629-680	-	67.09	1.16	1	PF00122,PF00689,PF13246,PF00702,PF00690	5	-	0	0.548197
P24928_POLR2A	ENST00000602445.1	629-680	-	66.83	1.15	1	PF04997,PF04998,PF00623,PF04992,PF04990,PF04983,PF05000	7	-	0	0.547911
O15397_IPO8	ENST00000602445.1	629-680	-	66.82	1.15	1	PF03810,PF08506	2	-	0	0.5479
Q14152_EIF3A	ENST00000602445.1	451-502	-	66.76	1.15	1	PF01399	1	-	0	0.547834
Q13439_GOLGA4	ENST00000602445.1	451-502	-	66.72	1.15	1	PF01465	1	-	0	0.54779
Q9NR97_TLR8	ENST00000602445.1	629-680	-	66.71	1.15	1	PF13855,PF01582,PF13306,PF13676	8	-	0	0.547779
Q9UJC3_HOOK1	ENST00000602445.1	629-680	-	66.67	1.15	1	PF05622,PF19047	2	-	0	0.547735
Q01082_SPTBN1	ENST00000602445.1	629-680	-	66.66	1.15	1	PF00435,PF00307,PF15410,PF00169,PF11971	22	-	0	0.547724
Q9Y2L1_DIS3	ENST00000602445.1	629-680	-	66.6	1.14	1	PF00773,PF17849,PF13638,PF17216,PF17215,PF17876	6	-	0	0.547658
Q9HCG8_CWC22	ENST00000602445.1	629-680	-	66.57	1.14	1	PF02847	1	-	0	0.547625
Q9BZJ0_CRNKL1	ENST00000602445.1	629-680	-	66.55	1.14	1	PF02184,PF05843	3	-	0	0.547603
Q9Y6Y8_SEC23IP	ENST00000602445.1	451-502	-	66.53	1.14	1	PF02862,PF00536	2	-	0	0.547581
P78316_NOP14	ENST00000602445.1	629-680	-	66.52	1.14	1	PF04147	1	-	0	0.54757
P46087_NOP2	ENST00000602445.1	629-680	-	66.48	1.14	1	PF01189,PF08062,PF17125	5	-	0	0.547526
P57678_GEMIN4	ENST00000602445.1	451-502	-	66.38	1.14	1	-	0	-	0	0.547416
Q6ZU64_CFAP65	ENST00000602445.1	629-680	-	66.37	1.14	1	-	0	-	0	0.547405
Q96EK7_FAM120B	ENST00000602445.1	629-680	-	66.34	1.14	1	-	0	-	0	0.547372
Q7Z5L2_R3HCC1L	ENST00000602445.1	629-680	-	66.29	1.14	1	-	0	-	0	0.547318
Q14241_ELOA	ENST00000602445.1	451-502	-	66.15	1.13	1	PF06881,PF08711	2	-	0	0.547164
O00410_IPO5	ENST00000602445.1	629-680	-	66.12	1.13	1	PF18829,PF18808,PF13646,PF02985,PF13513,PF12755,PF18816	8	-	0	0.547131
P78344_EIF4G2	ENST00000602445.1	629-680	-	66.06	1.13	1	PF02854,PF02020,PF02847	3	-	0	0.547065
P07814_EPRS1	ENST00000602445.1	629-680	-	65.99	1.13	1	PF00749,PF00458,PF03950,PF09180,PF00587,PF03129,PF00043	9	-	0	0.546988
Q9NQC3_RTN4	ENST00000602445.1	629-680	-	65.9	1.13	1	PF02453	1	-	0	0.546889
Q92797_SYMPK	ENST00000602445.1	629-680	-	65.66	1.12	1	PF12295,PF11935	2	-	0	0.546625
Q8WUQ7_CACTIN	ENST00000602445.1	629-680	-	65.58	1.12	1	PF10312,PF09732	2	-	0	0.546537
Q86XP3_DDX42	ENST00000602445.1	629-680	-	65.53	1.12	1	PF00270,PF00271,PF04851	3	-	0	0.546482
Q14974_KPNB1	ENST00000602445.1	629-680	-	65.28	1.11	1	PF02985,PF13513,PF03810,PF00514	4	-	0	0.546207
Q8WUM4_PDCD6IP	ENST00000602445.1	451-502	-	65.27	1.11	1	PF03097,PF13949	2	-	0	0.546196
Q9UII4_HERC5	ENST00000602445.1	629-680	-	65.24	1.11	1	PF00632,PF00415,PF13540	8	-	0	0.546163
P42704_LRPPRC	ENST00000602445.1	629-680	-	65.23	1.11	1	PF13812,PF17177	4	-	0	0.546152
Q9BQ52_ELAC2	ENST00000602445.1	629-680	-	64.99	1.1	1	PF13691,PF12706	2	-	0	0.545888
Q9H0D6_XRN2	ENST00000602445.1	629-680	-	64.97	1.1	1	PF17846,PF03159	2	-	0	0.545866
Q7L7V1_DHX32	ENST00000602445.1	451-502	-	64.88	1.1	1	PF04408,PF07717	2	-	0	0.545767
Q92614_MYO18A	ENST00000602445.1	451-502	-	64.84	1.1	1	PF00063,PF01576,PF17820,PF00595	5	-	0	0.545723
Q7Z406_MYH14	ENST00000602445.1	629-680	-	64.78	1.1	1	PF01576,PF00063	2	-	0	0.545657
Q9UBB9_TFIP11	ENST00000602445.1	451-502	-	64.74	1.09	1	PF07842,PF12457,PF01585	3	-	0	0.545613
Q5QJE6_DNTTIP2	ENST00000602445.1	629-680	-	64.7	1.09	1	PF08698	1	-	0	0.545569
Q92973_TNPO1	ENST00000602445.1	629-680	-	64.39	1.09	1	PF13513,PF03810	2	-	0	0.545229
Q6IMN6_CAPRIN2	ENST00000602445.1	629-680	-	64.37	1.08	1	PF12287,PF18293,PF00386	3	-	0	0.545207
Q8TDD1_DDX54	ENST00000602445.1	629-680	-	64.32	1.08	1	PF00270,PF00271,PF08147,PF04851	4	-	0	0.545152
Q12873_CHD3	ENST00000602445.1	629-680	-	64.2	1.08	1	PF08074,PF06461,PF00176,PF08073,PF06465,PF00271,PF00628,PF00385,PF04851,PF11496	11	-	0	0.54502
Q05193_DNM1	ENST00000602445.1	629-680	-	64.19	1.08	1	PF01031,PF00350,PF02212,PF00169	4	-	0	0.545009
Q8NI36_WDR36	ENST00000602445.1	629-680	-	64.12	1.08	1	PF04192,PF00400,PF12894	3	-	0	0.544932
Q13395_TARBP1	ENST00000602445.1	629-680	-	64.11	1.08	1	PF00588	1	-	0	0.544921
Q6ZP01_RBM44	ENST00000602445.1	629-680	-	64.07	1.08	1	PF00076	1	-	0	0.544877
Q9C0B0_UNK	ENST00000602445.1	629-680	-	64.04	1.08	1	PF18384,PF00642	2	-	0	0.544844
P30414_NKTR	ENST00000602445.1	629-680	-	63.92	1.07	1	PF00160	1	-	0	0.544712
P54886_ALDH18A1	ENST00000602445.1	629-680	-	63.79	1.07	1	PF00696,PF00171	2	-	0	0.544569
O00566_MPHOSPH10	ENST00000602445.1	451-502	-	63.63	1.07	1	PF04006	1	-	0	0.544393
Q9C0B9_ZCCHC2	ENST00000602445.1	629-680	-	63.56	1.06	1	PF00098	1	-	0	0.544316
P55196_AFDN	ENST00000602445.1	451-502	-	63.51	1.06	1	PF00788,PF01843,PF00595,PF17820,PF00498	6	-	0	0.544261
Q9Y3T9_NOC2L	ENST00000602445.1	451-502	-	63.51	1.06	1	PF03715	1	-	0	0.544261
P17480_UBTF	ENST00000602445.1	629-680	-	63.45	1.06	1	PF14887,PF00505,PF09011	7	-	0	0.544195
Q9GZR7_DDX24	ENST00000602445.1	629-680	-	63.38	1.06	1	PF00270,PF00271	2	-	0	0.544118
O75460_ERN1	ENST00000602445.1	629-680	-	63.3	1.06	1	PF00069,PF06479,PF07714	3	-	0	0.54403
Q05707_COL14A1	ENST00000602445.1	629-680	-	63.2	1.05	1	PF00092,PF00041,PF01391,PF13519	16	-	0	0.54392
Q9BRZ2_TRIM56	ENST00000602445.1	629-680	-	63.16	1.05	1	PF13445,PF00643,PF00097,PF13923,PF13920,PF14634	6	-	0	0.543876
Q5T5J6_SWT1	ENST00000602445.1	451-502	-	63.1	1.05	1	PF13638	1	-	0	0.54381
Q92616_GCN1	ENST00000602445.1	451-502	-	63.06	1.05	1	-	0	-	0	0.543766
Q07954_LRP1	ENST00000602445.1	629-680	-	63.05	1.05	1	PF00057,PF00058,PF14670,PF16472,PF12662,PF07645	52	-	0	0.543755
Q9NYK1_TLR7	ENST00000602445.1	629-680	-	62.92	1.05	1	PF13855,PF12799,PF13306,PF01582,PF13676	8	-	0	0.543613
Q8IY81_FTSJ3	ENST00000602445.1	629-680	-	62.9	1.05	1	PF07780,PF01728,PF11861	3	-	0	0.543591
Q8N163_CCAR2	ENST00000602445.1	451-502	-	62.9	1.05	1	PF14443,PF14444	2	-	0	0.543591
Q14151_SAFB2	ENST00000602445.1	451-502	-	62.85	1.04	1	PF00076,PF02037	2	-	0	0.543536
Q9C0E2_XPO4	ENST00000602445.1	629-680	-	62.84	1.04	1	-	0	-	0	0.543525
Q8IYT2_CMTR2	ENST00000602445.1	629-680	-	62.83	1.04	1	PF01728	1	-	0	0.543514
Q9C0C9_UBE2O	ENST00000602445.1	451-502	-	62.82	1.04	1	PF00179	1	-	0	0.543503
Q9NZJ5_EIF2AK3	ENST00000602445.1	451-502	-	62.76	1.04	1	PF00069,PF07714	4	-	0	0.543437
Q14690_PDCD11	ENST00000602445.1	629-680	-	62.74	1.04	1	PF00575,PF05843	5	-	0	0.543415
Q9HCK5_AGO4	ENST00000602445.1	629-680	-	62.72	1.04	1	PF02171,PF16487,PF16486,PF02170,PF08699,PF16488	6	-	0	0.543393
P11498_PC	ENST00000602445.1	629-680	-	62.66	1.04	1	PF02786,PF02436,PF00289,PF02785,PF00682,PF00364,PF07478	7	-	0	0.543327
Q9UI17_DMGDH	ENST00000602445.1	451-502	-	62.49	1.04	1	PF01571,PF01266,PF08669,PF16350	4	-	0	0.54314
Q13144_EIF2B5	ENST00000602445.1	451-502	-	62.46	1.03	1	PF02020,PF00132	2	-	0	0.543107
Q9Y520_PRRC2C	ENST00000602445.1	629-680	-	62.4	1.03	1	PF07001	1	-	0	0.543041
Q86UR5_RIMS1	ENST00000602445.1	451-502	-	62.39	1.03	1	PF00168,PF00595,PF02318	4	-	0	0.54303
Q9BX66_SORBS1	ENST00000602445.1	451-502	-	62.35	1.03	1	PF14604,PF00018,PF07653,PF02208	10	-	0	0.542986
P47897_QARS1	ENST00000602445.1	629-680	-	62.3	1.03	1	PF00749,PF04558,PF03950,PF04557	4	-	0	0.542931
Q86VP6_CAND1	ENST00000602445.1	451-502	-	62.29	1.03	1	PF08623	1	-	0	0.54292
Q15020_SART3	ENST00000602445.1	629-680	-	62.25	1.03	1	PF00076,PF16605,PF05391	4	-	0	0.542876
P21333_FLNA	ENST00000602445.1	629-680	-	62.22	1.03	1	PF00630,PF00307	25	-	0	0.542843
Q8IXT5_RBM12B	ENST00000602445.1	451-502	-	61.99	1.02	1	PF00076	2	-	0	0.54259
Q9BQG0_MYBBP1A	ENST00000602445.1	629-680	-	61.89	1.02	1	PF04931	1	-	0	0.54248
P55072_VCP	ENST00000602445.1	451-502	-	61.87	1.02	1	PF00004,PF17862,PF02359,PF05496,PF02933,PF07724,PF07728,PF09336	11	-	0	0.542458
Q03701_CEBPZ	ENST00000602445.1	451-502	-	61.7	1.01	1	PF03914	1	-	0	0.542271
Q75QN2_INTS8	ENST00000602445.1	629-680	-	61.65	1.01	1	-	0	-	0	0.542216
P78527_PRKDC	ENST00000602445.1	629-680	-	61.63	1.01	1	PF08163,PF02259,PF00454,PF02260	4	-	0	0.542194
Q7Z333_SETX	ENST00000602445.1	451-502	-	61.59	1.01	1	PF13086,PF13087,PF13245,PF00580	4	-	0	0.54215
Q96RP9_GFM1	ENST00000602445.1	629-680	-	61.39	1.01	1	PF00009,PF03764,PF14492,PF00679,PF03144	5	-	0	0.541931
Q15459_SF3A1	ENST00000602445.1	451-502	-	61.36	1.01	1	PF12230,PF01805,PF00240	4	-	0	0.541898
Q9Y4C8_RBM19	ENST00000602445.1	629-680	-	61.32	1	1	PF00076	6	-	0	0.541854
Q7Z3Z4_PIWIL4	ENST00000602445.1	451-502	-	61.29	1	1	PF02171,PF02170	2	-	0	0.541821
Q9P2J5_LARS1	ENST00000602445.1	451-502	-	61.24	1	1	PF00133,PF09334,PF08264,PF01406	6	-	0	0.541766
O15381_NVL	ENST00000602445.1	629-680	-	61.22	1	1	PF00004,PF16725,PF17862,PF05496,PF07724,PF07728	9	-	0	0.541744
O43491_EPB41L2	ENST00000602445.1	451-502	-	61.2	1	1	PF05902,PF09379,PF09380,PF00373,PF04382,PF08736	6	-	0	0.541722
Q9H9A5_CNOT10	ENST00000602445.1	629-680	-	61.14	1	1	-	0	-	0	0.541656
Q96J94_PIWIL1	ENST00000602445.1	451-502	-	61.11	1	1	-	0	-	0	0.541623
Q09161_NCBP1	ENST00000602445.1	629-680	-	61.03	1	1	PF09090,PF09088,PF02854	3	-	0	0.541535
Q9UGU0_TCF20	ENST00000602445.1	629-680	-	60.99	1	1	PF13771,PF13832	2	-	0	0.541491
Q9H0H0_INTS2	ENST00000602445.1	629-680	-	60.97	1	1	PF14750	1	-	0	0.541469
Q8NAT2_TDRD5	ENST00000602445.1	629-680	-	60.96	0.99	1	PF12872,PF00567	4	-	0	0.541458
Q8TC59_PIWIL2	ENST00000602445.1	629-680	-	60.96	0.99	1	PF02171,PF02170,PF08699	3	-	0	0.541458
Q969S9_GFM2	ENST00000602445.1	451-502	-	60.87	0.99	1	PF00009,PF14492,PF00679,PF03764,PF03144	5	-	0	0.541359
Q9P2E9_RRBP1	ENST00000602445.1	451-502	-	60.74	0.99	1	PF05104	1	-	0	0.541216
P56192_MARS1	ENST00000602445.1	629-680	-	60.71	0.99	1	PF09334,PF18485,PF00458,PF00043	4	-	0	0.541183
O75152_ZC3H11A	ENST00000602445.1	451-502	-	60.6	0.99	1	PF15663	1	-	0	0.541062
O60231_DHX16	ENST00000602445.1	629-680	-	60.53	0.98	1	PF04408,PF07717,PF00271,PF00270	4	-	0	0.540985
P38646_HSPA9	ENST00000602445.1	451-502	-	60.29	0.98	1	PF00012,PF06723,PF02782	3	-	0	0.540721
Q9HBL0_TNS1	ENST00000602445.1	629-680	-	60.12	0.97	1	PF08416,PF10409,PF00017	3	-	0	0.540534
P15924_DSP	ENST00000602445.1	451-502	-	60.02	0.97	1	PF00681,PF18373,PF17902	10	-	0	0.540424
Q8NEZ4_KMT2C	ENST00000602445.1	629-680	-	59.91	0.97	1	PF00628,PF05965,PF05964,PF00856,PF13771,PF13832	10	-	0	0.540303
P27816_MAP4	ENST00000602445.1	451-502	-	59.86	0.97	1	PF00418	4	-	0	0.540248
Q8NBJ9_SIDT2	ENST00000602445.1	629-680	-	59.72	0.96	1	PF13965	1	-	0	0.540095
P52756_RBM5	ENST00000602445.1	629-680	-	59.7	0.96	1	PF01585,PF17780,PF00076,PF00641,PF12656	5	-	0	0.540073
Q8TEQ6_GEMIN5	ENST00000602445.1	629-680	-	59.63	0.96	1	PF12894,PF00400	3	-	0	0.539996
Q05823_RNASEL	ENST00000602445.1	629-680	-	59.61	0.96	1	-	0	-	0	0.539974
Q5XG87_TENT4A	ENST00000602445.1	629-680	-	59.61	0.96	1	PF01909,PF03828,PF19088	3	-	0	0.539974
Q5H9U9_DDX60L	ENST00000602445.1	629-680	-	59.56	0.96	1	PF00270,PF04851,PF00271	3	-	0	0.539919
Q8N5C6_SRBD1	ENST00000602445.1	451-502	-	59.54	0.96	1	PF09371,PF16921,PF12836,PF17674,PF00575,PF14635	6	-	0	0.539897
Q14004_CDK13	ENST00000602445.1	451-502	-	59.52	0.96	1	PF00069,PF07714	2	-	0	0.539875
P19338_NCL	ENST00000602445.1	629-680	-	59.49	0.96	1	PF00076	4	-	0	0.539842
Q9H9J4_USP42	ENST00000602445.1	629-680	-	59.39	0.95	1	PF00443,PF13423	2	-	0	0.539732
Q9H2T7_RANBP17	ENST00000602445.1	629-680	-	59.25	0.95	1	PF03810	1	-	0	0.539578
Q6NWY9_PRPF40B	ENST00000602445.1	451-502	-	59.24	0.95	1	PF01846,PF00397	4	-	0	0.539567
Q99973_TEP1	ENST00000602445.1	629-680	-	59.12	0.95	1	PF05731,PF05386,PF00400,PF05729,PF13271	8	-	0	0.539435
Q5T0F9_CC2D1B	ENST00000602445.1	451-502	-	59.1	0.95	1	PF00168	1	-	0	0.539413
Q8N201_INTS1	ENST00000602445.1	629-680	-	59.02	0.94	1	PF12432	1	-	0	0.539325
Q9NRC6_SPTBN5	ENST00000602445.1	451-502	-	59	0.94	1	PF00435,PF00307	29	-	0	0.539303
Q9UPR6_ZFR2	ENST00000602445.1	451-502	-	58.92	0.94	1	PF07528,PF12874	3	-	0	0.539215
Q13427_PPIG	ENST00000602445.1	629-680	-	58.87	0.94	1	PF00160	1	-	0	0.53916
Q5VYS8_TUT7	ENST00000602445.1	451-502	-	58.84	0.94	1	PF19088,PF16631,PF03828,PF00098,PF01909	8	-	0	0.539127
Q7Z6Z7_HUWE1	ENST00000602445.1	629-680	-	58.81	0.94	1	PF06025,PF00632,PF14377,PF06012,PF02825,PF00627	8	-	0	0.539094
Q9UIA9_XPO7	ENST00000602445.1	629-680	-	58.8	0.94	1	PF03810	1	-	0	0.539083
Q8TCS8_PNPT1	ENST00000602445.1	451-502	-	58.77	0.94	1	PF01138,PF03725,PF03726,PF00013,PF00575	6	-	0	0.53905
Q12788_TBL3	ENST00000602445.1	629-680	-	58.59	0.93	1	PF00400,PF08625	6	-	0	0.538852
Q96GQ7_DDX27	ENST00000602445.1	451-502	-	58.58	0.93	1	PF00270,PF00271,PF04851	3	-	0	0.538841
Q9UPN6_SCAF8	ENST00000602445.1	629-680	-	58.57	0.93	1	PF04818,PF00076	2	-	0	0.53883
O94906_PRPF6	ENST00000602445.1	629-680	-	58.56	0.93	1	PF06424	1	-	0	0.538819
Q29RF7_PDS5A	ENST00000602445.1	451-502	-	58.43	0.93	1	-	0	-	0	0.538676
Q9BXT6_MOV10L1	ENST00000602445.1	451-502	-	58.26	0.92	1	PF13087,PF13086,PF13604	4	-	0	0.538489
Q96QU8_XPO6	ENST00000602445.1	451-502	-	58.22	0.92	1	PF08389,PF03810	2	-	0	0.538445
Q9Y608_LRRFIP2	ENST00000602445.1	451-502	-	58.22	0.92	1	PF09738	3	-	0	0.538445
Q8IZH2_XRN1	ENST00000602445.1	629-680	-	58.18	0.92	1	PF17846,PF03159,PF18332,PF18129,PF18334	5	-	0	0.538401
O60518_RANBP6	ENST00000602445.1	629-680	-	58.05	0.92	1	PF18829,PF18808,PF13646,PF02985,PF13513	6	-	0	0.538259
Q8N5U6_RNF10	ENST00000602445.1	451-502	-	58.05	0.92	1	PF13639,PF00097,PF13445	3	-	0	0.538259
P04114_APOB	ENST00000602445.1	451-502	-	58.04	0.92	1	PF01347,PF09172,PF06448,PF12491	4	-	0	0.538248
Q14147_DHX34	ENST00000602445.1	451-502	-	57.97	0.92	1	PF04408,PF00271,PF07717	3	-	0	0.538171
Q7L8L6_FASTKD5	ENST00000602445.1	629-680	-	57.97	0.92	1	PF08368,PF06743,PF08373	3	-	0	0.538171
Q14764_MVP	ENST00000602445.1	629-680	-	57.87	0.91	1	PF01505,PF11978,PF17794,PF17795,PF17796	9	-	0	0.538061
Q92499_DDX1	ENST00000602445.1	451-502	-	57.69	0.91	1	PF00270,PF00271,PF00622	3	-	0	0.537863
Q99798_ACO2	ENST00000602445.1	629-680	-	57.69	0.91	1	PF00330,PF00694	2	-	0	0.537863
Q8N3C0_ASCC3	ENST00000602445.1	451-502	-	57.67	0.91	1	PF02889,PF00270,PF04851,PF00271	8	-	0	0.537841
A2RTX5_TARS3	ENST00000602445.1	629-680	-	57.66	0.91	1	PF00587,PF03129,PF02824,PF07973	4	-	0	0.53783
Q9UPQ9_TNRC6B	ENST00000602445.1	451-502	-	57.65	0.91	1	PF16608,PF10427	2	-	0	0.537819
Q8WTT2_NOC3L	ENST00000602445.1	451-502	-	57.6	0.91	1	PF03914,PF07540	2	-	0	0.537764
Q93073_SECISBP2L	ENST00000602445.1	629-680	-	57.43	0.9	1	PF01248	1	-	0	0.537577
Q9NVR5_DNAAF2	ENST00000602445.1	451-502	-	57.42	0.9	1	PF08190,PF18201	2	-	0	0.537566
O43896_KIF1C	ENST00000602445.1	451-502	-	57.41	0.9	1	PF00225,PF16183,PF16796,PF00498	4	-	0	0.537555
P55060_CSE1L	ENST00000602445.1	451-502	-	57.27	0.9	1	PF03378,PF08506,PF03810	3	-	0	0.537401
Q659C4_LARP1B	ENST00000602445.1	629-680	-	57.27	0.9	1	PF05383	1	-	0	0.537401
P58107_EPPK1	ENST00000602445.1	451-502	-	57.15	0.89	1	PF00681	36	-	0	0.537269
Q00839_HNRNPU	ENST00000602445.1	451-502	-	57.14	0.89	1	PF13671,PF00622,PF02037	3	-	0	0.537258
P98175_RBM10	ENST00000602445.1	451-502	-	57.11	0.89	1	PF01585,PF17780,PF00076,PF12656,PF00641	5	-	0	0.537225
Q76FK4_NOL8	ENST00000602445.1	629-680	-	57.08	0.89	1	PF00076	1	-	0	0.537192
O75691_UTP20	ENST00000602445.1	629-680	-	57.01	0.89	1	PF07539	1	-	0	0.537115
Q9BVJ6_UTP14A	ENST00000602445.1	451-502	-	56.98	0.89	1	PF04615	1	-	0	0.537082
Q9NX05_FAM120C	ENST00000602445.1	629-680	-	56.98	0.89	1	-	0	-	0	0.537082
Q9UBK2_PPARGC1A	ENST00000602445.1	629-680	-	56.91	0.89	1	PF00076	1	-	0	0.537005
Q9UI26_IPO11	ENST00000602445.1	451-502	-	56.82	0.89	1	PF03810	1	-	0	0.536906
Q9BXJ9_NAA15	ENST00000602445.1	451-502	-	56.77	0.88	1	PF12569,PF13181	2	-	0	0.536851
Q5TAP6_UTP14C	ENST00000602445.1	451-502	-	56.58	0.88	1	PF04615	1	-	0	0.536642
Q9NYF8_BCLAF1	ENST00000602445.1	629-680	-	56.57	0.88	1	PF15440	1	-	0	0.536631
Q16891_IMMT	ENST00000602445.1	451-502	-	56.42	0.88	1	PF09731	1	-	0	0.536467
P11171_EPB41	ENST00000602445.1	451-502	-	56.35	0.87	1	PF05902,PF09380,PF04382,PF09379,PF00373,PF08736	6	-	0	0.53639
O43823_AKAP8	ENST00000602445.1	451-502	-	56.29	0.87	1	PF04988	1	-	0	0.536324
Q8NDG6_TDRD9	ENST00000602445.1	629-680	-	56.27	0.87	1	PF00567,PF00271,PF04408,PF00270	4	-	0	0.536302
P29375_KDM5A	ENST00000602445.1	629-680	-	56.26	0.87	1	PF08429,PF02373,PF00628,PF01388,PF02928,PF02375	7	-	0	0.536291
O15455_TLR3	ENST00000602445.1	629-680	-	56.23	0.87	1	PF13855,PF13306,PF17968,PF01582	13	-	0	0.536258
Q92667_AKAP1	ENST00000602445.1	451-502	-	56.17	0.87	1	PF00567,PF00013	2	-	0	0.536192
Q9NXL6_SIDT1	ENST00000602445.1	629-680	-	56.13	0.87	1	PF13965	1	-	0	0.536148
P21399_ACO1	ENST00000602445.1	451-502	-	56.02	0.86	1	PF00330,PF00694	2	-	0	0.536027
Q15424_SAFB	ENST00000602445.1	451-502	-	55.98	0.86	1	PF00076,PF02037,PF13893	3	-	0	0.535983
Q86YF9_DZIP1	ENST00000602445.1	629-680	-	55.97	0.86	1	PF13815	1	-	0	0.535972
Q01974_ROR2	ENST00000602445.1	451-502	-	55.92	0.86	1	PF07714,PF00069,PF00051,PF07679,PF13927,PF01392,PF13895,PF00047	8	-	0	0.535917
Q8NHU6_TDRD7	ENST00000602445.1	451-502	-	55.88	0.86	1	PF00567,PF12872	4	-	0	0.535873
P13010_XRCC5	ENST00000602445.1	451-502	-	55.84	0.86	1	PF03731,PF02735,PF08785,PF03730	4	-	0	0.535829
P11388_TOP2A	ENST00000602445.1	629-680	-	55.8	0.86	1	PF00521,PF16898,PF00204,PF08070,PF02518,PF01751	6	-	0	0.535785
Q9UNX4_WDR3	ENST00000602445.1	451-502	-	55.76	0.86	1	PF00400,PF04003,PF12894	6	-	0	0.535741
Q9UKK3_PARP4	ENST00000602445.1	629-680	-	55.74	0.86	1	PF08487,PF00644,PF13757,PF00092,PF13768,PF00533,PF16589,PF13519	8	-	0	0.535719
P35579_MYH9	ENST00000602445.1	629-680	-	55.71	0.86	1	PF01576,PF00063,PF02736	3	-	0	0.535686
Q86Y13_DZIP3	ENST00000602445.1	451-502	-	55.71	0.86	1	PF18738,PF19179,PF13639,PF12678,PF13923,PF00097	6	-	0	0.535686
Q16513_PKN2	ENST00000602445.1	629-680	-	55.69	0.86	1	PF00069,PF02185,PF07714,PF00433,PF14531	7	-	0	0.535664
Q53GS7_GLE1	ENST00000602445.1	451-502	-	55.6	0.85	1	PF07817	1	-	0	0.535565
Q9HCM7_FBRSL1	ENST00000602445.1	629-680	-	55.52	0.85	1	PF15336	1	-	0	0.535477
Q96RS0_TGS1	ENST00000602445.1	629-680	-	55.48	0.85	1	PF09445,PF13649,PF02475,PF01170	4	-	0	0.535433
Q7Z3Z3_PIWIL3	ENST00000602445.1	629-680	-	55.44	0.85	1	PF02171,PF02170	2	-	0	0.535389
P13639_EEF2	ENST00000602445.1	451-502	-	55.41	0.85	1	PF00009,PF03764,PF00679,PF14492,PF03144,PF01926	6	-	0	0.535356
P59045_NLRP11	ENST00000602445.1	451-502	-	55.39	0.85	1	PF05729,PF02758,PF17776,PF17779	4	-	0	0.535334
Q9NR48_ASH1L	ENST00000602445.1	451-502	-	55.32	0.85	1	PF00856,PF01426,PF17907,PF00439	4	-	0	0.535257
O43432_EIF4G3	ENST00000602445.1	451-502	-	55.27	0.84	1	PF02854,PF02847,PF02020	3	-	0	0.535202
Q5T200_ZC3H13	ENST00000602445.1	629-680	-	55.27	0.84	1	PF00642	1	-	0	0.535202
Q702N8_XIRP1	ENST00000602445.1	629-680	-	55.26	0.84	1	PF08043	9	-	0	0.535191
P51816_AFF2	ENST00000602445.1	629-680	-	55.05	0.84	1	PF05110,PF18876,PF18875	3	-	0	0.53496
Q9Y5L0_TNPO3	ENST00000602445.1	629-680	-	54.93	0.84	1	PF08389	1	-	0	0.534828
Q92945_KHSRP	ENST00000602445.1	451-502	-	54.88	0.83	1	PF00013,PF07650,PF09005	7	-	0	0.534774
Q9H2Y7_ZNF106	ENST00000602445.1	451-502	-	54.83	0.83	1	-	0	-	0	0.534719
Q9NW13_RBM28	ENST00000602445.1	451-502	-	54.74	0.83	1	PF00076	3	-	0	0.53462
Q15149_PLEC	ENST00000602445.1	451-502	-	54.66	0.83	1	PF00681,PF00307,PF03501,PF18373,PF17902	23	-	0	0.534532
Q9H9P5_UNKL	ENST00000602445.1	451-502	-	54.56	0.83	1	PF18384,PF13920,PF00642	3	-	0	0.534422
Q99700_ATXN2	ENST00000602445.1	451-502	-	54.52	0.83	1	PF14438,PF06741,PF07145	3	-	0	0.534378
Q9H8H2_DDX31	ENST00000602445.1	629-680	-	54.51	0.82	1	PF00270,PF00271,PF13959,PF04851	4	-	0	0.534367
Q14966_ZNF638	ENST00000602445.1	629-680	-	54.45	0.82	1	PF00076,PF12171	2	-	0	0.534301
Q587J7_TDRD12	ENST00000602445.1	629-680	-	54.42	0.82	1	PF00567,PF00270	3	-	0	0.534268
O60716_CTNND1	ENST00000602445.1	451-502	-	54.38	0.82	1	PF00514	3	-	0	0.534224
O75179_ANKRD17	ENST00000602445.1	451-502	-	54.37	0.82	1	PF12796,PF13637,PF00023,PF13606,PF13857,PF00013	39	-	0	0.534213
Q9Y4B5_MTCL1	ENST00000602445.1	451-502	-	54.37	0.82	1	PF11365,PF14818	3	-	0	0.534213
P11387_TOP1	ENST00000602445.1	451-502	-	54.35	0.82	1	PF01028,PF02919,PF14370	3	-	0	0.534191
Q9P2K8_EIF2AK4	ENST00000602445.1	629-680	-	54.18	0.82	1	PF00069,PF07714,PF05773,PF12745,PF13393	8	-	0	0.534004
P48200_IREB2	ENST00000602445.1	451-502	-	54.05	0.81	1	PF00330,PF00694	3	-	0	0.533861
Q7Z3E1_TIPARP	ENST00000602445.1	629-680	-	53.96	0.81	1	PF00644	1	-	0	0.533762
Q9BYK8_HELZ2	ENST00000602445.1	451-502	-	53.92	0.81	1	PF13086,PF13087,PF00773,PF13245	6	-	0	0.533718
Q9UPS6_SETD1B	ENST00000602445.1	629-680	-	53.92	0.81	1	PF11764,PF00856,PF00076	3	-	0	0.533718
Q9P2I0_CPSF2	ENST00000602445.1	629-680	-	53.88	0.81	1	PF16661,PF13299,PF10996,PF07521,PF00753	5	-	0	0.533674
Q9H6R4_NOL6	ENST00000602445.1	451-502	-	53.84	0.81	1	PF17405,PF17406,PF03813,PF17403,PF17404,PF17407	6	-	0	0.53363
Q2NL82_TSR1	ENST00000602445.1	451-502	-	53.83	0.81	1	PF04950,PF08142	2	-	0	0.533619
Q76MJ5_ERN2	ENST00000602445.1	629-680	-	53.81	0.81	1	PF06479,PF00069,PF07714	3	-	0	0.533597
Q9NVU7_SDAD1	ENST00000602445.1	451-502	-	53.75	0.8	1	PF05285,PF08158	3	-	0	0.533531
Q12955_ANK3	ENST00000602445.1	451-502	-	53.73	0.8	1	PF12796,PF00023,PF13637,PF13857,PF13606,PF17809,PF00791,PF00531	58	-	0	0.533509
Q99613_EIF3C	ENST00000602445.1	451-502	-	53.72	0.8	1	PF05470,PF01399	2	-	0	0.533498
Q8IYY4_DZIP1L	ENST00000602445.1	451-502	-	53.66	0.8	1	PF13815	1	-	0	0.533432
Q96EY7_PTCD3	ENST00000602445.1	451-502	-	53.65	0.8	1	PF13041,PF13812,PF17177	3	-	0	0.533421
Q13523_PRPF4B	ENST00000602445.1	629-680	-	53.59	0.8	1	PF00069,PF07714	2	-	0	0.533355
Q8N302_AGGF1	ENST00000602445.1	451-502	-	53.55	0.8	1	-	0	-	0	0.533311
Q8IWA0_WDR75	ENST00000602445.1	451-502	-	53.49	0.8	1	PF00400	2	-	0	0.533245
Q01780_EXOSC10	ENST00000602445.1	451-502	-	53.43	0.8	1	PF01612,PF08066,PF00570	3	-	0	0.533179
O94829_IPO13	ENST00000602445.1	451-502	-	53.42	0.8	1	PF18786,PF08389,PF18806,PF18773,PF03810	6	-	0	0.533168
Q9NWH9_SLTM	ENST00000602445.1	451-502	-	53.38	0.79	1	PF00076,PF02037,PF13893	3	-	0	0.533124
P49756_RBM25	ENST00000602445.1	629-680	-	53.33	0.79	1	PF01480,PF00076	2	-	0	0.533069
Q9Y2Z2_MTO1	ENST00000602445.1	451-502	-	53.27	0.79	1	PF01134,PF13932,PF12831,PF00890	4	-	0	0.533004
Q99728_BARD1	ENST00000602445.1	629-680	-	53.26	0.79	1	PF14835,PF12796,PF13637,PF13857,PF00023,PF13606	9	-	0	0.532993
Q8ND04_SMG8	ENST00000602445.1	629-680	-	53.19	0.79	1	PF10220	1	-	0	0.532916
Q9Y5G4_PCDHGA9	ENST00000602445.1	451-502	-	53.18	0.79	1	PF00028,PF08266,PF15974,PF16492	8	-	0	0.532905
Q13769_THOC5	ENST00000602445.1	451-502	-	53.07	0.79	1	PF09766	1	-	0	0.532784
Q10570_CPSF1	ENST00000602445.1	629-680	-	53.04	0.79	1	PF03178,PF10433	2	-	0	0.532751
Q8N6Y1_PCDH20	ENST00000602445.1	629-680	-	52.87	0.78	1	PF00028	5	-	0	0.532564
Q9BSC4_NOL10	ENST00000602445.1	451-502	-	52.75	0.78	1	PF08159	1	-	0	0.532432
P49790_NUP153	ENST00000602445.1	451-502	-	52.7	0.78	1	PF08604,PF00641,PF10599	6	-	0	0.532377
Q8TF46_DIS3L	ENST00000602445.1	451-502	-	52.65	0.78	1	PF00773,PF17849,PF17215,PF17216	4	-	0	0.532322
B5ME19_EIF3CL	ENST00000602445.1	451-502	-	52.6	0.77	1	PF05470,PF01399	2	-	0	0.532267
P42694_HELZ	ENST00000602445.1	451-502	-	52.6	0.77	1	PF13087,PF13086,PF13604,PF13245,PF00642	6	-	0	0.532267
Q13813_SPTAN1	ENST00000602445.1	451-502	-	52.56	0.77	1	PF00435,PF08726,PF00018,PF00036,PF13499,PF14604,PF07653	26	-	0	0.532223
Q9Y4W2_LAS1L	ENST00000602445.1	629-680	-	52.51	0.77	1	PF04031	1	-	0	0.532168
Q5JTH9_RRP12	ENST00000602445.1	629-680	-	52.41	0.77	1	PF08161	1	-	0	0.532058
Q96T58_SPEN	ENST00000602445.1	451-502	-	52.36	0.77	1	PF00076,PF07744	5	-	0	0.532003
Q8IWZ3_ANKHD1	ENST00000602445.1	629-680	-	52.33	0.77	1	PF12796,PF13637,PF00023,PF13606,PF13857,PF00013	38	-	0	0.53197
Q9P2N5_RBM27	ENST00000602445.1	629-680	-	52.32	0.77	1	PF01480,PF00076,PF00642	3	-	0	0.531959
Q15031_LARS2	ENST00000602445.1	451-502	-	52.31	0.77	1	PF00133,PF09334,PF08264,PF13603	7	-	0	0.531948
Q8N1W1_ARHGEF28	ENST00000602445.1	451-502	-	52.26	0.77	1	PF17838,PF00621,PF00130	3	-	0	0.531893
Q15269_PWP2	ENST00000602445.1	629-680	-	52	0.76	1	PF00400,PF04003	3	-	0	0.531607
Q68E01_INTS3	ENST00000602445.1	629-680	-	51.98	0.76	1	PF10189	1	-	0	0.531585
P55265_ADAR	ENST00000602445.1	629-680	-	51.8	0.75	1	PF02137,PF02295,PF00035	6	-	0	0.531387
Q14527_HLTF	ENST00000602445.1	629-680	-	51.79	0.75	1	PF00176,PF08797,PF00271,PF13923,PF13920,PF13445,PF00097	7	-	0	0.531376
P55884_EIF3B	ENST00000602445.1	629-680	-	51.77	0.75	1	PF08662,PF00076	2	-	0	0.531354
O14746_TERT	ENST00000602445.1	629-680	-	51.72	0.75	1	PF12009,PF00078	2	-	0	0.531299
P22314_UBA1	ENST00000602445.1	451-502	-	51.7	0.75	1	PF00899,PF10585,PF09358,PF16190,PF16191	6	-	0	0.531277
O94913_PCF11	ENST00000602445.1	451-502	-	51.55	0.75	1	PF04818	1	-	0	0.531113
Q9H9G7_AGO3	ENST00000602445.1	629-680	-	51.55	0.75	1	PF02171,PF16487,PF02170,PF16486,PF08699,PF16488	6	-	0	0.531113
Q12872_SFSWAP	ENST00000602445.1	451-502	-	51.54	0.75	1	PF09750,PF01805	3	-	0	0.531102
O75113_N4BP1	ENST00000602445.1	451-502	-	51.53	0.75	1	PF11977	1	-	0	0.531091
O14647_CHD2	ENST00000602445.1	451-502	-	51.38	0.74	1	PF00176,PF18375,PF00385,PF13907,PF00271,PF04851	7	-	0	0.530926
O00411_POLRMT	ENST00000602445.1	629-680	-	51.33	0.74	1	PF00940,PF14700	2	-	0	0.530871
Q9UEY8_ADD3	ENST00000602445.1	451-502	-	51.27	0.74	1	PF00596	1	-	0	0.530805
Q14146_URB2	ENST00000602445.1	451-502	-	51.22	0.74	1	PF10441	1	-	0	0.53075
Q96SD1_DCLRE1C	ENST00000602445.1	451-502	-	51.21	0.74	1	PF07522	1	-	0	0.530739
Q68CQ4_DIEXF	ENST00000602445.1	629-680	-	51.2	0.74	1	PF06862	1	-	0	0.530728
O60294_LCMT2	ENST00000602445.1	451-502	-	51.16	0.74	1	PF04072,PF13964	2	-	0	0.530684
Q9HAV4_XPO5	ENST00000602445.1	451-502	-	51.15	0.74	1	PF08389	1	-	0	0.530673
Q9UIF9_BAZ2A	ENST00000602445.1	629-680	-	51.14	0.74	1	PF01429,PF00439,PF15613,PF00628,PF02791,PF15612	7	-	0	0.530662
Q9UHB7_AFF4	ENST00000602445.1	451-502	-	51.05	0.73	1	PF05110,PF18876,PF18875	3	-	0	0.530563
Q1KMD3_HNRNPUL2	ENST00000602445.1	629-680	-	50.87	0.73	1	PF13671,PF00622,PF02037	3	-	0	0.530365
Q9NXZ2_DDX43	ENST00000602445.1	629-680	-	50.85	0.73	1	PF00270,PF00271,PF00013	3	-	0	0.530343
P25440_BRD2	ENST00000602445.1	629-680	-	50.83	0.73	1	PF00439,PF17035	3	-	0	0.530321
O60306_AQR	ENST00000602445.1	451-502	-	50.82	0.73	1	PF16399,PF13086,PF13087,PF13245,PF04851	5	-	0	0.53031
B5MCY1_TDRD15	ENST00000602445.1	451-502	-	50.81	0.73	1	PF00567	8	-	0	0.530299
Q9NV66_TYW1	ENST00000602445.1	451-502	-	50.7	0.72	1	PF04055,PF08608,PF00258	3	-	0	0.530178
O60271_SPAG9	ENST00000602445.1	451-502	-	50.68	0.72	1	PF09744,PF19056,PF16471	3	-	0	0.530156
Q9UL03_INTS6	ENST00000602445.1	629-680	-	50.67	0.72	1	PF15300,PF13519	2	-	0	0.530145
Q8NI27_THOC2	ENST00000602445.1	451-502	-	50.62	0.72	1	PF11262,PF16134,PF11732	4	-	0	0.53009
O14980_XPO1	ENST00000602445.1	451-502	-	50.6	0.72	1	PF08767,PF08389,PF18784,PF18787,PF18777,PF03810	6	-	0	0.530068
P38398_BRCA1	ENST00000602445.1	629-680	-	50.51	0.72	1	PF12820,PF00533,PF00097,PF13923,PF13920,PF13445	7	-	0	0.529969
Q5UIP0_RIF1	ENST00000602445.1	629-680	-	50.49	0.72	1	PF12231	1	-	0	0.529947
O94875_SORBS2	ENST00000602445.1	629-680	-	50.48	0.72	1	PF00018,PF14604,PF07653,PF02208	10	-	0	0.529936
Q92541_RTF1	ENST00000602445.1	451-502	-	50.41	0.72	1	PF03126	1	-	0	0.529859
Q5T8P6_RBM26	ENST00000602445.1	629-680	-	50.33	0.71	1	PF01480	1	-	0	0.529771
Q9C0D7_ZC3H12C	ENST00000602445.1	629-680	-	50.33	0.71	1	PF11977,PF18561,PF18039	3	-	0	0.529771
Q9H6S0_YTHDC2	ENST00000602445.1	629-680	-	50.31	0.71	1	PF04146,PF04408,PF00271,PF07717,PF01424,PF00270	7	-	0	0.529749
Q9NSE4_IARS2	ENST00000602445.1	629-680	-	50.28	0.71	1	PF00133,PF08264,PF09334,PF13603,PF06827	5	-	0	0.529716
Q9BXP5_SRRT	ENST00000602445.1	451-502	-	50.26	0.71	1	PF04959,PF12066	2	-	0	0.529694
Q7Z6E9_RBBP6	ENST00000602445.1	451-502	-	50.25	0.71	1	PF08783,PF13696,PF04564,PF00098	4	-	0	0.529683
Q14667_KIAA0100	ENST00000602445.1	629-680	-	50.17	0.71	1	PF10351,PF10344,PF10347	4	-	0	0.529595
Q5VT52_RPRD2	ENST00000602445.1	629-680	-	50.16	0.71	1	PF04818,PF16566	2	-	0	0.529584
Q9Y4F3_MARF1	ENST00000602445.1	451-502	-	50.12	0.71	1	PF12872,PF11608,PF01936	7	-	0	0.52954
Q9NV88_INTS9	ENST00000602445.1	451-502	-	49.94	0.7	1	PF16661	1	-	0	0.529343
Q9P1Y6_PHRF1	ENST00000602445.1	629-680	-	49.94	0.7	1	PF00628,PF13639,PF00097,PF13445,PF13923	5	-	0	0.529343
Q96P70_IPO9	ENST00000602445.1	451-502	-	49.93	0.7	1	PF03810	1	-	0	0.529332
Q14684_RRP1B	ENST00000602445.1	451-502	-	49.85	0.7	1	PF05997	1	-	0	0.529244
P02751_FN1	ENST00000602445.1	629-680	-	49.8	0.7	1	PF00041,PF00039,PF00040	31	-	0	0.529189
P08238_HSP90AB1	ENST00000602445.1	451-502	-	49.79	0.7	1	PF00183,PF02518,PF13589	3	-	0	0.529178
Q00610_CLTC	ENST00000602445.1	451-502	-	49.78	0.7	1	PF00637,PF01394,PF13838,PF09268	14	-	0	0.529167
Q05209_PTPN12	ENST00000602445.1	451-502	-	49.66	0.7	1	PF00102	1	-	0	0.529035
Q8IWR0_ZC3H7A	ENST00000602445.1	451-502	-	49.66	0.7	1	PF00642	1	-	0	0.529035
P48634_PRRC2A	ENST00000602445.1	451-502	-	49.59	0.69	1	PF07001	1	-	0	0.528958
P26358_DNMT1	ENST00000602445.1	629-680	-	49.58	0.69	1	PF12047,PF00145,PF01426,PF06464,PF02008	6	-	0	0.528947
Q5TAX3_TUT4	ENST00000602445.1	451-502	-	49.47	0.69	1	PF19088,PF03828,PF00098,PF01909	6	-	0	0.528826
Q15477_SKIV2L	ENST00000602445.1	451-502	-	49.41	0.69	1	PF13234,PF08148,PF17911,PF00270,PF00271	5	-	0	0.52876
Q9NVR2_INTS10	ENST00000602445.1	451-502	-	49.37	0.69	1	-	0	-	0	0.528716
Q9P2P1_NYNRIN	ENST00000602445.1	629-680	-	49.36	0.69	1	PF11977,PF17919,PF17921,PF17917	4	-	0	0.528705
Q9Y490_TLN1	ENST00000602445.1	451-502	-	49.25	0.69	1	PF01608,PF08913,PF09141,PF16511,PF00373	5	-	0	0.528584
Q86UA1_PRPF39	ENST00000602445.1	451-502	-	49.17	0.68	1	-	0	-	0	0.528496
Q9HBE1_PATZ1	ENST00000602445.1	451-502	-	49.11	0.68	1	PF16637,PF13894,PF00096,PF00651,PF13912	6	-	0	0.52843
Q9NVH2_INTS7	ENST00000602445.1	629-680	-	49.09	0.68	1	-	0	-	0	0.528408
Q13823_GNL2	ENST00000602445.1	451-502	-	49.07	0.68	1	PF08153,PF01926,PF02421	3	-	0	0.528386
Q9H6E5_TUT1	ENST00000602445.1	629-680	-	48.97	0.68	1	-	0	-	0	0.528276
Q2Q1W2_TRIM71	ENST00000602445.1	629-680	-	48.85	0.68	1	PF01436,PF00630,PF17170,PF00643	9	-	0	0.528144
O95786_DDX58	ENST00000602445.1	451-502	-	48.82	0.67	1	-	0	-	0	0.528111
O43143_DHX15	ENST00000602445.1	451-502	-	48.76	0.67	1	PF04408,PF07717,PF00271,PF00270	4	-	0	0.528045
P48357_LEPR	ENST00000602445.1	451-502	-	48.61	0.67	1	PF18589,PF06328	3	-	0	0.52788
Q9Y223_GNE	ENST00000602445.1	451-502	-	48.58	0.67	1	PF02350,PF00480	2	-	0	0.527847
Q9UHI6_DDX20	ENST00000602445.1	451-502	-	48.49	0.67	1	PF00270,PF00271,PF04851	3	-	0	0.527748
Q8IX18_DHX40	ENST00000602445.1	451-502	-	48.38	0.66	1	PF07717,PF04408,PF00271,PF00270,PF09848	5	-	0	0.527628
Q2TBE0_CWF19L2	ENST00000602445.1	451-502	-	48.3	0.66	1	PF04677,PF04676	2	-	0	0.52754
Q16666_IFI16	ENST00000602445.1	451-502	-	48.25	0.66	1	PF02760,PF02758	3	-	0	0.527485
A5YKK6_CNOT1	ENST00000602445.1	451-502	-	48.24	0.66	1	PF04054,PF16415,PF16417,PF12842,PF16418	5	-	0	0.527474
Q7Z478_DHX29	ENST00000602445.1	451-502	-	48.19	0.66	1	PF04408,PF00271,PF07717,PF00270	4	-	0	0.527419
Q9Y4I1_MYO5A	ENST00000602445.1	629-680	-	48.16	0.66	1	PF00063,PF01843,PF00612	7	-	0	0.527386
Q6NSI4_RADX	ENST00000602445.1	451-502	-	47.98	0.65	1	PF17659	1	-	0	0.527188
P30876_POLR2B	ENST00000602445.1	451-502	-	47.87	0.65	1	PF00562,PF04563,PF04561,PF04560,PF04566,PF04565,PF04567	7	-	0	0.527067
P07900_HSP90AA1	ENST00000602445.1	451-502	-	47.84	0.65	1	PF00183,PF02518,PF13589	3	-	0	0.527034
Q9UNY4_TTF2	ENST00000602445.1	451-502	-	47.71	0.65	1	PF00176,PF00271,PF04851,PF06839	4	-	0	0.526891
Q15910_EZH2	ENST00000602445.1	629-680	-	47.68	0.64	1	PF18118,PF00856,PF11616,PF18264	4	-	0	0.526858
Q14683_SMC1A	ENST00000602445.1	451-502	-	47.58	0.64	1	PF02463,PF06470,PF13304,PF13476,PF13175,PF13555	7	-	0	0.526748
P38935_IGHMBP2	ENST00000602445.1	451-502	-	47.55	0.64	1	-	0	-	0	0.526715
P0CG48_UBC	ENST00000602445.1	451-502	-	47.54	0.64	1	PF00240,PF11976,PF14560	27	-	0	0.526704
P42166_TMPO	ENST00000602445.1	451-502	-	47.4	0.64	1	PF11560,PF08198,PF03020	3	-	0	0.52655
P51825_AFF1	ENST00000602445.1	451-502	-	47.32	0.64	1	PF05110,PF18876,PF18875	3	-	0	0.526462
Q9UQ84_EXO1	ENST00000602445.1	451-502	-	47.2	0.63	1	PF00867,PF00752	2	-	0	0.52633
Q09666_AHNAK	ENST00000602445.1	629-680	-	47.13	0.63	1	-	0	-	0	0.526253
Q9H307_PNN	ENST00000602445.1	451-502	-	46.93	0.62	1	PF04697,PF04696	2	-	0	0.526033
Q9NQI0_DDX4	ENST00000602445.1	451-502	-	46.93	0.62	1	PF00270,PF00271	2	-	0	0.526033
Q8WYQ9_ZCCHC14	ENST00000602445.1	451-502	-	46.82	0.62	1	PF00098	1	-	0	0.525912
Q9BW92_TARS2	ENST00000602445.1	451-502	-	46.74	0.62	1	PF00587,PF03129,PF02824,PF07973	4	-	0	0.525825
Q9H089_LSG1	ENST00000602445.1	629-680	-	46.74	0.62	1	PF01926	1	-	0	0.525825
Q8NE71_ABCF1	ENST00000602445.1	629-680	-	46.67	0.62	1	PF00005	2	-	0	0.525748
Q8TF01_PNISR	ENST00000602445.1	451-502	-	46.64	0.62	1	PF15996	1	-	0	0.525715
P18583_SON	ENST00000602445.1	451-502	-	46.46	0.61	1	PF01585,PF17069,PF14709,PF12656	4	-	0	0.525517
Q9P275_USP36	ENST00000602445.1	629-680	-	46.45	0.61	1	PF00443,PF13423	2	-	0	0.525506
P42285_MTREX	ENST00000602445.1	451-502	-	46.36	0.61	1	PF13234,PF08148,PF00270,PF00271	4	-	0	0.525407
O60841_EIF5B	ENST00000602445.1	451-502	-	46.26	0.61	1	PF00009,PF11987,PF03144,PF01926	4	-	0	0.525297
Q9UPN3_MACF1	ENST00000602445.1	629-680	-	46.24	0.61	1	PF00435,PF00681,PF00307,PF02187,PF18373,PF17902,PF13499,PF13833,PF13202	34	-	0	0.525275
Q9UBC3_DNMT3B	ENST00000602445.1	451-502	-	46.2	0.61	1	PF17980,PF00145,PF00855	3	-	0	0.525231
P61129_ZC3H6	ENST00000602445.1	451-502	-	46.17	0.6	1	PF18345,PF00642,PF14608	4	-	0	0.525198
Q53R41_FASTKD1	ENST00000602445.1	451-502	-	46.13	0.6	1	PF08368,PF06743,PF08373	3	-	0	0.525154
O15037_KHNYN	ENST00000602445.1	451-502	-	46.12	0.6	1	PF11977	1	-	0	0.525143
P20810_CAST	ENST00000602445.1	451-502	-	46.06	0.6	1	PF00748	4	-	0	0.525077
Q6P158_DHX57	ENST00000602445.1	451-502	-	46.03	0.6	1	PF07717,PF05773,PF04408,PF00271,PF00270,PF18044,PF00642	7	-	0	0.525044
Q9NNW5_WDR6	ENST00000602445.1	451-502	-	46.03	0.6	1	PF00400	1	-	0	0.525044
P35611_ADD1	ENST00000602445.1	629-680	-	46.01	0.6	1	PF00596	1	-	0	0.525022
Q9UHB6_LIMA1	ENST00000602445.1	451-502	-	46.01	0.6	1	PF00412	1	-	0	0.525022
O94979_SEC31A	ENST00000602445.1	451-502	-	45.92	0.6	1	PF12931	1	-	0	0.524923
Q5C9Z4_NOM1	ENST00000602445.1	451-502	-	45.92	0.6	1	PF02847,PF02854	2	-	0	0.524923
Q14562_DHX8	ENST00000602445.1	451-502	-	45.9	0.6	1	PF07717,PF04408,PF00575,PF00271	4	-	0	0.524901
Q5JSJ4_INTS6L	ENST00000602445.1	629-680	-	45.89	0.6	1	PF15300,PF13519	2	-	0	0.52489
Q6P2E9_EDC4	ENST00000602445.1	629-680	-	45.87	0.6	1	PF16529	1	-	0	0.524868
P78563_ADARB1	ENST00000602445.1	629-680	-	45.84	0.6	1	PF02137,PF00035	3	-	0	0.524835
Q8IWX8_CHERP	ENST00000602445.1	451-502	-	45.79	0.59	1	PF04818,PF01805,PF01585	3	-	0	0.52478
Q9UL18_AGO1	ENST00000602445.1	451-502	-	45.76	0.59	1	PF02171,PF16487,PF02170,PF16486,PF08699,PF16488	6	-	0	0.524747
Q969X6_UTP4	ENST00000602445.1	451-502	-	45.75	0.59	1	-	0	-	0	0.524736
P24043_LAMA2	ENST00000602445.1	451-502	-	45.71	0.59	1	PF00054,PF00053,PF02210,PF06008,PF00055,PF00052,PF06009	30	-	0	0.524692
Q92576_PHF3	ENST00000602445.1	451-502	-	45.55	0.59	1	PF07500,PF07744,PF00628	3	-	0	0.524516
Q7Z417_NUFIP2	ENST00000602445.1	451-502	-	45.54	0.59	1	PF15293	1	-	0	0.524505
P51826_AFF3	ENST00000602445.1	451-502	-	45.53	0.59	1	PF05110,PF18876,PF18875	4	-	0	0.524494
Q8WWM7_ATXN2L	ENST00000602445.1	629-680	-	45.51	0.59	1	PF14438,PF06741,PF07145	3	-	0	0.524472
Q7KZI7_MARK2	ENST00000602445.1	451-502	-	45.46	0.59	1	PF00069,PF07714,PF02149,PF14531,PF00627	5	-	0	0.524417
Q9NP73_ALG13	ENST00000602445.1	451-502	-	45.26	0.58	1	PF04101,PF02338	2	-	0	0.524197
P29728_OAS2	ENST00000602445.1	451-502	-	45.17	0.58	1	PF10421,PF01909	3	-	0	0.524099
P46013_MKI67	ENST00000602445.1	451-502	-	45.15	0.58	1	PF08065,PF15276,PF00498	18	-	0	0.524077
Q7Z2T5_TRMT1L	ENST00000602445.1	451-502	-	45.12	0.58	1	PF02005,PF02475	3	-	0	0.524044
Q99676_ZNF184	ENST00000602445.1	451-502	-	44.87	0.57	1	-	0	-	0	0.523769
Q9UBS9_SUCO	ENST00000602445.1	451-502	-	44.86	0.57	1	PF07738	1	-	0	0.523758
O75122_CLASP2	ENST00000602445.1	629-680	-	44.85	0.57	1	PF12348	1	-	0	0.523747
Q9NR30_DDX21	ENST00000602445.1	451-502	-	44.84	0.57	1	PF00270,PF00271,PF08152,PF04851	4	-	0	0.523736
Q12996_CSTF3	ENST00000602445.1	451-502	-	44.77	0.57	1	PF05843	1	-	0	0.523659
Q9H0K6_PUS7L	ENST00000602445.1	451-502	-	44.72	0.57	1	PF01142	1	-	0	0.523604
Q14676_MDC1	ENST00000602445.1	451-502	-	44.68	0.57	1	PF00498,PF16770	2	-	0	0.52356
O75533_SF3B1	ENST00000602445.1	451-502	-	44.64	0.56	1	PF08920	1	-	0	0.523516
Q6NXG1_ESRP1	ENST00000602445.1	451-502	-	44.64	0.56	1	-	0	-	0	0.523516
Q15029_EFTUD2	ENST00000602445.1	629-680	-	44.51	0.56	1	PF00009,PF16004,PF00679,PF03764,PF03144,PF14492	6	-	0	0.523373
Q9BTC0_DIDO1	ENST00000602445.1	451-502	-	44.26	0.55	1	PF07744,PF07500,PF00628	3	-	0	0.523098
Q8TB72_PUM2	ENST00000602445.1	629-680	-	44.16	0.55	1	PF00806	8	-	0	0.522988
Q5JSZ5_PRRC2B	ENST00000602445.1	451-502	-	44.15	0.55	1	PF07001	1	-	0	0.522977
P16070_CD44	ENST00000602445.1	451-502	-	44.13	0.55	1	PF00193	1	-	0	0.522955
P41250_GARS1	ENST00000602445.1	451-502	-	44.11	0.55	1	PF03129,PF00458,PF00587	3	-	0	0.522933
Q9UKJ3_GPATCH8	ENST00000602445.1	451-502	-	44.1	0.55	1	PF01585,PF12171	2	-	0	0.522922
P02786_TFRC	ENST00000602445.1	451-502	-	44.01	0.55	1	PF04389,PF04253,PF02225	3	-	0	0.522823
Q96FV9_THOC1	ENST00000602445.1	451-502	-	43.93	0.55	1	PF11957,PF00531	2	-	0	0.522735
P49588_AARS1	ENST00000602445.1	451-502	-	43.84	0.54	1	PF01411,PF02272,PF07973	3	-	0	0.522636
Q9NS39_ADARB2	ENST00000602445.1	629-680	-	43.81	0.54	1	PF02137,PF00035	3	-	0	0.522603
Q6P3W6_NBPF10	ENST00000602445.1	451-502	-	43.6	0.54	1	PF06758	6	-	0	0.522372
Q08945_SSRP1	ENST00000602445.1	451-502	-	43.54	0.54	1	PF03531,PF08512,PF17292,PF00505,PF09011	5	-	0	0.522307
Q14694_USP10	ENST00000602445.1	451-502	-	43.52	0.53	1	PF00443,PF13423,PF07145	3	-	0	0.522285
Q9HCJ0_TNRC6C	ENST00000602445.1	451-502	-	43.51	0.53	1	PF16608,PF12938,PF10427,PF00627	5	-	0	0.522274
O76094_SRP72	ENST00000602445.1	451-502	-	43.39	0.53	1	PF08492,PF17004	2	-	0	0.522142
A8K979_ERI2	ENST00000602445.1	451-502	-	43.2	0.53	1	PF00929,PF06839	2	-	0	0.521933
Q9C0C2_TNKS1BP1	ENST00000602445.1	451-502	-	43.13	0.52	1	PF15327	1	-	0	0.521856
Q99575_POP1	ENST00000602445.1	451-502	-	43.09	0.52	1	PF06978,PF08170	3	-	0	0.521812
Q14CZ7_FASTKD3	ENST00000602445.1	451-502	-	43.07	0.52	1	PF08368,PF08373,PF06743	3	-	0	0.52179
Q6P2Q9_PRPF8	ENST00000602445.1	451-502	-	43.01	0.52	1	PF08083,PF12134,PF10596,PF08082,PF10597,PF08084,PF10598,PF01398	8	-	0	0.521724
Q9Y450_HBS1L	ENST00000602445.1	451-502	-	42.97	0.52	1	PF00009,PF03143,PF08938,PF03144	4	-	0	0.52168
Q86TB9_PATL1	ENST00000602445.1	451-502	-	42.93	0.52	1	PF09770	1	-	0	0.521636
Q96BT7_ALKBH8	ENST00000602445.1	451-502	-	42.91	0.52	1	PF13532,PF08241,PF09004,PF13649,PF13489,PF13847,PF05148	7	-	0	0.521614
P51003_PAPOLA	ENST00000602445.1	451-502	-	42.87	0.52	1	PF04928,PF04926,PF01909	3	-	0	0.52157
Q86YN6_PPARGC1B	ENST00000602445.1	451-502	-	42.85	0.52	1	PF00076	1	-	0	0.521548
P35555_FBN1	ENST00000602445.1	451-502	-	42.77	0.52	1	PF07645,PF12662,PF00683,PF00008,PF14670,PF12661,PF12947,PF18193	75	-	0	0.52146
Q8N8A6_DDX51	ENST00000602445.1	451-502	-	42.76	0.51	1	PF00270,PF00271,PF04851	3	-	0	0.521449
Q9UPR3_SMG5	ENST00000602445.1	451-502	-	42.68	0.51	1	PF10373,PF10374,PF13638	4	-	0	0.521361
Q6PJT7_ZC3H14	ENST00000602445.1	451-502	-	42.64	0.51	1	PF14608	2	-	0	0.521317
P10636_MAPT	ENST00000602445.1	451-502	-	42.57	0.51	1	PF00418	4	-	0	0.52124
Q8NC60_NOA1	ENST00000602445.1	451-502	-	42.54	0.51	1	PF01926	1	-	0	0.521207
Q9H6T0_ESRP2	ENST00000602445.1	451-502	-	42.46	0.51	1	-	0	-	0	0.521119
Q7L2E3_DHX30	ENST00000602445.1	629-680	-	42.44	0.51	1	PF00271,PF04408,PF07717,PF00270	4	-	0	0.521097
Q9BRR8_GPATCH1	ENST00000602445.1	451-502	-	42.44	0.51	1	PF07713,PF01585	2	-	0	0.521097
Q5VV67_PPRC1	ENST00000602445.1	451-502	-	42.21	0.5	1	PF00076	1	-	0	0.520844
Q9UKF6_CPSF3	ENST00000602445.1	451-502	-	42.09	0.5	1	PF11718,PF10996,PF00753,PF16661,PF07521,PF12706,PF13483	7	-	0	0.520712
Q12931_TRAP1	ENST00000602445.1	451-502	-	42.05	0.5	1	PF00183,PF13589,PF02518	3	-	0	0.520668
Q14137_BOP1	ENST00000602445.1	451-502	-	42.05	0.5	1	PF08145,PF00400	3	-	0	0.520668
Q9H0J9_PARP12	ENST00000602445.1	451-502	-	42.02	0.5	1	PF00644,PF02825,PF00642	3	-	0	0.520635
P11137_MAP2	ENST00000602445.1	629-680	-	41.78	0.49	1	PF08377,PF00418	4	-	0	0.520372
P12270_TPR	ENST00000602445.1	451-502	-	41.66	0.49	1	PF07926	1	-	0	0.52024
Q9BU23_LMF2	ENST00000602445.1	451-502	-	41.63	0.48	1	PF06762	1	-	0	0.520207
Q9H8H0_NOL11	ENST00000602445.1	451-502	-	41.54	0.48	1	PF08168	1	-	0	0.520108
Q9BQ39_DDX50	ENST00000602445.1	451-502	-	41.5	0.48	1	PF00270,PF00271,PF08152,PF04851	4	-	0	0.520064
Q13310_PABPC4	ENST00000602445.1	451-502	-	41.39	0.48	1	PF00076,PF00658	5	-	0	0.519943
Q7Z2W4_ZC3HAV1	ENST00000602445.1	451-502	-	41.39	0.48	1	PF18606,PF00644,PF18633,PF02825	4	-	0	0.519943
Q9H0A0_NAT10	ENST00000602445.1	451-502	-	41.32	0.48	1	PF13718,PF13725,PF05127,PF08351	4	-	0	0.519866
O43395_PRPF3	ENST00000602445.1	451-502	-	41.18	0.47	1	PF08572,PF06544,PF01480	3	-	0	0.519712
O15226_NKRF	ENST00000602445.1	451-502	-	40.96	0.47	1	PF01585,PF01424,PF12656	3	-	0	0.51947
Q8N1G1_REXO1	ENST00000602445.1	629-680	-	40.85	0.46	1	PF15870	1	-	0	0.519349
Q9NYY8_FASTKD2	ENST00000602445.1	451-502	-	40.64	0.46	1	PF06743,PF08373,PF08368	3	-	0	0.519118
Q13428_TCOF1	ENST00000602445.1	451-502	-	40.56	0.46	1	PF03546	4	-	0	0.51903
Q15397_PUM3	ENST00000602445.1	451-502	-	40.56	0.46	1	PF08144	1	-	0	0.51903
Q9UKV8_AGO2	ENST00000602445.1	451-502	-	40.53	0.46	1	PF02171,PF16487,PF16486,PF02170,PF08699,PF16488	6	-	0	0.518997
Q6NUQ4_TMEM214	ENST00000602445.1	451-502	-	40.51	0.46	1	PF10151	1	-	0	0.518975
Q92841_DDX17	ENST00000602445.1	451-502	-	40.3	0.45	1	PF00270,PF00271	2	-	0	0.518745
Q14204_DYNC1H1	ENST00000602445.1	451-502	-	40.27	0.45	1	PF08385,PF12774,PF08393,PF12781,PF12780,PF18199,PF12775,PF18198,PF12777,PF07728,PF03028,PF17852	14	-	0	0.518712
P49750_YLPM1	ENST00000602445.1	451-502	-	40.18	0.45	1	PF13671	1	-	0	0.518613
P11586_MTHFD1	ENST00000602445.1	451-502	-	40.06	0.44	1	PF01268,PF02882,PF00763	3	-	0	0.518481
Q9C0J8_WDR33	ENST00000602445.1	451-502	-	39.95	0.44	1	PF00400	1	-	0	0.51836
Q8IZL8_PELP1	ENST00000602445.1	629-680	-	39.9	0.44	1	PF08166,PF08167	3	-	0	0.518305
P11021_HSPA5	ENST00000602445.1	451-502	-	39.66	0.43	1	PF00012,PF06723	2	-	0	0.518041
Q96BP3_PPWD1	ENST00000602445.1	451-502	-	39.64	0.43	1	PF00160	1	-	0	0.518019
Q5HYM0_ZC3H12B	ENST00000602445.1	451-502	-	39.62	0.43	1	PF11977,PF18039,PF18561	3	-	0	0.517997
Q8NE35_CPEB3	ENST00000602445.1	451-502	-	39.54	0.43	1	PF16367,PF16366,PF00076	3	-	0	0.517909
Q96MU7_YTHDC1	ENST00000602445.1	629-680	-	39.5	0.43	1	PF04146	2	-	0	0.517865
P16615_ATP2A2	ENST00000602445.1	451-502	-	39.46	0.43	1	PF00122,PF00689,PF13246,PF00702,PF00690,PF08282	6	-	0	0.517821
Q9H6R0_DHX33	ENST00000602445.1	451-502	-	39.35	0.42	1	PF04408,PF07717,PF00271,PF00270	4	-	0	0.5177
Q14978_NOLC1	ENST00000602445.1	451-502	-	39.33	0.42	1	PF05022	1	-	0	0.517678
Q5ST30_VARS2	ENST00000602445.1	629-680	-	39.13	0.42	1	PF00133,PF08264,PF09334	3	-	0	0.517458
Q9NTZ6_RBM12	ENST00000602445.1	451-502	-	38.9	0.41	1	PF00076	3	-	0	0.517205
Q13263_TRIM28	ENST00000602445.1	451-502	-	38.81	0.41	1	PF00643,PF14634,PF00628	4	-	0	0.517106
Q9UGR2_ZC3H7B	ENST00000602445.1	451-502	-	38.74	0.41	1	PF00642	2	-	0	0.517029
Q96PZ0_PUS7	ENST00000602445.1	629-680	-	38.51	0.4	1	PF01142	1	-	0	0.516777
Q9H7N4_SCAF1	ENST00000602445.1	629-680	-	38.24	0.4	1	-	0	-	0	0.51648
Q5TC82_RC3H1	ENST00000602445.1	629-680	-	38.1	0.39	1	PF18386,PF13445,PF00642	3	-	0	0.516326
Q9H000_MKRN2	ENST00000602445.1	629-680	-	38.08	0.39	1	PF18044,PF00642,PF14608,PF00097	5	-	0	0.516304
Q01804_OTUD4	ENST00000602445.1	629-680	-	38.07	0.39	1	PF02338	1	-	0	0.516293
Q92615_LARP4B	ENST00000602445.1	451-502	-	37.87	0.39	1	PF05383	1	-	0	0.516073
Q9Y2H6_FNDC3A	ENST00000602445.1	451-502	-	37.85	0.39	1	PF00041	7	-	0	0.516051
Q9UPY3_DICER1	ENST00000602445.1	451-502	-	37.81	0.38	1	PF00636,PF02170,PF03368,PF14622,PF00271,PF04851,PF00270	8	-	0	0.516007
Q9Y2K5_R3HDM2	ENST00000602445.1	451-502	-	37.77	0.38	1	PF01424	1	-	0	0.515963
P46199_MTIF2	ENST00000602445.1	451-502	-	37.59	0.38	1	PF00009,PF11987,PF01926,PF00071,PF09439	5	-	0	0.515765
P10515_DLAT	ENST00000602445.1	451-502	-	37.38	0.37	1	PF00198,PF00364,PF02817	4	-	0	0.515534
O60563_CCNT1	ENST00000602445.1	629-680	-	37.35	0.37	1	PF00134	1	-	0	0.515501
Q9H694_BICC1	ENST00000602445.1	629-680	-	37.35	0.37	1	PF00013,PF00536,PF07647	4	-	0	0.515501
Q9NQZ3_DAZ1	ENST00000602445.1	451-502	-	37.27	0.37	1	PF18872,PF00076	12	-	0	0.515413
Q5W0B1_OBI1	ENST00000602445.1	451-502	-	37.19	0.37	1	-	0	-	0	0.515325
Q9H5Z1_DHX35	ENST00000602445.1	451-502	-	37.09	0.37	1	PF07717,PF04408,PF00271	3	-	0	0.515215
Q8IYB7_DIS3L2	ENST00000602445.1	451-502	-	37.02	0.36	1	PF00773,PF17849,PF17877,PF17216	4	-	0	0.515139
Q8IY37_DHX37	ENST00000602445.1	451-502	-	36.93	0.36	1	PF04408,PF07717,PF00270,PF00271	4	-	0	0.51504
Q5T6F2_UBAP2	ENST00000602445.1	451-502	-	36.75	0.36	1	PF12478	1	-	0	0.514842
O95985_TOP3B	ENST00000602445.1	451-502	-	36.68	0.35	1	PF01131,PF01751	2	-	0	0.514765
Q14157_UBAP2L	ENST00000602445.1	451-502	-	36.67	0.35	1	PF12478	1	-	0	0.514754
Q96QC0_PPP1R10	ENST00000602445.1	451-502	-	36.54	0.35	1	PF08711,PF00642	2	-	0	0.514611
Q9HC35_EML4	ENST00000602445.1	451-502	-	36.5	0.35	1	PF00400,PF03451	3	-	0	0.514567
P11940_PABPC1	ENST00000602445.1	451-502	-	36.23	0.34	1	PF00076,PF00658	5	-	0	0.51427
Q8NDV7_TNRC6A	ENST00000602445.1	451-502	-	36.22	0.34	1	PF16608,PF10427,PF12938	3	-	0	0.514259
Q12986_NFX1	ENST00000602445.1	451-502	-	35.93	0.33	1	PF01424,PF01422	6	-	0	0.51394
Q86VM9_ZC3H18	ENST00000602445.1	451-502	-	35.75	0.33	1	PF18044	1	-	0	0.513742
P49327_FASN	ENST00000602445.1	451-502	-	35.62	0.33	1	PF00698,PF00109,PF00975,PF08659,PF02801,PF16197,PF14765,PF00107,PF13602,PF00550,PF08242	11	-	0	0.513599
Q9H361_PABPC3	ENST00000602445.1	451-502	-	35.53	0.32	1	-	0	-	0	0.5135
Q14671_PUM1	ENST00000602445.1	451-502	-	35.43	0.32	1	PF00806	8	-	0	0.513391
Q8NBP7_PCSK9	ENST00000602445.1	451-502	-	35.39	0.32	1	PF18459,PF18463,PF18464,PF00082,PF05922	5	-	0	0.513347
Q02040_AKAP17A	ENST00000602445.1	451-502	-	35.29	0.32	1	-	0	-	0	0.513237
Q92540_SMG7	ENST00000602445.1	451-502	-	35.28	0.32	1	PF10373,PF10374	2	-	0	0.513226
P23246_SFPQ	ENST00000602445.1	451-502	-	35.21	0.32	1	PF00076,PF08075	3	-	0	0.513149
Q5SY16_NOL9	ENST00000602445.1	451-502	-	34.92	0.31	1	PF16575	1	-	0	0.51283
Q9HCJ3_RAVER2	ENST00000602445.1	451-502	-	34.58	0.3	1	PF00076	3	-	0	0.512456
P54136_RARS1	ENST00000602445.1	451-502	-	34.45	0.3	1	PF00750,PF05746,PF03485	3	-	0	0.512313
Q8WTR7_ZNF473	ENST00000602445.1	629-680	-	34.36	0.29	1	PF00096,PF13894,PF01352	12	-	0	0.512214
Q9ULX6_AKAP8L	ENST00000602445.1	451-502	-	34.13	0.29	1	PF04988	1	-	0	0.511961
Q17RY0_CPEB4	ENST00000602445.1	451-502	-	33.86	0.28	1	PF16367,PF16366,PF00076	3	-	0	0.511664
Q504Q3_PAN2	ENST00000602445.1	451-502	-	33.85	0.28	1	PF13423,PF00929,PF00443	3	-	0	0.511653
Q7L2J0_MEPCE	ENST00000602445.1	629-680	-	33.76	0.28	1	PF06859,PF13489,PF13847	3	-	0	0.511555
Q8TC92_ENOX1	ENST00000602445.1	451-502	-	33.73	0.28	1	-	0	-	0	0.511522
Q9NYL2_MAP3K20	ENST00000602445.1	451-502	-	33.63	0.27	1	PF07714,PF00069,PF00536,PF07647	4	-	0	0.511412
O95104_SCAF4	ENST00000602445.1	451-502	-	33.45	0.27	1	PF04818,PF00076	2	-	0	0.511214
P13798_APEH	ENST00000602445.1	451-502	-	33.43	0.27	1	PF00326,PF12146,PF00561,PF01738	4	-	0	0.511192
P0C7T5_ATXN1L	ENST00000602445.1	451-502	-	33.26	0.26	1	PF08517	1	-	0	0.511005
Q9BWT3_PAPOLG	ENST00000602445.1	451-502	-	33.19	0.26	1	PF04928,PF04926,PF01909	4	-	0	0.510928
O60583_CCNT2	ENST00000602445.1	629-680	-	33.07	0.26	1	PF00134	1	-	0	0.510796
Q14444_CAPRIN1	ENST00000602445.1	451-502	-	33.03	0.26	1	PF12287,PF18293	2	-	0	0.510752
Q96SB4_SRPK1	ENST00000602445.1	451-502	-	33.02	0.26	1	PF00069,PF07714	3	-	0	0.510741
Q8N442_GUF1	ENST00000602445.1	451-502	-	32.94	0.26	1	PF00009,PF06421,PF00679,PF03144,PF00071,PF01926	6	-	0	0.510653
Q6PI48_DARS2	ENST00000602445.1	451-502	-	32.86	0.25	1	PF00152,PF02938,PF01336	3	-	0	0.510565
Q6UXG2_ELAPOR1	ENST00000602445.1	451-502	-	32.8	0.25	1	-	0	-	0	0.510499
P49760_CLK2	ENST00000602445.1	451-502	-	32.27	0.24	1	PF00069,PF07714	2	-	0	0.509916
Q9HBD1_RC3H2	ENST00000602445.1	451-502	-	32.24	0.24	1	PF18386,PF00642,PF13445	3	-	0	0.509883
O00418_EEF2K	ENST00000602445.1	451-502	-	31.99	0.23	1	PF02816	1	-	0	0.509609
Q9UNK9_ANGEL1	ENST00000602445.1	451-502	-	31.97	0.23	1	PF03372	1	-	0	0.509587
Q8IXZ2_ZC3H3	ENST00000602445.1	451-502	-	31.84	0.23	1	PF00642	2	-	0	0.509444
Q5T481_RBM20	ENST00000602445.1	451-502	-	31.43	0.22	1	-	0	-	0	0.508993
Q8TE96_DQX1	ENST00000602445.1	451-502	-	31.35	0.21	1	PF04408,PF07717	2	-	0	0.508905
Q6AI08_HEATR6	ENST00000602445.1	451-502	-	31.1	0.21	1	PF13251	1	-	0	0.50863
Q9UPU9_SAMD4A	ENST00000602445.1	451-502	-	31.07	0.21	1	PF00536	1	-	0	0.508597
Q86TG7_PEG10	ENST00000602445.1	451-502	-	31.06	0.21	1	PF16297,PF03732,PF08284	3	-	0	0.508586
Q8NE18_NSUN7	ENST00000602445.1	451-502	-	31	0.2	1	PF01189	1	-	0	0.50852
Q9BZE4_GTPBP4	ENST00000602445.1	451-502	-	30.93	0.2	1	PF17835,PF06858,PF08155,PF01926,PF02421	5	-	0	0.508443
P02545_LMNA	ENST00000602445.1	451-502	-	30.82	0.2	1	PF00038,PF00932	2	-	0	0.508322
O75369_FLNB	ENST00000602445.1	451-502	-	30.79	0.2	1	PF00630,PF00307	25	-	0	0.508289
Q53EP0_FNDC3B	ENST00000602445.1	451-502	-	30.74	0.2	1	PF00041	9	-	0	0.508234
Q9HAU5_UPF2	ENST00000602445.1	451-502	-	30.21	0.18	1	PF02854,PF04050	4	-	0	0.507652
Q15032_R3HDM1	ENST00000602445.1	451-502	-	30.2	0.18	1	PF12752,PF01424	2	-	0	0.507641
P49761_CLK3	ENST00000602445.1	451-502	-	30	0.18	1	PF00069,PF07714	2	-	0	0.507421
O75175_CNOT3	ENST00000602445.1	451-502	-	29.61	0.17	1	PF04065,PF04153	2	-	0	0.506992
Q86UK7_ZNF598	ENST00000602445.1	451-502	-	29.47	0.16	1	-	0	-	0	0.506838
P50995_ANXA11	ENST00000602445.1	451-502	-	29.38	0.16	1	PF00191	4	-	0	0.506739
Q9NVP1_DDX18	ENST00000602445.1	451-502	-	28.71	0.14	1	PF00270,PF00271,PF13959	3	-	0	0.506003
P07237_P4HB	ENST00000602445.1	451-502	-	28.68	0.14	1	PF00085,PF13848,PF13098	4	-	0	0.50597
Q86XN8_MEX3D	ENST00000602445.1	451-502	-	28.68	0.14	1	PF00013,PF13920	3	-	0	0.50597
Q96G46_DUS3L	ENST00000602445.1	451-502	-	28.68	0.14	1	PF01207,PF18044	2	-	0	0.50597
Q9GZY0_NXF2	ENST00000602445.1	451-502	-	28.2	0.13	1	PF09162,PF03943,PF02136	3	-	0	0.505442
Q71RC2_LARP4	ENST00000602445.1	451-502	-	28.18	0.13	1	PF05383	1	-	0	0.50542
Q9BRS8_LARP6	ENST00000602445.1	451-502	-	26.88	0.1	1	PF05383,PF12901	2	-	0	0.503991
P78362_SRPK2	ENST00000602445.1	451-502	-	26.84	0.09	1	PF00069,PF07714	3	-	0	0.503947
Q8IYB3_SRRM1	ENST00000602445.1	451-502	-	26.79	0.09	1	PF01480	1	-	0	0.503892
Q9UJA5_TRMT6	ENST00000602445.1	451-502	-	26.56	0.09	1	PF04189	1	-	0	0.503639
O75127_PTCD1	ENST00000602445.1	451-502	-	26.37	0.08	1	PF13041,PF13812,PF17177,PF01535	6	-	0	0.50343
Q96C10_DHX58	ENST00000602445.1	451-502	-	25.77	0.07	1	-	0	-	0	0.50277
A2AJT9_BCLAF3	ENST00000602445.1	451-502	-	25.67	0.06	1	PF15440	1	-	0	0.502661
P13667_PDIA4	ENST00000602445.1	451-502	-	25.5	0.06	1	PF00085,PF13848,PF01216	5	-	0	0.502474
Q969Y2_GTPBP3	ENST00000602445.1	629-680	-	25.3	0.05	1	PF12631,PF10396,PF01926	3	-	0	0.502254
Q5PRF9_SAMD4B	ENST00000602445.1	451-502	-	25.27	0.05	1	PF00536,PF07647	2	-	0	0.502221
P50579_METAP2	ENST00000602445.1	451-502	-	25.06	0.05	1	PF00557	1	-	0	0.50199
Q8N2M8_CLASRP	ENST00000602445.1	451-502	-	24.29	0.03	1	PF09750	1	-	0	0.501143
Q16206_ENOX2	ENST00000602445.1	451-502	-	24.28	0.03	1	PF00076	1	-	0	0.501132
Q96SI9_STRBP	ENST00000602445.1	451-502	-	24.21	0.03	1	PF07528,PF00035	3	-	0	0.501055
Q9BUJ2_HNRNPUL1	ENST00000602445.1	451-502	-	24.02	0.02	1	PF13671,PF00622,PF02037	3	-	0	0.500847
Q8N7X1_RBMXL3	ENST00000602445.1	451-502	-	23.99	0.02	1	PF00076	1	-	0	0.500814
Q9H7E2_TDRD3	ENST00000602445.1	451-502	-	23.93	0.02	1	PF08585,PF00567,PF06003,PF00627	4	-	0	0.500748
P20073_ANXA7	ENST00000602445.1	451-502	-	23.81	0.01	1	PF00191	4	-	0	0.500616
Q8IYD1_GSPT2	ENST00000602445.1	451-502	-	23.48	0.01	1	PF00009,PF03143,PF07145	3	-	0	0.500253
Q6NZY4_ZCCHC8	ENST00000602445.1	451-502	-	23.24	0	1	PF04046,PF00098	2	-	0	0.499989
P51608_MECP2	ENST00000602445.1	451-502	-	23.23	0	1	PF01429	1	-	0	0.499978
Q8N9T8_KRI1	ENST00000602445.1	451-502	-	23.01	-0.01	1	PF12936,PF05178	2	-	0	0.499736
P12081_HARS1	ENST00000602445.1	451-502	-	22.66	-0.02	1	PF13393,PF03129,PF12745,PF00458	4	-	0	0.499351
P41091_EIF2S3	ENST00000602445.1	629-680	-	22.62	-0.02	1	PF09173,PF00009,PF03144	3	-	0	0.499307
O15047_SETD1A	ENST00000602445.1	451-502	-	22.31	-0.02	1	PF11764,PF00856,PF00076	3	-	0	0.498967
Q8TEA1_NSUN6	ENST00000602445.1	451-502	-	22.28	-0.03	1	PF01189,PF13847,PF01728	3	-	0	0.498934
Q8IWZ8_SUGP1	ENST00000602445.1	451-502	-	22.12	-0.03	1	PF01805,PF01585,PF12656	4	-	0	0.498758
Q9NRJ5_PAPOLB	ENST00000602445.1	451-502	-	22.03	-0.03	1	PF04928,PF04926,PF01909	3	-	0	0.498659
P46937_YAP1	ENST00000602445.1	451-502	-	21.96	-0.03	1	PF00397	2	-	0	0.498582
Q96AE4_FUBP1	ENST00000602445.1	629-680	-	21.51	-0.05	1	PF00013,PF07650,PF09005	8	-	0	0.498087
Q86U38_NOP9	ENST00000602445.1	451-502	-	21.35	-0.05	1	-	0	-	0	0.497911
P30101_PDIA3	ENST00000602445.1	451-502	-	21.21	-0.05	1	PF00085,PF13848	3	-	0	0.497757
O00267_SUPT5H	ENST00000602445.1	451-502	-	21.01	-0.06	1	PF00467,PF03439,PF11942	3	-	0	0.497537
Q9BRP7_FDXACB1	ENST00000602445.1	451-502	-	20.62	-0.07	1	PF10354,PF03147	2	-	0	0.497109
Q86WB0_ZC3HC1	ENST00000602445.1	451-502	-	20.1	-0.08	1	PF07967,PF08600	2	-	0	0.496537
Q8TBY0_RBM46	ENST00000602445.1	451-502	-	19.94	-0.09	1	-	0	-	0	0.496361
Q96DU9_PABPC5	ENST00000602445.1	451-502	-	19.67	-0.09	1	-	0	-	0	0.496064
Q96EV2_RBM33	ENST00000602445.1	451-502	-	19.5	-0.1	1	-	0	-	0	0.495877
Q5SZQ8_CELF3	ENST00000602445.1	629-680	-	19.06	-0.11	1	PF00076	3	-	0	0.495394
Q9HCE5_METTL14	ENST00000602445.1	629-680	-	18.94	-0.11	1	-	0	-	0	0.495262
Q9Y3I0_RTCB	ENST00000602445.1	451-502	-	18.94	-0.11	1	PF01139	1	-	0	0.495262
Q13409_DYNC1I2	ENST00000602445.1	451-502	-	18.91	-0.11	1	PF11540	1	-	0	0.495229
O43172_PRPF4	ENST00000602445.1	451-502	-	18.76	-0.12	1	PF00400,PF08799	4	-	0	0.495064
Q8WUA2_PPIL4	ENST00000602445.1	451-502	-	18.4	-0.13	1	PF00160,PF00076	2	-	0	0.494668
O00178_GTPBP1	ENST00000602445.1	451-502	-	18.39	-0.13	1	PF00009	1	-	0	0.494657
Q8WUB8_PHF10	ENST00000602445.1	629-680	-	18	-0.14	1	PF00628	2	-	0	0.494228
Q96IZ7_RSRC1	ENST00000602445.1	629-680	-	17.89	-0.14	1	-	0	-	0	0.494107
C9JE40_PATL2	ENST00000602445.1	451-502	-	17.79	-0.14	1	PF09770	1	-	0	0.493997
P00734_F2	ENST00000602445.1	451-502	-	17.77	-0.14	1	-	0	-	0	0.493975
P61619_SEC61A1	ENST00000602445.1	451-502	-	17.7	-0.15	1	PF00344,PF10559	2	-	0	0.493898
Q9UQ35_SRRM2	ENST00000602445.1	451-502	-	17.69	-0.15	1	PF08312	1	-	0	0.493887
Q8N8D1_PDCD7	ENST00000602445.1	451-502	-	17.59	-0.15	1	PF16021	1	-	0	0.493777
Q96PK6_RBM14	ENST00000602445.1	451-502	-	17.57	-0.15	1	PF00076	2	-	0	0.493755
Q13325_IFIT5	ENST00000602445.1	451-502	-	17.43	-0.15	1	PF07719,PF13181,PF13424	3	-	0	0.493602
O00571_DDX3X	ENST00000602445.1	451-502	-	17.39	-0.15	1	PF00270,PF00271	2	-	0	0.493558
Q6UX04_CWC27	ENST00000602445.1	451-502	-	17.38	-0.15	1	PF00160	1	-	0	0.493547
Q12874_SF3A3	ENST00000602445.1	451-502	-	17.37	-0.16	1	PF11931,PF13297,PF16837,PF12108	4	-	0	0.493536
O95453_PARN	ENST00000602445.1	451-502	-	17.36	-0.16	1	PF04857,PF08675	2	-	0	0.493525
P11142_HSPA8	ENST00000602445.1	451-502	-	17.26	-0.16	1	PF00012,PF06723	2	-	0	0.493415
Q9UKZ1_CNOT11	ENST00000602445.1	451-502	-	17	-0.16	1	PF10155	1	-	0	0.493129
O43541_SMAD6	ENST00000602445.1	451-502	-	16.97	-0.17	1	PF03166,PF03165	2	-	0	0.493096
Q6PIY7_TENT2	ENST00000602445.1	451-502	-	16.93	-0.17	1	PF19088,PF03828	2	-	0	0.493052
Q96F86_EDC3	ENST00000602445.1	451-502	-	16.93	-0.17	1	PF16598,PF03853,PF09532,PF12701	4	-	0	0.493052
Q13283_G3BP1	ENST00000602445.1	629-680	-	16.86	-0.17	1	PF02136,PF00076	2	-	0	0.492975
Q8WXA9_SREK1	ENST00000602445.1	451-502	-	16.78	-0.17	1	PF00076	1	-	0	0.492887
Q4VXU2_PABPC1L	ENST00000602445.1	451-502	-	16.61	-0.18	1	PF00076,PF00658	5	-	0	0.4927
Q8TED0_UTP15	ENST00000602445.1	451-502	-	16.35	-0.18	1	PF09384,PF00400	3	-	0	0.492414
P49759_CLK1	ENST00000602445.1	451-502	-	16.29	-0.18	1	PF00069,PF07714	2	-	0	0.492348
Q9BZE2_PUS3	ENST00000602445.1	451-502	-	16.24	-0.18	1	PF01416	1	-	0	0.492293
P14868_DARS1	ENST00000602445.1	176-227	-	16.13	-0.19	1	PF00152,PF01336	2	-	0	0.492172
Q9BTF0_THUMPD2	ENST00000602445.1	451-502	-	16.03	-0.19	1	PF01170,PF13649,PF13847,PF08241,PF02926,PF05175,PF01209	7	-	0	0.492062
P09913_IFIT2	ENST00000602445.1	451-502	-	16.02	-0.19	1	-	0	-	0	0.492051
Q9UHC7_MKRN1	ENST00000602445.1	451-502	-	15.9	-0.19	1	PF15815,PF18044,PF00642,PF14608,PF00097	9	-	0	0.49192
P35269_GTF2F1	ENST00000602445.1	451-502	-	15.73	-0.2	1	PF05793	1	-	0	0.491733
Q9Y6V7_DDX49	ENST00000602445.1	629-680	-	15.71	-0.2	1	PF00270,PF00271,PF04851	3	-	0	0.491711
Q8WU90_ZC3H15	ENST00000602445.1	629-680	-	15.63	-0.2	1	PF16543,PF18044,PF00642	3	-	0	0.491623
Q96N16_JAKMIP1	ENST00000602445.1	451-502	-	15.37	-0.21	1	PF16034	1	-	0	0.491337
P50991_CCT4	ENST00000602445.1	451-502	-	15.34	-0.21	1	PF00118	1	-	0	0.491304
P51843_NR0B1	ENST00000602445.1	451-502	-	15.17	-0.21	1	PF14046,PF00104	5	-	0	0.491117
O15523_DDX3Y	ENST00000602445.1	451-502	-	15.13	-0.21	1	PF00270,PF00271	2	-	0	0.491073
Q9BQI3_EIF2AK1	ENST00000602445.1	451-502	-	14.85	-0.22	1	PF00069,PF07714	3	-	0	0.490765
P09622_DLD	ENST00000602445.1	451-502	-	14.83	-0.22	1	PF07992,PF02852,PF00070,PF12831,PF00890,PF13450,PF01134	7	-	0	0.490743
Q96DF8_ESS2	ENST00000602445.1	451-502	-	14.78	-0.22	1	PF09751	1	-	0	0.490688
Q8IXM3_MRPL41	ENST00000602445.1	201-252	-	14.75	-0.22	1	PF09809	1	-	0	0.490655
Q9NUP7_TRMT13	ENST00000602445.1	451-502	-	14.68	-0.23	1	PF05206,PF11722,PF05253	3	-	0	0.490578
Q9UNW9_NOVA2	ENST00000602445.1	451-502	-	14.68	-0.23	1	PF00013	3	-	0	0.490578
P09914_IFIT1	ENST00000602445.1	451-502	-	14.58	-0.23	1	PF13424,PF13181	2	-	0	0.490468
Q06265_EXOSC9	ENST00000602445.1	451-502	-	14.47	-0.23	1	PF01138,PF03725	2	-	0	0.490347
Q9Y2W2_WBP11	ENST00000602445.1	176-227	-	14.36	-0.23	1	PF09429	1	-	0	0.490226
Q9BVI4_NOC4L	ENST00000602445.1	176-227	-	14.35	-0.23	1	PF03914	1	-	0	0.490215
Q86WX3_RPS19BP1	ENST00000602445.1	201-252	-	14.33	-0.24	1	PF15684	1	-	0	0.490193
Q5T1V6_DDX59	ENST00000602445.1	451-502	-	14.21	-0.24	1	-	0	-	0	0.490062
O75822_EIF3J	ENST00000602445.1	201-252	-	14.07	-0.24	1	PF08597	1	-	0	0.489908
Q96B70_LENG9	ENST00000602445.1	451-502	-	13.99	-0.24	1	PF04457,PF10469	2	-	0	0.48982
O43399_TPD52L2	ENST00000602445.1	201-252	-	13.91	-0.25	1	PF04201	2	-	0	0.489732
Q9BUB4_ADAT1	ENST00000602445.1	451-502	-	13.91	-0.25	1	PF02137	1	-	0	0.489732
O15514_POLR2D	ENST00000602445.1	201-252	-	13.89	-0.25	1	PF03874	1	-	0	0.48971
P54577_YARS1	ENST00000602445.1	451-502	-	13.76	-0.25	1	PF00579,PF01588	2	-	0	0.489567
Q8WWY3_PRPF31	ENST00000602445.1	451-502	-	13.71	-0.25	1	PF01798,PF09785	2	-	0	0.489512
Q96A33_CCDC47	ENST00000602445.1	176-227	-	13.45	-0.26	1	PF07946	1	-	0	0.489226
Q1ED39_KNOP1	ENST00000602445.1	451-502	-	13.33	-0.26	1	PF15477	1	-	0	0.489094
Q5VTE6_ANGEL2	ENST00000602445.1	629-680	-	13.25	-0.26	1	PF03372	1	-	0	0.489006
P62244_RPS15A	ENST00000602445.1	201-252	-	13.24	-0.26	1	PF00410	1	-	0	0.488995
Q96FB5_RRNAD1	ENST00000602445.1	451-502	-	13.21	-0.26	1	PF13679	1	-	0	0.488962
P37108_SRP14	ENST00000602445.1	201-252	-	13.15	-0.27	1	PF02290	1	-	0	0.488896
Q01844_EWSR1	ENST00000602445.1	451-502	-	13.15	-0.27	1	PF00641,PF00076	2	-	0	0.488896
Q13901_C1D	ENST00000602445.1	201-252	-	13.08	-0.27	1	PF04000	1	-	0	0.488819
Q96D46_NMD3	ENST00000602445.1	451-502	-	12.97	-0.27	1	PF04981	1	-	0	0.488698
Q9BZZ5_API5	ENST00000602445.1	451-502	-	12.96	-0.27	1	PF05918	1	-	0	0.488687
P55145_MANF	ENST00000602445.1	201-252	-	12.86	-0.27	1	PF10208	1	-	0	0.488577
P20290_BTF3	ENST00000602445.1	201-252	-	12.8	-0.28	1	PF01849	1	-	0	0.488511
O75817_POP7	ENST00000602445.1	201-252	-	12.73	-0.28	1	PF12328,PF01918	2	-	0	0.488434
P52758_RIDA	ENST00000602445.1	201-252	-	12.69	-0.28	1	PF01042	1	-	0	0.488391
O15234_CASC3	ENST00000602445.1	451-502	-	12.67	-0.28	1	PF09405	1	-	0	0.488369
P05783_KRT18	ENST00000602445.1	629-680	-	12.66	-0.28	1	PF00038	1	-	0	0.488358
Q9GZR2_REXO4	ENST00000602445.1	629-680	-	12.5	-0.28	1	PF00929	1	-	0	0.488182
Q9Y3B7_MRPL11	ENST00000602445.1	201-252	-	12.47	-0.28	1	PF03946,PF00298	2	-	0	0.488149
O76021_RSL1D1	ENST00000602445.1	451-502	-	12.45	-0.28	1	PF00687	1	-	0	0.488127
Q15637_SF1	ENST00000602445.1	451-502	-	12.45	-0.28	1	PF16275,PF00013,PF00098	3	-	0	0.488127
Q32P41_TRMT5	ENST00000602445.1	451-502	-	12.44	-0.29	1	PF02475	1	-	0	0.488116
P82979_SARNP	ENST00000602445.1	201-252	-	12.4	-0.29	1	PF02037	1	-	0	0.488072
Q9NWU5_MRPL22	ENST00000602445.1	201-252	-	12.31	-0.29	1	PF00237	1	-	0	0.487973
Q9UN86_G3BP2	ENST00000602445.1	629-680	-	12.31	-0.29	1	PF02136,PF00076	2	-	0	0.487973
Q9Y3D3_MRPS16	ENST00000602445.1	201-252	-	12.29	-0.29	1	PF00886	1	-	0	0.487951
P62249_RPS16	ENST00000602445.1	201-252	-	12.28	-0.29	1	PF00380	1	-	0	0.48794
P36578_RPL4	ENST00000602445.1	451-502	-	12.26	-0.29	1	PF00573,PF14374	2	-	0	0.487918
Q9Y6E2_BZW2	ENST00000602445.1	629-680	-	12.25	-0.29	1	PF02020	1	-	0	0.487907
Q9BQ65_USB1	ENST00000602445.1	201-252	-	12.23	-0.29	1	PF09749	1	-	0	0.487885
Q9NPE2_NGRN	ENST00000602445.1	201-252	-	12.18	-0.29	1	PF06413	1	-	0	0.48783
Q86U42_PABPN1	ENST00000602445.1	201-252	-	12.15	-0.29	1	PF00076	1	-	0	0.487797
Q9Y606_PUS1	ENST00000602445.1	629-680	-	12.1	-0.29	1	PF01416	1	-	0	0.487742
Q8WVV9_HNRNPLL	ENST00000602445.1	451-502	-	12.06	-0.3	1	PF13893,PF00076,PF11835	4	-	0	0.487698
Q96CP2_FLYWCH2	ENST00000602445.1	201-252	-	12.05	-0.3	1	PF15423	1	-	0	0.487687
P83876_TXNL4A	ENST00000602445.1	201-252	-	11.96	-0.3	1	PF02966,PF00085	2	-	0	0.487588
Q9Y221_NIP7	ENST00000602445.1	201-252	-	11.93	-0.3	1	PF17833,PF03657	2	-	0	0.487555
Q9Y6G3_MRPL42	ENST00000602445.1	201-252	-	11.9	-0.3	1	PF10210	1	-	0	0.487522
Q9H3H1_TRIT1	ENST00000602445.1	451-502	-	11.89	-0.3	1	PF01715,PF01745,PF12171	3	-	0	0.487511
Q96CX2_KCTD12	ENST00000602445.1	629-680	-	11.87	-0.3	1	PF02214	1	-	0	0.487489
Q9Y3E5_PTRH2	ENST00000602445.1	201-252	-	11.87	-0.3	1	PF01981	1	-	0	0.487489
O43324_EEF1E1	ENST00000602445.1	201-252	-	11.84	-0.3	1	PF00043,PF14497	2	-	0	0.487456
Q8WW12_PCNP	ENST00000602445.1	201-252	-	11.84	-0.3	1	PF15473	1	-	0	0.487456
Q12849_GRSF1	ENST00000602445.1	451-502	-	11.82	-0.3	1	PF00076	1	-	0	0.487434
Q9BUL9_RPP25	ENST00000602445.1	201-252	-	11.81	-0.3	1	PF01918	1	-	0	0.487423
P55769_SNU13	ENST00000602445.1	201-252	-	11.79	-0.3	1	PF01248,PF08228	2	-	0	0.487401
Q8ND56_LSM14A	ENST00000602445.1	451-502	-	11.79	-0.3	1	PF12701,PF09532,PF14438	3	-	0	0.487401
P82970_HMGN5	ENST00000602445.1	201-252	-	11.67	-0.31	1	PF01101	1	-	0	0.487269
Q5T764_IFIT1B	ENST00000602445.1	451-502	-	11.63	-0.31	1	PF13424	1	-	0	0.487225
Q5VTL8_PRPF38B	ENST00000602445.1	451-502	-	11.62	-0.31	1	PF03371	1	-	0	0.487214
Q9BRJ7_NUDT16L1	ENST00000602445.1	201-252	-	11.57	-0.31	1	-	0	-	0	0.487159
Q9H1J1_UPF3A	ENST00000602445.1	451-502	-	11.55	-0.31	1	PF03467	1	-	0	0.487137
Q9H840_GEMIN7	ENST00000602445.1	201-252	-	11.49	-0.31	1	PF11095,PF12901	2	-	0	0.487071
P08195_SLC3A2	ENST00000602445.1	451-502	-	11.47	-0.31	1	PF16028,PF00128	2	-	0	0.487049
O60610_DIAPH1	ENST00000602445.1	451-502	-	11.45	-0.31	1	PF02181,PF06367,PF06371,PF06346,PF06345	6	-	0	0.487027
P61353_RPL27	ENST00000602445.1	201-252	-	11.42	-0.31	1	PF01777,PF00467	2	-	0	0.486994
P06748_NPM1	ENST00000602445.1	201-252	-	11.35	-0.31	1	PF03066,PF16276	2	-	0	0.486917
P61326_MAGOH	ENST00000602445.1	201-252	-	11.32	-0.31	1	PF02792	1	-	0	0.486884
O43716_GATC	ENST00000602445.1	201-252	-	11.27	-0.32	1	PF02686	1	-	0	0.486829
Q9BRP8_PYM1	ENST00000602445.1	201-252	-	11.24	-0.32	1	PF09282	1	-	0	0.486796
Q5D1E8_ZC3H12A	ENST00000602445.1	201-252	-	11.22	-0.32	1	PF11977,PF18561,PF18039	3	-	0	0.486774
Q66PJ3_ARL6IP4	ENST00000602445.1	451-502	-	11.22	-0.32	1	PF10500	1	-	0	0.486774
Q9Y5S9_RBM8A	ENST00000602445.1	201-252	-	11.19	-0.32	1	PF00076,PF08777	2	-	0	0.486741
Q9Y237_PIN4	ENST00000602445.1	201-252	-	11.17	-0.32	1	PF13616,PF00639	2	-	0	0.486719
P62910_RPL32	ENST00000602445.1	201-252	-	11.12	-0.32	1	PF01655	1	-	0	0.486664
P61970_NUTF2	ENST00000602445.1	201-252	-	11.11	-0.32	1	PF02136	1	-	0	0.486653
Q9CPV3_Mrpl42	ENST00000602445.1	201-252	-	11.08	-0.32	1	PF10210	1	-	0	0.48662
O15446_POLR1G	ENST00000602445.1	451-502	-	11.03	-0.32	1	PF08208	1	-	0	0.486566
P52272_HNRNPM	ENST00000602445.1	451-502	-	10.99	-0.32	1	PF00076,PF11532	4	-	0	0.486522
Q96J87_CELF6	ENST00000602445.1	451-502	-	10.99	-0.32	1	-	0	-	0	0.486522
Q99497_PARK7	ENST00000602445.1	201-252	-	10.98	-0.32	1	PF01965	1	-	0	0.486511
Q9UI30_TRMT112	ENST00000602445.1	201-252	-	10.97	-0.32	1	PF03966	1	-	0	0.4865
P61313_RPL15	ENST00000602445.1	201-252	-	10.95	-0.32	1	PF00827	1	-	0	0.486478
Q9Y3D5_MRPS18C	ENST00000602445.1	201-252	-	10.93	-0.33	1	PF01084	1	-	0	0.486456
Q13064_MKRN3	ENST00000602445.1	451-502	-	10.92	-0.33	1	PF15815,PF18044,PF14608,PF00097,PF12861	6	-	0	0.486445
O00422_SAP18	ENST00000602445.1	201-252	-	10.89	-0.33	1	PF06487	1	-	0	0.486412
Q8WU43_C2orf15	ENST00000602445.1	201-252	-	10.84	-0.33	1	PF17701	1	-	0	0.486357
O95931_CBX7	ENST00000602445.1	201-252	-	10.83	-0.33	1	-	0	-	0	0.486346
P46779_RPL28	ENST00000602445.1	201-252	-	10.83	-0.33	1	PF01778	1	-	0	0.486346
P55010_EIF5	ENST00000602445.1	629-680	-	10.83	-0.33	1	PF01873,PF02020	2	-	0	0.486346
P62899_RPL31	ENST00000602445.1	201-252	-	10.83	-0.33	1	PF01198	1	-	0	0.486346
Q9UKK6_NXT1	ENST00000602445.1	201-252	-	10.81	-0.33	1	PF02136	1	-	0	0.486324
Q13573_SNW1	ENST00000602445.1	176-227	-	10.8	-0.33	1	PF02731	1	-	0	0.486313
P82664_MRPS10	ENST00000602445.1	201-252	-	10.79	-0.33	1	PF00338	1	-	0	0.486302
Q9HAZ1_CLK4	ENST00000602445.1	451-502	-	10.79	-0.33	1	PF00069,PF07714	2	-	0	0.486302
P84077_ARF1	ENST00000602445.1	201-252	-	10.78	-0.33	1	PF00025,PF09439,PF08477,PF00071,PF04670,PF01926	6	-	0	0.486291
O15116_LSM1	ENST00000602445.1	201-252	-	10.74	-0.33	1	PF01423	1	-	0	0.486247
Q9BSV6_TSEN34	ENST00000602445.1	201-252	-	10.73	-0.33	1	PF01974	1	-	0	0.486236
Q8N5K1_CISD2	ENST00000602445.1	201-252	-	10.69	-0.33	1	PF10660,PF09360	2	-	0	0.486192
Q8N5Y2_MSL3	ENST00000602445.1	176-227	-	10.67	-0.33	1	PF05712,PF11717	2	-	0	0.48617
P62847_RPS24	ENST00000602445.1	201-252	-	10.66	-0.33	1	PF01282	1	-	0	0.486159
P52815_MRPL12	ENST00000602445.1	201-252	-	10.65	-0.33	1	PF00542,PF16320	2	-	0	0.486148
Q8WU68_U2AF1L4	ENST00000602445.1	201-252	-	10.65	-0.33	1	PF00642,PF00076	3	-	0	0.486148
Q96IZ0_PAWR	ENST00000602445.1	451-502	-	10.65	-0.33	1	-	0	-	0	0.486148
P35268_RPL22	ENST00000602445.1	201-252	-	10.63	-0.33	1	PF01776	1	-	0	0.486126
Q9NXH9_TRMT1	ENST00000602445.1	451-502	-	10.63	-0.33	1	PF02005,PF00642,PF02475	3	-	0	0.486126
P62851_RPS25	ENST00000602445.1	201-252	-	10.62	-0.33	1	PF03297	1	-	0	0.486115
Q53F19_NCBP3	ENST00000602445.1	451-502	-	10.61	-0.33	1	PF10309	1	-	0	0.486104
O43776_NARS1	ENST00000602445.1	451-502	-	10.55	-0.34	1	PF00152,PF01336	2	-	0	0.486038
O95059_RPP14	ENST00000602445.1	201-252	-	10.52	-0.34	1	PF01900	1	-	0	0.486005
P30040_ERP29	ENST00000602445.1	201-252	-	10.52	-0.34	1	PF07912,PF07749	2	-	0	0.486005
P62266_RPS23	ENST00000602445.1	201-252	-	10.51	-0.34	1	PF00164	1	-	0	0.485994
Q96DE0_NUDT16	ENST00000602445.1	201-252	-	10.5	-0.34	1	PF00293	1	-	0	0.485983
Q96MH2_HEXIM2	ENST00000602445.1	201-252	-	10.49	-0.34	1	PF15313	1	-	0	0.485972
P07737_PFN1	ENST00000602445.1	201-252	-	10.48	-0.34	1	PF00235	1	-	0	0.485961
Q9ULP0_NDRG4	ENST00000602445.1	201-252	-	10.48	-0.34	1	PF03096	1	-	0	0.485961
Q9BPZ3_PAIP2	ENST00000602445.1	201-252	-	10.45	-0.34	1	PF07145	1	-	0	0.485928
Q7Z7F7_MRPL55	ENST00000602445.1	201-252	-	10.42	-0.34	1	PF09776	1	-	0	0.485895
Q9NRN9_METTL5	ENST00000602445.1	201-252	-	10.42	-0.34	1	PF05175,PF06325,PF13847,PF13649,PF03602,PF01170,PF09445	7	-	0	0.485895
P10599_TXN	ENST00000602445.1	201-252	-	10.41	-0.34	1	PF00085,PF02966	2	-	0	0.485884
Q5JQF8_PABPC1L2A	ENST00000602445.1	201-252	-	10.38	-0.34	1	PF00076	2	-	0	0.485851
P62269_RPS18	ENST00000602445.1	201-252	-	10.37	-0.34	1	PF00416	1	-	0	0.48584
Q6NTF7_APOBEC3H	ENST00000602445.1	201-252	-	10.37	-0.34	1	PF18771,PF18778,PF18772,PF18782,PF18750,PF08210,PF05240,PF18774,PF18775,PF18769,PF00383	11	-	0	0.48584
Q6PUV4_CPLX2	ENST00000602445.1	201-252	-	10.36	-0.34	1	PF05835	1	-	0	0.485829
Q9UET6_FTSJ1	ENST00000602445.1	451-502	-	10.36	-0.34	1	PF01728	1	-	0	0.485829
Q6P161_MRPL54	ENST00000602445.1	201-252	-	10.35	-0.34	1	PF08561	1	-	0	0.485818
P40429_RPL13A	ENST00000602445.1	201-252	-	10.32	-0.34	1	PF00572	1	-	0	0.485785
Q9UNP9_PPIE	ENST00000602445.1	201-252	-	10.32	-0.34	1	PF00160,PF00076	2	-	0	0.485785
Q86Y79_PTRH1	ENST00000602445.1	201-252	-	10.31	-0.34	1	PF01195	1	-	0	0.485774
Q9BYC9_MRPL20	ENST00000602445.1	201-252	-	10.31	-0.34	1	PF00453	1	-	0	0.485774
Q9Y2V2_CARHSP1	ENST00000602445.1	201-252	-	10.23	-0.34	1	PF00313	1	-	0	0.485686
Q8WXF1_PSPC1	ENST00000602445.1	176-227	-	10.21	-0.34	1	PF00076,PF08075	3	-	0	0.485664
P61088_UBE2N	ENST00000602445.1	201-252	-	10.2	-0.34	1	PF00179	1	-	0	0.485653
O43583_DENR	ENST00000602445.1	201-252	-	10.19	-0.34	1	PF01253	1	-	0	0.485642
Q16540_MRPL23	ENST00000602445.1	201-252	-	10.18	-0.34	1	PF00276	1	-	0	0.485631
P29692_EEF1D	ENST00000602445.1	201-252	-	10.16	-0.35	1	PF00736,PF10587	2	-	0	0.485609
P19474_TRIM21	ENST00000602445.1	451-502	-	10.13	-0.35	1	PF13765,PF00622,PF15227,PF00097,PF13445,PF13639,PF13923,PF13920,PF00643,PF14634	10	-	0	0.485576
Q13405_MRPL49	ENST00000602445.1	201-252	-	10.13	-0.35	1	PF05046	1	-	0	0.485576
P62701_RPS4X	ENST00000602445.1	201-252	-	10.12	-0.35	1	PF00900,PF16121,PF08071,PF01479,PF00467	5	-	0	0.485565
P82912_MRPS11	ENST00000602445.1	201-252	-	10.12	-0.35	1	PF00411	1	-	0	0.485565
Q9UHK0_NUFIP1	ENST00000602445.1	451-502	-	10.1	-0.35	1	PF10453,PF12171	2	-	0	0.485543
Q9Y3B2_EXOSC1	ENST00000602445.1	201-252	-	10.09	-0.35	1	PF10447,PF14382	2	-	0	0.485532
P23528_CFL1	ENST00000602445.1	201-252	-	10.06	-0.35	1	PF00241	1	-	0	0.485499
P43307_SSR1	ENST00000602445.1	201-252	-	10.06	-0.35	1	PF03896	1	-	0	0.485499
Q9BTD8_RBM42	ENST00000602445.1	176-227	-	10.05	-0.35	1	PF00076	1	-	0	0.485488
P25398_RPS12	ENST00000602445.1	201-252	-	10.02	-0.35	1	PF01248	1	-	0	0.485455
Q9NX01_TXNL4B	ENST00000602445.1	201-252	-	9.97	-0.35	1	PF02966,PF00085	2	-	0	0.4854
Q8TD47_RPS4Y2	ENST00000602445.1	201-252	-	9.94	-0.35	1	PF00900,PF16121,PF08071,PF00467	4	-	0	0.485367
P11182_DBT	ENST00000602445.1	176-227	-	9.92	-0.35	1	PF00198,PF00364,PF02817	3	-	0	0.485345
Q9UI10_EIF2B4	ENST00000602445.1	176-227	-	9.92	-0.35	1	PF01008	1	-	0	0.485345
Q8NDF8_TENT4B	ENST00000602445.1	451-502	-	9.91	-0.35	1	PF01909,PF03828,PF19088	3	-	0	0.485334
P08708_RPS17	ENST00000602445.1	201-252	-	9.89	-0.35	1	PF00833	1	-	0	0.485312
Q8NC51_SERBP1	ENST00000602445.1	451-502	-	9.88	-0.35	1	PF16174,PF04774	2	-	0	0.485301
P22090_RPS4Y1	ENST00000602445.1	201-252	-	9.87	-0.35	1	PF00900,PF16121,PF08071,PF00467	4	-	0	0.48529
Q6NW29_RWDD4	ENST00000602445.1	201-252	-	9.87	-0.35	1	PF05773	1	-	0	0.48529
P52435_POLR2J	ENST00000602445.1	201-252	-	9.86	-0.35	1	PF13656,PF01193	2	-	0	0.485279
P46776_RPL27A	ENST00000602445.1	201-252	-	9.84	-0.35	1	PF00828	1	-	0	0.485257
Q00577_PURA	ENST00000602445.1	629-680	-	9.83	-0.35	1	PF04845	1	-	0	0.485246
Q9UBU9_NXF1	ENST00000602445.1	176-227	-	9.81	-0.35	1	PF09162,PF02136,PF03943	3	-	0	0.485224
Q9Y399_MRPS2	ENST00000602445.1	201-252	-	9.81	-0.35	1	PF00318	2	-	0	0.485224
Q9BRJ6_C7orf50	ENST00000602445.1	201-252	-	9.8	-0.35	1	PF10180	1	-	0	0.485213
Q9Y3Z3_SAMHD1	ENST00000602445.1	451-502	-	9.8	-0.35	1	PF01966,PF07647,PF00536	3	-	0	0.485213
Q96I59_NARS2	ENST00000602445.1	451-502	-	9.77	-0.36	1	PF00152,PF01336	2	-	0	0.48518
Q9Y3C1_NOP16	ENST00000602445.1	201-252	-	9.76	-0.36	1	PF09420	2	-	0	0.485169
Q13243_SRSF5	ENST00000602445.1	201-252	-	9.75	-0.36	1	PF00076	2	-	0	0.485158
Q9NVS2_MRPS18A	ENST00000602445.1	201-252	-	9.75	-0.36	1	PF01084	1	-	0	0.485158
P32969_RPL9	ENST00000602445.1	201-252	-	9.73	-0.36	1	PF00347	2	-	0	0.485136
Q9C0B1_FTO	ENST00000602445.1	451-502	-	9.72	-0.36	1	-	0	-	0	0.485125
Q9BYN8_MRPS26	ENST00000602445.1	201-252	-	9.71	-0.36	1	PF14943	1	-	0	0.485114
Q96A72_MAGOHB	ENST00000602445.1	201-252	-	9.7	-0.36	1	PF02792	1	-	0	0.485103
P04003_C4BPA	ENST00000602445.1	629-680	-	9.68	-0.36	1	PF00084,PF18453	9	-	0	0.485081
O75390_CS	ENST00000602445.1	451-502	-	9.67	-0.36	1	PF00285	1	-	0	0.48507
P82663_MRPS25	ENST00000602445.1	201-252	-	9.66	-0.36	1	PF05047	1	-	0	0.485059
Q9NPJ8_NXT2	ENST00000602445.1	201-252	-	9.65	-0.36	1	PF02136	1	-	0	0.485048
P24752_ACAT1	ENST00000602445.1	451-502	-	9.63	-0.36	1	PF00108,PF02803,PF00109	3	-	0	0.485026
P78346_RPP30	ENST00000602445.1	201-252	-	9.61	-0.36	1	PF01876	1	-	0	0.485004
Q9BUR4_WRAP53	ENST00000602445.1	451-502	-	9.61	-0.36	1	PF00400	1	-	0	0.485004
P06454_PTMA	ENST00000602445.1	201-252	-	9.6	-0.36	1	PF03247	1	-	0	0.484993
Q6GMV3_PTRHD1	ENST00000602445.1	201-252	-	9.59	-0.36	1	PF01981	1	-	0	0.484982
Q96H35_RBM18	ENST00000602445.1	201-252	-	9.59	-0.36	1	PF00076	1	-	0	0.484982
Q9H2K0_MTIF3	ENST00000602445.1	201-252	-	9.57	-0.36	1	PF05198	1	-	0	0.48496
Q14493_SLBP	ENST00000602445.1	201-252	-	9.53	-0.36	1	PF15247	1	-	0	0.484916
Q9BV90_SNRNP25	ENST00000602445.1	201-252	-	9.52	-0.36	1	PF18036	1	-	0	0.484905
P48651_PTDSS1	ENST00000602445.1	176-227	-	9.49	-0.36	1	PF03034	1	-	0	0.484872
A6NDY0_PABPN1L	ENST00000602445.1	201-252	-	9.45	-0.36	1	-	0	-	0	0.484828
P62191_PSMC1	ENST00000602445.1	451-502	-	9.42	-0.36	1	PF00004,PF17862,PF16450,PF07724,PF05496	5	-	0	0.484796
Q15942_ZYX	ENST00000602445.1	451-502	-	9.42	-0.36	1	PF00412	3	-	0	0.484796
P49590_HARS2	ENST00000602445.1	176-227	-	9.4	-0.37	1	PF13393,PF03129,PF12745	3	-	0	0.484774
Q6IEG0_SNRNP48	ENST00000602445.1	201-252	-	9.39	-0.37	1	PF05253	1	-	0	0.484763
Q9Y2R5_MRPS17	ENST00000602445.1	201-252	-	9.38	-0.37	1	PF00366	1	-	0	0.484752
Q96A35_MRPL24	ENST00000602445.1	201-252	-	9.37	-0.37	1	PF17136,PF00467	2	-	0	0.484741
P26885_FKBP2	ENST00000602445.1	201-252	-	9.35	-0.37	1	PF00254	1	-	0	0.484719
Q17RN3_FAM98C	ENST00000602445.1	201-252	-	9.35	-0.37	1	PF10239	1	-	0	0.484719
Q9HA38_ZMAT3	ENST00000602445.1	201-252	-	9.33	-0.37	1	PF12171,PF12874	5	-	0	0.484697
Q8IZ73_RPUSD2	ENST00000602445.1	451-502	-	9.27	-0.37	1	PF00849	1	-	0	0.484631
Q9NV31_IMP3	ENST00000602445.1	201-252	-	9.23	-0.37	1	PF01479,PF00163	2	-	0	0.484587
Q7Z5W3_BCDIN3D	ENST00000602445.1	201-252	-	9.22	-0.37	1	PF06859	1	-	0	0.484576
P52434_POLR2H	ENST00000602445.1	201-252	-	9.21	-0.37	1	PF03870	1	-	0	0.484565
P25789_PSMA4	ENST00000602445.1	201-252	-	9.2	-0.37	1	PF00227,PF10584	2	-	0	0.484554
Q9UNX3_RPL26L1	ENST00000602445.1	201-252	-	9.2	-0.37	1	PF16906,PF00467	2	-	0	0.484554
Q96MW1_CCDC43	ENST00000602445.1	201-252	-	9.18	-0.37	1	-	0	-	0	0.484532
Q9GZV4_EIF5A2	ENST00000602445.1	201-252	-	9.16	-0.37	1	PF01287	1	-	0	0.48451
Q9NY93_DDX56	ENST00000602445.1	451-502	-	9.15	-0.37	1	PF00270,PF00271,PF04851	3	-	0	0.484499
Q9BYG3_NIFK	ENST00000602445.1	201-252	-	9.14	-0.37	1	PF12196,PF00076	2	-	0	0.484488
P15531_NME1	ENST00000602445.1	201-252	-	9.13	-0.37	1	PF00334	1	-	0	0.484477
Q8WW01_TSEN15	ENST00000602445.1	201-252	-	9.13	-0.37	1	PF09631	1	-	0	0.484477
P48444_ARCN1	ENST00000602445.1	451-502	-	9.11	-0.37	1	PF00928,PF01217	2	-	0	0.484455
P61254_RPL26	ENST00000602445.1	201-252	-	9.07	-0.37	1	PF16906,PF00467	2	-	0	0.484411
P16403_H1-2	ENST00000602445.1	201-252	-	9.05	-0.37	1	PF00538	1	-	0	0.484389
Q8N2A8_PLD6	ENST00000602445.1	201-252	-	9.05	-0.37	1	PF13091	1	-	0	0.484389
Q5T035_C9orf129	ENST00000602445.1	201-252	-	9.04	-0.37	1	-	0	-	0	0.484378
P08670_VIM	ENST00000602445.1	629-680	-	9.01	-0.38	1	PF00038,PF04732	2	-	0	0.484345
Q9NVM6_DNAJC17	ENST00000602445.1	201-252	-	9.01	-0.38	1	PF00226,PF00076	2	-	0	0.484345
Q7Z7H8_MRPL10	ENST00000602445.1	201-252	-	8.97	-0.38	1	PF00466	1	-	0	0.484301
Q9Y230_RUVBL2	ENST00000602445.1	451-502	-	8.96	-0.38	1	PF06068,PF17856,PF00004,PF03796	4	-	0	0.48429
Q8N567_ZCCHC9	ENST00000602445.1	201-252	-	8.95	-0.38	1	PF00098	1	-	0	0.484279
P30419_NMT1	ENST00000602445.1	451-502	-	8.93	-0.38	1	PF02799,PF01233	2	-	0	0.484257
P55259_GP2	ENST00000602445.1	451-502	-	8.93	-0.38	1	PF00100	1	-	0	0.484257
Q6I9Y2_THOC7	ENST00000602445.1	201-252	-	8.92	-0.38	1	PF05615	1	-	0	0.484246
P82933_MRPS9	ENST00000602445.1	451-502	-	8.91	-0.38	1	PF00380	1	-	0	0.484235
Q96EL2_MRPS24	ENST00000602445.1	201-252	-	8.91	-0.38	1	PF14955	1	-	0	0.484235
Q08752_PPID	ENST00000602445.1	176-227	-	8.9	-0.38	1	PF00160	1	-	0	0.484224
P31483_TIA1	ENST00000602445.1	201-252	-	8.89	-0.38	1	PF00076	3	-	0	0.484213
Q9BQ75_CMSS1	ENST00000602445.1	201-252	-	8.89	-0.38	1	PF14617,PF00270	2	-	0	0.484213
P39019_RPS19	ENST00000602445.1	201-252	-	8.88	-0.38	1	PF01090	1	-	0	0.484202
Q7Z4G4_TRMT11	ENST00000602445.1	451-502	-	8.88	-0.38	1	PF01170	1	-	0	0.484202
O75394_MRPL33	ENST00000602445.1	201-252	-	8.87	-0.38	1	PF00471	1	-	0	0.484191
P62263_RPS14	ENST00000602445.1	201-252	-	8.86	-0.38	1	PF00411	1	-	0	0.48418
P52292_KPNA2	ENST00000602445.1	176-227	-	8.83	-0.38	1	PF00514,PF01749,PF16186,PF13513	12	-	0	0.484147
Q9P0M9_MRPL27	ENST00000602445.1	201-252	-	8.83	-0.38	1	PF01016	1	-	0	0.484147
Q14258_TRIM25	ENST00000602445.1	176-227	-	8.81	-0.38	1	PF00622,PF13765,PF15227,PF13445,PF00097,PF13639,PF13923,PF13920,PF14634	9	-	0	0.484125
Q4U2R6_MRPL51	ENST00000602445.1	201-252	-	8.8	-0.38	1	PF10244	1	-	0	0.484114
Q5GAN4_RNASE12	ENST00000602445.1	201-252	-	8.78	-0.38	1	PF00074	1	-	0	0.484092
Q92522_H1-10	ENST00000602445.1	201-252	-	8.77	-0.38	1	PF00538	1	-	0	0.484081
P46782_RPS5	ENST00000602445.1	201-252	-	8.76	-0.38	1	PF00177	1	-	0	0.48407
P62913_RPL11	ENST00000602445.1	201-252	-	8.76	-0.38	1	PF00281,PF00673	2	-	0	0.48407
P68036_UBE2L3	ENST00000602445.1	201-252	-	8.75	-0.38	1	PF00179,PF05773,PF05743	3	-	0	0.484059
P09382_LGALS1	ENST00000602445.1	201-252	-	8.72	-0.38	1	PF00337	1	-	0	0.484026
Q02543_RPL18A	ENST00000602445.1	201-252	-	8.72	-0.38	1	PF01775	1	-	0	0.484026
Q92769_HDAC2	ENST00000602445.1	451-502	-	8.72	-0.38	1	PF00850	1	-	0	0.484026
P21291_CSRP1	ENST00000602445.1	201-252	-	8.7	-0.38	1	PF00412	2	-	0	0.484004
Q6IS14_EIF5AL1	ENST00000602445.1	201-252	-	8.69	-0.38	1	PF01287	1	-	0	0.483993
Q96EY4_TMA16	ENST00000602445.1	201-252	-	8.68	-0.38	1	PF11176	1	-	0	0.483982
O15347_HMGB3	ENST00000602445.1	201-252	-	8.67	-0.38	1	PF09011,PF00505	4	-	0	0.483971
P63241_EIF5A	ENST00000602445.1	201-252	-	8.65	-0.39	1	PF01287	1	-	0	0.483949
Q06830_PRDX1	ENST00000602445.1	201-252	-	8.65	-0.39	1	PF00578,PF08534,PF10417	3	-	0	0.483949
O60930_RNASEH1	ENST00000602445.1	201-252	-	8.63	-0.39	1	PF00075,PF01693	2	-	0	0.483927
P25311_AZGP1	ENST00000602445.1	201-252	-	8.63	-0.39	1	PF00129,PF07654	2	-	0	0.483927
P49411_TUFM	ENST00000602445.1	629-680	-	8.62	-0.39	1	PF00009,PF03143,PF03144	3	-	0	0.483916
Q13595_TRA2A	ENST00000602445.1	201-252	-	8.62	-0.39	1	PF00076	1	-	0	0.483916
Q9UK45_LSM7	ENST00000602445.1	201-252	-	8.62	-0.39	1	PF01423	1	-	0	0.483916
O60783_MRPS14	ENST00000602445.1	201-252	-	8.6	-0.39	1	PF00253	1	-	0	0.483894
Q6PK04_CCDC137	ENST00000602445.1	201-252	-	8.6	-0.39	1	-	0	-	0	0.483894
A6NMK7_CPSF4L	ENST00000602445.1	201-252	-	8.59	-0.39	1	PF00642,PF18345	2	-	0	0.483883
O95639_CPSF4	ENST00000602445.1	201-252	-	8.58	-0.39	1	PF00642,PF18345,PF15663,PF00098	5	-	0	0.483872
P63279_UBE2I	ENST00000602445.1	201-252	-	8.58	-0.39	1	PF00179	1	-	0	0.483872
Q9H825_METTL8	ENST00000602445.1	201-252	-	8.58	-0.39	1	PF13649,PF08241	2	-	0	0.483872
Q9NX07_TRNAU1AP	ENST00000602445.1	201-252	-	8.58	-0.39	1	PF17654,PF00076	3	-	0	0.483872
P42766_RPL35	ENST00000602445.1	201-252	-	8.57	-0.39	1	PF00831	1	-	0	0.483861
Q9H1A7_POLR2J3	ENST00000602445.1	201-252	-	8.54	-0.39	1	PF13656,PF01193	2	-	0	0.483828
Q9NSI8_SAMSN1	ENST00000602445.1	451-502	-	8.54	-0.39	1	PF12485,PF07647,PF00536,PF07653	4	-	0	0.483828
Q9Y6A4_CFAP20	ENST00000602445.1	201-252	-	8.53	-0.39	1	PF05018	1	-	0	0.483817
Q99543_DNAJC2	ENST00000602445.1	176-227	-	8.52	-0.39	1	PF16717,PF00249,PF00226,PF13921	5	-	0	0.483806
Q9BWF3_RBM4	ENST00000602445.1	201-252	-	8.52	-0.39	1	PF00076,PF13893,PF00098	4	-	0	0.483806
Q14247_CTTN	ENST00000602445.1	176-227	-	8.51	-0.39	1	PF02218,PF14604,PF00018,PF07653	10	-	0	0.483795
Q5JTJ3_COA6	ENST00000602445.1	201-252	-	8.51	-0.39	1	PF02297	1	-	0	0.483795
Q86XZ4_SPATS2	ENST00000602445.1	176-227	-	8.51	-0.39	1	PF07139	1	-	0	0.483795
P78345_RPP38	ENST00000602445.1	201-252	-	8.5	-0.39	1	PF01248	1	-	0	0.483784
Q96IZ6_METTL2A	ENST00000602445.1	201-252	-	8.5	-0.39	1	PF13489,PF08242,PF13649,PF08241,PF13847,PF01209	6	-	0	0.483784
Q6P1Q9_METTL2B	ENST00000602445.1	201-252	-	8.49	-0.39	1	PF13489,PF08242,PF13649,PF08241,PF13847,PF01209	6	-	0	0.483773
Q99547_MPHOSPH6	ENST00000602445.1	201-252	-	8.49	-0.39	1	PF10175	1	-	0	0.483773
Q9Y2Q9_MRPS28	ENST00000602445.1	201-252	-	8.46	-0.39	1	PF10246	1	-	0	0.48374
Q07021_C1QBP	ENST00000602445.1	201-252	-	8.45	-0.39	1	PF02330	1	-	0	0.483729
Q9NPJ4_PNRC2	ENST00000602445.1	201-252	-	8.45	-0.39	1	PF15365	1	-	0	0.483729
P62829_RPL23	ENST00000602445.1	201-252	-	8.43	-0.39	1	PF00238	1	-	0	0.483707
Q12904_AIMP1	ENST00000602445.1	201-252	-	8.43	-0.39	1	PF01588	1	-	0	0.483707
Q969L4_LSM10	ENST00000602445.1	201-252	-	8.43	-0.39	1	PF01423	1	-	0	0.483707
P13693_TPT1	ENST00000602445.1	201-252	-	8.4	-0.39	1	PF00838	1	-	0	0.483674
Q9BRA0_NAA38	ENST00000602445.1	201-252	-	8.4	-0.39	1	PF01423	1	-	0	0.483674
O95400_CD2BP2	ENST00000602445.1	201-252	-	8.38	-0.39	1	PF02213	1	-	0	0.483652
Q9P2T1_GMPR2	ENST00000602445.1	201-252	-	8.38	-0.39	1	PF00478	1	-	0	0.483652
O95319_CELF2	ENST00000602445.1	451-502	-	8.37	-0.39	1	PF00076	3	-	0	0.483641
Q969E8_TSR2	ENST00000602445.1	201-252	-	8.37	-0.39	1	PF10273	1	-	0	0.483641
P08240_SRPRA	ENST00000602445.1	451-502	-	8.36	-0.39	1	PF04086,PF00448,PF02881,PF03308	4	-	0	0.48363
Q9ULR5_PAIP2B	ENST00000602445.1	201-252	-	8.36	-0.39	1	PF07145	1	-	0	0.48363
Q5GAN6_RNASE10	ENST00000602445.1	201-252	-	8.35	-0.39	1	PF00074	1	-	0	0.483619
Q9GZM3_POLR2J2	ENST00000602445.1	201-252	-	8.32	-0.39	1	PF13656,PF01193	2	-	0	0.483586
P60866_RPS20	ENST00000602445.1	201-252	-	8.31	-0.39	1	PF00338	1	-	0	0.483575
Q9NUP9_LIN7C	ENST00000602445.1	201-252	-	8.31	-0.39	1	PF02828,PF00595,PF17820	3	-	0	0.483575
Q01995_TAGLN	ENST00000602445.1	201-252	-	8.29	-0.39	1	PF00307,PF00402	2	-	0	0.483553
Q8N983_MRPL43	ENST00000602445.1	201-252	-	8.28	-0.39	1	PF05047	1	-	0	0.483542
O75607_NPM3	ENST00000602445.1	201-252	-	8.26	-0.4	1	PF03066	1	-	0	0.48352
P20774_OGN	ENST00000602445.1	201-252	-	8.26	-0.4	1	PF13855	1	-	0	0.48352
O14879_IFIT3	ENST00000602445.1	176-227	-	8.25	-0.4	1	PF13424	1	-	0	0.483509
P30405_PPIF	ENST00000602445.1	201-252	-	8.24	-0.4	1	PF00160	1	-	0	0.483498
Q9Y3A4_RRP7A	ENST00000602445.1	201-252	-	8.23	-0.4	1	PF12923,PF17799,PF00076	3	-	0	0.483487
Q9Y3D9_MRPS23	ENST00000602445.1	201-252	-	8.23	-0.4	1	PF10484	1	-	0	0.483487
Q9Y5M8_SRPRB	ENST00000602445.1	201-252	-	8.23	-0.4	1	PF09439,PF00025,PF01926,PF02421	4	-	0	0.483487
P36542_ATP5F1C	ENST00000602445.1	201-252	-	8.22	-0.4	1	PF00231	1	-	0	0.483476
Q9Y3B9_RRP15	ENST00000602445.1	201-252	-	8.22	-0.4	1	PF07890	1	-	0	0.483476
Q16658_FSCN1	ENST00000602445.1	176-227	-	8.19	-0.4	1	PF06268	4	-	0	0.483443
O60869_EDF1	ENST00000602445.1	201-252	-	8.15	-0.4	1	PF08523,PF01381	2	-	0	0.483399
Q9NQ50_MRPL40	ENST00000602445.1	201-252	-	8.15	-0.4	1	PF09812	1	-	0	0.483399
Q9NX74_DUS2	ENST00000602445.1	176-227	-	8.15	-0.4	1	PF01207,PF00035	2	-	0	0.483399
Q9UDW3_ZMAT5	ENST00000602445.1	201-252	-	8.15	-0.4	1	PF00642,PF18044,PF06220	3	-	0	0.483399
O75648_TRMU	ENST00000602445.1	629-680	-	8.14	-0.4	1	PF03054,PF02568,PF02540	3	-	0	0.483388
Q9Y2R9_MRPS7	ENST00000602445.1	201-252	-	8.14	-0.4	1	PF00177	1	-	0	0.483388
P46781_RPS9	ENST00000602445.1	201-252	-	8.13	-0.4	1	PF01479,PF00163	2	-	0	0.483377
Q8TCC3_MRPL30	ENST00000602445.1	201-252	-	8.13	-0.4	1	PF00327	1	-	0	0.483377
O60506_SYNCRIP	ENST00000602445.1	176-227	-	8.12	-0.4	1	PF00076,PF18360,PF13893	5	-	0	0.483366
Q04837_SSBP1	ENST00000602445.1	201-252	-	8.12	-0.4	1	PF00436	1	-	0	0.483366
Q16560_SNRNP35	ENST00000602445.1	201-252	-	8.12	-0.4	1	PF00076	1	-	0	0.483366
Q86SE8_NPM2	ENST00000602445.1	201-252	-	8.12	-0.4	1	PF03066	1	-	0	0.483366
Q3MHD2_LSM12	ENST00000602445.1	201-252	-	8.11	-0.4	1	PF09793	1	-	0	0.483355
Q8N8U3_RTL3	ENST00000602445.1	176-227	-	8.11	-0.4	1	PF16297,PF00098	2	-	0	0.483355
Q9NQZ2_UTP3	ENST00000602445.1	629-680	-	8.11	-0.4	1	PF09368,PF04000	2	-	0	0.483355
O75223_GGCT	ENST00000602445.1	201-252	-	8.1	-0.4	1	PF13772,PF06094	2	-	0	0.483344
P30050_RPL12	ENST00000602445.1	201-252	-	8.08	-0.4	1	PF03946,PF00298	2	-	0	0.483322
P62314_SNRPD1	ENST00000602445.1	201-252	-	8.08	-0.4	1	PF01423	1	-	0	0.483322
P62987_UBA52	ENST00000602445.1	201-252	-	8.08	-0.4	1	PF00240,PF01020,PF11976,PF14560	4	-	0	0.483322
Q6P5S7_RNASEK	ENST00000602445.1	201-252	-	8.08	-0.4	1	-	0	-	0	0.483322
O75616_ERAL1	ENST00000602445.1	451-502	-	8.07	-0.4	1	PF01926,PF04548,PF02421	3	-	0	0.483311
P33316_DUT	ENST00000602445.1	626-677	-	8.05	-0.4	1	PF00692	1	-	0	0.483289
Q2VPK5_CTU2	ENST00000602445.1	451-502	-	8.05	-0.4	1	PF10288	1	-	0	0.483289
Q96I51_RCC1L	ENST00000602445.1	629-680	-	8.03	-0.4	1	PF00415,PF13540	9	-	0	0.483267
Q9GZZ1_NAA50	ENST00000602445.1	201-252	-	8.02	-0.4	1	PF00583,PF13508,PF13673,PF13420	4	-	0	0.483256
Q9UBQ5_EIF3K	ENST00000602445.1	201-252	-	8.02	-0.4	1	PF10075	1	-	0	0.483256
P84098_RPL19	ENST00000602445.1	201-252	-	8.01	-0.4	1	PF01280	1	-	0	0.483245
Q9BRT6_LLPH	ENST00000602445.1	201-252	-	8.01	-0.4	1	PF10169	1	-	0	0.483245
P62081_RPS7	ENST00000602445.1	201-252	-	8	-0.4	1	PF01251	1	-	0	0.483234
Q9H2W6_MRPL46	ENST00000602445.1	201-252	-	8	-0.4	1	PF11788	1	-	0	0.483234
Q8IZQ5_SELENOH	ENST00000602445.1	201-252	-	7.98	-0.4	1	PF10262	1	-	0	0.483212
A6PVI3_NCBP2L	ENST00000602445.1	201-252	-	7.97	-0.4	1	PF00076	1	-	0	0.483201
P61218_POLR2F	ENST00000602445.1	201-252	-	7.97	-0.4	1	PF01192	1	-	0	0.483201
P17096_HMGA1	ENST00000602445.1	201-252	-	7.94	-0.4	1	-	0	-	0	0.483168
Q9Y624_F11R	ENST00000602445.1	201-252	-	7.94	-0.4	1	PF13927,PF00047,PF07679,PF13895,PF07686	9	-	0	0.483168
P06702_S100A9	ENST00000602445.1	201-252	-	7.93	-0.4	1	PF01023	1	-	0	0.483157
O95218_ZRANB2	ENST00000602445.1	201-252	-	7.91	-0.4	1	PF00641	2	-	0	0.483135
Q93062_RBPMS	ENST00000602445.1	201-252	-	7.91	-0.4	1	PF00076	1	-	0	0.483135
Q9H6F5_CCDC86	ENST00000602445.1	176-227	-	7.91	-0.4	1	PF03879	1	-	0	0.483135
Q9HB71_CACYBP	ENST00000602445.1	201-252	-	7.91	-0.4	1	PF09032,PF04969,PF05002	3	-	0	0.483135
P37802_TAGLN2	ENST00000602445.1	201-252	-	7.9	-0.41	1	PF00307,PF00402	2	-	0	0.483124
P81605_DCD	ENST00000602445.1	201-252	-	7.88	-0.41	1	PF15291	1	-	0	0.483102
Q14197_MRPL58	ENST00000602445.1	201-252	-	7.88	-0.41	1	PF00472	1	-	0	0.483102
Q9BYC8_MRPL32	ENST00000602445.1	201-252	-	7.87	-0.41	1	PF01783	1	-	0	0.483091
Q9Y5J1_UTP18	ENST00000602445.1	451-502	-	7.85	-0.41	1	-	0	-	0	0.483069
Q96E11_MRRF	ENST00000602445.1	201-252	-	7.84	-0.41	1	PF01765	1	-	0	0.483058
O15235_MRPS12	ENST00000602445.1	201-252	-	7.83	-0.41	1	PF00164	1	-	0	0.483047
O60739_EIF1B	ENST00000602445.1	201-252	-	7.82	-0.41	1	PF01253	1	-	0	0.483036
P41567_EIF1	ENST00000602445.1	201-252	-	7.82	-0.41	1	PF01253	1	-	0	0.483036
Q8IZ69_TRMT2A	ENST00000602445.1	451-502	-	7.81	-0.41	1	PF05958,PF13847,PF13649,PF01135,PF08241,PF03602,PF05175,PF01209,PF02390,PF06325	10	-	0	0.483026
Q9NPE3_NOP10	ENST00000602445.1	201-252	-	7.81	-0.41	1	PF04135	1	-	0	0.483026
Q9H9L3_ISG20L2	ENST00000602445.1	201-252	-	7.8	-0.41	1	PF00929	1	-	0	0.483015
Q8TDP1_RNASEH2C	ENST00000602445.1	201-252	-	7.79	-0.41	1	PF08615	1	-	0	0.483004
P15170_GSPT1	ENST00000602445.1	176-227	-	7.78	-0.41	1	PF00009,PF03143,PF03144	3	-	0	0.482993
Q96L12_CALR3	ENST00000602445.1	176-227	-	7.78	-0.41	1	PF00262	2	-	0	0.482993
Q9BSD7_NTPCR	ENST00000602445.1	201-252	-	7.78	-0.41	1	PF03266	1	-	0	0.482993
P62979_RPS27A	ENST00000602445.1	201-252	-	7.77	-0.41	1	PF00240,PF01599,PF11976,PF14560	4	-	0	0.482982
P82914_MRPS15	ENST00000602445.1	201-252	-	7.77	-0.41	1	PF00312	1	-	0	0.482982
V9GYY5_V9GYY5	ENST00000602445.1	201-252	-	7.77	-0.41	1	PF09805	1	-	0	0.482982
Q8WXD5_GEMIN6	ENST00000602445.1	201-252	-	7.76	-0.41	1	PF06372	1	-	0	0.482971
P21128_ENDOU	ENST00000602445.1	629-680	-	7.74	-0.41	1	PF09412,PF01033	3	-	0	0.482949
P53999_SUB1	ENST00000602445.1	201-252	-	7.74	-0.41	1	PF02229	1	-	0	0.482949
P63173_RPL38	ENST00000602445.1	201-252	-	7.74	-0.41	1	PF01781	1	-	0	0.482949
Q9NZ45_CISD1	ENST00000602445.1	201-252	-	7.74	-0.41	1	PF09360,PF10660	2	-	0	0.482949
Q96J01_THOC3	ENST00000602445.1	201-252	-	7.72	-0.41	1	PF12894,PF00400,PF08662	4	-	0	0.482927
O95147_DUSP14	ENST00000602445.1	201-252	-	7.71	-0.41	1	PF00782	1	-	0	0.482916
P78406_RAE1	ENST00000602445.1	451-502	-	7.71	-0.41	1	PF00400	1	-	0	0.482916
Q13151_HNRNPA0	ENST00000602445.1	201-252	-	7.7	-0.41	1	PF00076	2	-	0	0.482905
O00264_PGRMC1	ENST00000602445.1	201-252	-	7.69	-0.41	1	PF00173	1	-	0	0.482894
Q07020_RPL18	ENST00000602445.1	201-252	-	7.68	-0.41	1	PF17135	1	-	0	0.482883
Q9UBP6_METTL1	ENST00000602445.1	201-252	-	7.66	-0.41	1	PF02390	1	-	0	0.482861
O15541_RNF113A	ENST00000602445.1	201-252	-	7.63	-0.41	1	PF00642,PF13920,PF13923	3	-	0	0.482828
P25786_PSMA1	ENST00000602445.1	201-252	-	7.63	-0.41	1	PF00227,PF10584	2	-	0	0.482828
Q08257_CRYZ	ENST00000602445.1	451-502	-	7.63	-0.41	1	PF00107,PF13602,PF08240	3	-	0	0.482828
Q9Y383_LUC7L2	ENST00000602445.1	201-252	-	7.63	-0.41	1	PF03194	1	-	0	0.482828
Q7Z2W9_MRPL21	ENST00000602445.1	201-252	-	7.62	-0.41	1	PF00829	1	-	0	0.482817
Q5RKV6_EXOSC6	ENST00000602445.1	201-252	-	7.6	-0.41	1	PF01138	1	-	0	0.482795
Q7Z739_YTHDF3	ENST00000602445.1	629-680	-	7.6	-0.41	1	PF04146	2	-	0	0.482795
Q9BXY0_MAK16	ENST00000602445.1	201-252	-	7.58	-0.41	1	PF01778,PF04874	2	-	0	0.482773
P62854_RPS26	ENST00000602445.1	201-252	-	7.56	-0.41	1	PF01283	1	-	0	0.482751
Q15185_PTGES3	ENST00000602445.1	201-252	-	7.56	-0.41	1	PF04969	1	-	0	0.482751
Q86U06_RBM23	ENST00000602445.1	451-502	-	7.56	-0.41	1	PF00076,PF15519	3	-	0	0.482751
Q8TAA1_RNASE11	ENST00000602445.1	201-252	-	7.56	-0.41	1	PF00074	1	-	0	0.482751
Q9Y3U8_RPL36	ENST00000602445.1	201-252	-	7.53	-0.41	1	PF01158	1	-	0	0.482718
Q9H3J6_C12orf65	ENST00000602445.1	201-252	-	7.52	-0.42	1	PF00472	1	-	0	0.482707
P03950_ANG	ENST00000602445.1	201-252	-	7.5	-0.42	1	PF00074	1	-	0	0.482685
Q02252_ALDH6A1	ENST00000602445.1	201-252	-	7.5	-0.42	1	PF00171	1	-	0	0.482685
Q8WV60_PTCD2	ENST00000602445.1	201-252	-	7.5	-0.42	1	PF10037	1	-	0	0.482685
Q96B26_EXOSC8	ENST00000602445.1	201-252	-	7.48	-0.42	1	PF01138,PF03725	2	-	0	0.482663
P34096_RNASE4	ENST00000602445.1	201-252	-	7.47	-0.42	1	PF00074	1	-	0	0.482652
Q9GZS3_WDR61	ENST00000602445.1	201-252	-	7.47	-0.42	1	PF00400,PF12894,PF08662	5	-	0	0.482652
P05386_RPLP1	ENST00000602445.1	201-252	-	7.46	-0.42	1	PF00428	1	-	0	0.482641
P61081_UBE2M	ENST00000602445.1	201-252	-	7.46	-0.42	1	PF00179	1	-	0	0.482641
Q5JPI9_EEF1AKMT2	ENST00000602445.1	201-252	-	7.44	-0.42	1	PF13847,PF13649,PF08241,PF13489,PF06325,PF05175,PF02390	7	-	0	0.482619
Q86W42_THOC6	ENST00000602445.1	201-252	-	7.44	-0.42	1	PF00400	1	-	0	0.482619
Q9NZM5_NOP53	ENST00000602445.1	176-227	-	7.43	-0.42	1	PF07767	1	-	0	0.482608
Q13425_SNTB2	ENST00000602445.1	176-227	-	7.4	-0.42	1	PF18012,PF00595	2	-	0	0.482575
Q9Y534_CSDC2	ENST00000602445.1	201-252	-	7.4	-0.42	1	PF00313	1	-	0	0.482575
Q96G21_IMP4	ENST00000602445.1	201-252	-	7.39	-0.42	1	PF04427	1	-	0	0.482564
Q9ULC4_MCTS1	ENST00000602445.1	201-252	-	7.38	-0.42	1	PF17832,PF01472	2	-	0	0.482553
O75940_SMNDC1	ENST00000602445.1	201-252	-	7.37	-0.42	1	PF06003	1	-	0	0.482542
Q5VWX1_KHDRBS2	ENST00000602445.1	201-252	-	7.37	-0.42	1	-	0	-	0	0.482542
Q9NRX2_MRPL17	ENST00000602445.1	201-252	-	7.37	-0.42	1	PF01196	1	-	0	0.482542
O95707_POP4	ENST00000602445.1	201-252	-	7.36	-0.42	1	PF01868	1	-	0	0.482531
P04792_HSPB1	ENST00000602445.1	201-252	-	7.34	-0.42	1	PF00011	1	-	0	0.482509
P55263_ADK	ENST00000602445.1	201-252	-	7.33	-0.42	1	PF00294	1	-	0	0.482498
Q14498_RBM39	ENST00000602445.1	176-227	-	7.33	-0.42	1	PF00076,PF15519	3	-	0	0.482498
Q16637_SMN1	ENST00000602445.1	201-252	-	7.32	-0.42	1	PF06003	1	-	0	0.482487
P62888_RPL30	ENST00000602445.1	201-252	-	7.31	-0.42	1	PF01248	1	-	0	0.482476
Q9HCD5_NCOA5	ENST00000602445.1	451-502	-	7.31	-0.42	1	-	0	-	0	0.482476
Q9NZE8_MRPL35	ENST00000602445.1	201-252	-	7.27	-0.42	1	PF01632	1	-	0	0.482432
Q8N9W6_BOLL	ENST00000602445.1	201-252	-	7.26	-0.42	1	-	0	-	0	0.482421
Q9HC16_APOBEC3G	ENST00000602445.1	201-252	-	7.26	-0.42	1	PF18782,PF18772,PF18778,PF08210,PF18750,PF18771,PF05240,PF18775,PF18774,PF18769,PF18767	21	-	0	0.482421
Q96AZ6_ISG20	ENST00000602445.1	201-252	-	7.25	-0.42	1	PF00929	1	-	0	0.48241
O75569_PRKRA	ENST00000602445.1	201-252	-	7.24	-0.42	1	PF00035,PF16482	3	-	0	0.482399
P42771_CDKN2A	ENST00000602445.1	201-252	-	7.24	-0.42	1	-	0	-	0	0.482399
P62241_RPS8	ENST00000602445.1	201-252	-	7.24	-0.42	1	PF01201	1	-	0	0.482399
P82675_MRPS5	ENST00000602445.1	626-677	-	7.23	-0.42	1	PF03719,PF00333	2	-	0	0.482388
P23381_WARS1	ENST00000602445.1	451-502	-	7.22	-0.42	1	PF00579,PF00458	2	-	0	0.482377
Q16594_TAF9	ENST00000602445.1	201-252	-	7.22	-0.42	1	PF02291	1	-	0	0.482377
Q9H074_PAIP1	ENST00000602445.1	176-227	-	7.21	-0.42	1	PF02854,PF07145	2	-	0	0.482366
P0DJD3_RBMY1A1	ENST00000602445.1	176-227	-	7.19	-0.42	1	-	0	-	0	0.482344
P18124_RPL7	ENST00000602445.1	201-252	-	7.19	-0.42	1	PF08079,PF00327	2	-	0	0.482344
Q9BQ04_RBM4B	ENST00000602445.1	201-252	-	7.19	-0.42	1	PF00076,PF13893,PF00098	4	-	0	0.482344
Q9BYD2_MRPL9	ENST00000602445.1	201-252	-	7.19	-0.42	1	PF01281	1	-	0	0.482344
P0DMV8_HSPA1A	ENST00000602445.1	451-502	-	7.18	-0.42	1	PF00012,PF06723	2	-	0	0.482333
P0DMV9_HSPA1B	ENST00000602445.1	451-502	-	7.18	-0.42	1	PF00012,PF06723	2	-	0	0.482333
P18621_RPL17	ENST00000602445.1	201-252	-	7.17	-0.42	1	PF00237	1	-	0	0.482322
Q15415_RBMY1F	ENST00000602445.1	176-227	-	7.17	-0.42	1	PF08081,PF00076	2	-	0	0.482322
A6NDE4_RBMY1B	ENST00000602445.1	176-227	-	7.15	-0.42	1	PF08081,PF00076	2	-	0	0.4823
P27824_CANX	ENST00000602445.1	451-502	-	7.15	-0.42	1	PF00262	1	-	0	0.4823
P50914_RPL14	ENST00000602445.1	201-252	-	7.15	-0.42	1	PF01929	1	-	0	0.4823
P05387_RPLP2	ENST00000602445.1	201-252	-	7.14	-0.43	1	PF00428	1	-	0	0.482289
Q8N9N8_EIF1AD	ENST00000602445.1	201-252	-	7.14	-0.43	1	PF01176	1	-	0	0.482289
P46783_RPS10	ENST00000602445.1	201-252	-	7.13	-0.43	1	PF03501	1	-	0	0.482278
Q6DKI1_RPL7L1	ENST00000602445.1	201-252	-	7.13	-0.43	1	PF08079,PF00327	2	-	0	0.482278
Q8N5L8_RPP25L	ENST00000602445.1	201-252	-	7.12	-0.43	1	PF01918	1	-	0	0.482267
Q9NP77_SSU72	ENST00000602445.1	201-252	-	7.12	-0.43	1	PF04722	1	-	0	0.482267
P55081_MFAP1	ENST00000602445.1	451-502	-	7.11	-0.43	1	PF06991	1	-	0	0.482256
A6NEQ0_RBMY1E	ENST00000602445.1	176-227	-	7.1	-0.43	1	PF08081,PF00076	2	-	0	0.482245
Q8NDD1_C1orf131	ENST00000602445.1	201-252	-	7.09	-0.43	1	PF15375	1	-	0	0.482234
Q96NC0_ZMAT2	ENST00000602445.1	201-252	-	7.09	-0.43	1	PF12171,PF12874,PF06220	3	-	0	0.482234
P0C7P1_RBMY1D	ENST00000602445.1	176-227	-	7.08	-0.43	1	PF08081,PF00076	2	-	0	0.482223
Q9UMY1_NOL7	ENST00000602445.1	201-252	-	7.08	-0.43	1	PF08157	1	-	0	0.482223
P10620_MGST1	ENST00000602445.1	201-252	-	7.07	-0.43	1	PF01124	1	-	0	0.482212
Q96EY9_ADAT3	ENST00000602445.1	201-252	-	7.06	-0.43	1	PF00383,PF14437	2	-	0	0.482201
Q9H1E3_NUCKS1	ENST00000602445.1	201-252	-	7.06	-0.43	1	-	0	-	0	0.482201
Q02790_FKBP4	ENST00000602445.1	451-502	-	7.04	-0.43	1	PF00254,PF00515,PF07719,PF13181,PF13174	6	-	0	0.482179
Q7L1Q6_BZW1	ENST00000602445.1	629-680	-	7.04	-0.43	1	PF02020	1	-	0	0.482179
Q9Y4Z0_LSM4	ENST00000602445.1	201-252	-	7.04	-0.43	1	PF01423	1	-	0	0.482179
Q15696_ZRSR2	ENST00000602445.1	201-252	-	7.02	-0.43	1	PF00642,PF00076	3	-	0	0.482157
O95478_NSA2	ENST00000602445.1	201-252	-	7	-0.43	1	PF01201	1	-	0	0.482135
Q9UHA3_RSL24D1	ENST00000602445.1	201-252	-	6.99	-0.43	1	PF01246	1	-	0	0.482124
Q9BRS2_RIOK1	ENST00000602445.1	176-227	-	6.97	-0.43	1	PF01163	1	-	0	0.482102
Q9BTM9_URM1	ENST00000602445.1	201-252	-	6.97	-0.43	1	PF09138	1	-	0	0.482102
P62280_RPS11	ENST00000602445.1	201-252	-	6.96	-0.43	1	PF16205,PF00366	2	-	0	0.482091
O75792_RNASEH2A	ENST00000602445.1	201-252	-	6.95	-0.43	1	PF01351	1	-	0	0.48208
P07305_H1-0	ENST00000602445.1	201-252	-	6.95	-0.43	1	PF00538	1	-	0	0.48208
P62995_TRA2B	ENST00000602445.1	201-252	-	6.92	-0.43	1	PF00076	1	-	0	0.482047
P10412_H1-4	ENST00000602445.1	201-252	-	6.91	-0.43	1	PF00538	1	-	0	0.482036
Q86TS9_MRPL52	ENST00000602445.1	201-252	-	6.91	-0.43	1	PF18699	1	-	0	0.482036
Q8WY41_NANOS1	ENST00000602445.1	201-252	-	6.91	-0.43	1	PF05741	1	-	0	0.482036
Q96SZ6_CDK5RAP1	ENST00000602445.1	629-680	-	6.9	-0.43	1	PF00919,PF04055,PF01938	3	-	0	0.482025
P99999_CYCS	ENST00000602445.1	201-252	-	6.88	-0.43	1	PF00034	1	-	0	0.482003
Q9BQ67_GRWD1	ENST00000602445.1	201-252	-	6.88	-0.43	1	PF00400,PF12265	3	-	0	0.482003
Q9Y676_MRPS18B	ENST00000602445.1	201-252	-	6.88	-0.43	1	PF01084	1	-	0	0.482003
Q96FQ6_S100A16	ENST00000602445.1	201-252	-	6.87	-0.43	1	PF01023	1	-	0	0.481992
P82932_MRPS6	ENST00000602445.1	201-252	-	6.86	-0.43	1	PF01250	1	-	0	0.481981
Q9BV44_THUMPD3	ENST00000602445.1	176-227	-	6.84	-0.43	1	PF01170,PF02926	2	-	0	0.481959
P62993_GRB2	ENST00000602445.1	201-252	-	6.82	-0.43	1	PF00018,PF14604,PF07653,PF00017	7	-	0	0.481937
P78371_CCT2	ENST00000602445.1	176-227	-	6.82	-0.43	1	PF00118	1	-	0	0.481937
P49642_PRIM1	ENST00000602445.1	626-677	-	6.81	-0.43	1	PF01896	1	-	0	0.481926
Q9H2H8_PPIL3	ENST00000602445.1	201-252	-	6.8	-0.43	1	PF00160	1	-	0	0.481915
Q9HD40_SEPSECS	ENST00000602445.1	176-227	-	6.79	-0.43	1	PF05889	1	-	0	0.481904
Q16836_HADH	ENST00000602445.1	201-252	-	6.78	-0.43	1	PF02737,PF00725,PF03721	3	-	0	0.481893
Q6P5R6_RPL22L1	ENST00000602445.1	201-252	-	6.76	-0.44	1	PF01776	1	-	0	0.481871
P47914_RPL29	ENST00000602445.1	201-252	-	6.75	-0.44	1	PF01779	1	-	0	0.48186
Q92904_DAZL	ENST00000602445.1	201-252	-	6.75	-0.44	1	PF00076,PF18872	2	-	0	0.48186
Q9H633_RPP21	ENST00000602445.1	201-252	-	6.75	-0.44	1	PF04032	1	-	0	0.48186
O43390_HNRNPR	ENST00000602445.1	176-227	-	6.74	-0.44	1	PF00076,PF18360	4	-	0	0.481849
Q9Y2W6_TDRKH	ENST00000602445.1	201-252	-	6.73	-0.44	1	PF00013,PF00567	3	-	0	0.481838
P28799_GRN	ENST00000602445.1	201-252	-	6.72	-0.44	1	PF00396	7	-	0	0.481827
P30048_PRDX3	ENST00000602445.1	201-252	-	6.72	-0.44	1	PF00578,PF08534,PF10417	3	-	0	0.481827
Q14320_FAM50A	ENST00000602445.1	201-252	-	6.72	-0.44	1	PF04921	1	-	0	0.481827
P62841_RPS15	ENST00000602445.1	201-252	-	6.7	-0.44	1	PF00203	1	-	0	0.481805
P26583_HMGB2	ENST00000602445.1	201-252	-	6.69	-0.44	1	PF09011,PF00505	4	-	0	0.481794
P20618_PSMB1	ENST00000602445.1	201-252	-	6.65	-0.44	1	PF00227	1	-	0	0.48175
P83731_RPL24	ENST00000602445.1	201-252	-	6.65	-0.44	1	PF01246	1	-	0	0.48175
Q96HR8_NAF1	ENST00000602445.1	451-502	-	6.65	-0.44	1	PF04410	1	-	0	0.48175
Q9UJU6_DBNL	ENST00000602445.1	201-252	-	6.65	-0.44	1	PF00241,PF14604,PF00018,PF07653	4	-	0	0.48175
Q9P287_BCCIP	ENST00000602445.1	201-252	-	6.62	-0.44	1	PF13862	1	-	0	0.481717
P53597_SUCLG1	ENST00000602445.1	201-252	-	6.6	-0.44	1	PF02629,PF00549,PF13607	3	-	0	0.481695
Q9Y3T6_R3HCC1	ENST00000602445.1	176-227	-	6.6	-0.44	1	PF01424	1	-	0	0.481695
P42765_ACAA2	ENST00000602445.1	176-227	-	6.59	-0.44	1	PF00108,PF02803	2	-	0	0.481684
Q14232_EIF2B1	ENST00000602445.1	201-252	-	6.58	-0.44	1	PF01008	1	-	0	0.481673
Q9Y285_FARSA	ENST00000602445.1	176-227	-	6.58	-0.44	1	PF01409,PF18552,PF18553,PF18554	4	-	0	0.481673
Q8WUH6_TMEM263	ENST00000602445.1	201-252	-	6.56	-0.44	1	PF15475	1	-	0	0.481651
Q9Y324_FCF1	ENST00000602445.1	201-252	-	6.56	-0.44	1	PF04900,PF18477	2	-	0	0.481651
Q8TBZ6_TRMT10A	ENST00000602445.1	201-252	-	6.55	-0.44	1	PF01746	1	-	0	0.48164
O14602_EIF1AY	ENST00000602445.1	201-252	-	6.54	-0.44	1	PF01176	1	-	0	0.481629
Q9BRJ2_MRPL45	ENST00000602445.1	201-252	-	6.54	-0.44	1	PF04280	1	-	0	0.481629
A6NMX2_EIF4E1B	ENST00000602445.1	201-252	-	6.53	-0.44	1	PF01652	1	-	0	0.481618
Q9Y580_RBM7	ENST00000602445.1	201-252	-	6.52	-0.44	1	PF00076,PF13893	2	-	0	0.481607
P15559_NQO1	ENST00000602445.1	201-252	-	6.51	-0.44	1	PF02525,PF03358	2	-	0	0.481596
P47813_EIF1AX	ENST00000602445.1	201-252	-	6.51	-0.44	1	PF01176	1	-	0	0.481596
P55209_NAP1L1	ENST00000602445.1	176-227	-	6.51	-0.44	1	PF00956	1	-	0	0.481596
P62316_SNRPD2	ENST00000602445.1	201-252	-	6.51	-0.44	1	PF01423	1	-	0	0.481596
A6NNA2_SRRM3	ENST00000602445.1	201-252	-	6.5	-0.44	1	PF15230,PF08312	2	-	0	0.481585
Q16181_SEPTIN7	ENST00000602445.1	629-680	-	6.48	-0.44	1	PF00735,PF01926	2	-	0	0.481563
P12956_XRCC6	ENST00000602445.1	201-252	-	6.46	-0.44	1	PF03731,PF02735,PF03730,PF02037	4	-	0	0.481541
P20042_EIF2S2	ENST00000602445.1	201-252	-	6.46	-0.44	1	PF01873	1	-	0	0.481541
A2A288_ZC3H12D	ENST00000602445.1	451-502	-	6.45	-0.44	1	PF11977,PF18039	2	-	0	0.48153
O75683_SURF6	ENST00000602445.1	201-252	-	6.45	-0.44	1	PF04935	1	-	0	0.48153
Q5BKY9_FAM133B	ENST00000602445.1	201-252	-	6.44	-0.44	1	-	0	-	0	0.481519
Q9BYD1_MRPL13	ENST00000602445.1	201-252	-	6.43	-0.44	1	PF00572	1	-	0	0.481508
O77932_DXO	ENST00000602445.1	201-252	-	6.42	-0.44	1	PF08652	1	-	0	0.481497
P07195_LDHB	ENST00000602445.1	201-252	-	6.42	-0.44	1	PF00056,PF02866	2	-	0	0.481497
O15198_SMAD9	ENST00000602445.1	176-227	-	6.41	-0.44	1	PF03166,PF03165	2	-	0	0.481486
Q16762_TST	ENST00000602445.1	201-252	-	6.41	-0.44	1	PF00581	2	-	0	0.481486
Q6P1R4_DUS1L	ENST00000602445.1	176-227	-	6.41	-0.44	1	PF01207	1	-	0	0.481486
Q8N6N3_C1orf52	ENST00000602445.1	201-252	-	6.41	-0.44	1	PF15559	1	-	0	0.481486
Q96Q11_TRNT1	ENST00000602445.1	451-502	-	6.41	-0.44	1	PF01743,PF12627	2	-	0	0.481486
Q9H0U6_MRPL18	ENST00000602445.1	201-252	-	6.41	-0.44	1	PF00861	1	-	0	0.481486
Q9Y3A5_SBDS	ENST00000602445.1	201-252	-	6.41	-0.44	1	PF09377,PF01172	2	-	0	0.481486
P14618_PKM	ENST00000602445.1	176-227	-	6.4	-0.44	1	PF00224,PF02887	2	-	0	0.481475
Q9BXU3_TEX13A	ENST00000602445.1	201-252	-	6.4	-0.44	1	PF15186	1	-	0	0.481475
Q92979_EMG1	ENST00000602445.1	201-252	-	6.37	-0.45	1	PF03587	1	-	0	0.481442
Q9H9Y2_RPF1	ENST00000602445.1	201-252	-	6.37	-0.45	1	PF04427	1	-	0	0.481442
Q10589_BST2	ENST00000602445.1	201-252	-	6.36	-0.45	1	PF16716	1	-	0	0.481431
P09234_SNRPC	ENST00000602445.1	201-252	-	6.34	-0.45	1	PF06220	1	-	0	0.481409
P30086_PEBP1	ENST00000602445.1	201-252	-	6.34	-0.45	1	PF01161	1	-	0	0.481409
P62487_POLR2G	ENST00000602445.1	201-252	-	6.34	-0.45	1	PF00575,PF03876	2	-	0	0.481409
Q9BSH4_TACO1	ENST00000602445.1	201-252	-	6.34	-0.45	1	PF01709	1	-	0	0.481409
P62750_RPL23A	ENST00000602445.1	201-252	-	6.33	-0.45	1	PF03939,PF00276	2	-	0	0.481398
P23284_PPIB	ENST00000602445.1	201-252	-	6.31	-0.45	1	PF00160	1	-	0	0.481376
Q6ZT89_SLC25A48	ENST00000602445.1	201-252	-	6.31	-0.45	1	PF00153	3	-	0	0.481376
Q99848_EBNA1BP2	ENST00000602445.1	201-252	-	6.31	-0.45	1	PF05890	1	-	0	0.481376
Q9NX24_NHP2	ENST00000602445.1	201-252	-	6.31	-0.45	1	PF01248	1	-	0	0.481376
P0CB38_PABPC4L	ENST00000602445.1	176-227	-	6.3	-0.45	1	PF00076	4	-	0	0.481365
O43709_BUD23	ENST00000602445.1	201-252	-	6.29	-0.45	1	PF12589,PF13649,PF08241	3	-	0	0.481354
Q15691_MAPRE1	ENST00000602445.1	201-252	-	6.29	-0.45	1	PF03271,PF00307	2	-	0	0.481354
Q8N0Z8_PUSL1	ENST00000602445.1	201-252	-	6.29	-0.45	1	PF01416	2	-	0	0.481354
Q96EU6_RRP36	ENST00000602445.1	201-252	-	6.29	-0.45	1	PF06102	1	-	0	0.481354
O75380_NDUFS6	ENST00000602445.1	201-252	-	6.28	-0.45	1	PF10276	1	-	0	0.481343
P62424_RPL7A	ENST00000602445.1	201-252	-	6.26	-0.45	1	PF01248	1	-	0	0.481321
Q9NX20_MRPL16	ENST00000602445.1	201-252	-	6.26	-0.45	1	PF00252	1	-	0	0.481321
P08865_RPSA	ENST00000602445.1	201-252	-	6.25	-0.45	1	PF16122,PF00318	3	-	0	0.48131
Q9Y2Z4_YARS2	ENST00000602445.1	176-227	-	6.25	-0.45	1	PF00579	1	-	0	0.48131
Q13347_EIF3I	ENST00000602445.1	451-502	-	6.18	-0.45	1	PF00400	2	-	0	0.481234
Q99598_TSNAX	ENST00000602445.1	201-252	-	6.17	-0.45	1	PF01997	1	-	0	0.481223
Q9Y3A2_UTP11	ENST00000602445.1	201-252	-	6.17	-0.45	1	PF03998	1	-	0	0.481223
O43768_ENSA	ENST00000602445.1	201-252	-	6.13	-0.45	1	PF04667	1	-	0	0.481179
Q96C57_CUSTOS	ENST00000602445.1	201-252	-	6.13	-0.45	1	-	0	-	0	0.481179
Q6ZUT6_CCDC9B	ENST00000602445.1	176-227	-	6.11	-0.45	1	PF15266	1	-	0	0.481157
P52298_NCBP2	ENST00000602445.1	201-252	-	6.09	-0.45	1	PF00076	1	-	0	0.481135
Q15646_OASL	ENST00000602445.1	176-227	-	6.09	-0.45	1	PF10421,PF00240,PF11976	3	-	0	0.481135
O14562_UBFD1	ENST00000602445.1	201-252	-	6.08	-0.45	1	PF00240,PF14560	2	-	0	0.481124
Q4VXA5_KHDC1	ENST00000602445.1	201-252	-	6.08	-0.45	1	PF16005	1	-	0	0.481124
Q9Y3B4_SF3B6	ENST00000602445.1	201-252	-	6.08	-0.45	1	PF00076	1	-	0	0.481124
P09001_MRPL3	ENST00000602445.1	201-252	-	6.05	-0.45	1	PF00297	2	-	0	0.481091
P63272_SUPT4H1	ENST00000602445.1	201-252	-	6.05	-0.45	1	PF06093	1	-	0	0.481091
Q9NQM4_DNAAF6	ENST00000602445.1	201-252	-	6.05	-0.45	1	PF18201	1	-	0	0.481091
P62318_SNRPD3	ENST00000602445.1	201-252	-	6.04	-0.45	1	PF01423	1	-	0	0.48108
Q9NQT5_EXOSC3	ENST00000602445.1	201-252	-	6.04	-0.45	1	PF15985	1	-	0	0.48108
P06576_ATP5F1B	ENST00000602445.1	176-227	-	6.03	-0.45	1	PF00006,PF02874	2	-	0	0.481069
Q9NQE9_HINT3	ENST00000602445.1	201-252	-	6.03	-0.45	1	PF11969,PF01230	2	-	0	0.481069
Q13868_EXOSC2	ENST00000602445.1	201-252	-	6.02	-0.45	1	PF14382,PF15985	2	-	0	0.481058
P13861_PRKAR2A	ENST00000602445.1	176-227	-	6.01	-0.45	1	PF00027,PF02197	3	-	0	0.481047
P67809_YBX1	ENST00000602445.1	201-252	-	6.01	-0.45	1	PF00313	1	-	0	0.481047
P55795_HNRNPH2	ENST00000602445.1	201-252	-	5.99	-0.46	1	PF00076,PF08080	4	-	0	0.481025
Q15797_SMAD1	ENST00000602445.1	176-227	-	5.99	-0.46	1	PF03166,PF03165	2	-	0	0.481025
Q5T653_MRPL2	ENST00000602445.1	201-252	-	5.99	-0.46	1	PF03947,PF00181	2	-	0	0.481025
Q96BP2_CHCHD1	ENST00000602445.1	201-252	-	5.99	-0.46	1	PF06747	1	-	0	0.481025
P60323_NANOS3	ENST00000602445.1	201-252	-	5.98	-0.46	1	PF05741	1	-	0	0.481014
P62857_RPS28	ENST00000602445.1	201-252	-	5.98	-0.46	1	PF01200	1	-	0	0.481014
Q86TM3_DDX53	ENST00000602445.1	176-227	-	5.97	-0.46	1	PF00270,PF00271,PF00013	3	-	0	0.481003
Q9NXE8_CWC25	ENST00000602445.1	176-227	-	5.97	-0.46	1	PF12542,PF10197	2	-	0	0.481003
Q96QE5_TEFM	ENST00000602445.1	201-252	-	5.95	-0.46	1	PF12836	1	-	0	0.480981
P55039_DRG2	ENST00000602445.1	176-227	-	5.92	-0.46	1	PF16897,PF02824,PF01926,PF02421	4	-	0	0.480948
Q96KP4_CNDP2	ENST00000602445.1	176-227	-	5.91	-0.46	1	PF01546,PF07687	2	-	0	0.480937
P16402_H1-3	ENST00000602445.1	201-252	-	5.89	-0.46	1	PF00538	1	-	0	0.480915
Q9H668_STN1	ENST00000602445.1	176-227	-	5.88	-0.46	1	PF09170,PF01336,PF10451	3	-	0	0.480904
Q5JSQ8_KHDC1L	ENST00000602445.1	201-252	-	5.87	-0.46	1	PF16005	1	-	0	0.480893
Q9H814_PHAX	ENST00000602445.1	201-252	-	5.87	-0.46	1	-	0	-	0	0.480893
Q6ZRY4_RBPMS2	ENST00000602445.1	201-252	-	5.85	-0.46	1	PF00076	1	-	0	0.480871
O15400_STX7	ENST00000602445.1	201-252	-	5.84	-0.46	1	PF14523,PF05739,PF00804	3	-	0	0.48086
Q8WW36_ZCCHC13	ENST00000602445.1	201-252	-	5.84	-0.46	1	PF00098,PF14392	5	-	0	0.48086
Q6NZI2_CAVIN1	ENST00000602445.1	201-252	-	5.82	-0.46	1	PF15237	1	-	0	0.480838
Q9NXW2_DNAJB12	ENST00000602445.1	201-252	-	5.82	-0.46	1	PF00226,PF09320	2	-	0	0.480838
P04054_PLA2G1B	ENST00000602445.1	201-252	-	5.81	-0.46	1	PF00068	1	-	0	0.480827
P05204_HMGN2	ENST00000602445.1	201-252	-	5.8	-0.46	1	PF01101	1	-	0	0.480816
Q99733_NAP1L4	ENST00000602445.1	176-227	-	5.79	-0.46	1	PF00956	1	-	0	0.480805
P09543_CNP	ENST00000602445.1	176-227	-	5.78	-0.46	1	PF05881,PF13671	2	-	0	0.480794
Q9Y4Y9_LSM5	ENST00000602445.1	201-252	-	5.77	-0.46	1	PF01423	1	-	0	0.480783
O75347_TBCA	ENST00000602445.1	201-252	-	5.76	-0.46	1	PF02970	1	-	0	0.480772
Q96DI7_SNRNP40	ENST00000602445.1	201-252	-	5.76	-0.46	1	PF00400	6	-	0	0.480772
Q96GC5_MRPL48	ENST00000602445.1	201-252	-	5.76	-0.46	1	PF00338	1	-	0	0.480772
O60936_NOL3	ENST00000602445.1	201-252	-	5.74	-0.46	1	PF00619	1	-	0	0.48075
P06730_EIF4E	ENST00000602445.1	201-252	-	5.74	-0.46	1	PF01652	1	-	0	0.48075
P36954_POLR2I	ENST00000602445.1	201-252	-	5.74	-0.46	1	PF02150,PF01096	2	-	0	0.48075
O00541_PES1	ENST00000602445.1	451-502	-	5.73	-0.46	1	PF06732,PF16589	2	-	0	0.480739
Q9H3H3_C11orf68	ENST00000602445.1	201-252	-	5.73	-0.46	1	PF08939	1	-	0	0.480739
P08579_SNRPB2	ENST00000602445.1	201-252	-	5.72	-0.46	1	-	0	-	0	0.480728
P62937_PPIA	ENST00000602445.1	201-252	-	5.71	-0.46	1	PF00160	1	-	0	0.480717
Q96JY0_MAEL	ENST00000602445.1	201-252	-	5.71	-0.46	1	PF13017,PF09011	2	-	0	0.480717
P56537_EIF6	ENST00000602445.1	201-252	-	5.7	-0.46	1	PF01912	1	-	0	0.480706
Q14011_CIRBP	ENST00000602445.1	201-252	-	5.7	-0.46	1	PF00076	1	-	0	0.480706
P09211_GSTP1	ENST00000602445.1	201-252	-	5.68	-0.46	1	PF14497,PF00043,PF02798	3	-	0	0.480684
P61247_RPS3A	ENST00000602445.1	201-252	-	5.68	-0.46	1	PF01015	1	-	0	0.480684
Q9H9Z2_LIN28A	ENST00000602445.1	201-252	-	5.68	-0.46	1	-	0	-	0	0.480684
P62310_LSM3	ENST00000602445.1	201-252	-	5.67	-0.46	1	PF01423	1	-	0	0.480673
O95926_SYF2	ENST00000602445.1	201-252	-	5.65	-0.46	1	PF08231	1	-	0	0.480651
Q9NWX6_THG1L	ENST00000602445.1	201-252	-	5.65	-0.46	1	PF04446,PF14413	2	-	0	0.480651
O43809_NUDT21	ENST00000602445.1	201-252	-	5.63	-0.46	1	PF13869	1	-	0	0.480629
Q99714_HSD17B10	ENST00000602445.1	201-252	-	5.63	-0.46	1	PF00106,PF13561,PF08659	3	-	0	0.480629
Q9HA77_CARS2	ENST00000602445.1	451-502	-	5.63	-0.46	1	PF01406,PF09334	3	-	0	0.480629
P19388_POLR2E	ENST00000602445.1	201-252	-	5.6	-0.47	1	PF01191,PF03871	2	-	0	0.480596
Q15056_EIF4H	ENST00000602445.1	201-252	-	5.6	-0.47	1	PF00076	1	-	0	0.480596
P62277_RPS13	ENST00000602445.1	201-252	-	5.59	-0.47	1	PF08069,PF00312	2	-	0	0.480585
P62753_RPS6	ENST00000602445.1	626-677	-	5.59	-0.47	1	PF01092	1	-	0	0.480585
P53803_POLR2K	ENST00000602445.1	201-252	-	5.58	-0.47	1	PF03604	1	-	0	0.480574
P15880_RPS2	ENST00000602445.1	201-252	-	5.57	-0.47	1	PF00333,PF03719	2	-	0	0.480563
P62942_FKBP1A	ENST00000602445.1	201-252	-	5.57	-0.47	1	PF00254	1	-	0	0.480563
Q14847_LASP1	ENST00000602445.1	201-252	-	5.57	-0.47	1	PF00880,PF14604,PF00018,PF00412,PF07653	6	-	0	0.480563
Q15024_EXOSC7	ENST00000602445.1	201-252	-	5.56	-0.47	1	PF01138,PF03725	2	-	0	0.480552
Q9NQ55_PPAN	ENST00000602445.1	176-227	-	5.55	-0.47	1	PF04427	1	-	0	0.480541
Q5RL73_RBM48	ENST00000602445.1	201-252	-	5.54	-0.47	1	-	0	-	0	0.48053
Q9P258_RCC2	ENST00000602445.1	201-252	-	5.54	-0.47	1	PF00415,PF13540	7	-	0	0.48053
P46777_RPL5	ENST00000602445.1	201-252	-	5.53	-0.47	1	PF17144,PF14204	2	-	0	0.480519
O60828_PQBP1	ENST00000602445.1	201-252	-	5.52	-0.47	1	-	0	-	0	0.480508
O60870_KIN	ENST00000602445.1	201-252	-	5.51	-0.47	1	PF10357,PF18131	2	-	0	0.480497
P62304_SNRPE	ENST00000602445.1	201-252	-	5.5	-0.47	1	PF01423	1	-	0	0.480486
Q05519_SRSF11	ENST00000602445.1	629-680	-	5.5	-0.47	1	PF00076	1	-	0	0.480486
Q96BK5_PINX1	ENST00000602445.1	451-502	-	5.5	-0.47	1	PF01585,PF12656	2	-	0	0.480486
Q9Y333_LSM2	ENST00000602445.1	201-252	-	5.49	-0.47	1	PF01423	1	-	0	0.480475
Q9NUK0_MBNL3	ENST00000602445.1	201-252	-	5.48	-0.47	1	PF00642	1	-	0	0.480464
P23193_TCEA1	ENST00000602445.1	201-252	-	5.47	-0.47	1	PF07500,PF01096,PF08711	3	-	0	0.480453
A4D1E9_GTPBP10	ENST00000602445.1	201-252	-	5.46	-0.47	1	PF01926,PF01018,PF02421	3	-	0	0.480442
Q9UKD2_MRTO4	ENST00000602445.1	201-252	-	5.46	-0.47	1	PF17777,PF00466	2	-	0	0.480442
O75367_MACROH2A1	ENST00000602445.1	201-252	-	5.45	-0.47	1	PF01661,PF16211,PF00125	3	-	0	0.480431
P31689_DNAJA1	ENST00000602445.1	201-252	-	5.45	-0.47	1	PF01556,PF00226,PF00684	3	-	0	0.480431
P62312_LSM6	ENST00000602445.1	201-252	-	5.43	-0.47	1	PF01423	1	-	0	0.480409
Q9P127_LUZP4	ENST00000602445.1	201-252	-	5.43	-0.47	1	-	0	-	0	0.480409
P62273_RPS29	ENST00000602445.1	201-252	-	5.42	-0.47	1	PF00253	1	-	0	0.480398
Q9NXG2_THUMPD1	ENST00000602445.1	201-252	-	5.4	-0.47	1	PF02926	1	-	0	0.480376
Q15102_PAFAH1B3	ENST00000602445.1	201-252	-	5.37	-0.47	1	PF13472	1	-	0	0.480343
P60321_NANOS2	ENST00000602445.1	201-252	-	5.35	-0.47	1	PF05741	1	-	0	0.480321
Q12926_ELAVL2	ENST00000602445.1	201-252	-	5.35	-0.47	1	PF00076,PF13893	4	-	0	0.480321
Q9NQT4_EXOSC5	ENST00000602445.1	201-252	-	5.35	-0.47	1	PF01138,PF03725	2	-	0	0.480321
P84090_ERH	ENST00000602445.1	201-252	-	5.34	-0.47	1	PF01133	1	-	0	0.48031
Q2M296_MTHFSD	ENST00000602445.1	201-252	-	5.34	-0.47	1	PF01812,PF00076	2	-	0	0.48031
Q96GJ1_TRMT2B	ENST00000602445.1	176-227	-	5.33	-0.47	1	PF05958,PF13847,PF13649,PF05175	4	-	0	0.480299
O14893_GEMIN2	ENST00000602445.1	201-252	-	5.31	-0.47	1	PF04938	1	-	0	0.480277
O15372_EIF3H	ENST00000602445.1	201-252	-	5.31	-0.47	1	PF01398	1	-	0	0.480277
O75525_KHDRBS3	ENST00000602445.1	201-252	-	5.3	-0.47	1	PF16274,PF16568,PF00013	3	-	0	0.480266
P46109_CRKL	ENST00000602445.1	201-252	-	5.3	-0.47	1	PF07653,PF00017,PF00018,PF14604	5	-	0	0.480266
P82930_MRPS34	ENST00000602445.1	201-252	-	5.3	-0.47	1	PF16053	1	-	0	0.480266
P09661_SNRPA1	ENST00000602445.1	201-252	-	5.29	-0.47	1	PF14580	1	-	0	0.480255
Q96KC8_DNAJC1	ENST00000602445.1	176-227	-	5.27	-0.47	1	PF00226,PF00249	2	-	0	0.480233
Q9NP64_ZCCHC17	ENST00000602445.1	201-252	-	5.27	-0.47	1	PF00575	1	-	0	0.480233
Q15007_WTAP	ENST00000602445.1	201-252	-	5.26	-0.47	1	-	0	-	0	0.480222
P00338_LDHA	ENST00000602445.1	201-252	-	5.25	-0.47	1	PF00056,PF02866	2	-	0	0.480211
P09012_SNRPA	ENST00000602445.1	201-252	-	5.24	-0.48	1	PF00076	2	-	0	0.4802
P49458_SRP9	ENST00000602445.1	201-252	-	5.24	-0.48	1	PF05486	1	-	0	0.4802
O60508_CDC40	ENST00000602445.1	629-680	-	5.23	-0.48	1	PF00400	2	-	0	0.480189
Q9H777_ELAC1	ENST00000602445.1	201-252	-	5.23	-0.48	1	PF12706,PF00753,PF13691	3	-	0	0.480189
P29084_GTF2E2	ENST00000602445.1	201-252	-	5.22	-0.48	1	PF02186,PF18121	2	-	0	0.480178
Q00059_TFAM	ENST00000602445.1	201-252	-	5.22	-0.48	1	PF00505,PF09011	4	-	0	0.480178
Q9H0Z9_RBM38	ENST00000602445.1	201-252	-	5.22	-0.48	1	PF00076	1	-	0	0.480178
Q15366_PCBP2	ENST00000602445.1	176-227	-	5.21	-0.48	1	PF00013	3	-	0	0.480167
P22626_HNRNPA2B1	ENST00000602445.1	201-252	-	5.2	-0.48	1	PF00076	2	-	0	0.480156
P36915_GNL1	ENST00000602445.1	201-252	-	5.2	-0.48	1	PF01926	1	-	0	0.480156
Q9NPI6_DCP1A	ENST00000602445.1	201-252	-	5.19	-0.48	1	PF06058,PF16741	2	-	0	0.480145
P26378_ELAVL4	ENST00000602445.1	201-252	-	5.18	-0.48	1	-	0	-	0	0.480134
Q13247_SRSF6	ENST00000602445.1	201-252	-	5.18	-0.48	1	PF00076	2	-	0	0.480134
Q96EF6_FBXO17	ENST00000602445.1	201-252	-	5.18	-0.48	1	PF04300,PF12937,PF00646	3	-	0	0.480134
Q9NVN8_GNL3L	ENST00000602445.1	201-252	-	5.17	-0.48	1	PF01926,PF02421	2	-	0	0.480123
O14717_TRDMT1	ENST00000602445.1	201-252	-	5.16	-0.48	1	PF00145	1	-	0	0.480112
Q8NAV1_PRPF38A	ENST00000602445.1	201-252	-	5.16	-0.48	1	PF03371,PF12871	2	-	0	0.480112
O14828_SCAMP3	ENST00000602445.1	201-252	-	5.15	-0.48	1	PF04144	1	-	0	0.480101
P07355_ANXA2	ENST00000602445.1	201-252	-	5.15	-0.48	1	PF00191	4	-	0	0.480101
Q01085_TIAL1	ENST00000602445.1	201-252	-	5.13	-0.48	1	PF00076	3	-	0	0.480079
Q5T440_IBA57	ENST00000602445.1	201-252	-	5.13	-0.48	1	-	0	-	0	0.480079
P02511_CRYAB	ENST00000602445.1	201-252	-	5.1	-0.48	1	PF00525,PF00011	2	-	0	0.480046
Q9BWJ5_SF3B5	ENST00000602445.1	201-252	-	5.1	-0.48	1	PF07189	1	-	0	0.480046
Q96PU8_QKI	ENST00000602445.1	201-252	-	5.09	-0.48	1	PF16544,PF16551,PF00013	3	-	0	0.480035
P54105_CLNS1A	ENST00000602445.1	201-252	-	5.08	-0.48	1	PF03517	1	-	0	0.480024
Q9P031_CCDC59	ENST00000602445.1	201-252	-	5.08	-0.48	1	PF08524	1	-	0	0.480024
Q7Z7A3_CTU1	ENST00000602445.1	201-252	-	5.07	-0.48	1	PF01171,PF16503	2	-	0	0.480013
A6NFN3_RBFOX3	ENST00000602445.1	201-252	-	5.06	-0.48	1	-	0	-	0	0.480002
P27695_APEX1	ENST00000602445.1	451-502	-	5.06	-0.48	1	PF03372	1	-	0	0.480002
P82909_MRPS36	ENST00000602445.1	201-252	-	5.06	-0.48	1	-	0	-	0	0.480002
Q8IVS2_MCAT	ENST00000602445.1	201-252	-	5.06	-0.48	1	PF00698	1	-	0	0.480002
P60153_RNASE9	ENST00000602445.1	201-252	-	5.05	-0.48	1	PF00074	1	-	0	0.479991
Q9ULR0_ISY1	ENST00000602445.1	201-252	-	5.05	-0.48	1	PF06246	1	-	0	0.479991
Q9NUL5_SHFL	ENST00000602445.1	201-252	-	5.04	-0.48	1	PF15135	1	-	0	0.47998
P16401_H1-5	ENST00000602445.1	201-252	-	5.03	-0.48	1	PF00538	1	-	0	0.479969
Q6IPR3_TYW3	ENST00000602445.1	201-252	-	5.03	-0.48	1	PF02676	1	-	0	0.479969
Q9Y314_NOSIP	ENST00000602445.1	201-252	-	5.03	-0.48	1	PF15906	1	-	0	0.479969
Q8IV42_PSTK	ENST00000602445.1	201-252	-	5	-0.48	1	PF08433,PF13671	2	-	0	0.479936
Q9NUL7_DDX28	ENST00000602445.1	176-227	-	5	-0.48	1	PF00270,PF00271	2	-	0	0.479936
P35544_FAU	ENST00000602445.1	201-252	-	4.99	-0.48	1	PF00240	1	-	0	0.479925
Q9BTL3_RAMAC	ENST00000602445.1	201-252	-	4.99	-0.48	1	PF15320	1	-	0	0.479925
P62495_ETF1	ENST00000602445.1	176-227	-	4.98	-0.48	1	PF03464,PF03465,PF03463,PF18859,PF18854	5	-	0	0.479914
P05141_SLC25A5	ENST00000602445.1	201-252	-	4.97	-0.48	1	PF00153	3	-	0	0.479903
P62826_RAN	ENST00000602445.1	201-252	-	4.97	-0.48	1	PF00071,PF08477,PF00025	3	-	0	0.479903
Q9P013_CWC15	ENST00000602445.1	201-252	-	4.97	-0.48	1	PF04889	1	-	0	0.479903
P26447_S100A4	ENST00000602445.1	201-252	-	4.95	-0.48	1	PF01023	1	-	0	0.479881
P49406_MRPL19	ENST00000602445.1	201-252	-	4.94	-0.48	1	PF01245	1	-	0	0.47987
Q14576_ELAVL3	ENST00000602445.1	201-252	-	4.94	-0.48	1	PF00076,PF13893	4	-	0	0.47987
Q9P0J6_MRPL36	ENST00000602445.1	201-252	-	4.94	-0.48	1	PF00444	1	-	0	0.47987
P36873_PPP1CC	ENST00000602445.1	201-252	-	4.93	-0.48	1	PF00149,PF16891	2	-	0	0.479859
Q8N8Q3_ENDOV	ENST00000602445.1	201-252	-	4.93	-0.48	1	PF04493	1	-	0	0.479859
Q8TA86_RP9	ENST00000602445.1	201-252	-	4.92	-0.48	1	-	0	-	0	0.479848
Q96FX7_TRMT61A	ENST00000602445.1	201-252	-	4.92	-0.48	1	PF08704	1	-	0	0.479848
Q9NQ29_LUC7L	ENST00000602445.1	201-252	-	4.92	-0.48	1	PF03194	1	-	0	0.479848
Q8IVH4_MMAA	ENST00000602445.1	201-252	-	4.91	-0.48	1	PF03308	1	-	0	0.479837
Q9H3Q1_CDC42EP4	ENST00000602445.1	201-252	-	4.9	-0.48	1	PF14957,PF00786	2	-	0	0.479826
Q9NRX1_PNO1	ENST00000602445.1	201-252	-	4.89	-0.48	1	-	0	-	0	0.479815
Q8N5A5_ZGPAT	ENST00000602445.1	201-252	-	4.88	-0.48	1	PF01585,PF18044	2	-	0	0.479804
Q9UJV8_PURG	ENST00000602445.1	201-252	-	4.88	-0.48	1	PF04845	1	-	0	0.479804
Q9H7B2_RPF2	ENST00000602445.1	201-252	-	4.87	-0.48	1	PF04427	1	-	0	0.479793
Q71UM5_RPS27L	ENST00000602445.1	201-252	-	4.86	-0.49	1	PF01667	1	-	0	0.479782
Q9ULW3_ABT1	ENST00000602445.1	201-252	-	4.86	-0.49	1	-	0	-	0	0.479782
O95684_CEP43	ENST00000602445.1	201-252	-	4.84	-0.49	1	PF09398,PF16045	2	-	0	0.47976
Q5BKZ1_ZNF326	ENST00000602445.1	1-52	-	4.84	-0.49	1	PF04988	1	-	0	0.47976
Q99717_SMAD5	ENST00000602445.1	176-227	-	4.84	-0.49	1	PF03166,PF03165	2	-	0	0.47976
P18031_PTPN1	ENST00000602445.1	201-252	-	4.83	-0.49	1	PF00102	1	-	0	0.479749
Q14249_ENDOG	ENST00000602445.1	201-252	-	4.83	-0.49	1	PF01223	1	-	0	0.479749
Q3MIT2_PUS10	ENST00000602445.1	201-252	-	4.82	-0.49	1	-	0	-	0	0.479738
Q9NZN8_CNOT2	ENST00000602445.1	176-227	-	4.82	-0.49	1	PF04153	1	-	0	0.479738
P61978_HNRNPK	ENST00000602445.1	454-505	-	4.81	-0.49	1	PF00013,PF08067	4	-	0	0.479727
P50750_CDK9	ENST00000602445.1	201-252	-	4.8	-0.49	1	PF00069,PF07714	2	-	0	0.479716
O60573_EIF4E2	ENST00000602445.1	201-252	-	4.78	-0.49	1	PF01652	1	-	0	0.479694
Q96C86_DCPS	ENST00000602445.1	201-252	-	4.78	-0.49	1	PF11969,PF05652	2	-	0	0.479694
P26373_RPL13	ENST00000602445.1	201-252	-	4.75	-0.49	1	PF01294	1	-	0	0.479661
P61927_RPL37	ENST00000602445.1	201-252	-	4.75	-0.49	1	PF01907	1	-	0	0.479661
P35998_PSMC2	ENST00000602445.1	201-252	-	4.74	-0.49	1	PF00004,PF17862	2	-	0	0.47965
Q96EL3_MRPL53	ENST00000602445.1	201-252	-	4.74	-0.49	1	PF10780	1	-	0	0.47965
Q9ULX3_NOB1	ENST00000602445.1	201-252	-	4.74	-0.49	1	PF17146,PF08772,PF15017	3	-	0	0.47965
Q9Y388_RBMX2	ENST00000602445.1	201-252	-	4.74	-0.49	1	PF00076	1	-	0	0.47965
Q9Y421_FAM32A	ENST00000602445.1	201-252	-	4.74	-0.49	1	PF08555	1	-	0	0.47965
Q5T8I9_HENMT1	ENST00000602445.1	201-252	-	4.73	-0.49	1	-	0	-	0	0.479639
Q9Y3B8_REXO2	ENST00000602445.1	201-252	-	4.71	-0.49	1	PF00929	1	-	0	0.479617
Q9BXR0_QTRT1	ENST00000602445.1	201-252	-	4.69	-0.49	1	PF01702	1	-	0	0.479595
P51991_HNRNPA3	ENST00000602445.1	201-252	-	4.68	-0.49	1	PF00076	2	-	0	0.479584
Q8TAD8_SNIP1	ENST00000602445.1	176-227	-	4.66	-0.49	1	PF00498	1	-	0	0.479562
P04075_ALDOA	ENST00000602445.1	176-227	-	4.65	-0.49	1	PF00274	1	-	0	0.479551
P07108_DBI	ENST00000602445.1	201-252	-	4.65	-0.49	1	PF00887	1	-	0	0.479551
Q92901_RPL3L	ENST00000602445.1	629-680	-	4.64	-0.49	1	PF00297	1	-	0	0.47954
P12724_RNASE3	ENST00000602445.1	201-252	-	4.62	-0.49	1	PF00074	1	-	0	0.479518
Q02878_RPL6	ENST00000602445.1	201-252	-	4.62	-0.49	1	PF01159,PF03868	2	-	0	0.479518
Q96DV4_MRPL38	ENST00000602445.1	201-252	-	4.62	-0.49	1	PF01161	1	-	0	0.479518
P10153_RNASE2	ENST00000602445.1	201-252	-	4.61	-0.49	1	PF00074	1	-	0	0.479507
P17931_LGALS3	ENST00000602445.1	229-280	-	4.61	-0.49	1	PF00337	1	-	0	0.479507
Q8TDN6_BRIX1	ENST00000602445.1	451-502	-	4.58	-0.49	1	PF04427	1	-	0	0.479474
Q8WWH5_TRUB1	ENST00000602445.1	201-252	-	4.58	-0.49	1	PF01509	1	-	0	0.479474
O43148_RNMT	ENST00000602445.1	201-252	-	4.56	-0.49	1	PF03291,PF13649,PF13847,PF08241,PF13489	5	-	0	0.479453
Q13084_MRPL28	ENST00000602445.1	201-252	-	4.56	-0.49	1	PF00830	1	-	0	0.479453
Q9NTK5_OLA1	ENST00000602445.1	176-227	-	4.56	-0.49	1	PF06071,PF01926,PF02421	3	-	0	0.479453
P49755_TMED10	ENST00000602445.1	201-252	-	4.55	-0.49	1	PF01105	1	-	0	0.479442
P50395_GDI2	ENST00000602445.1	201-252	-	4.54	-0.49	1	PF00996	1	-	0	0.479431
Q13148_TARDBP	ENST00000602445.1	201-252	-	4.52	-0.49	1	PF18694,PF00076	3	-	0	0.479409
A9UHW6_MIF4GD	ENST00000602445.1	201-252	-	4.51	-0.49	1	PF02854	1	-	0	0.479398
P10155_RO60	ENST00000602445.1	176-227	-	4.5	-0.49	1	-	0	-	0	0.479387
Q9NRW3_APOBEC3C	ENST00000602445.1	201-252	-	4.49	-0.49	1	PF18782,PF18772,PF18778,PF08210,PF18750,PF18771,PF05240,PF18774,PF18775,PF18769	10	-	0	0.479376
P29401_TKT	ENST00000602445.1	176-227	-	4.48	-0.5	1	PF00456,PF02779,PF02780,PF00676,PF13292	5	-	0	0.479365
A1L020_MEX3A	ENST00000602445.1	176-227	-	4.47	-0.5	1	PF00013,PF13920,PF00097	4	-	0	0.479354
P42677_RPS27	ENST00000602445.1	201-252	-	4.47	-0.5	1	PF01667	1	-	0	0.479354
Q96CT7_CCDC124	ENST00000602445.1	201-252	-	4.47	-0.5	1	PF06244	1	-	0	0.479354
P49207_RPL34	ENST00000602445.1	201-252	-	4.46	-0.5	1	PF01199	1	-	0	0.479343
Q9BY67_CADM1	ENST00000602445.1	629-680	-	4.46	-0.5	1	PF13927,PF13895,PF07679,PF00047,PF07686,PF08205	8	-	0	0.479343
Q9NSD9_FARSB	ENST00000602445.1	176-227	-	4.46	-0.5	1	PF17759,PF18262,PF03483,PF03484	4	-	0	0.479343
Q15427_SF3B4	ENST00000602445.1	451-502	-	4.45	-0.5	1	PF00076	2	-	0	0.479332
Q9HD15_SRA1	ENST00000602445.1	201-252	-	4.45	-0.5	1	PF07304	1	-	0	0.479332
Q9Y291_MRPS33	ENST00000602445.1	201-252	-	4.45	-0.5	1	PF08293	1	-	0	0.479332
O75319_DUSP11	ENST00000602445.1	176-227	-	4.44	-0.5	1	PF00782	1	-	0	0.479321
Q5F1R6_DNAJC21	ENST00000602445.1	201-252	-	4.44	-0.5	1	PF00226,PF12171,PF12874	3	-	0	0.479321
Q9Y3X0_CCDC9	ENST00000602445.1	176-227	-	4.43	-0.5	1	PF15266	1	-	0	0.47931
Q8WXF0_SRSF12	ENST00000602445.1	201-252	-	4.41	-0.5	1	PF00076	1	-	0	0.479288
Q9H1E1_RNASE7	ENST00000602445.1	201-252	-	4.39	-0.5	1	PF00074	1	-	0	0.479266
Q8N5N7_MRPL50	ENST00000602445.1	201-252	-	4.37	-0.5	1	PF10501	1	-	0	0.479244
Q9BYD3_MRPL4	ENST00000602445.1	201-252	-	4.37	-0.5	1	PF00573	1	-	0	0.479244
Q6P6C2_ALKBH5	ENST00000602445.1	201-252	-	4.36	-0.5	1	PF13532	1	-	0	0.479233
Q5T3I0_GPATCH4	ENST00000602445.1	176-227	-	4.33	-0.5	1	PF01585	1	-	0	0.4792
Q99572_P2RX7	ENST00000602445.1	176-227	-	4.32	-0.5	1	PF00864	1	-	0	0.479189
P61604_HSPE1	ENST00000602445.1	201-252	-	4.31	-0.5	1	PF00166	1	-	0	0.479178
P63165_SUMO1	ENST00000602445.1	201-252	-	4.31	-0.5	1	PF11976,PF00240	2	-	0	0.479178
Q99439_CNN2	ENST00000602445.1	201-252	-	4.31	-0.5	1	PF00402,PF00307	4	-	0	0.479178
Q8N6W0_CELF5	ENST00000602445.1	176-227	-	4.28	-0.5	1	-	0	-	0	0.479145
Q9H0G5_NSRP1	ENST00000602445.1	201-252	-	4.28	-0.5	1	PF09745	1	-	0	0.479145
Q9UMS4_PRPF19	ENST00000602445.1	176-227	-	4.28	-0.5	1	PF00400,PF08606,PF04564	4	-	0	0.479145
Q7Z6V5_ADAT2	ENST00000602445.1	201-252	-	4.27	-0.5	1	PF00383,PF14437	2	-	0	0.479134
Q93091_RNASE6	ENST00000602445.1	201-252	-	4.27	-0.5	1	PF00074	1	-	0	0.479134
Q9UJK0_TSR3	ENST00000602445.1	629-680	-	4.27	-0.5	1	PF04034,PF04068	2	-	0	0.479134
P39023_RPL3	ENST00000602445.1	176-227	-	4.24	-0.5	1	PF00297	1	-	0	0.479101
Q13442_PDAP1	ENST00000602445.1	201-252	-	4.24	-0.5	1	PF10252	1	-	0	0.479101
Q7RTV0_PHF5A	ENST00000602445.1	201-252	-	4.24	-0.5	1	PF03660	1	-	0	0.479101
Q8N6U8_GPR161	ENST00000602445.1	176-227	-	4.24	-0.5	1	PF00001	1	-	0	0.479101
Q9NWK9_ZNHIT6	ENST00000602445.1	176-227	-	4.22	-0.5	1	PF04438	1	-	0	0.479079
Q9NX58_LYAR	ENST00000602445.1	201-252	-	4.22	-0.5	1	PF08790,PF17848	2	-	0	0.479079
P57052_RBM11	ENST00000602445.1	201-252	-	4.2	-0.5	1	PF00076	1	-	0	0.479057
Q5VZF2_MBNL2	ENST00000602445.1	201-252	-	4.2	-0.5	1	PF00642	2	-	0	0.479057
P62308_SNRPG	ENST00000602445.1	201-252	-	4.19	-0.5	1	PF01423	1	-	0	0.479046
Q8IYX4_DND1	ENST00000602445.1	176-227	-	4.18	-0.5	1	PF14709,PF00076	2	-	0	0.479035
O75818_RPP40	ENST00000602445.1	201-252	-	4.16	-0.5	1	PF08584	1	-	0	0.479013
P62805_H4C1	ENST00000602445.1	201-252	-	4.16	-0.5	1	PF15511,PF02969	2	-	0	0.479013
P07998_RNASE1	ENST00000602445.1	201-252	-	4.15	-0.5	1	PF00074	1	-	0	0.479002
P31153_MAT2A	ENST00000602445.1	201-252	-	4.15	-0.5	1	PF02773,PF02772,PF00438	3	-	0	0.479002
P50502_ST13	ENST00000602445.1	201-252	-	4.15	-0.5	1	PF18253,PF17830	2	-	0	0.479002
P61956_SUMO2	ENST00000602445.1	201-252	-	4.15	-0.5	1	PF11976,PF00240	2	-	0	0.479002
Q9NZ01_TECR	ENST00000602445.1	201-252	-	4.14	-0.5	1	PF02544	1	-	0	0.478991
P57772_EEFSEC	ENST00000602445.1	176-227	-	4.11	-0.51	1	PF00009,PF01926	2	-	0	0.478958
P14678_SNRPB	ENST00000602445.1	201-252	-	4.09	-0.51	1	PF01423	1	-	0	0.478936
P39687_ANP32A	ENST00000602445.1	201-252	-	4.09	-0.51	1	PF12799,PF14580,PF13855	4	-	0	0.478936
P10645_CHGA	ENST00000602445.1	454-505	-	4.07	-0.51	1	PF01271	2	-	0	0.478914
Q92688_ANP32B	ENST00000602445.1	1-52	-	4.06	-0.51	1	PF14580,PF12799,PF13855	3	-	0	0.478903
P62875_POLR2L	ENST00000602445.1	201-252	-	4.03	-0.51	1	PF01194	1	-	0	0.47887
Q8NEY8_PPHLN1	ENST00000602445.1	551-602	-	4.03	-0.51	1	PF11488	1	-	0	0.47887
Q6P1L8_MRPL14	ENST00000602445.1	201-252	-	4.02	-0.51	1	PF00238	1	-	0	0.478859
Q969H6_POP5	ENST00000602445.1	201-252	-	4.02	-0.51	1	PF01900	1	-	0	0.478859
Q9NR50_EIF2B3	ENST00000602445.1	201-252	-	4.02	-0.51	1	PF00483,PF12804	2	-	0	0.478859
P23396_RPS3	ENST00000602445.1	201-252	-	4	-0.51	1	PF00189,PF07650	2	-	0	0.478837
Q5GAN3_RNASE13	ENST00000602445.1	201-252	-	4	-0.51	1	PF00074	1	-	0	0.478837
P56181_NDUFV3	ENST00000602445.1	201-252	-	3.99	-0.51	1	PF15880	1	-	0	0.478826
Q9UI43_MRM2	ENST00000602445.1	201-252	-	3.99	-0.51	1	PF01728	1	-	0	0.478826
P49770_EIF2B2	ENST00000602445.1	201-252	-	3.98	-0.51	1	PF01008	1	-	0	0.478815
Q99633_PRPF18	ENST00000602445.1	201-252	-	3.97	-0.51	1	PF02840,PF08799	2	-	0	0.478804
Q9UKA9_PTBP2	ENST00000602445.1	176-227	-	3.97	-0.51	1	PF13893,PF00076,PF11835	6	-	0	0.478804
Q9UKY7_CDV3	ENST00000602445.1	201-252	-	3.97	-0.51	1	PF15359	1	-	0	0.478804
P09429_HMGB1	ENST00000602445.1	201-252	-	3.95	-0.51	1	PF00505,PF09011	4	-	0	0.478782
Q13825_AUH	ENST00000602445.1	201-252	-	3.95	-0.51	1	-	0	-	0	0.478782
Q96QD9_FYTTD1	ENST00000602445.1	176-227	-	3.95	-0.51	1	PF07078	1	-	0	0.478782
O00584_RNASET2	ENST00000602445.1	201-252	-	3.94	-0.51	1	PF00445	1	-	0	0.478771
Q6ZN17_LIN28B	ENST00000602445.1	201-252	-	3.93	-0.51	1	PF00313,PF00098	2	-	0	0.47876
Q7Z6M4_MTERF4	ENST00000602445.1	201-252	-	3.93	-0.51	1	PF02536	1	-	0	0.47876
P62906_RPL10A	ENST00000602445.1	201-252	-	3.92	-0.51	1	PF00687	1	-	0	0.478749
Q9UNQ2_DIMT1	ENST00000602445.1	201-252	-	3.92	-0.51	1	PF00398,PF13649,PF08241	3	-	0	0.478749
Q00688_FKBP3	ENST00000602445.1	201-252	-	3.91	-0.51	1	PF18410,PF00254	2	-	0	0.478738
Q86U90_YRDC	ENST00000602445.1	201-252	-	3.91	-0.51	1	PF01300	1	-	0	0.478738
P82650_MRPS22	ENST00000602445.1	201-252	-	3.89	-0.51	1	PF10245	1	-	0	0.478716
P80723_BASP1	ENST00000602445.1	201-252	-	3.88	-0.51	1	PF05466	1	-	0	0.478705
P46778_RPL21	ENST00000602445.1	201-252	-	3.87	-0.51	1	PF01157	1	-	0	0.478694
Q15631_TSN	ENST00000602445.1	201-252	-	3.87	-0.51	1	PF01997	1	-	0	0.478694
Q9BQC6_MRPL57	ENST00000602445.1	201-252	-	3.87	-0.51	1	PF14978	1	-	0	0.478694
Q32P51_HNRNPA1L2	ENST00000602445.1	201-252	-	3.86	-0.51	1	PF00076,PF11627	3	-	0	0.478683
Q9BRU9_UTP23	ENST00000602445.1	201-252	-	3.86	-0.51	1	PF04900	1	-	0	0.478683
P63162_SNRPN	ENST00000602445.1	201-252	-	3.85	-0.51	1	PF01423	1	-	0	0.478672
P08621_SNRNP70	ENST00000602445.1	176-227	-	3.84	-0.51	1	PF12220,PF00076	2	-	0	0.478661
P60900_PSMA6	ENST00000602445.1	201-252	-	3.84	-0.51	1	PF00227,PF10584	2	-	0	0.478661
Q9Y224_RTRAF	ENST00000602445.1	626-677	-	3.84	-0.51	1	PF10036	1	-	0	0.478661
P48735_IDH2	ENST00000602445.1	201-252	-	3.83	-0.51	1	PF00180	1	-	0	0.47865
Q15417_CNN3	ENST00000602445.1	176-227	-	3.82	-0.51	1	PF00402,PF00307	4	-	0	0.478639
Q9GZT3_SLIRP	ENST00000602445.1	201-252	-	3.82	-0.51	1	PF00076	1	-	0	0.478639
Q9UFF9_CNOT8	ENST00000602445.1	201-252	-	3.82	-0.51	1	PF04857	2	-	0	0.478639
O95429_BAG4	ENST00000602445.1	551-602	-	3.8	-0.51	1	PF02179	1	-	0	0.478617
P00505_GOT2	ENST00000602445.1	201-252	-	3.78	-0.51	1	PF00155	1	-	0	0.478595
Q92804_TAF15	ENST00000602445.1	451-502	-	3.78	-0.51	1	PF00076,PF00641	2	-	0	0.478595
Q15287_RNPS1	ENST00000602445.1	201-252	-	3.75	-0.51	1	PF00076	1	-	0	0.478562
Q9UNZ2_NSFL1C	ENST00000602445.1	201-252	-	3.75	-0.51	1	PF08059,PF00789,PF14555	3	-	0	0.478562
P56182_RRP1	ENST00000602445.1	551-602	-	3.73	-0.52	1	PF05997	1	-	0	0.47854
Q96H79_ZC3HAV1L	ENST00000602445.1	201-252	-	3.72	-0.52	1	PF18606	1	-	0	0.478529
Q9H0L4_CSTF2T	ENST00000602445.1	176-227	-	3.71	-0.52	1	PF14327,PF00076,PF14304	3	-	0	0.478518
P62917_RPL8	ENST00000602445.1	201-252	-	3.65	-0.52	1	PF03947,PF00181	2	-	0	0.478452
Q9BVS5_TRMT61B	ENST00000602445.1	176-227	-	3.64	-0.52	1	PF08704,PF01135	2	-	0	0.478441
Q9UHL0_DDX25	ENST00000602445.1	176-227	-	3.64	-0.52	1	PF00270,PF00271	2	-	0	0.478441
Q7L2H7_EIF3M	ENST00000602445.1	176-227	-	3.63	-0.52	1	PF01399,PF18005	2	-	0	0.47843
Q9Y6M1_IGF2BP2	ENST00000602445.1	201-252	-	3.61	-0.52	1	PF00013,PF00076	6	-	0	0.478408
P51911_CNN1	ENST00000602445.1	201-252	-	3.6	-0.52	1	PF00402,PF00307	4	-	0	0.478397
Q8IU60_DCP2	ENST00000602445.1	629-680	-	3.6	-0.52	1	PF05026,PF00293	2	-	0	0.478397
Q92600_CNOT9	ENST00000602445.1	201-252	-	3.59	-0.52	1	PF04078	1	-	0	0.478386
O95149_SNUPN	ENST00000602445.1	201-252	-	3.58	-0.52	1	PF11538	1	-	0	0.478375
O60832_DKC1	ENST00000602445.1	176-227	-	3.57	-0.52	1	PF08068,PF01509,PF16198,PF01472	4	-	0	0.478364
Q9BQ48_MRPL34	ENST00000602445.1	201-252	-	3.57	-0.52	1	PF00468	1	-	0	0.478364
Q7Z6J9_TSEN54	ENST00000602445.1	176-227	-	3.56	-0.52	1	PF12928	1	-	0	0.478353
Q9BUT9_MCRIP2	ENST00000602445.1	201-252	-	3.56	-0.52	1	PF14799	1	-	0	0.478353
P29558_RBMS1	ENST00000602445.1	201-252	-	3.55	-0.52	1	PF00076	2	-	0	0.478342
Q14331_FRG1	ENST00000602445.1	201-252	-	3.55	-0.52	1	PF06229,PF06268	2	-	0	0.478342
Q02978_SLC25A11	ENST00000602445.1	201-252	-	3.54	-0.52	1	PF00153	3	-	0	0.478331
Q9Y262_EIF3L	ENST00000602445.1	201-252	-	3.54	-0.52	1	PF10255	1	-	0	0.478331
Q9Y3F4_STRAP	ENST00000602445.1	201-252	-	3.54	-0.52	1	PF00400	2	-	0	0.478331
Q9BX46_RBM24	ENST00000602445.1	626-677	-	3.53	-0.52	1	PF00076	1	-	0	0.47832
Q6IN84_MRM1	ENST00000602445.1	201-252	-	3.52	-0.52	1	PF00588,PF08032	2	-	0	0.478309
Q969Q0_RPL36AL	ENST00000602445.1	201-252	-	3.52	-0.52	1	PF00935	1	-	0	0.478309
Q6UN15_FIP1L1	ENST00000602445.1	201-252	-	3.51	-0.52	1	PF05182	1	-	0	0.478298
Q9H444_CHMP4B	ENST00000602445.1	201-252	-	3.51	-0.52	1	PF03357	1	-	0	0.478298
Q8NBS9_TXNDC5	ENST00000602445.1	176-227	-	3.49	-0.52	1	PF00085	3	-	0	0.478276
Q9NY12_GAR1	ENST00000602445.1	201-252	-	3.49	-0.52	1	PF04410	1	-	0	0.478276
P31946_YWHAB	ENST00000602445.1	201-252	-	3.48	-0.52	1	PF00244	1	-	0	0.478265
P98179_RBM3	ENST00000602445.1	201-252	-	3.46	-0.52	1	PF00076	1	-	0	0.478243
Q8N5F7_NKAP	ENST00000602445.1	551-602	-	3.46	-0.52	1	PF06047,PF15692	2	-	0	0.478243
Q8IZD4_DCP1B	ENST00000602445.1	176-227	-	3.45	-0.52	1	PF06058,PF16741	2	-	0	0.478232
Q8WVM0_TFB1M	ENST00000602445.1	201-252	-	3.45	-0.52	1	PF00398	1	-	0	0.478232
Q99729_HNRNPAB	ENST00000602445.1	201-252	-	3.45	-0.52	1	PF00076,PF08143,PF16367	5	-	0	0.478232
P83369_LSM11	ENST00000602445.1	201-252	-	3.41	-0.52	1	-	0	-	0	0.478188
Q96L21_RPL10L	ENST00000602445.1	201-252	-	3.41	-0.52	1	PF00252	1	-	0	0.478188
Q07352_ZFP36L1	ENST00000602445.1	201-252	-	3.4	-0.52	1	PF04553,PF00642	3	-	0	0.478177
Q8NEJ9_NGDN	ENST00000602445.1	201-252	-	3.4	-0.52	1	PF04000	1	-	0	0.478177
Q8TDE3_RNASE8	ENST00000602445.1	201-252	-	3.4	-0.52	1	PF00074	1	-	0	0.478177
O95777_LSM8	ENST00000602445.1	201-252	-	3.37	-0.52	1	PF01423	1	-	0	0.478144
Q7L0Y3_TRMT10C	ENST00000602445.1	201-252	-	3.37	-0.52	1	PF01746	1	-	0	0.478144
Q13155_AIMP2	ENST00000602445.1	201-252	-	3.34	-0.53	1	PF18569,PF16780,PF14497,PF00043	4	-	0	0.478111
Q15050_RRS1	ENST00000602445.1	201-252	-	3.33	-0.53	1	PF04939	1	-	0	0.4781
Q7Z2E3_APTX	ENST00000602445.1	201-252	-	3.33	-0.53	1	PF17913,PF11969,PF16278,PF01230,PF00498	5	-	0	0.4781
O75131_CPNE3	ENST00000602445.1	176-227	-	3.32	-0.53	1	PF07002,PF00168	3	-	0	0.478089
P27635_RPL10	ENST00000602445.1	201-252	-	3.32	-0.53	1	PF00252	1	-	0	0.478089
Q01860_POU5F1	ENST00000602445.1	201-252	-	3.32	-0.53	1	PF00157,PF00046	2	-	0	0.478089
Q15233_NONO	ENST00000602445.1	201-252	-	3.32	-0.53	1	PF00076,PF08075	3	-	0	0.478089
Q5JVS0_HABP4	ENST00000602445.1	176-227	-	3.32	-0.53	1	PF16174,PF04774	2	-	0	0.478089
Q99956_DUSP9	ENST00000602445.1	201-252	-	3.31	-0.53	1	PF00782,PF00581	2	-	0	0.478078
Q9H0W8_SMG9	ENST00000602445.1	201-252	-	3.3	-0.53	1	PF10220	1	-	0	0.478067
Q9Y295_DRG1	ENST00000602445.1	176-227	-	3.29	-0.53	1	PF16897,PF02824,PF01926,PF02421	4	-	0	0.478056
P04040_CAT	ENST00000602445.1	201-252	-	3.28	-0.53	1	PF00199,PF06628	2	-	0	0.478045
Q8N684_CPSF7	ENST00000602445.1	176-227	-	3.28	-0.53	1	PF00076	1	-	0	0.478045
Q5T280_SPOUT1	ENST00000602445.1	176-227	-	3.27	-0.53	1	PF02598	1	-	0	0.478034
Q8IWS0_PHF6	ENST00000602445.1	176-227	-	3.25	-0.53	1	PF13771,PF13832	4	-	0	0.478012
Q8TE67_EPS8L3	ENST00000602445.1	176-227	-	3.25	-0.53	1	PF08416,PF18016,PF00018,PF14604,PF07653	5	-	0	0.478012
Q96CB9_NSUN4	ENST00000602445.1	201-252	-	3.25	-0.53	1	PF01189	1	-	0	0.478012
Q13686_ALKBH1	ENST00000602445.1	176-227	-	3.24	-0.53	1	PF13532	1	-	0	0.478001
Q9Y2T7_YBX2	ENST00000602445.1	201-252	-	3.23	-0.53	1	PF00313	1	-	0	0.47799
Q9UQ80_PA2G4	ENST00000602445.1	176-227	-	3.22	-0.53	1	PF00557	1	-	0	0.477979
P83881_RPL36A	ENST00000602445.1	201-252	-	3.21	-0.53	1	PF00935	1	-	0	0.477968
Q8N9N2_ASCC1	ENST00000602445.1	176-227	-	3.21	-0.53	1	PF10469,PF00013	2	-	0	0.477968
P10809_HSPD1	ENST00000602445.1	176-227	-	3.2	-0.53	1	PF00118	1	-	0	0.477957
O75526_RBMXL2	ENST00000602445.1	176-227	-	3.19	-0.53	1	PF00076,PF08081	2	-	0	0.477946
P63104_YWHAZ	ENST00000602445.1	201-252	-	3.19	-0.53	1	PF00244	1	-	0	0.477946
O15105_SMAD7	ENST00000602445.1	176-227	-	3.18	-0.53	1	PF03166,PF03165	2	-	0	0.477935
Q86TN4_TRPT1	ENST00000602445.1	201-252	-	3.18	-0.53	1	PF01885	1	-	0	0.477935
Q14103_HNRNPD	ENST00000602445.1	201-252	-	3.17	-0.53	1	PF00076,PF16367,PF08143	5	-	0	0.477924
Q9H1B4_NXF5	ENST00000602445.1	201-252	-	3.17	-0.53	1	PF09162	1	-	0	0.477924
Q9UH17_APOBEC3B	ENST00000602445.1	201-252	-	3.17	-0.53	1	PF18782,PF18772,PF18778,PF08210,PF18750,PF18771,PF05240,PF18774,PF18775,PF18769	20	-	0	0.477924
A2RUC4_TYW5	ENST00000602445.1	201-252	-	3.16	-0.53	1	PF13621,PF08007	2	-	0	0.477913
Q9H974_QTRT2	ENST00000602445.1	201-252	-	3.16	-0.53	1	PF01702	1	-	0	0.477913
Q15633_TARBP2	ENST00000602445.1	176-227	-	3.15	-0.53	1	-	0	-	0	0.477902
Q9H649_NSUN3	ENST00000602445.1	201-252	-	3.15	-0.53	1	PF01189	1	-	0	0.477902
Q9NR90_DAZ3	ENST00000602445.1	176-227	-	3.14	-0.53	1	-	0	-	0	0.477891
Q92664_GTF3A	ENST00000602445.1	176-227	-	3.11	-0.53	1	PF00096,PF13894,PF12874	6	-	0	0.477858
O43660_PLRG1	ENST00000602445.1	176-227	-	3.1	-0.53	1	PF00400	5	-	0	0.477847
P51858_HDGF	ENST00000602445.1	229-280	-	3.1	-0.53	1	PF00855	1	-	0	0.477847
P62306_SNRPF	ENST00000602445.1	201-252	-	3.1	-0.53	1	PF01423	1	-	0	0.477847
Q8NEF9_SRFBP1	ENST00000602445.1	201-252	-	3.1	-0.53	1	PF09073	1	-	0	0.477847
Q8WTS6_SETD7	ENST00000602445.1	201-252	-	3.1	-0.53	1	PF00856	1	-	0	0.477847
P51398_DAP3	ENST00000602445.1	201-252	-	3.09	-0.53	1	PF10236	1	-	0	0.477836
Q9NX63_CHCHD3	ENST00000602445.1	201-252	-	3.09	-0.53	1	PF05300	2	-	0	0.477836
P48431_SOX2	ENST00000602445.1	201-252	-	3.08	-0.53	1	-	0	-	0	0.477825
Q96QR8_PURB	ENST00000602445.1	201-252	-	3.07	-0.53	1	PF04845	1	-	0	0.477814
Q9NWB1_RBFOX1	ENST00000602445.1	201-252	-	3.07	-0.53	1	-	0	-	0	0.477814
Q9NWZ8_GEMIN8	ENST00000602445.1	201-252	-	3.06	-0.53	1	PF15348	1	-	0	0.477803
Q9P2W9_STX18	ENST00000602445.1	201-252	-	3.06	-0.53	1	PF10496	1	-	0	0.477803
Q16630_CPSF6	ENST00000602445.1	201-252	-	3.05	-0.53	1	PF00076	1	-	0	0.477792
Q9BWE0_REPIN1	ENST00000602445.1	176-227	-	3.04	-0.53	1	PF00096,PF13894	7	-	0	0.477781
Q9H5Q4_TFB2M	ENST00000602445.1	201-252	-	3.03	-0.53	1	PF00398	1	-	0	0.47777
P05198_EIF2S1	ENST00000602445.1	201-252	-	3.02	-0.53	1	PF07541,PF00575	2	-	0	0.477759
Q86SE5_RALYL	ENST00000602445.1	226-277	-	3.02	-0.53	1	PF00076	1	-	0	0.477759
Q9H9J2_MRPL44	ENST00000602445.1	626-677	-	3.02	-0.53	1	-	0	-	0	0.477759
P79522_PRR3	ENST00000602445.1	201-252	-	3.01	-0.53	1	PF00642	1	-	0	0.477748
Q9NP92_MRPS30	ENST00000602445.1	454-505	-	3.01	-0.53	1	PF07147	1	-	0	0.477748
Q9Y2P8_RCL1	ENST00000602445.1	201-252	-	3.01	-0.53	1	PF01137,PF05189	2	-	0	0.477748
O95628_CNOT4	ENST00000602445.1	4-55	-	2.97	-0.54	1	PF14570,PF00076	2	-	0	0.477704
Q9HD33_MRPL47	ENST00000602445.1	1-52	-	2.97	-0.54	1	PF06984	1	-	0	0.477704
Q96I24_FUBP3	ENST00000602445.1	551-602	-	2.96	-0.54	1	PF00013,PF07650	5	-	0	0.477693
Q96DP5_MTFMT	ENST00000602445.1	201-252	-	2.95	-0.54	1	PF00551,PF02911	2	-	0	0.477682
P84022_SMAD3	ENST00000602445.1	176-227	-	2.94	-0.54	1	PF03166,PF03165	2	-	0	0.477672
O43903_GAS2	ENST00000602445.1	201-252	-	2.93	-0.54	1	PF02187,PF00307	2	-	0	0.477661
Q8N2G6_ZCCHC24	ENST00000602445.1	201-252	-	2.93	-0.54	1	PF17180,PF13696	2	-	0	0.477661
Q9UIV1_CNOT7	ENST00000602445.1	201-252	-	2.93	-0.54	1	PF04857	2	-	0	0.477661
A7MD48_SRRM4	ENST00000602445.1	201-252	-	2.92	-0.54	1	-	0	-	0	0.47765
Q9UK39_NOCT	ENST00000602445.1	201-252	-	2.92	-0.54	1	PF03372	1	-	0	0.47765
O75475_PSIP1	ENST00000602445.1	176-227	-	2.91	-0.54	1	PF11467,PF00855	2	-	0	0.477639
O95758_PTBP3	ENST00000602445.1	401-452	-	2.9	-0.54	1	PF13893,PF00076,PF11835	5	-	0	0.477628
P17509_HOXB6	ENST00000602445.1	201-252	-	2.9	-0.54	1	PF00046	1	-	0	0.477628
Q8WVK2_SNRNP27	ENST00000602445.1	201-252	-	2.9	-0.54	1	PF08648	1	-	0	0.477628
Q9BU76_MMTAG2	ENST00000602445.1	201-252	-	2.9	-0.54	1	PF10159	1	-	0	0.477628
O15091_PRORP	ENST00000602445.1	4-55	-	2.88	-0.54	1	PF16953	1	-	0	0.477606
Q07666_KHDRBS1	ENST00000602445.1	229-280	-	2.88	-0.54	1	PF16274,PF16568,PF00013	3	-	0	0.477606
P47974_ZFP36L2	ENST00000602445.1	176-227	-	2.87	-0.54	1	PF04553,PF00642,PF18345	4	-	0	0.477595
P61981_YWHAG	ENST00000602445.1	1-52	-	2.87	-0.54	1	PF00244	1	-	0	0.477595
P57081_WDR4	ENST00000602445.1	201-252	-	2.84	-0.54	1	-	0	-	0	0.477562
Q8NCV1_ADAD2	ENST00000602445.1	4-55	-	2.84	-0.54	1	PF02137,PF00035	2	-	0	0.477562
Q9NUD5_ZCCHC3	ENST00000602445.1	201-252	-	2.84	-0.54	1	-	0	-	0	0.477562
P19525_EIF2AK2	ENST00000602445.1	176-227	-	2.82	-0.54	1	PF00069,PF07714,PF00035	4	-	0	0.47754
Q99442_SEC62	ENST00000602445.1	201-252	-	2.82	-0.54	1	PF03839	1	-	0	0.47754
Q9BVP2_GNL3	ENST00000602445.1	176-227	-	2.82	-0.54	1	PF08701,PF01926	2	-	0	0.47754
Q9UBV8_PEF1	ENST00000602445.1	201-252	-	2.8	-0.54	1	PF13499,PF00036,PF13405,PF13202	5	-	0	0.477518
P04439_HLA-A	ENST00000602445.1	201-252	-	2.79	-0.54	1	PF00129,PF06623,PF07654	3	-	0	0.477507
Q4G0J3_LARP7	ENST00000602445.1	1-52	-	2.79	-0.54	1	PF08777,PF05383,PF00076	3	-	0	0.477507
O43175_PHGDH	ENST00000602445.1	176-227	-	2.78	-0.54	1	PF02826,PF00389	2	-	0	0.477496
Q15428_SF3A2	ENST00000602445.1	629-680	-	2.78	-0.54	1	PF16835,PF12874	2	-	0	0.477496
Q15125_EBP	ENST00000602445.1	201-252	-	2.77	-0.54	1	PF05241	1	-	0	0.477485
Q8TBF4_ZCRB1	ENST00000602445.1	201-252	-	2.74	-0.54	1	PF00076,PF13893,PF00098	3	-	0	0.477452
Q69YN2_CWF19L1	ENST00000602445.1	201-252	-	2.73	-0.54	1	PF04677,PF04676	2	-	0	0.477441
Q8WW27_APOBEC4	ENST00000602445.1	201-252	-	2.73	-0.54	1	PF08210,PF18778,PF18775,PF18750,PF18772	5	-	0	0.477441
Q9BT17_MTG1	ENST00000602445.1	201-252	-	2.71	-0.54	1	PF01926	1	-	0	0.477419
P43897_TSFM	ENST00000602445.1	201-252	-	2.7	-0.54	1	PF00889	1	-	0	0.477408
Q9UGC7_MTRF1L	ENST00000602445.1	201-252	-	2.7	-0.54	1	PF03462,PF00472	2	-	0	0.477408
P35241_RDX	ENST00000602445.1	176-227	-	2.69	-0.54	1	PF00769,PF09380,PF00373,PF09379	4	-	0	0.477397
O60942_RNGTT	ENST00000602445.1	454-505	-	2.68	-0.54	1	PF01331,PF03919,PF00782	3	-	0	0.477386
P18077_RPL35A	ENST00000602445.1	201-252	-	2.68	-0.54	1	PF01247	1	-	0	0.477386
Q5U5Q3_MEX3C	ENST00000602445.1	301-352	-	2.67	-0.54	1	PF00013,PF13920,PF00097	4	-	0	0.477375
Q9BX40_LSM14B	ENST00000602445.1	201-252	-	2.67	-0.54	1	PF12701,PF09532,PF14438	3	-	0	0.477375
O95232_LUC7L3	ENST00000602445.1	29-80	-	2.64	-0.54	1	PF03194	1	-	0	0.477342
Q52LJ0_FAM98B	ENST00000602445.1	176-227	-	2.64	-0.54	1	PF10239	1	-	0	0.477342
Q96EH5_RPL39L	ENST00000602445.1	201-252	-	2.63	-0.54	1	PF00832	1	-	0	0.477331
P04080_CSTB	ENST00000602445.1	201-252	-	2.62	-0.54	1	PF00031	1	-	0	0.47732
P18615_NELFE	ENST00000602445.1	176-227	-	2.62	-0.54	1	PF00076	1	-	0	0.47732
Q9HC36_MRM3	ENST00000602445.1	176-227	-	2.62	-0.54	1	PF00588	1	-	0	0.47732
Q9BRX9_WDR83	ENST00000602445.1	201-252	-	2.6	-0.54	1	PF00400	3	-	0	0.477298
P31146_CORO1A	ENST00000602445.1	176-227	-	2.58	-0.55	1	PF08954,PF08953,PF16300,PF00400	4	-	0	0.477276
Q15654_TRIP6	ENST00000602445.1	201-252	-	2.57	-0.55	1	PF00412	3	-	0	0.477265
Q96CB8_INTS12	ENST00000602445.1	176-227	-	2.56	-0.55	1	PF00628	1	-	0	0.477254
P57721_PCBP3	ENST00000602445.1	201-252	-	2.54	-0.55	1	PF00013,PF07650	4	-	0	0.477232
P62891_RPL39	ENST00000602445.1	201-252	-	2.53	-0.55	1	PF00832	1	-	0	0.477221
P24534_EEF1B2	ENST00000602445.1	201-252	-	2.52	-0.55	1	PF00736,PF10587	2	-	0	0.47721
P40227_CCT6A	ENST00000602445.1	301-352	-	2.52	-0.55	1	PF00118	1	-	0	0.47721
Q99551_MTERF1	ENST00000602445.1	176-227	-	2.52	-0.55	1	PF02536	1	-	0	0.47721
O15371_EIF3D	ENST00000602445.1	176-227	-	2.51	-0.55	1	PF05091	1	-	0	0.477199
P62258_YWHAE	ENST00000602445.1	201-252	-	2.51	-0.55	1	PF00244	1	-	0	0.477199
P31942_HNRNPH3	ENST00000602445.1	201-252	-	2.5	-0.55	1	PF00076	2	-	0	0.477188
P60002_ELOF1	ENST00000602445.1	201-252	-	2.5	-0.55	1	PF05129	1	-	0	0.477188
Q7LFL8_CXXC5	ENST00000602445.1	176-227	-	2.5	-0.55	1	PF02008	1	-	0	0.477188
Q9NPD3_EXOSC4	ENST00000602445.1	201-252	-	2.5	-0.55	1	PF01138,PF03725	2	-	0	0.477188
O15143_ARPC1B	ENST00000602445.1	201-252	-	2.49	-0.55	1	PF00400	1	-	0	0.477177
Q8N5P1_ZC3H8	ENST00000602445.1	201-252	-	2.48	-0.55	1	PF18345,PF00642,PF18044	4	-	0	0.477166
Q92989_CLP1	ENST00000602445.1	201-252	-	2.48	-0.55	1	PF16575,PF16573,PF06807	3	-	0	0.477166
Q9BZB8_CPEB1	ENST00000602445.1	551-602	-	2.48	-0.55	1	-	0	-	0	0.477166
Q96EP5_DAZAP1	ENST00000602445.1	201-252	-	2.47	-0.55	1	PF00076,PF16367	3	-	0	0.477155
Q9NP81_SARS2	ENST00000602445.1	176-227	-	2.47	-0.55	1	PF00587	1	-	0	0.477155
O15504_NUP42	ENST00000602445.1	226-277	-	2.46	-0.55	1	-	0	-	0	0.477144
Q9GZS1_POLR1E	ENST00000602445.1	201-252	-	2.46	-0.55	1	PF06870	1	-	0	0.477144
Q9Y3Y2_CHTOP	ENST00000602445.1	201-252	-	2.46	-0.55	1	PF13865	1	-	0	0.477144
Q5TBB1_RNASEH2B	ENST00000602445.1	201-252	-	2.45	-0.55	1	PF09468,PF17745	2	-	0	0.477133
Q9Y5A9_YTHDF2	ENST00000602445.1	4-55	-	2.44	-0.55	1	PF04146	1	-	0	0.477122
Q96LI5_CNOT6L	ENST00000602445.1	176-227	-	2.4	-0.55	1	PF03372,PF13855	2	-	0	0.477078
Q9BZC1_CELF4	ENST00000602445.1	201-252	-	2.4	-0.55	1	-	0	-	0	0.477078
Q9NYK5_MRPL39	ENST00000602445.1	201-252	-	2.4	-0.55	1	-	0	-	0	0.477078
Q96P11_NSUN5	ENST00000602445.1	201-252	-	2.39	-0.55	1	PF01189	1	-	0	0.477067
Q00266_MAT1A	ENST00000602445.1	176-227	-	2.35	-0.55	1	PF02773,PF02772,PF00438	3	-	0	0.477023
Q8NG50_RDM1	ENST00000602445.1	201-252	-	2.35	-0.55	1	PF00076	1	-	0	0.477023
O60812_HNRNPCL1	ENST00000602445.1	4-55	-	2.34	-0.55	1	PF00076	1	-	0	0.477012
O75874_IDH1	ENST00000602445.1	551-602	-	2.34	-0.55	1	PF00180	1	-	0	0.477012
Q92665_MRPS31	ENST00000602445.1	201-252	-	2.32	-0.55	1	PF15433	1	-	0	0.47699
Q86W50_METTL16	ENST00000602445.1	176-227	-	2.31	-0.55	1	PF05971,PF05175	2	-	0	0.476979
Q9BYD6_MRPL1	ENST00000602445.1	201-252	-	2.31	-0.55	1	PF00687	1	-	0	0.476979
Q9H0R6_QRSL1	ENST00000602445.1	301-352	-	2.31	-0.55	1	PF01425	1	-	0	0.476979
Q9H7Z6_KAT8	ENST00000602445.1	201-252	-	2.31	-0.55	1	PF01853,PF17772,PF11717	3	-	0	0.476979
O95363_FARS2	ENST00000602445.1	201-252	-	2.3	-0.55	1	PF01409,PF03147	3	-	0	0.476968
Q9UMR2_DDX19B	ENST00000602445.1	301-352	-	2.3	-0.55	1	-	0	-	0	0.476968
P17844_DDX5	ENST00000602445.1	201-252	-	2.29	-0.55	1	PF00270,PF00271,PF08061	4	-	0	0.476957
P17987_TCP1	ENST00000602445.1	301-352	-	2.29	-0.55	1	PF00118	1	-	0	0.476957
P07910_HNRNPC	ENST00000602445.1	4-55	-	2.27	-0.55	1	PF00076	1	-	0	0.476935
Q96AG4_LRRC59	ENST00000602445.1	201-252	-	2.27	-0.55	1	PF13855	2	-	0	0.476935
Q12905_ILF2	ENST00000602445.1	201-252	-	2.26	-0.55	1	PF07528	1	-	0	0.476924
P49368_CCT3	ENST00000602445.1	201-252	-	2.25	-0.55	1	PF00118	1	-	0	0.476913
Q05048_CSTF1	ENST00000602445.1	176-227	-	2.25	-0.55	1	PF00400,PF16699	2	-	0	0.476913
P46060_RANGAP1	ENST00000602445.1	301-352	-	2.24	-0.55	1	-	0	-	0	0.476902
Q6ZSC3_RBM43	ENST00000602445.1	201-252	-	2.24	-0.55	1	-	0	-	0	0.476902
Q13838_DDX39B	ENST00000602445.1	551-602	-	2.23	-0.55	1	PF00270,PF00271,PF04851	3	-	0	0.476891
Q8IZP6_RNF113B	ENST00000602445.1	176-227	-	2.23	-0.55	1	PF00642,PF13920,PF13923,PF13445,PF00097	5	-	0	0.476891
O00442_RTCA	ENST00000602445.1	201-252	-	2.22	-0.55	1	PF01137,PF05189	2	-	0	0.47688
P39748_FEN1	ENST00000602445.1	301-352	-	2.22	-0.55	1	PF00752,PF00867	2	-	0	0.47688
Q9NUQ6_SPATS2L	ENST00000602445.1	176-227	-	2.21	-0.56	1	PF07139	1	-	0	0.476869
P14324_FDPS	ENST00000602445.1	176-227	-	2.2	-0.56	1	PF00348	1	-	0	0.476858
Q9NUU7_DDX19A	ENST00000602445.1	301-352	-	2.2	-0.56	1	PF00270,PF00271	2	-	0	0.476858
P52594_AGFG1	ENST00000602445.1	201-252	-	2.17	-0.56	1	PF01412	1	-	0	0.476825
P02771_AFP	ENST00000602445.1	1-52	-	2.16	-0.56	1	PF00273	3	-	0	0.476814
P41214_EIF2D	ENST00000602445.1	4-55	-	2.16	-0.56	1	PF17832,PF01253	2	-	0	0.476814
Q12972_PPP1R8	ENST00000602445.1	201-252	-	2.16	-0.56	1	PF00498	1	-	0	0.476814
Q13117_DAZ2	ENST00000602445.1	201-252	-	2.16	-0.56	1	PF18872,PF00076	16	-	0	0.476814
Q13561_DCTN2	ENST00000602445.1	201-252	-	2.16	-0.56	1	PF04912	1	-	0	0.476814
P55084_HADHB	ENST00000602445.1	176-227	-	2.15	-0.56	1	PF00108,PF02803,PF00109	3	-	0	0.476803
Q8WWB5_PIH1D2	ENST00000602445.1	201-252	-	2.14	-0.56	1	PF08190,PF18201	2	-	0	0.476792
Q9P2K5_MYEF2	ENST00000602445.1	4-55	-	2.14	-0.56	1	PF00076	3	-	0	0.476792
P23588_EIF4B	ENST00000602445.1	301-352	-	2.13	-0.56	1	PF00076	1	-	0	0.476781
P68104_EEF1A1	ENST00000602445.1	201-252	-	2.13	-0.56	1	PF00009,PF03143,PF03144	3	-	0	0.476781
Q5D0E6_DALRD3	ENST00000602445.1	201-252	-	2.13	-0.56	1	PF05746	1	-	0	0.476781
Q96I25_RBM17	ENST00000602445.1	176-227	-	2.13	-0.56	1	PF01585,PF00076	2	-	0	0.476781
Q9UMX0_UBQLN1	ENST00000602445.1	4-55	-	2.12	-0.56	1	PF00240,PF00627,PF11976	3	-	0	0.47677
Q9UJV9_DDX41	ENST00000602445.1	301-352	-	2.11	-0.56	1	PF00270,PF00271	2	-	0	0.476759
O14730_RIOK3	ENST00000602445.1	201-252	-	2.1	-0.56	1	PF01163	1	-	0	0.476748
P09960_LTA4H	ENST00000602445.1	1-52	-	2.1	-0.56	1	PF01433,PF09127,PF17900	3	-	0	0.476748
Q6YP21_KYAT3	ENST00000602445.1	201-252	-	2.1	-0.56	1	PF00155	1	-	0	0.476748
Q6PI26_SHQ1	ENST00000602445.1	4-55	-	2.09	-0.56	1	PF04925	1	-	0	0.476737
O43447_PPIH	ENST00000602445.1	201-252	-	2.08	-0.56	1	PF00160	1	-	0	0.476726
Q9Y312_AAR2	ENST00000602445.1	301-352	-	2.07	-0.56	1	PF05282	1	-	0	0.476715
Q9BRL6_SRSF8	ENST00000602445.1	201-252	-	2.06	-0.56	1	PF00076	1	-	0	0.476704
P57723_PCBP4	ENST00000602445.1	176-227	-	2.05	-0.56	1	PF00013	3	-	0	0.476693
P49674_CSNK1E	ENST00000602445.1	454-505	-	2.04	-0.56	1	PF00069,PF07714,PF17667	3	-	0	0.476682
Q8NA58_PNLDC1	ENST00000602445.1	301-352	-	2.03	-0.56	1	PF04857	1	-	0	0.476671
Q96LT9_RNPC3	ENST00000602445.1	201-252	-	2.03	-0.56	1	PF00076	2	-	0	0.476671
Q13601_KRR1	ENST00000602445.1	301-352	-	2.02	-0.56	1	PF17903	1	-	0	0.47666
Q7Z5Q1_CPEB2	ENST00000602445.1	201-252	-	2.02	-0.56	1	PF16367,PF16366,PF00076	3	-	0	0.47666
Q9UJJ7_RPUSD1	ENST00000602445.1	201-252	-	2.02	-0.56	1	PF00849	1	-	0	0.47666
P27797_CALR	ENST00000602445.1	1-52	-	2.01	-0.56	1	PF00262	2	-	0	0.476649
Q9Y235_APOBEC2	ENST00000602445.1	1-52	-	1.99	-0.56	1	PF18778,PF18772,PF08210,PF18782,PF18750,PF05240,PF18771,PF18774,PF18775,PF18769	10	-	0	0.476627
Q8NCE0_TSEN2	ENST00000602445.1	176-227	-	1.98	-0.56	1	PF02778,PF01974	2	-	0	0.476616
Q6L8Q7_PDE12	ENST00000602445.1	1-52	-	1.97	-0.56	1	PF03372	1	-	0	0.476605
Q6IBS0_TWF2	ENST00000602445.1	176-227	-	1.96	-0.56	1	PF00241	2	-	0	0.476594
Q9Y2S6_TMA7	ENST00000602445.1	301-352	-	1.96	-0.56	1	PF09072	1	-	0	0.476594
P26641_EEF1G	ENST00000602445.1	176-227	-	1.95	-0.56	1	PF00647,PF02798,PF00043,PF13410,PF14497,PF13417	6	-	0	0.476583
O75554_WBP4	ENST00000602445.1	301-352	-	1.94	-0.56	1	PF00397,PF06220	3	-	0	0.476572
Q9NWS0_PIH1D1	ENST00000602445.1	226-277	-	1.94	-0.56	1	PF08190,PF18201	2	-	0	0.476572
Q9UHX1_PUF60	ENST00000602445.1	4-55	-	1.94	-0.56	1	PF00076	2	-	0	0.476572
P09972_ALDOC	ENST00000602445.1	301-352	-	1.93	-0.56	1	PF00274	1	-	0	0.476561
Q13884_SNTB1	ENST00000602445.1	301-352	-	1.93	-0.56	1	PF18012,PF00595,PF00169	3	-	0	0.476561
Q9BTE6_AARSD1	ENST00000602445.1	201-252	-	1.93	-0.56	1	PF07973	1	-	0	0.476561
Q9Y2C4_EXOG	ENST00000602445.1	201-252	-	1.92	-0.56	1	PF01223,PF18026	2	-	0	0.47655
Q15434_RBMS2	ENST00000602445.1	201-252	-	1.9	-0.56	1	PF00076	2	-	0	0.476528
Q9UGM6_WARS2	ENST00000602445.1	301-352	-	1.9	-0.56	1	PF00579	1	-	0	0.476528
P49419_ALDH7A1	ENST00000602445.1	301-352	-	1.89	-0.56	1	PF00171	1	-	0	0.476517
Q05639_EEF1A2	ENST00000602445.1	201-252	-	1.89	-0.56	1	PF00009,PF03143,PF03144	3	-	0	0.476517
Q53EL6_PDCD4	ENST00000602445.1	176-227	-	1.89	-0.56	1	PF02847	2	-	0	0.476517
Q9P015_MRPL15	ENST00000602445.1	226-277	-	1.89	-0.56	1	PF00828	1	-	0	0.476517
O75570_MTRF1	ENST00000602445.1	176-227	-	1.88	-0.56	1	PF03462,PF00472	2	-	0	0.476506
Q96GM8_TOE1	ENST00000602445.1	1-52	-	1.88	-0.56	1	PF04857,PF00642	3	-	0	0.476506
Q9BZI7_UPF3B	ENST00000602445.1	201-252	-	1.85	-0.56	1	PF03467	1	-	0	0.476473
O94992_HEXIM1	ENST00000602445.1	201-252	-	1.84	-0.56	1	PF15313	1	-	0	0.476462
P35659_DEK	ENST00000602445.1	301-352	-	1.83	-0.57	1	PF08766	1	-	0	0.476451
P0DPA3_SNHG28	ENST00000602445.1	226-277	-	1.82	-0.57	1	-	0	-	0	0.47644
P49591_SARS1	ENST00000602445.1	301-352	-	1.82	-0.57	1	PF00587,PF02403	2	-	0	0.47644
P07585_DCN	ENST00000602445.1	201-252	-	1.8	-0.57	1	PF13855,PF01462	4	-	0	0.476418
Q99873_PRMT1	ENST00000602445.1	201-252	-	1.8	-0.57	1	PF13649,PF06325,PF08241,PF05175	4	-	0	0.476418
Q7L4I2_RSRC2	ENST00000602445.1	201-252	-	1.79	-0.57	1	PF15477	1	-	0	0.476407
P25705_ATP5F1A	ENST00000602445.1	4-55	-	1.78	-0.57	1	PF00006,PF00306,PF02874	3	-	0	0.476396
Q9BY77_POLDIP3	ENST00000602445.1	226-277	-	1.78	-0.57	1	PF00076	1	-	0	0.476396
Q9UKM9_RALY	ENST00000602445.1	201-252	-	1.78	-0.57	1	PF00076	1	-	0	0.476396
P41238_APOBEC1	ENST00000602445.1	201-252	-	1.77	-0.57	1	PF18774,PF18769,PF18778,PF18750,PF18772,PF18782,PF18775,PF08210,PF18771,PF05240	10	-	0	0.476385
P63244_RACK1	ENST00000602445.1	201-252	-	1.77	-0.57	1	PF00400	5	-	0	0.476385
Q9UGI8_TES	ENST00000602445.1	1-52	-	1.77	-0.57	1	PF06297,PF00412	3	-	0	0.476385
A6NHQ2_FBLL1	ENST00000602445.1	626-677	-	1.76	-0.57	1	PF01269	1	-	0	0.476374
Q15365_PCBP1	ENST00000602445.1	301-352	-	1.76	-0.57	1	PF00013	3	-	0	0.476374
Q7L3T8_PARS2	ENST00000602445.1	176-227	-	1.76	-0.57	1	PF00587,PF03129	2	-	0	0.476374
P42696_RBM34	ENST00000602445.1	201-252	-	1.74	-0.57	1	PF00076	2	-	0	0.476352
Q9BRX2_PELO	ENST00000602445.1	301-352	-	1.74	-0.57	1	PF03463,PF03464,PF03465	3	-	0	0.476352
Q96E39_RBMXL1	ENST00000602445.1	201-252	-	1.72	-0.57	1	PF00076,PF08081	2	-	0	0.47633
Q9Y4P3_TBL2	ENST00000602445.1	176-227	-	1.72	-0.57	1	PF00400	2	-	0	0.47633
Q8WXD2_SCG3	ENST00000602445.1	176-227	-	1.71	-0.57	1	PF15467	1	-	0	0.476319
Q9BZE1_MRPL37	ENST00000602445.1	201-252	-	1.7	-0.57	1	PF07147	1	-	0	0.476308
P38159_RBMX	ENST00000602445.1	301-352	-	1.69	-0.57	1	PF00076,PF08081	2	-	0	0.476297
P61513_RPL37A	ENST00000602445.1	201-252	-	1.69	-0.57	1	PF01780	1	-	0	0.476297
P63167_DYNLL1	ENST00000602445.1	301-352	-	1.67	-0.57	1	PF01221	1	-	0	0.476275
O43670_ZNF207	ENST00000602445.1	301-352	-	1.66	-0.57	1	-	0	-	0	0.476264
P26196_DDX6	ENST00000602445.1	301-352	-	1.66	-0.57	1	PF00270,PF00271	2	-	0	0.476264
O15213_WDR46	ENST00000602445.1	176-227	-	1.64	-0.57	1	PF08149	1	-	0	0.476242
P26038_MSN	ENST00000602445.1	301-352	-	1.64	-0.57	1	PF00769,PF09380,PF00373,PF09379	4	-	0	0.476242
Q9UK59_DBR1	ENST00000602445.1	176-227	-	1.63	-0.57	1	PF05011,PF00149	2	-	0	0.476231
Q5VZ19_TDRD10	ENST00000602445.1	201-252	-	1.62	-0.57	1	PF00567,PF00076	2	-	0	0.47622
O43251_RBFOX2	ENST00000602445.1	201-252	-	1.61	-0.57	1	PF12414,PF00076	2	-	0	0.476209
P05388_RPLP0	ENST00000602445.1	201-252	-	1.61	-0.57	1	PF17777,PF00466,PF00428	3	-	0	0.476209
P82673_MRPS35	ENST00000602445.1	201-252	-	1.6	-0.57	1	PF10213	1	-	0	0.476198
Q9BX10_GTPBP2	ENST00000602445.1	4-55	-	1.6	-0.57	1	PF00009	1	-	0	0.476198
O43310_CTIF	ENST00000602445.1	301-352	-	1.59	-0.57	1	PF02854	1	-	0	0.476187
P61221_ABCE1	ENST00000602445.1	1-52	-	1.59	-0.57	1	PF00005,PF04068,PF00037	4	-	0	0.476187
P40926_MDH2	ENST00000602445.1	201-252	-	1.57	-0.57	1	PF02866,PF00056	2	-	0	0.476165
Q5T160_RARS2	ENST00000602445.1	4-55	-	1.57	-0.57	1	PF00750,PF05746	2	-	0	0.476165
Q9UHR5_SAP30BP	ENST00000602445.1	201-252	-	1.57	-0.57	1	PF07818	1	-	0	0.476165
Q53GS9_USP39	ENST00000602445.1	451-502	-	1.56	-0.57	1	PF00443,PF02148	2	-	0	0.476154
Q8IUH3_RBM45	ENST00000602445.1	201-252	-	1.56	-0.57	1	PF00076	4	-	0	0.476154
Q8N5X7_EIF4E3	ENST00000602445.1	201-252	-	1.56	-0.57	1	PF01652	1	-	0	0.476154
P82921_MRPS21	ENST00000602445.1	176-227	-	1.55	-0.57	1	PF01165	1	-	0	0.476143
O00425_IGF2BP3	ENST00000602445.1	301-352	-	1.54	-0.57	1	PF00013,PF00076	6	-	0	0.476132
P33240_CSTF2	ENST00000602445.1	4-55	-	1.52	-0.57	1	PF14327,PF00076,PF14304	3	-	0	0.47611
Q5JPH6_EARS2	ENST00000602445.1	1-52	-	1.52	-0.57	1	PF00749	1	-	0	0.47611
Q92917_GPKOW	ENST00000602445.1	301-352	-	1.51	-0.57	1	-	0	-	0	0.476099
Q8NAF0_ZNF579	ENST00000602445.1	1-52	-	1.49	-0.57	1	PF00096	2	-	0	0.476077
P05412_JUN	ENST00000602445.1	204-255	-	1.48	-0.57	1	PF03957,PF00170,PF07716,PF03131	4	-	0	0.476066
Q53H54_TRMT12	ENST00000602445.1	176-227	-	1.48	-0.57	1	PF02475	1	-	0	0.476066
Q8N9M1_C19orf47	ENST00000602445.1	4-55	-	1.48	-0.57	1	PF17740,PF18017	2	-	0	0.476066
Q96CM3_RPUSD4	ENST00000602445.1	301-352	-	1.46	-0.57	1	PF00849	1	-	0	0.476044
Q9NUL3_STAU2	ENST00000602445.1	4-55	-	1.46	-0.57	1	PF00035,PF16482	5	-	0	0.476044
P13489_RNH1	ENST00000602445.1	301-352	-	1.45	-0.58	1	PF13516,PF18779	4	-	0	0.476033
Q9NQG5_RPRD1B	ENST00000602445.1	201-252	-	1.45	-0.58	1	PF16566,PF04818	2	-	0	0.476033
Q13485_SMAD4	ENST00000602445.1	201-252	-	1.44	-0.58	1	PF03166,PF03165	2	-	0	0.476022
Q92597_NDRG1	ENST00000602445.1	301-352	-	1.44	-0.58	1	PF03096,PF12697	2	-	0	0.476022
Q9H4D5_NXF3	ENST00000602445.1	201-252	-	1.44	-0.58	1	PF09162,PF02136	2	-	0	0.476022
O14979_HNRNPDL	ENST00000602445.1	176-227	-	1.43	-0.58	1	PF00076,PF16367	3	-	0	0.476011
P15311_EZR	ENST00000602445.1	176-227	-	1.42	-0.58	1	PF00769,PF09380,PF00373,PF09379	4	-	0	0.476
P50454_SERPINH1	ENST00000602445.1	201-252	-	1.42	-0.58	1	PF00079	1	-	0	0.476
O43159_RRP8	ENST00000602445.1	4-55	-	1.41	-0.58	1	PF05148,PF08241	2	-	0	0.475989
P31937_HIBADH	ENST00000602445.1	201-252	-	1.41	-0.58	1	PF03446,PF14833,PF02826,PF03807	4	-	0	0.475989
P06733_ENO1	ENST00000602445.1	4-55	-	1.4	-0.58	1	PF00113,PF03952,PF13378	3	-	0	0.475978
O43818_RRP9	ENST00000602445.1	301-352	-	1.38	-0.58	1	PF00400	2	-	0	0.475956
Q15291_RBBP5	ENST00000602445.1	301-352	-	1.38	-0.58	1	PF00400	1	-	0	0.475956
Q9Y6G9_DYNC1LI1	ENST00000602445.1	176-227	-	1.38	-0.58	1	PF05783	1	-	0	0.475956
P40925_MDH1	ENST00000602445.1	176-227	-	1.36	-0.58	1	PF02866,PF00056	2	-	0	0.475934
P22234_PAICS	ENST00000602445.1	176-227	-	1.35	-0.58	1	PF01259,PF00731	2	-	0	0.475923
Q9NZI8_IGF2BP1	ENST00000602445.1	301-352	-	1.35	-0.58	1	PF00013,PF00076	6	-	0	0.475923
Q6P087_RPUSD3	ENST00000602445.1	201-252	-	1.34	-0.58	1	PF00849	1	-	0	0.475912
Q6PF06_TRMT10B	ENST00000602445.1	204-255	-	1.34	-0.58	1	PF01746	1	-	0	0.475912
Q9H0S4_DDX47	ENST00000602445.1	201-252	-	1.34	-0.58	1	PF00270,PF00271,PF04851	3	-	0	0.475912
Q96K80_ZC3H10	ENST00000602445.1	551-602	-	1.33	-0.58	1	PF00642	2	-	0	0.475901
Q9NVA2_SEPTIN11	ENST00000602445.1	1-52	-	1.33	-0.58	1	PF00735,PF01926	2	-	0	0.475901
P00973_OAS1	ENST00000602445.1	301-352	-	1.32	-0.58	1	-	0	-	0	0.475891
P55036_PSMD4	ENST00000602445.1	201-252	-	1.32	-0.58	1	PF13519,PF00092,PF04056,PF02809	4	-	0	0.475891
P04406_GAPDH	ENST00000602445.1	201-252	-	1.3	-0.58	1	PF02800,PF00044	2	-	0	0.475869
P60842_EIF4A1	ENST00000602445.1	201-252	-	1.3	-0.58	1	PF00270,PF00271,PF04851	3	-	0	0.475869
Q96M93_ADAD1	ENST00000602445.1	301-352	-	1.3	-0.58	1	PF02137,PF00035	2	-	0	0.475869
Q96PM9_ZNF385A	ENST00000602445.1	301-352	-	1.3	-0.58	1	PF12874,PF12171	4	-	0	0.475869
O15427_SLC16A3	ENST00000602445.1	301-352	-	1.29	-0.58	1	PF07690	1	-	0	0.475858
Q14240_EIF4A2	ENST00000602445.1	201-252	-	1.29	-0.58	1	PF00270,PF00271,PF04851	3	-	0	0.475858
Q8WTP8_AEN	ENST00000602445.1	201-252	-	1.29	-0.58	1	PF00929	1	-	0	0.475858
P04843_RPN1	ENST00000602445.1	176-227	-	1.27	-0.58	1	PF04597	1	-	0	0.475836
Q8IUX4_APOBEC3F	ENST00000602445.1	301-352	-	1.27	-0.58	1	PF18782,PF18772,PF18778,PF08210,PF18750,PF18771,PF05240,PF18774,PF18775,PF18769	20	-	0	0.475836
[truncated: 65 more rows]

## Sheet: AC012510.1
Protein_ID	RNA_ID	Top_RNA_fragment	Annotation	Interaction_Propensity	Z_score	RBP_Propensity	RNA_Binding_Domains_IDs	numof.RNA.Binding_Domains_Instances	RNA.Binding_Motifs_IDs	numof.RNA_Binding_Motifs_Instances	Ranking
P78332_RBM6	ENST00000607946.1.1	476-527	-	53.5	0.8	1	PF17780,PF01585	2	P78332|RBM6|292|31724725|RBNS_ENCODE,P78332|RBM6|291|31724725|RBNS_ENCODE,P78332|RBM6|289|31724725|RBNS_ENCODE,P78332|RBM6|M161_0.6|23846655|cisBP-RNA,P78332|RBM6|290|31724725|NA	2	0.86659
Q8IX01_SUGP2	ENST00000607946.1.1	476-527	-	52.67	0.78	1	PF01805,PF01585	2	Q8IX01|SUGP2|HepG2.SUGP2.3.312|31226278|eCLIP_ENCODE	2	0.865677
Q8N302_AGGF1	ENST00000607946.1.1	476-527	-	47.62	0.64	1	-	0	Q8N302|AGGF1|K562.AGGF1.5.167|31226278|eCLIP_ENCODE,Q8N302|AGGF1|HepG2.AGGF1.3.194|31226278|eCLIP_ENCODE	2	0.860125
P55265_ADAR	ENST00000607946.1.1	476-527	-	45.28	0.58	1	PF02137,PF02295,PF00035	6	P55265|ADAR|starBase_3|25708366|iCLIP;P55265|ADAR|starBase_1|25708366|iCLIP	2	0.857553
P49756_RBM25	ENST00000607946.1.1	476-527	-	44.6	0.56	1	PF01480,PF00076	2	P49756|RBM25|1143|18663000|SpliceAid-F,P49756|RBM25|1144|23190262|SpliceAid-F;P49756|RBM25|304|31724725|RBNS_ENCODE	2	0.856805
Q92945_KHSRP	ENST00000607946.1.1	476-527	-	44.5	0.56	1	PF00013,PF07650,PF09005	7	Q92945|KHSRP|175|17437629|cisBP-RNA,Q92945|KHSRP|M342_0.6|17437629|RIP-Chip	2	0.856695
P51116_FXR2	ENST00000607946.1.1	476-527	-	38.34	0.4	1	PF12235,PF16096,PF17904,PF18336,PF00013,PF05641	7	P51116|FXR2|WGGA|23235829;27378784|PAR-CLIP;HITS-CLIP	3	0.849923
Q71RC2_LARP4	ENST00000607946.1.1	209-260	-	21.45	-0.05	1	PF05383	1	Q71RC2|LARP4|HepG2.LARP4.4.96|31226278|eCLIP_ENCODE;Q71RC2|LARP4|HepG2.LARP4.9.112|31226278|eCLIP_ENCODE	2	0.831354
Q06787_FMR1	ENST00000607946.1.1	476-527	-	17.53	-0.15	1	PF12235,PF16098,PF17904,PF18336,PF00013,PF05641	7	Q06787|FMR1|WGGA|23235829;27378784|PAR-CLIP;HITS-CLIP;Q06787|FMR1|UAY|27378784|PAR-CLIP;HITS-CLIP	4	0.827045
P51114_FXR1	ENST00000607946.1.1	476-527	-	15.18	-0.21	1	PF16096,PF17904,PF18336,PF12235,PF16097,PF00013,PF05641	8	P51114|FXR1|WGGA|23235829;27378784|PAR-CLIP;HITS-CLIP;P51114|FXR1|UAY|27378784|PAR-CLIP;HITS-CLIP	4	0.824461
P12956_XRCC6	ENST00000607946.1.1	526-577	-	13.18	-0.27	1	PF03731,PF02735,PF03730,PF02037	4	P12956|XRCC6|HepG2.XRCC6.2.100|31226278|eCLIP_ENCODE,P12956|XRCC6|HepG2.XRCC6.0.51|31226278|eCLIP_ENCODE	2	0.822263
P46782_RPS5	ENST00000607946.1.1	651-702	-	12.68	-0.28	1	PF00177	1	P46782|RPS5|HepG2.RPS5.1.119|31226278|eCLIP_ENCODE;P46782|RPS5|K562.RPS5.1.215|31226278|eCLIP_ENCODE	2	0.821713
Q13595_TRA2A	ENST00000607946.1.1	626-677	-	12.02	-0.3	1	PF00076	1	Q13595|TRA2A|HepG2.TRA2A.2.92|31226278|eCLIP_ENCODE;Q13595|TRA2A|K562.TRA2A.4.144|31226278|eCLIP_ENCODE	3	0.820987
P52298_NCBP2	ENST00000607946.1.1	651-702	-	10.1	-0.35	1	PF00076	1	P52298|NCBP2|HepG2.NCBP2.5.83|31226278|eCLIP_ENCODE;P52298|NCBP2|K562.NCBP2.0.66|31226278|eCLIP_ENCODE	2	0.818876
P84103_SRSF3	ENST00000607946.1.1	651-702	-	10.08	-0.35	1	PF00076	1	P84103|SRSF3|s41|10094314|SpliceAid-F,P84103|SRSF3|1249|17036044|SpliceAid-F,P84103|SRSF3|1251|17036044|SpliceAid-F,P84103|SRSF3|starBase_1|26876937|PAR-CLIP,P84103|SRSF3|NA|NA|NA;P84103|SRSF3|UGGAC|26876937|PAR-CLIP	3	0.818854
P26378_ELAVL4	ENST00000607946.1.1	651-702	-	8.41	-0.39	1	-	0	P26378|ELAVL4|M313_0.6|19846595|RIP-Chip	3	0.817018
Q9NR56_MBNL1	ENST00000607946.1.1	651-702	-	7.98	-0.4	1	PF00642	1	Q9NR56|MBNL1|193|31724725|RBNS_ENCODE,Q9NR56|MBNL1|1122|15257297|SpliceAid-F,Q9NR56|MBNL1|GCUUY|26883358|HITS-CLIP,Q9NR56|MBNL1|1121|15257297|SpliceAid-F,Q9NR56|MBNL1|112|NA|NA;Q9NR56|MBNL1|s30|20071745|SpliceAid-F	3	0.816546
Q5VZF2_MBNL2	ENST00000607946.1.1	651-702	-	6.81	-0.43	1	PF00642	2	Q5VZF2|MBNL2|YGCY|26257173|HITS-CLIP	2	0.815259
Q8NHQ9_DDX55	ENST00000607946.1.1	526-577	-	6.77	-0.43	1	PF00270,PF00271,PF13959,PF04851	4	Q8NHQ9|DDX55|K562.DDX55.7.78|31226278|eCLIP_ENCODE,Q8NHQ9|DDX55|HepG2.DDX55.5.65|31226278|eCLIP_ENCODE;Q8NHQ9|DDX55|K562.DDX55.1.45|31226278|eCLIP_ENCODE	2	0.815215
Q16630_CPSF6	ENST00000607946.1.1	651-702	-	6.61	-0.44	1	PF00076	1	Q16630|CPSF6|K562.CPSF6.4.106|31226278|eCLIP_ENCODE	2	0.81504
Q86U06_RBM23	ENST00000607946.1.1	476-527	-	6.45	-0.44	1	PF00076,PF15519	3	Q86U06|RBM23|299|31724725|RBNS_ENCODE	2	0.814864
P10155_RO60	ENST00000607946.1.1	584-635	-	4.93	-0.48	1	-	0	P10155|RO60|UGAUCACAAC|26382853|iCLIP,P10155|RO60|UCUCCACUCC|26382853|iCLIP,P10155|RO60|UUGUUCUACU|26382853|iCLIP,P10155|RO60|UCUUUGUUCC|26382853|iCLIP;P10155|RO60|UUUUUUUUUGAGA|26382853|iCLIP;P10155|RO60|K562.TROVE2.9.70|31226278|eCLIP_ENCODE,P10155|RO60|HepG2.TROVE2.0.42|31226278|eCLIP_ENCODE;P10155|RO60|K562.TROVE2.3.64|31226278|eCLIP_ENCODE	4	0.813193
Q13242_SRSF9	ENST00000607946.1.1	651-702	-	4.82	-0.49	1	PF00076	2	Q13242|SRSF9|HepG2.SRSF9.0.291|31226278|eCLIP_ENCODE,Q13242|SRSF9|1257|12024014|SpliceAid-F,Q13242|SRSF9|starBase_1|26876937|PAR-CLIP,Q13242|SRSF9|M065_0.6|23846655|cisBP-RNA,Q|NA|NA|NA|NA	2	0.813072
Q15366_PCBP2	ENST00000607946.1.1	226-277	-	4.81	-0.49	1	PF00013	3	Q15366|PCBP2|799|15331611|SpliceAid-F,Q15366|PCBP2|166|15331611|RBPDB,Q15366|PCBP2|starBase_1|22955616|eCLIP,Q15366|PCBP2|156|15331611|RBPDB,Q15366|PCBP2|800|15331611|Spl;Q15366|PCBP2|starBase_2|22955616|eCLIP	2	0.813061
P26599_PTBP1	ENST00000607946.1.1	584-635	-	4.56	-0.49	1	PF13893,PF00076,PF11835	7	P26599|PTBP1|143|16179478|RBPDB	12	0.812786
P57723_PCBP4	ENST00000607946.1.1	534-585	-	4.18	-0.5	1	PF00013	3	P57723|PCBP4|243|31724725|RBNS_ENCODE,P57723|PCBP4|245|31724725|RBNS_ENCODE	2	0.812368
Q12905_ILF2	ENST00000607946.1.1	651-702	-	3.69	-0.52	1	PF07528	1	Q12905|ILF2|166|31724725|RBNS_ENCODE;Q12905|ILF2|167|31724725|RBNS_ENCODE,Q12905|ILF2|165|31724725|RBNS_ENCODE	2	0.811829
Q9NW64_RBM22	ENST00000607946.1.1	476-527	-	3.67	-0.52	1	PF00076	1	Q9NW64|RBM22|HepG2.RBM22.1.133|31226278|eCLIP_ENCODE;Q9NW64|RBM22|HepG2.RBM22.3.202|31226278|eCLIP_ENCODE,Q9NW64|RBM22|K562.RBM22.3.104|31226278|eCLIP_ENCODE	2	0.811807
P26651_ZFP36	ENST00000607946.1.1	626-677	-	2.96	-0.54	1	PF00642,PF14608	3	P26651|ZFP36|155|18367721|cisBP-RNA,P26651|ZFP36|138|18367721|cisBP-RNA,P26651|ZFP36|49|18367721|cisBP-RNA;P26651|ZFP36|38|18256032|cisBP-RNA,P26651|ZFP36|AUUUA|24401661|PAR-CLIP,P26651|ZFP36|UAUUUAUU|24401661|PAR-CLIP,P26651|ZFP36|M350_0.6|12324455|cisBP-RNA,P26651|ZFP36|109||NA	4	0.811027
Q07955_SRSF1	ENST00000607946.1.1	626-677	-	1.87	-0.56	1	PF00076	2	Q07955|SRSF1|HepG2.SRSF1.1.289|31226278|eCLIP_ENCODE,Q07955|SRSF1|K562.SRSF1.3.322|31226278|eCLIP_ENCODE;Q07955|SRSF1|1222|19910374|SpliceAid-F,Q07955|SRSF1|1216|17144911|SpliceAid-F,Q07955|SRSF1|1228|11925564|SpliceAid-F,Q07955|SRSF1|1310|12829008|AEDB,Q07955|SRSF1|1224|183|NA	5	0.809828
Q92900_UPF1	ENST00000607946.1.1	476-527	-	72.12	1.29	1	PF09416,PF13087,PF13086,PF18141,PF13604,PF13245,PF04851	8	Q92900|UPF1|BSSCUGGGV|27940950|HITS-CLIP;eCLIP	1	0.720394
Q7KZF4_SND1	ENST00000607946.1.1	476-527	-	61.07	1	1	PF00565,PF00567	6	Q7KZF4|SND1|HepG2.SND1.4.87|31226278|eCLIP_ENCODE	1	0.708245
Q8NDT2_RBM15B	ENST00000607946.1.1	476-527	-	59.69	0.96	1	PF07744,PF00076	3	Q8NDT2|RBM15B|HUUU|27602518|iCLIP	1	0.706728
Q9UKV3_ACIN1	ENST00000607946.1.1	476-527	-	56.84	0.89	1	PF16294,PF02037	2	Q9UKV3|ACIN1|motif_2|27365209|iCLIP	1	0.703595
P52756_RBM5	ENST00000607946.1.1	476-527	-	51.16	0.74	1	PF01585,PF17780,PF00076,PF00641,PF12656	5	P52756|RBM5|1148|18840686|SpliceAid-F,P52756|RBM5|UCAUC|24332178|HITS-CLIP	1	0.69735
Q9NZB2_FAM120A	ENST00000607946.1.1	476-527	-	50	0.71	1	-	0	Q9NZB2|FAM120A|HepG2.FAM120A.0.337|31226278|eCLIP_ENCODE,Q9NZB2|FAM120A|HepG2.FAM120A.4.619|31226278|eCLIP_ENCODE	1	0.696075
Q00839_HNRNPU	ENST00000607946.1.1	476-527	-	48.12	0.66	1	PF13671,PF00622,PF02037	3	Q00839|HNRNPU|K562.HNRNPU.5.145|31226278|eCLIP_ENCODE	1	0.694008
Q9HAV4_XPO5	ENST00000607946.1.1	476-527	-	44.07	0.55	1	PF08389	1	Q9HAV4|XPO5|HepG2.XPO5.9.133|31226278|eCLIP_ENCODE	1	0.689556
Q9UL18_AGO1	ENST00000607946.1.1	476-527	-	39.07	0.42	1	PF02171,PF16487,PF02170,PF16486,PF08699,PF16488	6	Q9UL18|AGO1|359|15152257|PDB	1	0.684059
Q8TB72_PUM2	ENST00000607946.1.1	476-527	-	37.51	0.38	1	PF00806	8	Q8TB72|PUM2|361|21397187|PDB	1	0.682344
Q6NXG1_ESRP1	ENST00000607946.1.1	476-527	-	35.97	0.34	1	-	0	Q6NXG1|ESRP1|080|31724725|RBNS_ENCODE,Q6NXG1|ESRP1|081|31724725|RBNS_ENCODE	1	0.680651
Q9NYY8_FASTKD2	ENST00000607946.1.1	476-527	-	32.59	0.25	1	PF06743,PF08373,PF08368	3	Q9NYY8|FASTKD2|HepG2.FASTKD2.3.97|31226278|eCLIP_ENCODE	1	0.676935
Q14671_PUM1	ENST00000607946.1.1	476-527	-	29.18	0.16	1	PF00806	8	Q14671|PUM1|268|31724725|RBNS_ENCODE	1	0.673186
Q14444_CAPRIN1	ENST00000607946.1.1	476-527	-	27.64	0.12	1	PF12287,PF18293	2	Q14444|CAPRIN1|WWWUAAAW|24393468|PAR-CLIP,Q14444|CAPRIN1|TWWAAATWW|24393468|PAR-CLIP	1	0.671493
Q12906_ILF3	ENST00000607946.1.1	476-527	-	24.62	0.04	1	PF07528,PF00035	3	Q12906|ILF3|HepG2.ILF3.4.150|31226278|eCLIP_ENCODE	1	0.668173
Q9UPU9_SAMD4A	ENST00000607946.1.1	476-527	-	23.97	0.02	1	PF00536	1	Q9UPU9|SAMD4A|M061_0.6|23846655|cisBP-RNA	1	0.667458
P61011_SRP54	ENST00000607946.1.1	476-527	-	19.41	-0.1	1	PF00448,PF02978,PF02881,PF02492	4	P61011|SRP54|456|12244299|PDB	1	0.662445
Q01081_U2AF1	ENST00000607946.1.1	651-702	-	16.65	-0.17	1	PF00642,PF00076	3	Q01081|U2AF1|K562.U2AF1.2.166|31226278|eCLIP_ENCODE	1	0.659411
Q96AE4_FUBP1	ENST00000607946.1.1	476-527	-	16.6	-0.18	1	PF00013,PF07650,PF09005	8	Q96AE4|FUBP1|098|31724725|RBNS_ENCODE	1	0.659356
P09132_SRP19	ENST00000607946.1.1	651-702	-	14.57	-0.23	1	PF01922	1	P09132|SRP19|547|20179341|PDB	1	0.657124
Q13243_SRSF5	ENST00000607946.1.1	651-702	-	14.33	-0.24	1	PF00076	2	Q13243|SRSF5|1264|19843576|SpliceAid-F,Q13243|SRSF5|1263|7651409|SpliceAid-F,Q13243|SRSF5|1355|9436904;8388541;7651409|AEDB,Q13243|SRSF5|1265|14729981|SpliceAid-F	1	0.65686
P31483_TIA1	ENST00000607946.1.1	651-702	-	13.96	-0.25	1	PF00076	3	P31483|TIA1|K562.TIA1.0.407|31226278|eCLIP_ENCODE	1	0.656453
Q08170_SRSF4	ENST00000607946.1.1	151-202	-	13.92	-0.25	1	PF00076	2	Q08170|SRSF4|383|31724725|RBNS_ENCODE,Q08170|SRSF4|1274|7651409|SpliceAid-F,Q08170|SRSF4|1275|14729981|SpliceAid-F	1	0.656409
O00571_DDX3X	ENST00000607946.1.1	476-527	-	13.78	-0.25	1	PF00270,PF00271	2	O00571|DDX3X|HepG2.DDX3X.2.117|31226278|eCLIP_ENCODE,O00571|DDX3X|HepG2.DDX3X.6.72|31226278|eCLIP_ENCODE,O00571|DDX3X|HepG2.DDX3X.8.82|31226278|eCLIP_ENCODE	1	0.656255
Q9BWF3_RBM4	ENST00000607946.1.1	651-702	-	13.72	-0.25	1	PF00076,PF13893,PF00098	4	Q9BWF3|RBM4|1146|16260624|SpliceAid-F,Q9BWF3|RBM4|1145|16777844|SpliceAid-F,Q9BWF3|RBM4|1147|21518792|SpliceAid-F	1	0.65619
Q12874_SF3A3	ENST00000607946.1.1	151-202	-	13.66	-0.25	1	PF11931,PF13297,PF16837,PF12108	4	Q12874|SF3A3|HepG2.SF3A3.0.118|31226278|eCLIP_ENCODE,Q12874|SF3A3|starBase_1|22955616|eCLIP	1	0.656124
Q8WUA2_PPIL4	ENST00000607946.1.1	476-527	-	13.51	-0.26	1	PF00160,PF00076	2	Q8WUA2|PPIL4|K562.PPIL4.0.43|31226278|eCLIP_ENCODE	1	0.655959
Q9UGY1_NOL12	ENST00000607946.1.1	651-702	-	11.25	-0.32	1	PF09805	1	Q9UGY1|NOL12|HepG2.NOL12.9.52|31226278|eCLIP_ENCODE	1	0.653474
P35269_GTF2F1	ENST00000607946.1.1	151-202	-	11.11	-0.32	1	PF05793	1	P35269|GTF2F1|K562.GTF2F1.1.466|31226278|eCLIP_ENCODE,P35269|GTF2F1|HepG2.GTF2F1.1.345|31226278|eCLIP_ENCODE	1	0.65332
Q5T1V6_DDX59	ENST00000607946.1.1	151-202	-	11.04	-0.32	1	-	0	Q5T1V6|DDX59|HepG2.DDX59.0.131|31226278|eCLIP_ENCODE	1	0.653243
P51513_NOVA1	ENST00000607946.1.1	476-527	-	10.76	-0.33	1	PF00013	3	P51513|NOVA1|212|31724725|RBNS_ENCODE,P51513|NOVA1|s27|10811881|SpliceAid-F,P51513|NOVA1|459|21742260|PDB,P51513|NOVA1|440|21742260|PDB,P51513|NOVA1|1378|15367696|AEDB,P5|NA|NA|NA|NA	1	0.652935
Q01844_EWSR1	ENST00000607946.1.1	476-527	-	9.98	-0.35	1	PF00641,PF00076	2	Q01844|EWSR1|088|31724725|RBNS_ENCODE,Q01844|EWSR1|087|31724725|RBNS_ENCODE,Q01844|EWSR1|089|31724725|RBNS_ENCODE,Q01844|EWSR1|086|31724725|RBNS_ENCODE	1	0.652078
Q9UL40_ZNF346	ENST00000607946.1.1	626-677	-	9.91	-0.35	1	PF12874	3	Q9UL40|ZNF346|481|24521053|PDB	1	0.652001
Q9Y6M1_IGF2BP2	ENST00000607946.1.1	526-577	-	9.53	-0.36	1	PF00013,PF00076	6	Q9Y6M1|IGF2BP2|K562.IGF2BP2.4.162|31226278|eCLIP_ENCODE,Q9Y6M1|IGF2BP2|161|31724725|RBNS_ENCODE	1	0.651583
Q13247_SRSF6	ENST00000607946.1.1	651-702	-	8.49	-0.39	1	PF00076	2	Q13247|SRSF6|ywcwsg|19296853|RBPMap,Q13247|SRSF6|1384|11967553;12824367|AEDB	1	0.65044
O75494_SRSF10	ENST00000607946.1.1	626-677	-	8.41	-0.39	1	PF00076	1	O75494|SRSF10|s104|19561594|SpliceAid-F,O75494|SRSF10|M087_0.6|23846655|cisBP-RNA,O75494|SRSF10|M086_0.6|23846655|cisBP-RNA,O75494|SRSF10|M019_0.6|23846655|cisBP-RNA,O75494|NA|NA|NA|NA	1	0.650352
Q01085_TIAL1	ENST00000607946.1.1	626-677	-	8.07	-0.4	1	PF00076	3	Q01085|TIAL1|M310_0.6|17682065|RIP-Chip	1	0.649978
Q92879_CELF1	ENST00000607946.1.1	151-202	-	8.07	-0.4	1	PF00076	3	Q92879|CELF1|ugcug|19296853|RBPMap	1	0.649978
Q9UHB9_SRP68	ENST00000607946.1.1	151-202	-	7.07	-0.43	1	PF16969	1	Q9UHB9|SRP68|570|24700861|PDB	1	0.648879
Q9BVP2_GNL3	ENST00000607946.1.1	534-585	-	6.32	-0.45	1	PF08701,PF01926	2	Q9BVP2|GNL3|K562.GNL3.1.42|31226278|eCLIP_ENCODE	1	0.648054
O95319_CELF2	ENST00000607946.1.1	151-202	-	6.28	-0.45	1	PF00076	3	O95319|CELF2|1-THTATGT|NA|NA,O95319|CELF2|NA|NA|NA	1	0.64801
O00425_IGF2BP3	ENST00000607946.1.1	534-585	-	5.99	-0.46	1	PF00013,PF00076	6	O00425|IGF2BP3|CAUH|20371350|PAR-CLIP	1	0.647691
Q8IV48_ERI1	ENST00000607946.1.1	651-702	-	5.84	-0.46	1	-	0	Q8IV48|ERI1|517|PubMed|NA	1	0.647526
Q7Z5Q1_CPEB2	ENST00000607946.1.1	526-577	-	5.8	-0.46	1	PF16367,PF16366,PF00076	3	Q7Z5Q1|CPEB2|M012_0.6|23846655|cisBP-RNA	1	0.647482
Q9NWB1_RBFOX1	ENST00000607946.1.1	651-702	-	5.28	-0.47	1	-	0	Q9NWB1|RBFOX1|335|16362037|PDB,Q9NWB1|RBFOX1|620|22434879|SpliceAid-F,Q9NWB1|RBFOX1|613|17101796|SpliceAid-F,Q9NWB1|RBFOX1|616|18573872|SpliceAid-F,Q9NWB1|RBFOX1|617|NA|NA	1	0.646911
P09651_HNRNPA1	ENST00000607946.1.1	651-702	-	4.83	-0.49	1	PF00076,PF11627	3	P09651|HNRNPA1|651|19404736|SpliceAid-F	1	0.646416
Q05519_SRSF11	ENST00000607946.1.1	701-752	-	4.74	-0.49	1	PF00076	1	Q05519|SRSF11|401|31724725|RBNS_ENCODE	1	0.646317
Q15365_PCBP1	ENST00000607946.1.1	534-585	-	4.35	-0.5	1	PF00013	3	Q15365|PCBP1|760|16854432|SpliceAid-F,Q15365|PCBP1|93|11827469|RBPDB,Q15365|PCBP1|774|12011088|SpliceAid-F,Q15365|PCBP1|763|7607214|SpliceAid-F,Q15365|PCBP1|776|17928403|	1	0.645888
P31942_HNRNPH3	ENST00000607946.1.1	626-677	-	3.99	-0.51	1	PF00076	2	P31942|HNRNPH3|958|11526107|SpliceAid-F,P31942|HNRNPH3|969|18806275|SpliceAid-F,P31942|HNRNPH3|955|11847131|SpliceAid-F,P31942|HNRNPH3|182|17337441|RBPDB,P31942|HNRNPH3|NA|NA|NA	1	0.645493
Q15717_ELAVL1	ENST00000607946.1.1	609-660	-	3.56	-0.52	1	PF00076	3	Q15717|ELAVL1|UCUCUUU|21723171|PAR-CLIP,Q15717|ELAVL1|UUUCCUU|21723171|PAR-CLIP	1	0.64502
Q96DH6_MSI2	ENST00000607946.1.1	651-702	-	3.52	-0.52	1	PF00076	2	Q96DH6|MSI2|starBase_1|24395885|HITS-CLIP,Q96DH6|MSI2|starBase_2|24395885|HITS-CLIP	1	0.644976
Q15633_TARBP2	ENST00000607946.1.1	226-277	-	3.45	-0.52	1	-	0	Q15633|TARBP2|starBase_2|25043050|HITS-CLIP,Q15633|TARBP2|starBase_6|25043050|HITS-CLIP,Q15633|TARBP2|starBase_3|25043050|HITS-CLIP	1	0.644899
Q9NQ94_A1CF	ENST00000607946.1.1	526-577	-	2.86	-0.54	1	PF00076,PF14709	4	Q9NQ94|A1CF|003|31724725|RBNS_ENCODE,Q9NQ94|A1CF|004|31724725|RBNS_ENCODE	1	0.64425
Q9BX46_RBM24	ENST00000607946.1.1	701-752	-	2.82	-0.54	1	PF00076	1	Q9BX46|RBM24|M175_0.6|23846655|cisBP-RNA,Q9BX46|RBM24|302|31724725|RBNS_ENCODE	1	0.644206
P26368_U2AF2	ENST00000607946.1.1	534-585	-	2.35	-0.55	1	PF00076	3	P26368|U2AF2|HepG2.U2AF2.6.198|31226278|eCLIP_ENCODE,P26368|U2AF2|HepG2.U2AF2.7.614|31226278|eCLIP_ENCODE,P26368|U2AF2|HepG2.U2AF2.9.191|31226278|eCLIP_ENCODE,P26368|U2AF2|HepG|NA|NA	1	0.64369
Q969S3_ZNF622	ENST00000607946.1.1	626-677	-	2.12	-0.56	1	PF12756,PF12171,PF12874	4	Q969S3|ZNF622|K562.ZNF622.7.181|31226278|eCLIP_ENCODE	1	0.643437
A0AV96_RBM47	ENST00000607946.1.1	526-577	-	1.63	-0.57	1	PF00076	3	A0AV96|RBM47|YYUYUUUUUYWR|24898756|HITS-CLIP	1	0.642898
Q9UGP8_SEC63	ENST00000607946.1.1	476-527	-	76.77	1.41	1	PF02889,PF00226	3	-	0	0.558839
P54253_ATXN1	ENST00000607946.1.1	476-527	-	76.19	1.4	1	PF08517	1	-	0	0.558201
Q9H501_ESF1	ENST00000607946.1.1	476-527	-	75.91	1.39	1	PF08159	1	-	0	0.557894
Q15022_SUZ12	ENST00000607946.1.1	476-527	-	75.84	1.39	1	PF09733	1	-	0	0.557817
O14776_TCERG1	ENST00000607946.1.1	476-527	-	75.04	1.37	1	PF01846,PF00397	8	-	0	0.556937
O43290_SART1	ENST00000607946.1.1	476-527	-	73.71	1.33	1	PF03343	1	-	0	0.555475
O60293_ZFC3H1	ENST00000607946.1.1	476-527	-	72.9	1.31	1	PF10650	1	-	0	0.554584
P49589_CARS1	ENST00000607946.1.1	476-527	-	72.87	1.31	1	PF01406	1	-	0	0.554551
Q5T7N2_L1TD1	ENST00000607946.1.1	476-527	-	72.59	1.3	1	PF17490,PF02994	3	-	0	0.554244
Q04637_EIF4G1	ENST00000607946.1.1	476-527	-	72.47	1.3	1	PF02854,PF02847,PF02020	3	-	0	0.554112
O43719_HTATSF1	ENST00000607946.1.1	476-527	-	72.34	1.3	1	PF00076	2	-	0	0.553969
Q9UIF8_BAZ2B	ENST00000607946.1.1	476-527	-	72	1.29	1	PF00439,PF01429,PF15613,PF00628,PF02791	5	-	0	0.553595
Q96KR1_ZFR	ENST00000607946.1.1	476-527	-	71.88	1.28	1	PF07528,PF12874	4	-	0	0.553463
Q9BUQ8_DDX23	ENST00000607946.1.1	476-527	-	71.53	1.27	1	PF00270,PF00271	2	-	0	0.553078
Q9BWU0_SLC4A1AP	ENST00000607946.1.1	476-527	-	71.41	1.27	1	PF00498	1	-	0	0.552946
Q13206_DDX10	ENST00000607946.1.1	476-527	-	71.31	1.27	1	PF00270,PF00271,PF13959,PF04851	4	-	0	0.552836
P46459_NSF	ENST00000607946.1.1	476-527	-	70.83	1.26	1	PF00004,PF02359,PF02933,PF17862,PF07724	6	-	0	0.552309
P54277_PMS1	ENST00000607946.1.1	476-527	-	70.39	1.24	1	PF01119,PF00505,PF13589,PF09011,PF02518	5	-	0	0.551825
P36776_LONP1	ENST00000607946.1.1	476-527	-	70.14	1.24	1	PF05362,PF02190,PF00004,PF07728,PF07724,PF13541,PF05496,PF08298	8	-	0	0.55155
Q9NRA8_EIF4ENIF1	ENST00000607946.1.1	476-527	-	70.11	1.24	1	PF10477	1	-	0	0.551517
P35221_CTNNA1	ENST00000607946.1.1	476-527	-	69.86	1.23	1	PF01044	2	-	0	0.551242
Q6PKG0_LARP1	ENST00000607946.1.1	476-527	-	69.68	1.23	1	PF05383	1	-	0	0.551044
Q7KZ85_SUPT6H	ENST00000607946.1.1	476-527	-	69.37	1.22	1	PF14633,PF14639,PF14635,PF14641,PF14632,PF12836,PF00575,PF17674,PF00017	9	-	0	0.550704
Q9BXT4_TDRD1	ENST00000607946.1.1	476-527	-	69.35	1.22	1	PF00567,PF01753	5	-	0	0.550682
P49792_RANBP2	ENST00000607946.1.1	476-527	-	68.94	1.21	1	PF00638,PF00641,PF12185,PF00160	15	-	0	0.550231
O75643_SNRNP200	ENST00000607946.1.1	476-527	-	68.71	1.2	1	PF02889,PF00270,PF18149,PF04851,PF00271	8	-	0	0.549978
Q92888_ARHGEF1	ENST00000607946.1.1	476-527	-	68.44	1.19	1	PF09128,PF17838,PF00621	3	-	0	0.549681
Q9HCE1_MOV10	ENST00000607946.1.1	476-527	-	67.7	1.17	1	PF13087,PF13086,PF13604,PF13245,PF04851	6	-	0	0.548868
Q8TEX9_IPO4	ENST00000607946.1.1	476-527	-	67.57	1.17	1	PF13513,PF02985,PF03810	3	-	0	0.548725
Q14692_BMS1	ENST00000607946.1.1	476-527	-	67.55	1.17	1	PF04950,PF08142	2	-	0	0.548703
Q9HCS7_XAB2	ENST00000607946.1.1	476-527	-	67.52	1.17	1	-	0	-	0	0.54867
O94804_STK10	ENST00000607946.1.1	476-527	-	67.38	1.16	1	PF12474,PF00069,PF07714	4	-	0	0.548516
Q7L014_DDX46	ENST00000607946.1.1	476-527	-	66.87	1.15	1	PF00270,PF00271	2	-	0	0.547955
Q08211_DHX9	ENST00000607946.1.1	476-527	-	65.93	1.13	1	PF00035,PF00271,PF04408,PF07717,PF00270	6	-	0	0.546922
Q8IY21_DDX60	ENST00000607946.1.1	476-527	-	65.81	1.12	1	PF00270,PF04851,PF00271	3	-	0	0.54679
P26639_TARS1	ENST00000607946.1.1	476-527	-	65.26	1.11	1	PF00587,PF03129,PF02824,PF07973	4	-	0	0.546185
Q9ULW0_TPX2	ENST00000607946.1.1	476-527	-	63.83	1.07	1	PF12214,PF09041,PF06886	3	-	0	0.544613
Q8WXH0_SYNE2	ENST00000607946.1.1	476-527	-	63.82	1.07	1	PF00307,PF10541,PF00435,PF11971	7	-	0	0.544602
Q96Q15_SMG1	ENST00000607946.1.1	476-527	-	63.82	1.07	1	PF15785,PF00454,PF17229,PF02260	4	-	0	0.544602
Q8WYQ5_DGCR8	ENST00000607946.1.1	476-527	-	63.77	1.07	1	-	0	-	0	0.544547
P26640_VARS1	ENST00000607946.1.1	476-527	-	63.75	1.07	1	PF00133,PF08264,PF00043,PF09334,PF13603	5	-	0	0.544525
Q15393_SF3B3	ENST00000607946.1.1	476-527	-	63.67	1.07	1	PF10433,PF03178	2	-	0	0.544437
Q8IX12_CCAR1	ENST00000607946.1.1	476-527	-	63.66	1.07	1	PF14443,PF14444,PF02037	3	-	0	0.544426
Q99459_CDC5L	ENST00000607946.1.1	476-527	-	63.51	1.06	1	PF11831,PF00249,PF13921	5	-	0	0.544261
Q9Y2W1_THRAP3	ENST00000607946.1.1	476-527	-	63.22	1.05	1	PF15440	1	-	0	0.543942
Q86US8_SMG6	ENST00000607946.1.1	476-527	-	63.16	1.05	1	PF10373,PF13638,PF10374	3	-	0	0.543876
P09327_VIL1	ENST00000607946.1.1	476-527	-	62.88	1.05	1	PF00626,PF02209	7	-	0	0.543569
P16383_GCFC2	ENST00000607946.1.1	476-527	-	62.75	1.04	1	PF07842	1	-	0	0.543426
Q96T21_SECISBP2	ENST00000607946.1.1	476-527	-	62.65	1.04	1	PF01248	1	-	0	0.543316
O60522_TDRD6	ENST00000607946.1.1	476-527	-	62.5	1.04	1	PF00567	7	-	0	0.543151
O75534_CSDE1	ENST00000607946.1.1	476-527	-	62.5	1.04	1	PF00313,PF12901	6	-	0	0.543151
Q96HW7_INTS4	ENST00000607946.1.1	476-527	-	62.24	1.03	1	-	0	-	0	0.542865
Q00341_HDLBP	ENST00000607946.1.1	476-527	-	62.12	1.03	1	PF00013	14	-	0	0.542733
Q92974_ARHGEF2	ENST00000607946.1.1	476-527	-	62.07	1.02	1	PF17838,PF00621	2	-	0	0.542678
Q9H2U1_DHX36	ENST00000607946.1.1	476-527	-	61.99	1.02	1	PF04408,PF00271,PF07717,PF00270	4	-	0	0.54259
P43243_MATR3	ENST00000607946.1.1	476-527	-	61.92	1.02	1	-	0	-	0	0.542513
Q6P9B9_INTS5	ENST00000607946.1.1	476-527	-	61.88	1.02	1	PF14838,PF14837	2	-	0	0.542469
Q6Y7W6_GIGYF2	ENST00000607946.1.1	476-527	-	61.61	1.01	1	PF02213	1	-	0	0.542172
O75116_ROCK2	ENST00000607946.1.1	476-527	-	61.57	1.01	1	PF00069,PF07714,PF08912	3	-	0	0.542128
Q05682_CALD1	ENST00000607946.1.1	476-527	-	61.49	1.01	1	PF02029	2	-	0	0.54204
Q9BYX4_IFIH1	ENST00000607946.1.1	476-527	-	61.48	1.01	1	-	0	-	0	0.542029
O60287_URB1	ENST00000607946.1.1	476-527	-	61.32	1	1	PF11707,PF16201	2	-	0	0.541854
O60763_USO1	ENST00000607946.1.1	476-527	-	61.25	1	1	PF04869,PF18770,PF04871	3	-	0	0.541777
Q9P2M7_CGN	ENST00000607946.1.1	476-527	-	61.06	1	1	PF01576	1	-	0	0.541568
Q8N1G2_CMTR1	ENST00000607946.1.1	476-527	-	61.04	1	1	-	0	-	0	0.541546
Q14980_NUMA1	ENST00000607946.1.1	476-527	-	61.02	1	1	-	0	-	0	0.541524
P46821_MAP1B	ENST00000607946.1.1	476-527	-	60.97	1	1	PF00414	6	-	0	0.541469
Q9Y5B9_SUPT16H	ENST00000607946.1.1	476-527	-	60.53	0.98	1	PF08644,PF14826,PF00557,PF08512	4	-	0	0.540985
P53618_COPB1	ENST00000607946.1.1	476-527	-	60.51	0.98	1	PF01602,PF07718,PF14806	3	-	0	0.540963
Q9UIG0_BAZ1B	ENST00000607946.1.1	476-527	-	60.44	0.98	1	PF10537,PF15613,PF00439,PF00628,PF15612	5	-	0	0.540886
Q15061_WDR43	ENST00000607946.1.1	476-527	-	60.38	0.98	1	PF04003,PF00400	2	-	0	0.54082
Q9NRR4_DROSHA	ENST00000607946.1.1	476-527	-	60.16	0.97	1	PF14622,PF00636,PF00035	5	-	0	0.540578
Q92834_RPGR	ENST00000607946.1.1	476-527	-	60.03	0.97	1	PF00415,PF13540	8	-	0	0.540435
Q14789_GOLGB1	ENST00000607946.1.1	476-527	-	59.89	0.97	1	-	0	-	0	0.540281
Q99590_SCAF11	ENST00000607946.1.1	476-527	-	59.89	0.97	1	PF13639	1	-	0	0.540281
Q7Z2Z2_EFL1	ENST00000607946.1.1	476-527	-	59.74	0.96	1	PF00009,PF00679,PF14492	3	-	0	0.540117
Q92620_DHX38	ENST00000607946.1.1	476-527	-	59.74	0.96	1	PF04408,PF07717,PF00271,PF00270	4	-	0	0.540117
O14787_TNPO2	ENST00000607946.1.1	476-527	-	59.68	0.96	1	PF13513,PF02985,PF03810	3	-	0	0.540051
Q32MZ4_LRRFIP1	ENST00000607946.1.1	476-527	-	59.4	0.95	1	PF09738	1	-	0	0.539743
Q9UK61_TASOR	ENST00000607946.1.1	476-527	-	59.38	0.95	1	PF12509	1	-	0	0.539721
O43592_XPOT	ENST00000607946.1.1	476-527	-	59.37	0.95	1	PF08389,PF03810	2	-	0	0.53971
O75400_PRPF40A	ENST00000607946.1.1	476-527	-	59.36	0.95	1	PF01846,PF00397	7	-	0	0.539699
Q14697_GANAB	ENST00000607946.1.1	476-527	-	59.28	0.95	1	PF01055,PF13802	2	-	0	0.539611
Q8NCM8_DYNC2H1	ENST00000607946.1.1	476-527	-	59.24	0.95	1	PF12774,PF08393,PF12781,PF12780,PF18199,PF18198,PF07728,PF08385,PF03028,PF12775,PF12777	11	-	0	0.539567
Q86UP2_KTN1	ENST00000607946.1.1	476-527	-	59.1	0.95	1	PF05104	1	-	0	0.539413
Q8IYL2_TRMT44	ENST00000607946.1.1	476-527	-	59.06	0.94	1	PF07757	1	-	0	0.539369
P05023_ATP1A1	ENST00000607946.1.1	476-527	-	58.98	0.94	1	PF00122,PF00689,PF13246,PF00702,PF00690	5	-	0	0.539281
Q69YN4_VIRMA	ENST00000607946.1.1	476-527	-	58.86	0.94	1	PF15912	1	-	0	0.539149
Q13439_GOLGA4	ENST00000607946.1.1	476-527	-	58.84	0.94	1	PF01465	1	-	0	0.539127
Q01082_SPTBN1	ENST00000607946.1.1	476-527	-	58.79	0.94	1	PF00435,PF00307,PF15410,PF00169,PF11971	22	-	0	0.539072
Q14152_EIF3A	ENST00000607946.1.1	476-527	-	58.47	0.93	1	PF01399	1	-	0	0.53872
Q9UJC3_HOOK1	ENST00000607946.1.1	476-527	-	58.46	0.93	1	PF05622,PF19047	2	-	0	0.538709
P41252_IARS1	ENST00000607946.1.1	476-527	-	58.34	0.93	1	PF00133,PF08264,PF09334	3	-	0	0.538577
Q9Y678_COPG1	ENST00000607946.1.1	476-527	-	58.34	0.93	1	PF01602,PF08752,PF16381,PF13646	4	-	0	0.538577
Q6ZU64_CFAP65	ENST00000607946.1.1	476-527	-	58.25	0.92	1	-	0	-	0	0.538478
P09874_PARP1	ENST00000607946.1.1	476-527	-	58.17	0.92	1	PF00644,PF02877,PF00645,PF05406,PF08063,PF00533	7	-	0	0.538391
O15042_U2SURP	ENST00000607946.1.1	476-527	-	58.16	0.92	1	PF01805,PF00076,PF08312,PF04818	4	-	0	0.53838
O95373_IPO7	ENST00000607946.1.1	476-527	-	58.15	0.92	1	PF03810,PF08506	2	-	0	0.538369
P78316_NOP14	ENST00000607946.1.1	476-527	-	58.14	0.92	1	PF04147	1	-	0	0.538358
P24928_POLR2A	ENST00000607946.1.1	476-527	-	57.93	0.92	1	PF04997,PF04998,PF00623,PF04992,PF04990,PF04983,PF05000	7	-	0	0.538127
O15397_IPO8	ENST00000607946.1.1	476-527	-	57.89	0.91	1	PF03810,PF08506	2	-	0	0.538083
Q9Y2L1_DIS3	ENST00000607946.1.1	476-527	-	57.85	0.91	1	PF00773,PF17849,PF13638,PF17216,PF17215,PF17876	6	-	0	0.538039
Q92797_SYMPK	ENST00000607946.1.1	476-527	-	57.73	0.91	1	PF12295,PF11935	2	-	0	0.537907
P57678_GEMIN4	ENST00000607946.1.1	476-527	-	57.6	0.91	1	-	0	-	0	0.537764
Q14241_ELOA	ENST00000607946.1.1	476-527	-	57.57	0.91	1	PF06881,PF08711	2	-	0	0.537731
Q7Z406_MYH14	ENST00000607946.1.1	476-527	-	57.55	0.91	1	PF01576,PF00063	2	-	0	0.537709
Q9P2E3_ZNFX1	ENST00000607946.1.1	476-527	-	57.55	0.91	1	PF13087,PF13086,PF13245	3	-	0	0.537709
Q9HCG8_CWC22	ENST00000607946.1.1	476-527	-	57.51	0.9	1	PF02847	1	-	0	0.537665
Q9UBB9_TFIP11	ENST00000607946.1.1	476-527	-	57.46	0.9	1	PF07842,PF12457,PF01585	3	-	0	0.53761
Q9Y6Y8_SEC23IP	ENST00000607946.1.1	476-527	-	57.46	0.9	1	PF02862,PF00536	2	-	0	0.53761
P14625_HSP90B1	ENST00000607946.1.1	476-527	-	57.41	0.9	1	PF00183,PF02518,PF13589	3	-	0	0.537555
O43707_ACTN4	ENST00000607946.1.1	476-527	-	57.33	0.9	1	PF00435,PF00307,PF08726,PF11971	8	-	0	0.537467
P46087_NOP2	ENST00000607946.1.1	476-527	-	57.3	0.9	1	PF01189,PF08062,PF17125	5	-	0	0.537434
Q6IMN6_CAPRIN2	ENST00000607946.1.1	476-527	-	57.21	0.9	1	PF12287,PF18293,PF00386	3	-	0	0.537335
Q13435_SF3B2	ENST00000607946.1.1	476-527	-	57.19	0.9	1	PF04037,PF04046,PF02037	3	-	0	0.537313
P42704_LRPPRC	ENST00000607946.1.1	476-527	-	57.15	0.89	1	PF13812,PF17177	4	-	0	0.537269
Q58A45_PAN3	ENST00000607946.1.1	476-527	-	57.13	0.89	1	PF18101	1	-	0	0.537247
Q9UII4_HERC5	ENST00000607946.1.1	476-527	-	56.96	0.89	1	PF00632,PF00415,PF13540	8	-	0	0.53706
Q86XP3_DDX42	ENST00000607946.1.1	476-527	-	56.8	0.89	1	PF00270,PF00271,PF04851	3	-	0	0.536884
Q7L7V1_DHX32	ENST00000607946.1.1	476-527	-	56.78	0.88	1	PF04408,PF07717	2	-	0	0.536862
Q7Z5L2_R3HCC1L	ENST00000607946.1.1	476-527	-	56.64	0.88	1	-	0	-	0	0.536708
Q9BZJ0_CRNKL1	ENST00000607946.1.1	476-527	-	56.59	0.88	1	PF02184,PF05843	3	-	0	0.536653
P07814_EPRS1	ENST00000607946.1.1	476-527	-	56.47	0.88	1	PF00749,PF00458,PF03950,PF09180,PF00587,PF03129,PF00043	9	-	0	0.536522
Q8WUM4_PDCD6IP	ENST00000607946.1.1	476-527	-	56.45	0.88	1	PF03097,PF13949	2	-	0	0.5365
Q9C0B0_UNK	ENST00000607946.1.1	476-527	-	56.38	0.87	1	PF18384,PF00642	2	-	0	0.536423
Q5JTZ9_AARS2	ENST00000607946.1.1	476-527	-	56.37	0.87	1	PF01411,PF07973	2	-	0	0.536412
Q05193_DNM1	ENST00000607946.1.1	476-527	-	56.34	0.87	1	PF01031,PF00350,PF02212,PF00169	4	-	0	0.536379
P55196_AFDN	ENST00000607946.1.1	476-527	-	56.28	0.87	1	PF00788,PF01843,PF00595,PF17820,PF00498	6	-	0	0.536313
Q9H583_HEATR1	ENST00000607946.1.1	476-527	-	56.12	0.87	1	PF08146,PF12397	2	-	0	0.536137
Q9H0D6_XRN2	ENST00000607946.1.1	476-527	-	56.07	0.87	1	PF17846,PF03159	2	-	0	0.536082
P30414_NKTR	ENST00000607946.1.1	476-527	-	56.03	0.86	1	PF00160	1	-	0	0.536038
P54886_ALDH18A1	ENST00000607946.1.1	476-527	-	55.91	0.86	1	PF00696,PF00171	2	-	0	0.535906
O00410_IPO5	ENST00000607946.1.1	476-527	-	55.87	0.86	1	PF18829,PF18808,PF13646,PF02985,PF13513,PF12755,PF18816	8	-	0	0.535862
Q05707_COL14A1	ENST00000607946.1.1	476-527	-	55.86	0.86	1	PF00092,PF00041,PF01391,PF13519	16	-	0	0.535851
Q5T5J6_SWT1	ENST00000607946.1.1	476-527	-	55.77	0.86	1	PF13638	1	-	0	0.535752
Q8WUQ7_CACTIN	ENST00000607946.1.1	476-527	-	55.69	0.86	1	PF10312,PF09732	2	-	0	0.535664
P78344_EIF4G2	ENST00000607946.1.1	476-527	-	55.66	0.86	1	PF02854,PF02020,PF02847	3	-	0	0.535631
Q9NR97_TLR8	ENST00000607946.1.1	476-527	-	55.65	0.85	1	PF13855,PF01582,PF13306,PF13676	8	-	0	0.53562
Q9UPT8_ZC3H4	ENST00000607946.1.1	476-527	-	55.65	0.85	1	PF00642,PF18044	2	-	0	0.53562
Q9Y3T9_NOC2L	ENST00000607946.1.1	476-527	-	55.62	0.85	1	PF03715	1	-	0	0.535587
Q96EK7_FAM120B	ENST00000607946.1.1	476-527	-	55.61	0.85	1	-	0	-	0	0.535576
Q9Y6K5_OAS3	ENST00000607946.1.1	476-527	-	55.61	0.85	1	PF10421,PF01909	4	-	0	0.535576
Q9C0E2_XPO4	ENST00000607946.1.1	476-527	-	55.49	0.85	1	-	0	-	0	0.535444
Q14974_KPNB1	ENST00000607946.1.1	476-527	-	55.46	0.85	1	PF02985,PF13513,PF03810,PF00514	4	-	0	0.535411
Q9BXT8_RNF17	ENST00000607946.1.1	476-527	-	55.44	0.85	1	PF00567	5	-	0	0.535389
Q8N163_CCAR2	ENST00000607946.1.1	476-527	-	55.26	0.84	1	PF14443,PF14444	2	-	0	0.535191
P21127_CDK11B	ENST00000607946.1.1	476-527	-	55.24	0.84	1	PF00069,PF07714	2	-	0	0.535169
Q92616_GCN1	ENST00000607946.1.1	476-527	-	55.2	0.84	1	-	0	-	0	0.535125
Q14690_PDCD11	ENST00000607946.1.1	476-527	-	55.15	0.84	1	PF00575,PF05843	5	-	0	0.53507
Q8TDD1_DDX54	ENST00000607946.1.1	476-527	-	55.12	0.84	1	PF00270,PF00271,PF08147,PF04851	4	-	0	0.535037
Q9C0C9_UBE2O	ENST00000607946.1.1	476-527	-	54.98	0.84	1	PF00179	1	-	0	0.534883
Q9NQC3_RTN4	ENST00000607946.1.1	476-527	-	54.98	0.84	1	PF02453	1	-	0	0.534883
Q5QJE6_DNTTIP2	ENST00000607946.1.1	476-527	-	54.95	0.84	1	PF08698	1	-	0	0.53485
Q9BQ52_ELAC2	ENST00000607946.1.1	476-527	-	54.95	0.84	1	PF13691,PF12706	2	-	0	0.53485
Q9Y520_PRRC2C	ENST00000607946.1.1	476-527	-	54.92	0.84	1	PF07001	1	-	0	0.534818
Q86VP6_CAND1	ENST00000607946.1.1	476-527	-	54.89	0.83	1	PF08623	1	-	0	0.534785
Q92614_MYO18A	ENST00000607946.1.1	476-527	-	54.81	0.83	1	PF00063,PF01576,PF17820,PF00595	5	-	0	0.534697
P78527_PRKDC	ENST00000607946.1.1	476-527	-	54.73	0.83	1	PF08163,PF02259,PF00454,PF02260	4	-	0	0.534609
Q13395_TARBP1	ENST00000607946.1.1	476-527	-	54.68	0.83	1	PF00588	1	-	0	0.534554
Q9BX66_SORBS1	ENST00000607946.1.1	476-527	-	54.67	0.83	1	PF14604,PF00018,PF07653,PF02208	10	-	0	0.534543
O75460_ERN1	ENST00000607946.1.1	476-527	-	54.65	0.83	1	PF00069,PF06479,PF07714	3	-	0	0.534521
P55072_VCP	ENST00000607946.1.1	476-527	-	54.57	0.83	1	PF00004,PF17862,PF02359,PF05496,PF02933,PF07724,PF07728,PF09336	11	-	0	0.534433
Q9GZR7_DDX24	ENST00000607946.1.1	476-527	-	54.5	0.82	1	PF00270,PF00271	2	-	0	0.534356
Q12873_CHD3	ENST00000607946.1.1	476-527	-	54.49	0.82	1	PF08074,PF06461,PF00176,PF08073,PF06465,PF00271,PF00628,PF00385,PF04851,PF11496	11	-	0	0.534345
Q9NYK1_TLR7	ENST00000607946.1.1	476-527	-	54.48	0.82	1	PF13855,PF12799,PF13306,PF01582,PF13676	8	-	0	0.534334
Q14151_SAFB2	ENST00000607946.1.1	476-527	-	54.44	0.82	1	PF00076,PF02037	2	-	0	0.53429
P17480_UBTF	ENST00000607946.1.1	476-527	-	54.32	0.82	1	PF14887,PF00505,PF09011	7	-	0	0.534158
Q96J94_PIWIL1	ENST00000607946.1.1	476-527	-	54.32	0.82	1	-	0	-	0	0.534158
O00566_MPHOSPH10	ENST00000607946.1.1	476-527	-	54.27	0.82	1	PF04006	1	-	0	0.534103
Q86UR5_RIMS1	ENST00000607946.1.1	476-527	-	54.24	0.82	1	PF00168,PF00595,PF02318	4	-	0	0.53407
O43491_EPB41L2	ENST00000607946.1.1	476-527	-	54.2	0.82	1	PF05902,PF09379,PF09380,PF00373,PF04382,PF08736	6	-	0	0.534026
P21333_FLNA	ENST00000607946.1.1	476-527	-	54.16	0.82	1	PF00630,PF00307	25	-	0	0.533982
Q9UI17_DMGDH	ENST00000607946.1.1	476-527	-	54.13	0.81	1	PF01571,PF01266,PF08669,PF16350	4	-	0	0.533949
Q8NI36_WDR36	ENST00000607946.1.1	476-527	-	54.09	0.81	1	PF04192,PF00400,PF12894	3	-	0	0.533905
P11498_PC	ENST00000607946.1.1	476-527	-	54.08	0.81	1	PF02786,PF02436,PF00289,PF02785,PF00682,PF00364,PF07478	7	-	0	0.533894
Q13144_EIF2B5	ENST00000607946.1.1	476-527	-	54	0.81	1	PF02020,PF00132	2	-	0	0.533806
Q7Z3Z4_PIWIL4	ENST00000607946.1.1	476-527	-	53.86	0.81	1	PF02171,PF02170	2	-	0	0.533652
Q15020_SART3	ENST00000607946.1.1	476-527	-	53.75	0.8	1	PF00076,PF16605,PF05391	4	-	0	0.533531
Q9BRZ2_TRIM56	ENST00000607946.1.1	476-527	-	53.74	0.8	1	PF13445,PF00643,PF00097,PF13923,PF13920,PF14634	6	-	0	0.53352
Q9NZJ5_EIF2AK3	ENST00000607946.1.1	476-527	-	53.51	0.8	1	PF00069,PF07714	4	-	0	0.533267
Q9H9A5_CNOT10	ENST00000607946.1.1	476-527	-	53.5	0.8	1	-	0	-	0	0.533256
Q8IYT2_CMTR2	ENST00000607946.1.1	476-527	-	53.48	0.8	1	PF01728	1	-	0	0.533234
Q8NAT2_TDRD5	ENST00000607946.1.1	476-527	-	53.4	0.8	1	PF12872,PF00567	4	-	0	0.533146
Q6ZP01_RBM44	ENST00000607946.1.1	476-527	-	53.36	0.79	1	PF00076	1	-	0	0.533102
Q9Y4C8_RBM19	ENST00000607946.1.1	476-527	-	53.35	0.79	1	PF00076	6	-	0	0.533091
Q07954_LRP1	ENST00000607946.1.1	476-527	-	53.34	0.79	1	PF00057,PF00058,PF14670,PF16472,PF12662,PF07645	52	-	0	0.53308
O75152_ZC3H11A	ENST00000607946.1.1	476-527	-	53.22	0.79	1	PF15663	1	-	0	0.532949
Q8IY81_FTSJ3	ENST00000607946.1.1	476-527	-	53.19	0.79	1	PF07780,PF01728,PF11861	3	-	0	0.532916
Q8TC59_PIWIL2	ENST00000607946.1.1	476-527	-	53.19	0.79	1	PF02171,PF02170,PF08699	3	-	0	0.532916
Q09161_NCBP1	ENST00000607946.1.1	476-527	-	53.11	0.79	1	PF09090,PF09088,PF02854	3	-	0	0.532828
Q9C0B9_ZCCHC2	ENST00000607946.1.1	476-527	-	53.06	0.79	1	PF00098	1	-	0	0.532773
O60231_DHX16	ENST00000607946.1.1	476-527	-	53.03	0.79	1	PF04408,PF07717,PF00271,PF00270	4	-	0	0.53274
Q9HCK5_AGO4	ENST00000607946.1.1	476-527	-	52.98	0.78	1	PF02171,PF16487,PF16486,PF02170,PF08699,PF16488	6	-	0	0.532685
Q05823_RNASEL	ENST00000607946.1.1	476-527	-	52.94	0.78	1	-	0	-	0	0.532641
Q9P2J5_LARS1	ENST00000607946.1.1	476-527	-	52.92	0.78	1	PF00133,PF09334,PF08264,PF01406	6	-	0	0.532619
Q8IXT5_RBM12B	ENST00000607946.1.1	476-527	-	52.89	0.78	1	PF00076	2	-	0	0.532586
Q9H0H0_INTS2	ENST00000607946.1.1	476-527	-	52.89	0.78	1	PF14750	1	-	0	0.532586
Q969S9_GFM2	ENST00000607946.1.1	476-527	-	52.87	0.78	1	PF00009,PF14492,PF00679,PF03764,PF03144	5	-	0	0.532564
Q15459_SF3A1	ENST00000607946.1.1	476-527	-	52.84	0.78	1	PF12230,PF01805,PF00240	4	-	0	0.532531
Q9BQG0_MYBBP1A	ENST00000607946.1.1	476-527	-	52.79	0.78	1	PF04931	1	-	0	0.532476
Q7Z333_SETX	ENST00000607946.1.1	476-527	-	52.74	0.78	1	PF13086,PF13087,PF13245,PF00580	4	-	0	0.532421
P47897_QARS1	ENST00000607946.1.1	476-527	-	52.61	0.77	1	PF00749,PF04558,PF03950,PF04557	4	-	0	0.532278
Q9UGU0_TCF20	ENST00000607946.1.1	476-527	-	52.52	0.77	1	PF13771,PF13832	2	-	0	0.532179
Q92973_TNPO1	ENST00000607946.1.1	476-527	-	52.45	0.77	1	PF13513,PF03810	2	-	0	0.532102
P15924_DSP	ENST00000607946.1.1	476-527	-	52.37	0.77	1	PF00681,PF18373,PF17902	10	-	0	0.532014
Q75QN2_INTS8	ENST00000607946.1.1	476-527	-	52.28	0.77	1	-	0	-	0	0.531915
Q9P2E9_RRBP1	ENST00000607946.1.1	476-527	-	52.16	0.76	1	PF05104	1	-	0	0.531783
Q9H2T7_RANBP17	ENST00000607946.1.1	476-527	-	52.15	0.76	1	PF03810	1	-	0	0.531772
Q8TCS8_PNPT1	ENST00000607946.1.1	476-527	-	52.14	0.76	1	PF01138,PF03725,PF03726,PF00013,PF00575	6	-	0	0.531761
Q8N5C6_SRBD1	ENST00000607946.1.1	476-527	-	52.02	0.76	1	PF09371,PF16921,PF12836,PF17674,PF00575,PF14635	6	-	0	0.531629
Q96GQ7_DDX27	ENST00000607946.1.1	476-527	-	51.78	0.75	1	PF00270,PF00271,PF04851	3	-	0	0.531365
Q9HBL0_TNS1	ENST00000607946.1.1	476-527	-	51.78	0.75	1	PF08416,PF10409,PF00017	3	-	0	0.531365
Q9UIA9_XPO7	ENST00000607946.1.1	476-527	-	51.57	0.75	1	PF03810	1	-	0	0.531135
Q9UPN6_SCAF8	ENST00000607946.1.1	476-527	-	51.49	0.75	1	PF04818,PF00076	2	-	0	0.531047
O94906_PRPF6	ENST00000607946.1.1	476-527	-	51.45	0.74	1	PF06424	1	-	0	0.531003
Q12788_TBL3	ENST00000607946.1.1	476-527	-	51.35	0.74	1	PF00400,PF08625	6	-	0	0.530893
Q14004_CDK13	ENST00000607946.1.1	476-527	-	51.35	0.74	1	PF00069,PF07714	2	-	0	0.530893
Q9BXT6_MOV10L1	ENST00000607946.1.1	476-527	-	51.16	0.74	1	PF13087,PF13086,PF13604	4	-	0	0.530684
Q9H9J4_USP42	ENST00000607946.1.1	476-527	-	51.15	0.74	1	PF00443,PF13423	2	-	0	0.530673
O15381_NVL	ENST00000607946.1.1	476-527	-	51.13	0.74	1	PF00004,PF16725,PF17862,PF05496,PF07724,PF07728	9	-	0	0.530651
Q14764_MVP	ENST00000607946.1.1	476-527	-	51.1	0.73	1	PF01505,PF11978,PF17794,PF17795,PF17796	9	-	0	0.530618
Q9NRC6_SPTBN5	ENST00000607946.1.1	476-527	-	51.1	0.73	1	PF00435,PF00307	29	-	0	0.530618
Q5VYS8_TUT7	ENST00000607946.1.1	476-527	-	51.07	0.73	1	PF19088,PF16631,PF03828,PF00098,PF01909	8	-	0	0.530585
Q96RP9_GFM1	ENST00000607946.1.1	476-527	-	51.07	0.73	1	PF00009,PF03764,PF14492,PF00679,PF03144	5	-	0	0.530585
Q03701_CEBPZ	ENST00000607946.1.1	476-527	-	50.99	0.73	1	PF03914	1	-	0	0.530497
Q9UPR6_ZFR2	ENST00000607946.1.1	476-527	-	50.93	0.73	1	PF07528,PF12874	3	-	0	0.530431
Q96QU8_XPO6	ENST00000607946.1.1	476-527	-	50.91	0.73	1	PF08389,PF03810	2	-	0	0.530409
Q99798_ACO2	ENST00000607946.1.1	476-527	-	50.89	0.73	1	PF00330,PF00694	2	-	0	0.530387
Q8WTT2_NOC3L	ENST00000607946.1.1	476-527	-	50.87	0.73	1	PF03914,PF07540	2	-	0	0.530365
P38646_HSPA9	ENST00000607946.1.1	476-527	-	50.79	0.73	1	PF00012,PF06723,PF02782	3	-	0	0.530277
Q8N5U6_RNF10	ENST00000607946.1.1	476-527	-	50.78	0.73	1	PF13639,PF00097,PF13445	3	-	0	0.530266
Q5T0F9_CC2D1B	ENST00000607946.1.1	476-527	-	50.73	0.73	1	PF00168	1	-	0	0.530211
Q99973_TEP1	ENST00000607946.1.1	476-527	-	50.72	0.72	1	PF05731,PF05386,PF00400,PF05729,PF13271	8	-	0	0.5302
P27816_MAP4	ENST00000607946.1.1	476-527	-	50.63	0.72	1	PF00418	4	-	0	0.530101
Q5H9U9_DDX60L	ENST00000607946.1.1	476-527	-	50.51	0.72	1	PF00270,PF04851,PF00271	3	-	0	0.529969
Q9UPQ9_TNRC6B	ENST00000607946.1.1	476-527	-	50.51	0.72	1	PF16608,PF10427	2	-	0	0.529969
Q7L8L6_FASTKD5	ENST00000607946.1.1	476-527	-	50.45	0.72	1	PF08368,PF06743,PF08373	3	-	0	0.529903
Q29RF7_PDS5A	ENST00000607946.1.1	476-527	-	50.44	0.72	1	-	0	-	0	0.529892
Q8N201_INTS1	ENST00000607946.1.1	476-527	-	50.33	0.71	1	PF12432	1	-	0	0.529771
Q9NVR5_DNAAF2	ENST00000607946.1.1	476-527	-	50.29	0.71	1	PF08190,PF18201	2	-	0	0.529727
P56192_MARS1	ENST00000607946.1.1	476-527	-	50.17	0.71	1	PF09334,PF18485,PF00458,PF00043	4	-	0	0.529595
O15455_TLR3	ENST00000607946.1.1	476-527	-	50.15	0.71	1	PF13855,PF13306,PF17968,PF01582	13	-	0	0.529573
Q8N3C0_ASCC3	ENST00000607946.1.1	476-527	-	50.15	0.71	1	PF02889,PF00270,PF04851,PF00271	8	-	0	0.529573
Q8IZH2_XRN1	ENST00000607946.1.1	476-527	-	50.09	0.71	1	PF17846,PF03159,PF18332,PF18129,PF18334	5	-	0	0.529507
Q9NX05_FAM120C	ENST00000607946.1.1	476-527	-	49.99	0.71	1	-	0	-	0	0.529398
Q9NYF8_BCLAF1	ENST00000607946.1.1	476-527	-	49.95	0.7	1	PF15440	1	-	0	0.529354
P29375_KDM5A	ENST00000607946.1.1	476-527	-	49.92	0.7	1	PF08429,PF02373,PF00628,PF01388,PF02928,PF02375	7	-	0	0.529321
P98175_RBM10	ENST00000607946.1.1	476-527	-	49.91	0.7	1	PF01585,PF17780,PF00076,PF12656,PF00641	5	-	0	0.52931
Q92499_DDX1	ENST00000607946.1.1	476-527	-	49.82	0.7	1	PF00270,PF00271,PF00622	3	-	0	0.529211
Q6NWY9_PRPF40B	ENST00000607946.1.1	476-527	-	49.74	0.7	1	PF01846,PF00397	4	-	0	0.529123
Q8TEQ6_GEMIN5	ENST00000607946.1.1	476-527	-	49.74	0.7	1	PF12894,PF00400	3	-	0	0.529123
P58107_EPPK1	ENST00000607946.1.1	476-527	-	49.68	0.7	1	PF00681	36	-	0	0.529057
Q9UBK2_PPARGC1A	ENST00000607946.1.1	476-527	-	49.6	0.7	1	PF00076	1	-	0	0.528969
P19338_NCL	ENST00000607946.1.1	476-527	-	49.59	0.69	1	PF00076	4	-	0	0.528958
O60518_RANBP6	ENST00000607946.1.1	476-527	-	49.52	0.69	1	PF18829,PF18808,PF13646,PF02985,PF13513	6	-	0	0.528881
Q76FK4_NOL8	ENST00000607946.1.1	476-527	-	49.52	0.69	1	PF00076	1	-	0	0.528881
Q5XG87_TENT4A	ENST00000607946.1.1	476-527	-	49.47	0.69	1	PF01909,PF03828,PF19088	3	-	0	0.528826
Q13427_PPIG	ENST00000607946.1.1	476-527	-	49.46	0.69	1	PF00160	1	-	0	0.528815
Q8NDG6_TDRD9	ENST00000607946.1.1	476-527	-	49.43	0.69	1	PF00567,PF00271,PF04408,PF00270	4	-	0	0.528782
Q5TAP6_UTP14C	ENST00000607946.1.1	476-527	-	49.41	0.69	1	PF04615	1	-	0	0.52876
Q14147_DHX34	ENST00000607946.1.1	476-527	-	49.24	0.69	1	PF04408,PF00271,PF07717	3	-	0	0.528573
Q8NBJ9_SIDT2	ENST00000607946.1.1	476-527	-	49.22	0.69	1	PF13965	1	-	0	0.528551
P55060_CSE1L	ENST00000607946.1.1	476-527	-	49.2	0.68	1	PF03378,PF08506,PF03810	3	-	0	0.528529
O43896_KIF1C	ENST00000607946.1.1	476-527	-	49.18	0.68	1	PF00225,PF16183,PF16796,PF00498	4	-	0	0.528507
Q96RS0_TGS1	ENST00000607946.1.1	476-527	-	49.13	0.68	1	PF09445,PF13649,PF02475,PF01170	4	-	0	0.528452
A2RTX5_TARS3	ENST00000607946.1.1	476-527	-	49.12	0.68	1	PF00587,PF03129,PF02824,PF07973	4	-	0	0.528441
Q7Z6Z7_HUWE1	ENST00000607946.1.1	476-527	-	49.08	0.68	1	PF06025,PF00632,PF14377,PF06012,PF02825,PF00627	8	-	0	0.528397
Q16891_IMMT	ENST00000607946.1.1	476-527	-	49.07	0.68	1	PF09731	1	-	0	0.528386
Q9BVJ6_UTP14A	ENST00000607946.1.1	476-527	-	48.97	0.68	1	PF04615	1	-	0	0.528276
Q9UKK3_PARP4	ENST00000607946.1.1	476-527	-	48.92	0.68	1	PF08487,PF00644,PF13757,PF00092,PF13768,PF00533,PF16589,PF13519	8	-	0	0.528221
P11171_EPB41	ENST00000607946.1.1	476-527	-	48.88	0.68	1	PF05902,PF09380,PF04382,PF09379,PF00373,PF08736	6	-	0	0.528177
O75691_UTP20	ENST00000607946.1.1	476-527	-	48.83	0.67	1	PF07539	1	-	0	0.528122
P59045_NLRP11	ENST00000607946.1.1	476-527	-	48.78	0.67	1	PF05729,PF02758,PF17776,PF17779	4	-	0	0.528067
P21399_ACO1	ENST00000607946.1.1	476-527	-	48.77	0.67	1	PF00330,PF00694	2	-	0	0.528056
Q9BXJ9_NAA15	ENST00000607946.1.1	476-527	-	48.66	0.67	1	PF12569,PF13181	2	-	0	0.527935
O43823_AKAP8	ENST00000607946.1.1	476-527	-	48.62	0.67	1	PF04988	1	-	0	0.527891
Q9UI26_IPO11	ENST00000607946.1.1	476-527	-	48.53	0.67	1	PF03810	1	-	0	0.527792
P35579_MYH9	ENST00000607946.1.1	476-527	-	48.52	0.67	1	PF01576,PF00063,PF02736	3	-	0	0.527781
Q9H9P5_UNKL	ENST00000607946.1.1	476-527	-	48.44	0.66	1	PF18384,PF13920,PF00642	3	-	0	0.527693
Q702N8_XIRP1	ENST00000607946.1.1	476-527	-	48.33	0.66	1	PF08043	9	-	0	0.527573
O43432_EIF4G3	ENST00000607946.1.1	476-527	-	48.29	0.66	1	PF02854,PF02847,PF02020	3	-	0	0.527529
Q92667_AKAP1	ENST00000607946.1.1	476-527	-	48.21	0.66	1	PF00567,PF00013	2	-	0	0.527441
Q8NEZ4_KMT2C	ENST00000607946.1.1	476-527	-	48.14	0.66	1	PF00628,PF05965,PF05964,PF00856,PF13771,PF13832	10	-	0	0.527364
P04114_APOB	ENST00000607946.1.1	476-527	-	48.12	0.66	1	PF01347,PF09172,PF06448,PF12491	4	-	0	0.527342
Q93073_SECISBP2L	ENST00000607946.1.1	476-527	-	48.04	0.65	1	PF01248	1	-	0	0.527254
Q9NR48_ASH1L	ENST00000607946.1.1	476-527	-	47.99	0.65	1	PF00856,PF01426,PF17907,PF00439	4	-	0	0.527199
Q9Y4B5_MTCL1	ENST00000607946.1.1	476-527	-	47.85	0.65	1	PF11365,PF14818	3	-	0	0.527045
P51816_AFF2	ENST00000607946.1.1	476-527	-	47.81	0.65	1	PF05110,PF18876,PF18875	3	-	0	0.527001
Q9UPS6_SETD1B	ENST00000607946.1.1	476-527	-	47.8	0.65	1	PF11764,PF00856,PF00076	3	-	0	0.52699
P11388_TOP2A	ENST00000607946.1.1	476-527	-	47.79	0.65	1	PF00521,PF16898,PF00204,PF08070,PF02518,PF01751	6	-	0	0.526979
Q12955_ANK3	ENST00000607946.1.1	476-527	-	47.77	0.65	1	PF12796,PF00023,PF13637,PF13857,PF13606,PF17809,PF00791,PF00531	58	-	0	0.526957
Q9P2K8_EIF2AK4	ENST00000607946.1.1	476-527	-	47.59	0.64	1	PF00069,PF07714,PF05773,PF12745,PF13393	8	-	0	0.526759
Q587J7_TDRD12	ENST00000607946.1.1	476-527	-	47.58	0.64	1	PF00567,PF00270	3	-	0	0.526748
Q9H2Y7_ZNF106	ENST00000607946.1.1	476-527	-	47.57	0.64	1	-	0	-	0	0.526737
Q9Y608_LRRFIP2	ENST00000607946.1.1	476-527	-	47.56	0.64	1	PF09738	3	-	0	0.526726
Q8IYB8_SUPV3L1	ENST00000607946.1.1	476-527	-	47.49	0.64	1	PF18114,PF18147,PF12513,PF00271	4	-	0	0.526649
Q7Z3Z3_PIWIL3	ENST00000607946.1.1	476-527	-	47.46	0.64	1	PF02171,PF02170	2	-	0	0.526616
Q9NW13_RBM28	ENST00000607946.1.1	476-527	-	47.45	0.64	1	PF00076	3	-	0	0.526605
Q9UNX4_WDR3	ENST00000607946.1.1	476-527	-	47.44	0.64	1	PF00400,PF04003,PF12894	6	-	0	0.526594
Q9NXL6_SIDT1	ENST00000607946.1.1	476-527	-	47.41	0.64	1	PF13965	1	-	0	0.526561
P13639_EEF2	ENST00000607946.1.1	476-527	-	47.38	0.64	1	PF00009,PF03764,PF00679,PF14492,PF03144,PF01926	6	-	0	0.526528
Q15424_SAFB	ENST00000607946.1.1	476-527	-	47.35	0.64	1	PF00076,PF02037,PF13893	3	-	0	0.526495
Q8IWA0_WDR75	ENST00000607946.1.1	476-527	-	47.34	0.64	1	PF00400	2	-	0	0.526484
O75179_ANKRD17	ENST00000607946.1.1	476-527	-	47.23	0.63	1	PF12796,PF13637,PF00023,PF13606,PF13857,PF00013	39	-	0	0.526363
Q16513_PKN2	ENST00000607946.1.1	476-527	-	47.22	0.63	1	PF00069,PF02185,PF07714,PF00433,PF14531	7	-	0	0.526352
Q01974_ROR2	ENST00000607946.1.1	476-527	-	47.15	0.63	1	PF07714,PF00069,PF00051,PF07679,PF13927,PF01392,PF13895,PF00047	8	-	0	0.526275
Q86YF9_DZIP1	ENST00000607946.1.1	476-527	-	46.96	0.63	1	PF13815	1	-	0	0.526066
Q86Y13_DZIP3	ENST00000607946.1.1	476-527	-	46.9	0.62	1	PF18738,PF19179,PF13639,PF12678,PF13923,PF00097	6	-	0	0.526
Q9H6R4_NOL6	ENST00000607946.1.1	476-527	-	46.89	0.62	1	PF17405,PF17406,PF03813,PF17403,PF17404,PF17407	6	-	0	0.525989
Q2NL82_TSR1	ENST00000607946.1.1	476-527	-	46.82	0.62	1	PF04950,PF08142	2	-	0	0.525912
Q8NHU6_TDRD7	ENST00000607946.1.1	476-527	-	46.81	0.62	1	PF00567,PF12872	4	-	0	0.525901
P13010_XRCC5	ENST00000607946.1.1	476-527	-	46.72	0.62	1	PF03731,PF02735,PF08785,PF03730	4	-	0	0.525803
Q13523_PRPF4B	ENST00000607946.1.1	476-527	-	46.72	0.62	1	PF00069,PF07714	2	-	0	0.525803
Q99613_EIF3C	ENST00000607946.1.1	476-527	-	46.72	0.62	1	PF05470,PF01399	2	-	0	0.525803
Q9H8H2_DDX31	ENST00000607946.1.1	476-527	-	46.65	0.62	1	PF00270,PF00271,PF13959,PF04851	4	-	0	0.525726
Q9P2I0_CPSF2	ENST00000607946.1.1	476-527	-	46.63	0.62	1	PF16661,PF13299,PF10996,PF07521,PF00753	5	-	0	0.525704
Q53GS7_GLE1	ENST00000607946.1.1	476-527	-	46.62	0.62	1	PF07817	1	-	0	0.525693
Q9BYK8_HELZ2	ENST00000607946.1.1	476-527	-	46.6	0.62	1	PF13086,PF13087,PF00773,PF13245	6	-	0	0.525671
O60716_CTNND1	ENST00000607946.1.1	476-527	-	46.59	0.62	1	PF00514	3	-	0	0.52566
Q9NWH9_SLTM	ENST00000607946.1.1	476-527	-	46.52	0.61	1	PF00076,PF02037,PF13893	3	-	0	0.525583
P49790_NUP153	ENST00000607946.1.1	476-527	-	46.5	0.61	1	PF08604,PF00641,PF10599	6	-	0	0.525561
Q99728_BARD1	ENST00000607946.1.1	476-527	-	46.45	0.61	1	PF14835,PF12796,PF13637,PF13857,PF00023,PF13606	9	-	0	0.525506
Q15149_PLEC	ENST00000607946.1.1	476-527	-	46.44	0.61	1	PF00681,PF00307,PF03501,PF18373,PF17902	23	-	0	0.525495
Q8IWZ3_ANKHD1	ENST00000607946.1.1	476-527	-	46.41	0.61	1	PF12796,PF13637,PF00023,PF13606,PF13857,PF00013	38	-	0	0.525462
Q15031_LARS2	ENST00000607946.1.1	476-527	-	46.39	0.61	1	PF00133,PF09334,PF08264,PF13603	7	-	0	0.52544
O94829_IPO13	ENST00000607946.1.1	476-527	-	46.34	0.61	1	PF18786,PF08389,PF18806,PF18773,PF03810	6	-	0	0.525385
P48200_IREB2	ENST00000607946.1.1	476-527	-	46.28	0.61	1	PF00330,PF00694	3	-	0	0.525319
Q14966_ZNF638	ENST00000607946.1.1	476-527	-	46.27	0.61	1	PF00076,PF12171	2	-	0	0.525308
Q9P2N5_RBM27	ENST00000607946.1.1	476-527	-	46.15	0.6	1	PF01480,PF00076,PF00642	3	-	0	0.525176
Q9Y5L0_TNPO3	ENST00000607946.1.1	476-527	-	46.1	0.6	1	PF08389	1	-	0	0.525121
P11387_TOP1	ENST00000607946.1.1	476-527	-	46.09	0.6	1	PF01028,PF02919,PF14370	3	-	0	0.52511
Q9Y2Z2_MTO1	ENST00000607946.1.1	476-527	-	46.05	0.6	1	PF01134,PF13932,PF12831,PF00890	4	-	0	0.525066
Q76MJ5_ERN2	ENST00000607946.1.1	476-527	-	46.03	0.6	1	PF06479,PF00069,PF07714	3	-	0	0.525044
Q9Y5G4_PCDHGA9	ENST00000607946.1.1	476-527	-	45.97	0.6	1	PF00028,PF08266,PF15974,PF16492	8	-	0	0.524978
Q8IYY4_DZIP1L	ENST00000607946.1.1	476-527	-	45.82	0.6	1	PF13815	1	-	0	0.524813
Q8ND04_SMG8	ENST00000607946.1.1	476-527	-	45.62	0.59	1	PF10220	1	-	0	0.524593
Q01780_EXOSC10	ENST00000607946.1.1	476-527	-	45.6	0.59	1	PF01612,PF08066,PF00570	3	-	0	0.524571
Q9HCM7_FBRSL1	ENST00000607946.1.1	476-527	-	45.6	0.59	1	PF15336	1	-	0	0.524571
O94913_PCF11	ENST00000607946.1.1	476-527	-	45.52	0.59	1	PF04818	1	-	0	0.524483
B5ME19_EIF3CL	ENST00000607946.1.1	476-527	-	45.51	0.59	1	PF05470,PF01399	2	-	0	0.524472
Q5T200_ZC3H13	ENST00000607946.1.1	476-527	-	45.5	0.59	1	PF00642	1	-	0	0.524461
Q5JTH9_RRP12	ENST00000607946.1.1	476-527	-	45.49	0.59	1	PF08161	1	-	0	0.52445
Q96T58_SPEN	ENST00000607946.1.1	476-527	-	45.43	0.59	1	PF00076,PF07744	5	-	0	0.524384
Q96EY7_PTCD3	ENST00000607946.1.1	476-527	-	45.33	0.58	1	PF13041,PF13812,PF17177	3	-	0	0.524274
Q99700_ATXN2	ENST00000607946.1.1	476-527	-	45.3	0.58	1	PF14438,PF06741,PF07145	3	-	0	0.524241
Q15269_PWP2	ENST00000607946.1.1	476-527	-	45.29	0.58	1	PF00400,PF04003	3	-	0	0.52423
Q9H9G7_AGO3	ENST00000607946.1.1	476-527	-	45.27	0.58	1	PF02171,PF16487,PF02170,PF16486,PF08699,PF16488	6	-	0	0.524208
Q68CQ4_DIEXF	ENST00000607946.1.1	476-527	-	45.25	0.58	1	PF06862	1	-	0	0.524186
Q13813_SPTAN1	ENST00000607946.1.1	476-527	-	45.04	0.57	1	PF00435,PF08726,PF00018,PF00036,PF13499,PF14604,PF07653	26	-	0	0.523956
Q14527_HLTF	ENST00000607946.1.1	476-527	-	44.89	0.57	1	PF00176,PF08797,PF00271,PF13923,PF13920,PF13445,PF00097	7	-	0	0.523791
Q68E01_INTS3	ENST00000607946.1.1	476-527	-	44.85	0.57	1	PF10189	1	-	0	0.523747
O00411_POLRMT	ENST00000607946.1.1	476-527	-	44.76	0.57	1	PF00940,PF14700	2	-	0	0.523648
P42694_HELZ	ENST00000607946.1.1	476-527	-	44.69	0.57	1	PF13087,PF13086,PF13604,PF13245,PF00642	6	-	0	0.523571
Q9Y4W2_LAS1L	ENST00000607946.1.1	476-527	-	44.68	0.57	1	PF04031	1	-	0	0.52356
Q5UIP0_RIF1	ENST00000607946.1.1	476-527	-	44.67	0.57	1	PF12231	1	-	0	0.523549
Q5VT52_RPRD2	ENST00000607946.1.1	476-527	-	44.63	0.56	1	PF04818,PF16566	2	-	0	0.523505
P55884_EIF3B	ENST00000607946.1.1	476-527	-	44.55	0.56	1	PF08662,PF00076	2	-	0	0.523417
P22314_UBA1	ENST00000607946.1.1	476-527	-	44.45	0.56	1	PF00899,PF10585,PF09358,PF16190,PF16191	6	-	0	0.523307
Q9UIF9_BAZ2A	ENST00000607946.1.1	476-527	-	44.43	0.56	1	PF01429,PF00439,PF15613,PF00628,PF02791,PF15612	7	-	0	0.523285
Q7Z3E1_TIPARP	ENST00000607946.1.1	476-527	-	44.41	0.56	1	PF00644	1	-	0	0.523263
Q9NXZ2_DDX43	ENST00000607946.1.1	476-527	-	44.36	0.56	1	PF00270,PF00271,PF00013	3	-	0	0.523208
P02751_FN1	ENST00000607946.1.1	476-527	-	44.34	0.56	1	PF00041,PF00039,PF00040	31	-	0	0.523186
Q9C0D7_ZC3H12C	ENST00000607946.1.1	476-527	-	44.22	0.55	1	PF11977,PF18561,PF18039	3	-	0	0.523054
Q13769_THOC5	ENST00000607946.1.1	476-527	-	44.12	0.55	1	PF09766	1	-	0	0.522944
Q5T8P6_RBM26	ENST00000607946.1.1	476-527	-	44.1	0.55	1	PF01480	1	-	0	0.522922
P38398_BRCA1	ENST00000607946.1.1	476-527	-	44.06	0.55	1	PF12820,PF00533,PF00097,PF13923,PF13920,PF13445	7	-	0	0.522878
Q10570_CPSF1	ENST00000607946.1.1	476-527	-	44.05	0.55	1	PF03178,PF10433	2	-	0	0.522867
Q659C4_LARP1B	ENST00000607946.1.1	476-527	-	43.99	0.55	1	PF05383	1	-	0	0.522801
Q8N6Y1_PCDH20	ENST00000607946.1.1	476-527	-	43.93	0.55	1	PF00028	5	-	0	0.522735
Q9Y4F3_MARF1	ENST00000607946.1.1	476-527	-	43.91	0.55	1	PF12872,PF11608,PF01936	7	-	0	0.522713
Q96SD1_DCLRE1C	ENST00000607946.1.1	476-527	-	43.89	0.54	1	PF07522	1	-	0	0.522691
Q9BXP5_SRRT	ENST00000607946.1.1	476-527	-	43.85	0.54	1	PF04959,PF12066	2	-	0	0.522647
P08238_HSP90AB1	ENST00000607946.1.1	476-527	-	43.81	0.54	1	PF00183,PF02518,PF13589	3	-	0	0.522603
Q9H6S0_YTHDC2	ENST00000607946.1.1	476-527	-	43.81	0.54	1	PF04146,PF04408,PF00271,PF07717,PF01424,PF00270	7	-	0	0.522603
Q14667_KIAA0100	ENST00000607946.1.1	476-527	-	43.72	0.54	1	PF10351,PF10344,PF10347	4	-	0	0.522504
Q1KMD3_HNRNPUL2	ENST00000607946.1.1	476-527	-	43.7	0.54	1	PF13671,PF00622,PF02037	3	-	0	0.522482
Q9BSC4_NOL10	ENST00000607946.1.1	476-527	-	43.7	0.54	1	PF08159	1	-	0	0.522482
O14746_TERT	ENST00000607946.1.1	476-527	-	43.69	0.54	1	PF12009,PF00078	2	-	0	0.522471
Q13823_GNL2	ENST00000607946.1.1	476-527	-	43.68	0.54	1	PF08153,PF01926,PF02421	3	-	0	0.52246
Q8TF46_DIS3L	ENST00000607946.1.1	476-527	-	43.67	0.54	1	PF00773,PF17849,PF17215,PF17216	4	-	0	0.522449
O75113_N4BP1	ENST00000607946.1.1	476-527	-	43.43	0.53	1	PF11977	1	-	0	0.522186
Q5TAX3_TUT4	ENST00000607946.1.1	476-527	-	43.41	0.53	1	PF19088,PF03828,PF00098,PF01909	6	-	0	0.522164
Q8IWR0_ZC3H7A	ENST00000607946.1.1	476-527	-	43.38	0.53	1	PF00642	1	-	0	0.522131
O60294_LCMT2	ENST00000607946.1.1	476-527	-	43.36	0.53	1	PF04072,PF13964	2	-	0	0.522109
Q9UEY8_ADD3	ENST00000607946.1.1	476-527	-	43.35	0.53	1	PF00596	1	-	0	0.522098
Q96P70_IPO9	ENST00000607946.1.1	476-527	-	43.33	0.53	1	PF03810	1	-	0	0.522076
Q9NV66_TYW1	ENST00000607946.1.1	476-527	-	43.29	0.53	1	PF04055,PF08608,PF00258	3	-	0	0.522032
Q9NVH2_INTS7	ENST00000607946.1.1	476-527	-	43.18	0.53	1	-	0	-	0	0.521911
Q9Y490_TLN1	ENST00000607946.1.1	476-527	-	43.15	0.53	1	PF01608,PF08913,PF09141,PF16511,PF00373	5	-	0	0.521878
Q2Q1W2_TRIM71	ENST00000607946.1.1	476-527	-	43.05	0.52	1	PF01436,PF00630,PF17170,PF00643	9	-	0	0.521768
Q9NVU7_SDAD1	ENST00000607946.1.1	476-527	-	43.05	0.52	1	PF05285,PF08158	3	-	0	0.521768
O14647_CHD2	ENST00000607946.1.1	476-527	-	42.96	0.52	1	PF00176,PF18375,PF00385,PF13907,PF00271,PF04851	7	-	0	0.521669
Q9NSE4_IARS2	ENST00000607946.1.1	476-527	-	42.96	0.52	1	PF00133,PF08264,PF09334,PF13603,PF06827	5	-	0	0.521669
B5MCY1_TDRD15	ENST00000607946.1.1	476-527	-	42.95	0.52	1	PF00567	8	-	0	0.521658
Q14684_RRP1B	ENST00000607946.1.1	476-527	-	42.95	0.52	1	PF05997	1	-	0	0.521658
O60306_AQR	ENST00000607946.1.1	476-527	-	42.72	0.51	1	PF16399,PF13086,PF13087,PF13245,PF04851	5	-	0	0.521405
Q9Y223_GNE	ENST00000607946.1.1	476-527	-	42.63	0.51	1	PF02350,PF00480	2	-	0	0.521306
Q9NV88_INTS9	ENST00000607946.1.1	476-527	-	42.61	0.51	1	PF16661	1	-	0	0.521284
P26358_DNMT1	ENST00000607946.1.1	476-527	-	42.55	0.51	1	PF12047,PF00145,PF01426,PF06464,PF02008	6	-	0	0.521218
Q92541_RTF1	ENST00000607946.1.1	476-527	-	42.55	0.51	1	PF03126	1	-	0	0.521218
Q9UHB7_AFF4	ENST00000607946.1.1	476-527	-	42.48	0.51	1	PF05110,PF18876,PF18875	3	-	0	0.521141
P48357_LEPR	ENST00000607946.1.1	476-527	-	42.47	0.51	1	PF18589,PF06328	3	-	0	0.52113
Q8NI27_THOC2	ENST00000607946.1.1	476-527	-	42.42	0.51	1	PF11262,PF16134,PF11732	4	-	0	0.521075
Q12872_SFSWAP	ENST00000607946.1.1	476-527	-	42.34	0.5	1	PF09750,PF01805	3	-	0	0.520987
A5YKK6_CNOT1	ENST00000607946.1.1	476-527	-	42.19	0.5	1	PF04054,PF16415,PF16417,PF12842,PF16418	5	-	0	0.520822
Q9P1Y6_PHRF1	ENST00000607946.1.1	476-527	-	42.18	0.5	1	PF00628,PF13639,PF00097,PF13445,PF13923	5	-	0	0.520811
Q9Y4I1_MYO5A	ENST00000607946.1.1	476-527	-	42.17	0.5	1	PF00063,PF01843,PF00612	7	-	0	0.5208
O95786_DDX58	ENST00000607946.1.1	476-527	-	42.15	0.5	1	-	0	-	0	0.520778
Q9UNY4_TTF2	ENST00000607946.1.1	476-527	-	42.11	0.5	1	PF00176,PF00271,PF04851,PF06839	4	-	0	0.520734
Q00610_CLTC	ENST00000607946.1.1	476-527	-	42.09	0.5	1	PF00637,PF01394,PF13838,PF09268	14	-	0	0.520712
P48634_PRRC2A	ENST00000607946.1.1	476-527	-	42.04	0.5	1	PF07001	1	-	0	0.520657
O94875_SORBS2	ENST00000607946.1.1	476-527	-	41.97	0.49	1	PF00018,PF14604,PF07653,PF02208	10	-	0	0.52058
Q6NSI4_RADX	ENST00000607946.1.1	476-527	-	41.83	0.49	1	PF17659	1	-	0	0.520427
Q9HBE1_PATZ1	ENST00000607946.1.1	476-527	-	41.82	0.49	1	PF16637,PF13894,PF00096,PF00651,PF13912	6	-	0	0.520416
Q14146_URB2	ENST00000607946.1.1	476-527	-	41.66	0.49	1	PF10441	1	-	0	0.52024
Q96T37_RBM15	ENST00000607946.1.1	476-527	-	41.63	0.48	1	PF07744,PF00076	3	-	0	0.520207
P25440_BRD2	ENST00000607946.1.1	476-527	-	41.61	0.48	1	PF00439,PF17035	3	-	0	0.520185
Q09666_AHNAK	ENST00000607946.1.1	476-527	-	41.51	0.48	1	-	0	-	0	0.520075
Q9UL03_INTS6	ENST00000607946.1.1	476-527	-	41.51	0.48	1	PF15300,PF13519	2	-	0	0.520075
O43143_DHX15	ENST00000607946.1.1	476-527	-	41.28	0.48	1	PF04408,PF07717,PF00271,PF00270	4	-	0	0.519822
Q2TBE0_CWF19L2	ENST00000607946.1.1	476-527	-	41.28	0.48	1	PF04677,PF04676	2	-	0	0.519822
Q9UHI6_DDX20	ENST00000607946.1.1	476-527	-	41.22	0.47	1	PF00270,PF00271,PF04851	3	-	0	0.519756
Q15477_SKIV2L	ENST00000607946.1.1	476-527	-	41.09	0.47	1	PF13234,PF08148,PF17911,PF00270,PF00271	5	-	0	0.519613
P07900_HSP90AA1	ENST00000607946.1.1	476-527	-	41.08	0.47	1	PF00183,PF02518,PF13589	3	-	0	0.519602
Q15910_EZH2	ENST00000607946.1.1	476-527	-	41.01	0.47	1	PF18118,PF00856,PF11616,PF18264	4	-	0	0.519525
O14980_XPO1	ENST00000607946.1.1	476-527	-	40.96	0.47	1	PF08767,PF08389,PF18784,PF18787,PF18777,PF03810	6	-	0	0.51947
Q9NVR2_INTS10	ENST00000607946.1.1	476-527	-	40.94	0.47	1	-	0	-	0	0.519448
Q9UQ84_EXO1	ENST00000607946.1.1	476-527	-	40.87	0.46	1	PF00867,PF00752	2	-	0	0.519371
Q9P2P1_NYNRIN	ENST00000607946.1.1	476-527	-	40.86	0.46	1	PF11977,PF17919,PF17921,PF17917	4	-	0	0.51936
Q16666_IFI16	ENST00000607946.1.1	476-527	-	40.82	0.46	1	PF02760,PF02758	3	-	0	0.519316
Q7Z6E9_RBBP6	ENST00000607946.1.1	476-527	-	40.79	0.46	1	PF08783,PF13696,PF04564,PF00098	4	-	0	0.519283
Q6P158_DHX57	ENST00000607946.1.1	476-527	-	40.74	0.46	1	PF07717,PF05773,PF04408,PF00271,PF00270,PF18044,PF00642	7	-	0	0.519228
Q8N1W1_ARHGEF28	ENST00000607946.1.1	476-527	-	40.73	0.46	1	PF17838,PF00621,PF00130	3	-	0	0.519217
Q9H089_LSG1	ENST00000607946.1.1	476-527	-	40.66	0.46	1	PF01926	1	-	0	0.51914
Q05209_PTPN12	ENST00000607946.1.1	476-527	-	40.65	0.46	1	PF00102	1	-	0	0.519129
P38935_IGHMBP2	ENST00000607946.1.1	476-527	-	40.56	0.46	1	-	0	-	0	0.51903
P42166_TMPO	ENST00000607946.1.1	476-527	-	40.56	0.46	1	PF11560,PF08198,PF03020	3	-	0	0.51903
Q8IX18_DHX40	ENST00000607946.1.1	476-527	-	40.55	0.46	1	PF07717,PF04408,PF00271,PF00270,PF09848	5	-	0	0.519019
P42285_MTREX	ENST00000607946.1.1	476-527	-	40.44	0.45	1	PF13234,PF08148,PF00270,PF00271	4	-	0	0.518898
Q14683_SMC1A	ENST00000607946.1.1	476-527	-	40.43	0.45	1	PF02463,PF06470,PF13304,PF13476,PF13175,PF13555	7	-	0	0.518887
Q9UBC3_DNMT3B	ENST00000607946.1.1	476-527	-	40.42	0.45	1	PF17980,PF00145,PF00855	3	-	0	0.518876
Q6P2E9_EDC4	ENST00000607946.1.1	476-527	-	40.29	0.45	1	PF16529	1	-	0	0.518734
Q7KZI7_MARK2	ENST00000607946.1.1	476-527	-	40.16	0.45	1	PF00069,PF07714,PF02149,PF14531,PF00627	5	-	0	0.518591
Q7Z478_DHX29	ENST00000607946.1.1	476-527	-	40.07	0.44	1	PF04408,PF00271,PF07717,PF00270	4	-	0	0.518492
Q53R41_FASTKD1	ENST00000607946.1.1	476-527	-	39.91	0.44	1	PF08368,PF06743,PF08373	3	-	0	0.518316
Q9P275_USP36	ENST00000607946.1.1	476-527	-	39.9	0.44	1	PF00443,PF13423	2	-	0	0.518305
P46013_MKI67	ENST00000607946.1.1	476-527	-	39.82	0.44	1	PF08065,PF15276,PF00498	18	-	0	0.518217
Q8WYQ9_ZCCHC14	ENST00000607946.1.1	476-527	-	39.8	0.44	1	PF00098	1	-	0	0.518195
Q8NE71_ABCF1	ENST00000607946.1.1	476-527	-	39.78	0.44	1	PF00005	2	-	0	0.518173
Q9NP73_ALG13	ENST00000607946.1.1	476-527	-	39.6	0.43	1	PF04101,PF02338	2	-	0	0.517975
P78563_ADARB1	ENST00000607946.1.1	476-527	-	39.55	0.43	1	PF02137,PF00035	3	-	0	0.51792
O75533_SF3B1	ENST00000607946.1.1	476-527	-	39.48	0.43	1	PF08920	1	-	0	0.517843
Q9H6E5_TUT1	ENST00000607946.1.1	476-527	-	39.43	0.43	1	-	0	-	0	0.517788
Q86UA1_PRPF39	ENST00000607946.1.1	476-527	-	39.42	0.43	1	-	0	-	0	0.517777
O60271_SPAG9	ENST00000607946.1.1	476-527	-	39.41	0.43	1	PF09744,PF19056,PF16471	3	-	0	0.517766
P41250_GARS1	ENST00000607946.1.1	476-527	-	39.33	0.42	1	PF03129,PF00458,PF00587	3	-	0	0.517678
Q9UPN3_MACF1	ENST00000607946.1.1	476-527	-	39.29	0.42	1	PF00435,PF00681,PF00307,PF02187,PF18373,PF17902,PF13499,PF13833,PF13202	34	-	0	0.517634
O94979_SEC31A	ENST00000607946.1.1	476-527	-	39.25	0.42	1	PF12931	1	-	0	0.51759
P61129_ZC3H6	ENST00000607946.1.1	476-527	-	39.11	0.42	1	PF18345,PF00642,PF14608	4	-	0	0.517436
Q9NNW5_WDR6	ENST00000607946.1.1	476-527	-	39.04	0.42	1	PF00400	1	-	0	0.517359
Q9UBS9_SUCO	ENST00000607946.1.1	476-527	-	38.88	0.41	1	PF07738	1	-	0	0.517183
Q9HCJ0_TNRC6C	ENST00000607946.1.1	476-527	-	38.78	0.41	1	PF16608,PF12938,PF10427,PF00627	5	-	0	0.517073
Q8WWM7_ATXN2L	ENST00000607946.1.1	476-527	-	38.71	0.41	1	PF14438,PF06741,PF07145	3	-	0	0.516996
P0CG48_UBC	ENST00000607946.1.1	476-527	-	38.7	0.41	1	PF00240,PF11976,PF14560	27	-	0	0.516985
P18583_SON	ENST00000607946.1.1	476-527	-	38.67	0.41	1	PF01585,PF17069,PF14709,PF12656	4	-	0	0.516953
P16070_CD44	ENST00000607946.1.1	476-527	-	38.62	0.41	1	PF00193	1	-	0	0.516898
P30876_POLR2B	ENST00000607946.1.1	476-527	-	38.54	0.4	1	PF00562,PF04563,PF04561,PF04560,PF04566,PF04565,PF04567	7	-	0	0.51681
Q9H0K6_PUS7L	ENST00000607946.1.1	476-527	-	38.51	0.4	1	PF01142	1	-	0	0.516777
P35611_ADD1	ENST00000607946.1.1	476-527	-	38.43	0.4	1	PF00596	1	-	0	0.516689
O60841_EIF5B	ENST00000607946.1.1	476-527	-	38.25	0.4	1	PF00009,PF11987,PF03144,PF01926	4	-	0	0.516491
Q5C9Z4_NOM1	ENST00000607946.1.1	476-527	-	38.23	0.4	1	PF02847,PF02854	2	-	0	0.516469
Q9H307_PNN	ENST00000607946.1.1	476-527	-	38.23	0.4	1	PF04697,PF04696	2	-	0	0.516469
Q9NS39_ADARB2	ENST00000607946.1.1	476-527	-	38.19	0.39	1	PF02137,PF00035	3	-	0	0.516425
Q92576_PHF3	ENST00000607946.1.1	476-527	-	38.15	0.39	1	PF07500,PF07744,PF00628	3	-	0	0.516381
P51825_AFF1	ENST00000607946.1.1	476-527	-	38.09	0.39	1	PF05110,PF18876,PF18875	3	-	0	0.516315
Q9UKJ3_GPATCH8	ENST00000607946.1.1	476-527	-	38.05	0.39	1	PF01585,PF12171	2	-	0	0.516271
Q14562_DHX8	ENST00000607946.1.1	476-527	-	38.01	0.39	1	PF07717,PF04408,PF00575,PF00271	4	-	0	0.516227
Q9BTC0_DIDO1	ENST00000607946.1.1	476-527	-	37.99	0.39	1	PF07744,PF07500,PF00628	3	-	0	0.516205
O75122_CLASP2	ENST00000607946.1.1	476-527	-	37.93	0.39	1	PF12348	1	-	0	0.516139
Q15029_EFTUD2	ENST00000607946.1.1	476-527	-	37.89	0.39	1	PF00009,PF16004,PF00679,PF03764,PF03144,PF14492	6	-	0	0.516095
Q9H6T0_ESRP2	ENST00000607946.1.1	476-527	-	37.85	0.39	1	-	0	-	0	0.516051
Q9UHB6_LIMA1	ENST00000607946.1.1	476-527	-	37.85	0.39	1	PF00412	1	-	0	0.516051
P51826_AFF3	ENST00000607946.1.1	476-527	-	37.83	0.38	1	PF05110,PF18876,PF18875	4	-	0	0.516029
Q08J23_NSUN2	ENST00000607946.1.1	476-527	-	37.73	0.38	1	PF01189	1	-	0	0.515919
P35555_FBN1	ENST00000607946.1.1	476-527	-	37.68	0.38	1	PF07645,PF12662,PF00683,PF00008,PF14670,PF12661,PF12947,PF18193	75	-	0	0.515864
Q5JSJ4_INTS6L	ENST00000607946.1.1	476-527	-	37.68	0.38	1	PF15300,PF13519	2	-	0	0.515864
Q5JSZ5_PRRC2B	ENST00000607946.1.1	476-527	-	37.67	0.38	1	PF07001	1	-	0	0.515853
Q96BT7_ALKBH8	ENST00000607946.1.1	476-527	-	37.56	0.38	1	PF13532,PF08241,PF09004,PF13649,PF13489,PF13847,PF05148	7	-	0	0.515732
P29728_OAS2	ENST00000607946.1.1	476-527	-	37.53	0.38	1	PF10421,PF01909	3	-	0	0.515699
Q99676_ZNF184	ENST00000607946.1.1	476-527	-	37.45	0.37	1	-	0	-	0	0.515611
Q7Z417_NUFIP2	ENST00000607946.1.1	476-527	-	37.39	0.37	1	PF15293	1	-	0	0.515545
Q08945_SSRP1	ENST00000607946.1.1	476-527	-	37.38	0.37	1	PF03531,PF08512,PF17292,PF00505,PF09011	5	-	0	0.515534
Q9BW92_TARS2	ENST00000607946.1.1	476-527	-	37.21	0.37	1	PF00587,PF03129,PF02824,PF07973	4	-	0	0.515347
Q14694_USP10	ENST00000607946.1.1	476-527	-	37.09	0.37	1	PF00443,PF13423,PF07145	3	-	0	0.515215
Q86YN6_PPARGC1B	ENST00000607946.1.1	476-527	-	37.06	0.36	1	PF00076	1	-	0	0.515182
Q8IWX8_CHERP	ENST00000607946.1.1	476-527	-	37	0.36	1	PF04818,PF01805,PF01585	3	-	0	0.515117
O15037_KHNYN	ENST00000607946.1.1	476-527	-	36.93	0.36	1	PF11977	1	-	0	0.51504
Q9NQI0_DDX4	ENST00000607946.1.1	476-527	-	36.86	0.36	1	PF00270,PF00271	2	-	0	0.514963
A8K979_ERI2	ENST00000607946.1.1	476-527	-	36.81	0.36	1	PF00929,PF06839	2	-	0	0.514908
Q969X6_UTP4	ENST00000607946.1.1	476-527	-	36.81	0.36	1	-	0	-	0	0.514908
Q8TF01_PNISR	ENST00000607946.1.1	476-527	-	36.73	0.36	1	PF15996	1	-	0	0.51482
P24043_LAMA2	ENST00000607946.1.1	476-527	-	36.71	0.36	1	PF00054,PF00053,PF02210,PF06008,PF00055,PF00052,PF06009	30	-	0	0.514798
P02786_TFRC	ENST00000607946.1.1	476-527	-	36.69	0.35	1	PF04389,PF04253,PF02225	3	-	0	0.514776
Q5VV67_PPRC1	ENST00000607946.1.1	476-527	-	36.62	0.35	1	PF00076	1	-	0	0.514699
Q7Z2T5_TRMT1L	ENST00000607946.1.1	476-527	-	36.6	0.35	1	PF02005,PF02475	3	-	0	0.514677
P51003_PAPOLA	ENST00000607946.1.1	476-527	-	36.57	0.35	1	PF04928,PF04926,PF01909	3	-	0	0.514644
Q6P2Q9_PRPF8	ENST00000607946.1.1	476-527	-	36.51	0.35	1	PF08083,PF12134,PF10596,PF08082,PF10597,PF08084,PF10598,PF01398	8	-	0	0.514578
Q9NR30_DDX21	ENST00000607946.1.1	476-527	-	36.43	0.35	1	PF00270,PF00271,PF08152,PF04851	4	-	0	0.51449
P10636_MAPT	ENST00000607946.1.1	476-527	-	36.36	0.35	1	PF00418	4	-	0	0.514413
Q9BRR8_GPATCH1	ENST00000607946.1.1	476-527	-	36.16	0.34	1	PF07713,PF01585	2	-	0	0.514193
Q6PJT7_ZC3H14	ENST00000607946.1.1	476-527	-	36.14	0.34	1	PF14608	2	-	0	0.514171
Q13310_PABPC4	ENST00000607946.1.1	476-527	-	35.95	0.34	1	PF00076,PF00658	5	-	0	0.513962
Q6P3W6_NBPF10	ENST00000607946.1.1	476-527	-	35.95	0.34	1	PF06758	6	-	0	0.513962
P20810_CAST	ENST00000607946.1.1	476-527	-	35.85	0.33	1	PF00748	4	-	0	0.513852
Q14676_MDC1	ENST00000607946.1.1	476-527	-	35.84	0.33	1	PF00498,PF16770	2	-	0	0.513841
Q8N1G1_REXO1	ENST00000607946.1.1	476-527	-	35.73	0.33	1	PF15870	1	-	0	0.51372
Q8N8A6_DDX51	ENST00000607946.1.1	476-527	-	35.68	0.33	1	PF00270,PF00271,PF04851	3	-	0	0.513665
Q8NC60_NOA1	ENST00000607946.1.1	476-527	-	35.65	0.33	1	PF01926	1	-	0	0.513632
Q92841_DDX17	ENST00000607946.1.1	476-527	-	35.41	0.32	1	PF00270,PF00271	2	-	0	0.513369
O76094_SRP72	ENST00000607946.1.1	476-527	-	35.36	0.32	1	PF08492,PF17004	2	-	0	0.513314
Q86TB9_PATL1	ENST00000607946.1.1	476-527	-	35.35	0.32	1	PF09770	1	-	0	0.513303
Q14CZ7_FASTKD3	ENST00000607946.1.1	476-527	-	35.34	0.32	1	PF08368,PF08373,PF06743	3	-	0	0.513292
Q13428_TCOF1	ENST00000607946.1.1	476-527	-	35.3	0.32	1	PF03546	4	-	0	0.513248
Q9C0C2_TNKS1BP1	ENST00000607946.1.1	476-527	-	35.28	0.32	1	PF15327	1	-	0	0.513226
Q9H8H0_NOL11	ENST00000607946.1.1	476-527	-	35.07	0.31	1	PF08168	1	-	0	0.512995
Q9UPR3_SMG5	ENST00000607946.1.1	476-527	-	35.07	0.31	1	PF10373,PF10374,PF13638	4	-	0	0.512995
Q12996_CSTF3	ENST00000607946.1.1	476-527	-	35.06	0.31	1	PF05843	1	-	0	0.512984
Q9H0J9_PARP12	ENST00000607946.1.1	476-527	-	34.73	0.3	1	PF00644,PF02825,PF00642	3	-	0	0.512621
Q9BU23_LMF2	ENST00000607946.1.1	476-527	-	34.72	0.3	1	PF06762	1	-	0	0.51261
P11137_MAP2	ENST00000607946.1.1	476-527	-	34.7	0.3	1	PF08377,PF00418	4	-	0	0.512588
Q7L2E3_DHX30	ENST00000607946.1.1	476-527	-	34.65	0.3	1	PF00271,PF04408,PF07717,PF00270	4	-	0	0.512533
Q7Z2W4_ZC3HAV1	ENST00000607946.1.1	476-527	-	34.49	0.3	1	PF18606,PF00644,PF18633,PF02825	4	-	0	0.512357
Q8IZL8_PELP1	ENST00000607946.1.1	476-527	-	34.49	0.3	1	PF08166,PF08167	3	-	0	0.512357
Q12931_TRAP1	ENST00000607946.1.1	476-527	-	34.3	0.29	1	PF00183,PF13589,PF02518	3	-	0	0.512148
P49588_AARS1	ENST00000607946.1.1	476-527	-	34.24	0.29	1	PF01411,PF02272,PF07973	3	-	0	0.512082
O15226_NKRF	ENST00000607946.1.1	476-527	-	34.15	0.29	1	PF01585,PF01424,PF12656	3	-	0	0.511983
Q14204_DYNC1H1	ENST00000607946.1.1	476-527	-	34.12	0.29	1	PF08385,PF12774,PF08393,PF12781,PF12780,PF18199,PF12775,PF18198,PF12777,PF07728,PF03028,PF17852	14	-	0	0.51195
P12270_TPR	ENST00000607946.1.1	476-527	-	34.08	0.29	1	PF07926	1	-	0	0.511906
Q14137_BOP1	ENST00000607946.1.1	476-527	-	34.08	0.29	1	PF08145,PF00400	3	-	0	0.511906
Q9H6R0_DHX33	ENST00000607946.1.1	476-527	-	34.05	0.28	1	PF04408,PF07717,PF00271,PF00270	4	-	0	0.511873
Q99575_POP1	ENST00000607946.1.1	476-527	-	33.95	0.28	1	PF06978,PF08170	3	-	0	0.511763
Q9UKV8_AGO2	ENST00000607946.1.1	476-527	-	33.8	0.28	1	PF02171,PF16487,PF16486,PF02170,PF08699,PF16488	6	-	0	0.511599
Q96MU7_YTHDC1	ENST00000607946.1.1	476-527	-	33.76	0.28	1	PF04146	2	-	0	0.511555
Q96PZ0_PUS7	ENST00000607946.1.1	476-527	-	33.66	0.27	1	PF01142	1	-	0	0.511445
Q9H0A0_NAT10	ENST00000607946.1.1	476-527	-	33.62	0.27	1	PF13718,PF13725,PF05127,PF08351	4	-	0	0.511401
Q9C0J8_WDR33	ENST00000607946.1.1	476-527	-	33.49	0.27	1	PF00400	1	-	0	0.511258
Q01804_OTUD4	ENST00000607946.1.1	476-527	-	33.41	0.27	1	PF02338	1	-	0	0.51117
Q9BQ39_DDX50	ENST00000607946.1.1	476-527	-	33.38	0.27	1	PF00270,PF00271,PF08152,PF04851	4	-	0	0.511137
Q5TC82_RC3H1	ENST00000607946.1.1	476-527	-	33.35	0.27	1	PF18386,PF13445,PF00642	3	-	0	0.511104
Q96FV9_THOC1	ENST00000607946.1.1	476-527	-	33.32	0.27	1	PF11957,PF00531	2	-	0	0.511071
Q9NQZ3_DAZ1	ENST00000607946.1.1	476-527	-	32.69	0.25	1	PF18872,PF00076	12	-	0	0.510378
Q9H694_BICC1	ENST00000607946.1.1	476-527	-	32.64	0.25	1	PF00013,PF00536,PF07647	4	-	0	0.510323
Q5W0B1_OBI1	ENST00000607946.1.1	476-527	-	32.63	0.25	1	-	0	-	0	0.510312
Q9UPY3_DICER1	ENST00000607946.1.1	476-527	-	32.63	0.25	1	PF00636,PF02170,PF03368,PF14622,PF00271,PF04851,PF00270	8	-	0	0.510312
Q13263_TRIM28	ENST00000607946.1.1	476-527	-	32.59	0.25	1	PF00643,PF14634,PF00628	4	-	0	0.510268
P49750_YLPM1	ENST00000607946.1.1	476-527	-	32.57	0.25	1	PF13671	1	-	0	0.510246
Q5HYM0_ZC3H12B	ENST00000607946.1.1	476-527	-	32.51	0.24	1	PF11977,PF18039,PF18561	3	-	0	0.51018
Q9Y450_HBS1L	ENST00000607946.1.1	476-527	-	32.45	0.24	1	PF00009,PF03143,PF08938,PF03144	4	-	0	0.510114
Q14978_NOLC1	ENST00000607946.1.1	476-527	-	32.36	0.24	1	PF05022	1	-	0	0.510015
Q9UKF6_CPSF3	ENST00000607946.1.1	476-527	-	32.36	0.24	1	PF11718,PF10996,PF00753,PF16661,PF07521,PF12706,PF13483	7	-	0	0.510015
Q5ST30_VARS2	ENST00000607946.1.1	476-527	-	32.3	0.24	1	PF00133,PF08264,PF09334	3	-	0	0.509949
Q8IY37_DHX37	ENST00000607946.1.1	476-527	-	32.26	0.24	1	PF04408,PF07717,PF00270,PF00271	4	-	0	0.509905
O60563_CCNT1	ENST00000607946.1.1	476-527	-	32.25	0.24	1	PF00134	1	-	0	0.509894
Q8NE35_CPEB3	ENST00000607946.1.1	476-527	-	32.17	0.24	1	PF16367,PF16366,PF00076	3	-	0	0.509807
Q6NUQ4_TMEM214	ENST00000607946.1.1	476-527	-	31.95	0.23	1	PF10151	1	-	0	0.509565
Q96QC0_PPP1R10	ENST00000607946.1.1	476-527	-	31.83	0.23	1	PF08711,PF00642	2	-	0	0.509433
Q9UGR2_ZC3H7B	ENST00000607946.1.1	476-527	-	31.79	0.23	1	PF00642	2	-	0	0.509389
P16615_ATP2A2	ENST00000607946.1.1	476-527	-	31.77	0.22	1	PF00122,PF00689,PF13246,PF00702,PF00690,PF08282	6	-	0	0.509367
O95985_TOP3B	ENST00000607946.1.1	476-527	-	31.75	0.22	1	PF01131,PF01751	2	-	0	0.509345
Q9HC35_EML4	ENST00000607946.1.1	476-527	-	31.75	0.22	1	PF00400,PF03451	3	-	0	0.509345
Q92615_LARP4B	ENST00000607946.1.1	476-527	-	31.57	0.22	1	PF05383	1	-	0	0.509147
Q9Y2H6_FNDC3A	ENST00000607946.1.1	476-527	-	31.46	0.22	1	PF00041	7	-	0	0.509026
P11021_HSPA5	ENST00000607946.1.1	476-527	-	31.38	0.21	1	PF00012,PF06723	2	-	0	0.508938
Q15397_PUM3	ENST00000607946.1.1	476-527	-	31.38	0.21	1	PF08144	1	-	0	0.508938
P11940_PABPC1	ENST00000607946.1.1	476-527	-	31.3	0.21	1	PF00076,PF00658	5	-	0	0.50885
Q96BP3_PPWD1	ENST00000607946.1.1	476-527	-	31.11	0.21	1	PF00160	1	-	0	0.508641
P11586_MTHFD1	ENST00000607946.1.1	476-527	-	31.1	0.21	1	PF01268,PF02882,PF00763	3	-	0	0.50863
Q9Y2K5_R3HDM2	ENST00000607946.1.1	476-527	-	31.06	0.21	1	PF01424	1	-	0	0.508586
O43395_PRPF3	ENST00000607946.1.1	209-260	-	30.96	0.2	1	PF08572,PF06544,PF01480	3	-	0	0.508476
Q9H7N4_SCAF1	ENST00000607946.1.1	476-527	-	30.81	0.2	1	-	0	-	0	0.508311
Q9H361_PABPC3	ENST00000607946.1.1	476-527	-	30.74	0.2	1	-	0	-	0	0.508234
Q8IYB7_DIS3L2	ENST00000607946.1.1	476-527	-	30.48	0.19	1	PF00773,PF17849,PF17877,PF17216	4	-	0	0.507949
Q9NTZ6_RBM12	ENST00000607946.1.1	476-527	-	29.97	0.18	1	PF00076	3	-	0	0.507388
Q12986_NFX1	ENST00000607946.1.1	476-527	-	29.89	0.18	1	PF01424,PF01422	6	-	0	0.5073
Q9H5Z1_DHX35	ENST00000607946.1.1	476-527	-	29.89	0.18	1	PF07717,PF04408,PF00271	3	-	0	0.5073
Q5T6F2_UBAP2	ENST00000607946.1.1	476-527	-	29.88	0.17	1	PF12478	1	-	0	0.507289
Q14157_UBAP2L	ENST00000607946.1.1	476-527	-	29.62	0.17	1	PF12478	1	-	0	0.507003
Q8NDV7_TNRC6A	ENST00000607946.1.1	476-527	-	29.58	0.17	1	PF16608,PF10427,PF12938	3	-	0	0.506959
Q8WTR7_ZNF473	ENST00000607946.1.1	476-527	-	29.43	0.16	1	PF00096,PF13894,PF01352	12	-	0	0.506794
Q5SY16_NOL9	ENST00000607946.1.1	476-527	-	29.2	0.16	1	PF16575	1	-	0	0.506541
Q86VM9_ZC3H18	ENST00000607946.1.1	476-527	-	29.08	0.15	1	PF18044	1	-	0	0.506409
Q9H000_MKRN2	ENST00000607946.1.1	701-752	-	29.07	0.15	1	PF18044,PF00642,PF14608,PF00097	5	-	0	0.506398
Q7L2J0_MEPCE	ENST00000607946.1.1	476-527	-	28.81	0.15	1	PF06859,PF13489,PF13847	3	-	0	0.506113
Q8NBP7_PCSK9	ENST00000607946.1.1	476-527	-	28.81	0.15	1	PF18459,PF18463,PF18464,PF00082,PF05922	5	-	0	0.506113
Q9HCJ3_RAVER2	ENST00000607946.1.1	476-527	-	28.74	0.14	1	PF00076	3	-	0	0.506036
O60583_CCNT2	ENST00000607946.1.1	476-527	-	28.65	0.14	1	PF00134	1	-	0	0.505937
Q6PI48_DARS2	ENST00000607946.1.1	476-527	-	28.61	0.14	1	PF00152,PF02938,PF01336	3	-	0	0.505893
Q17RY0_CPEB4	ENST00000607946.1.1	476-527	-	28.5	0.14	1	PF16367,PF16366,PF00076	3	-	0	0.505772
Q9ULX6_AKAP8L	ENST00000607946.1.1	476-527	-	28.5	0.14	1	PF04988	1	-	0	0.505772
P23246_SFPQ	ENST00000607946.1.1	476-527	-	28.49	0.14	1	PF00076,PF08075	3	-	0	0.505761
P10515_DLAT	ENST00000607946.1.1	476-527	-	28.4	0.14	1	PF00198,PF00364,PF02817	4	-	0	0.505662
P49327_FASN	ENST00000607946.1.1	476-527	-	28.4	0.14	1	PF00698,PF00109,PF00975,PF08659,PF02801,PF16197,PF14765,PF00107,PF13602,PF00550,PF08242	11	-	0	0.505662
P46199_MTIF2	ENST00000607946.1.1	209-260	-	28.32	0.13	1	PF00009,PF11987,PF01926,PF00071,PF09439	5	-	0	0.505574
Q504Q3_PAN2	ENST00000607946.1.1	476-527	-	28.21	0.13	1	PF13423,PF00929,PF00443	3	-	0	0.505453
Q92540_SMG7	ENST00000607946.1.1	476-527	-	27.98	0.12	1	PF10373,PF10374	2	-	0	0.5052
O95104_SCAF4	ENST00000607946.1.1	476-527	-	27.89	0.12	1	PF04818,PF00076	2	-	0	0.505101
Q6UXG2_ELAPOR1	ENST00000607946.1.1	476-527	-	27.86	0.12	1	-	0	-	0	0.505068
O00418_EEF2K	ENST00000607946.1.1	476-527	-	27.72	0.12	1	PF02816	1	-	0	0.504914
Q5T481_RBM20	ENST00000607946.1.1	476-527	-	27.59	0.11	1	-	0	-	0	0.504771
Q8TC92_ENOX1	ENST00000607946.1.1	476-527	-	27.54	0.11	1	-	0	-	0	0.504716
Q9HBD1_RC3H2	ENST00000607946.1.1	476-527	-	27.52	0.11	1	PF18386,PF00642,PF13445	3	-	0	0.504694
P49760_CLK2	ENST00000607946.1.1	476-527	-	27.01	0.1	1	PF00069,PF07714	2	-	0	0.504134
P54136_RARS1	ENST00000607946.1.1	476-527	-	26.97	0.1	1	PF00750,PF05746,PF03485	3	-	0	0.50409
Q9UNK9_ANGEL1	ENST00000607946.1.1	476-527	-	26.94	0.1	1	PF03372	1	-	0	0.504057
Q8N442_GUF1	ENST00000607946.1.1	476-527	-	26.73	0.09	1	PF00009,PF06421,PF00679,PF03144,PF00071,PF01926	6	-	0	0.503826
Q9BWT3_PAPOLG	ENST00000607946.1.1	476-527	-	26.6	0.09	1	PF04928,PF04926,PF01909	4	-	0	0.503683
Q86TG7_PEG10	ENST00000607946.1.1	476-527	-	26.54	0.09	1	PF16297,PF03732,PF08284	3	-	0	0.503617
Q02040_AKAP17A	ENST00000607946.1.1	476-527	-	26.48	0.09	1	-	0	-	0	0.503551
Q8IXZ2_ZC3H3	ENST00000607946.1.1	476-527	-	26.33	0.08	1	PF00642	2	-	0	0.503386
P13798_APEH	ENST00000607946.1.1	476-527	-	25.77	0.07	1	PF00326,PF12146,PF00561,PF01738	4	-	0	0.50277
O75175_CNOT3	ENST00000607946.1.1	476-527	-	25.69	0.06	1	PF04065,PF04153	2	-	0	0.502682
Q6AI08_HEATR6	ENST00000607946.1.1	476-527	-	25.48	0.06	1	PF13251	1	-	0	0.502452
O75369_FLNB	ENST00000607946.1.1	476-527	-	25.4	0.06	1	PF00630,PF00307	25	-	0	0.502364
Q9NYL2_MAP3K20	ENST00000607946.1.1	209-260	-	25.31	0.05	1	PF07714,PF00069,PF00536,PF07647	4	-	0	0.502265
P0C7T5_ATXN1L	ENST00000607946.1.1	151-202	-	25.29	0.05	1	PF08517	1	-	0	0.502243
Q86XN8_MEX3D	ENST00000607946.1.1	476-527	-	24.69	0.04	1	PF00013,PF13920	3	-	0	0.501583
Q96SB4_SRPK1	ENST00000607946.1.1	476-527	-	24.65	0.04	1	PF00069,PF07714	3	-	0	0.501539
Q8NE18_NSUN7	ENST00000607946.1.1	476-527	-	24.62	0.04	1	PF01189	1	-	0	0.501506
P02545_LMNA	ENST00000607946.1.1	476-527	-	24.51	0.03	1	PF00038,PF00932	2	-	0	0.501385
Q96G46_DUS3L	ENST00000607946.1.1	476-527	-	24.19	0.02	1	PF01207,PF18044	2	-	0	0.501033
Q9HAU5_UPF2	ENST00000607946.1.1	476-527	-	24.1	0.02	1	PF02854,PF04050	4	-	0	0.500934
Q53EP0_FNDC3B	ENST00000607946.1.1	476-527	-	23.93	0.02	1	PF00041	9	-	0	0.500748
P50995_ANXA11	ENST00000607946.1.1	476-527	-	23.82	0.02	1	PF00191	4	-	0	0.500627
Q86UK7_ZNF598	ENST00000607946.1.1	476-527	-	23.54	0.01	1	-	0	-	0	0.500319
P49761_CLK3	ENST00000607946.1.1	476-527	-	23.53	0.01	1	PF00069,PF07714	2	-	0	0.500308
Q9GZY0_NXF2	ENST00000607946.1.1	476-527	-	23.4	0	1	PF09162,PF03943,PF02136	3	-	0	0.500165
Q9BZE4_GTPBP4	ENST00000607946.1.1	209-260	-	23.24	0	1	PF17835,PF06858,PF08155,PF01926,PF02421	5	-	0	0.499989
Q15032_R3HDM1	ENST00000607946.1.1	476-527	-	23.18	0	1	PF12752,PF01424	2	-	0	0.499923
Q8TE96_DQX1	ENST00000607946.1.1	209-260	-	23.03	-0.01	1	PF04408,PF07717	2	-	0	0.499758
Q9BRS8_LARP6	ENST00000607946.1.1	476-527	-	22.52	-0.02	1	PF05383,PF12901	2	-	0	0.499197
Q8IXM3_MRPL41	ENST00000607946.1.1	651-702	-	22.09	-0.03	1	PF09809	1	-	0	0.498725
P07237_P4HB	ENST00000607946.1.1	476-527	-	22.08	-0.03	1	PF00085,PF13848,PF13098	4	-	0	0.498714
Q86WX3_RPS19BP1	ENST00000607946.1.1	651-702	-	21.74	-0.04	1	PF15684	1	-	0	0.49834
O15514_POLR2D	ENST00000607946.1.1	651-702	-	21.48	-0.05	1	PF03874	1	-	0	0.498054
Q96C10_DHX58	ENST00000607946.1.1	151-202	-	21.42	-0.05	1	-	0	-	0	0.497988
Q9NVP1_DDX18	ENST00000607946.1.1	476-527	-	21.41	-0.05	1	PF00270,PF00271,PF13959	3	-	0	0.497977
P78362_SRPK2	ENST00000607946.1.1	151-202	-	21.1	-0.06	1	PF00069,PF07714	3	-	0	0.497636
Q969Y2_GTPBP3	ENST00000607946.1.1	476-527	-	20.8	-0.06	1	PF12631,PF10396,PF01926	3	-	0	0.497307
Q8N2M8_CLASRP	ENST00000607946.1.1	476-527	-	20.71	-0.07	1	PF09750	1	-	0	0.497208
O43399_TPD52L2	ENST00000607946.1.1	651-702	-	20.68	-0.07	1	PF04201	2	-	0	0.497175
O75127_PTCD1	ENST00000607946.1.1	151-202	-	20.4	-0.08	1	PF13041,PF13812,PF17177,PF01535	6	-	0	0.496867
Q8IYB3_SRRM1	ENST00000607946.1.1	209-260	-	20.19	-0.08	1	PF01480	1	-	0	0.496636
P62244_RPS15A	ENST00000607946.1.1	651-702	-	20.14	-0.08	1	PF00410	1	-	0	0.496581
Q13901_C1D	ENST00000607946.1.1	651-702	-	20.14	-0.08	1	PF04000	1	-	0	0.496581
P20073_ANXA7	ENST00000607946.1.1	476-527	-	20.1	-0.08	1	PF00191	4	-	0	0.496537
Q5PRF9_SAMD4B	ENST00000607946.1.1	151-202	-	20.09	-0.08	1	PF00536,PF07647	2	-	0	0.496526
P37108_SRP14	ENST00000607946.1.1	651-702	-	20.08	-0.08	1	PF02290	1	-	0	0.496515
P13667_PDIA4	ENST00000607946.1.1	151-202	-	19.89	-0.09	1	PF00085,PF13848,PF01216	5	-	0	0.496306
O75822_EIF3J	ENST00000607946.1.1	626-677	-	19.79	-0.09	1	PF08597	1	-	0	0.496196
O75817_POP7	ENST00000607946.1.1	651-702	-	19.75	-0.09	1	PF12328,PF01918	2	-	0	0.496152
Q9UJA5_TRMT6	ENST00000607946.1.1	151-202	-	19.57	-0.1	1	PF04189	1	-	0	0.495954
P50579_METAP2	ENST00000607946.1.1	476-527	-	19.37	-0.1	1	PF00557	1	-	0	0.495734
P52758_RIDA	ENST00000607946.1.1	651-702	-	19.25	-0.11	1	PF01042	1	-	0	0.495602
P55145_MANF	ENST00000607946.1.1	651-702	-	19.23	-0.11	1	PF10208	1	-	0	0.49558
A2AJT9_BCLAF3	ENST00000607946.1.1	476-527	-	19.18	-0.11	1	PF15440	1	-	0	0.495526
Q16206_ENOX2	ENST00000607946.1.1	476-527	-	19.17	-0.11	1	PF00076	1	-	0	0.495515
Q96SI9_STRBP	ENST00000607946.1.1	151-202	-	19.14	-0.11	1	PF07528,PF00035	3	-	0	0.495482
P62249_RPS16	ENST00000607946.1.1	651-702	-	18.94	-0.11	1	PF00380	1	-	0	0.495262
P83876_TXNL4A	ENST00000607946.1.1	651-702	-	18.94	-0.11	1	PF02966,PF00085	2	-	0	0.495262
Q6NZY4_ZCCHC8	ENST00000607946.1.1	151-202	-	18.72	-0.12	1	PF04046,PF00098	2	-	0	0.49502
Q9BUJ2_HNRNPUL1	ENST00000607946.1.1	476-527	-	18.7	-0.12	1	PF13671,PF00622,PF02037	3	-	0	0.494998
P41091_EIF2S3	ENST00000607946.1.1	476-527	-	18.68	-0.12	1	PF09173,PF00009,PF03144	3	-	0	0.494976
P82979_SARNP	ENST00000607946.1.1	651-702	-	18.67	-0.12	1	PF02037	1	-	0	0.494965
P55769_SNU13	ENST00000607946.1.1	651-702	-	18.5	-0.13	1	PF01248,PF08228	2	-	0	0.494778
Q9Y3D3_MRPS16	ENST00000607946.1.1	651-702	-	18.48	-0.13	1	PF00886	1	-	0	0.494756
Q9H7E2_TDRD3	ENST00000607946.1.1	476-527	-	18.44	-0.13	1	PF08585,PF00567,PF06003,PF00627	4	-	0	0.494712
Q96CP2_FLYWCH2	ENST00000607946.1.1	651-702	-	18.36	-0.13	1	PF15423	1	-	0	0.494624
Q8N7X1_RBMXL3	ENST00000607946.1.1	151-202	-	18.34	-0.13	1	PF00076	1	-	0	0.494602
P20290_BTF3	ENST00000607946.1.1	651-702	-	18.22	-0.13	1	PF01849	1	-	0	0.49447
Q8N9T8_KRI1	ENST00000607946.1.1	151-202	-	18.17	-0.13	1	PF12936,PF05178	2	-	0	0.494415
Q86V81_ALYREF	ENST00000607946.1.1	626-677	-	18.16	-0.13	1	PF00076,PF13865	2	-	0	0.494404
Q5D1E8_ZC3H12A	ENST00000607946.1.1	651-702	-	18.14	-0.13	1	PF11977,PF18561,PF18039	3	-	0	0.494382
Q9Y221_NIP7	ENST00000607946.1.1	651-702	-	18.11	-0.14	1	PF17833,PF03657	2	-	0	0.494349
Q9Y6G3_MRPL42	ENST00000607946.1.1	651-702	-	18.11	-0.14	1	PF10210	1	-	0	0.494349
O43324_EEF1E1	ENST00000607946.1.1	651-702	-	18.05	-0.14	1	PF00043,PF14497	2	-	0	0.494283
Q9Y3E5_PTRH2	ENST00000607946.1.1	651-702	-	17.94	-0.14	1	PF01981	1	-	0	0.494162
Q8WW12_PCNP	ENST00000607946.1.1	651-702	-	17.92	-0.14	1	PF15473	1	-	0	0.49414
Q9NWU5_MRPL22	ENST00000607946.1.1	651-702	-	17.91	-0.14	1	PF00237	1	-	0	0.494129
O15047_SETD1A	ENST00000607946.1.1	476-527	-	17.86	-0.14	1	PF11764,PF00856,PF00076	3	-	0	0.494074
Q9Y3B7_MRPL11	ENST00000607946.1.1	651-702	-	17.83	-0.14	1	PF03946,PF00298	2	-	0	0.494041
P61326_MAGOH	ENST00000607946.1.1	651-702	-	17.76	-0.14	1	PF02792	1	-	0	0.493964
Q969Z0_TBRG4	ENST00000607946.1.1	209-260	-	17.7	-0.15	1	PF08368,PF06743,PF08373	3	-	0	0.493898
Q8IYD1_GSPT2	ENST00000607946.1.1	209-260	-	17.68	-0.15	1	PF00009,PF03143,PF07145	3	-	0	0.493876
Q8IWZ8_SUGP1	ENST00000607946.1.1	476-527	-	17.59	-0.15	1	PF01805,PF01585,PF12656	4	-	0	0.493777
Q9NRJ5_PAPOLB	ENST00000607946.1.1	476-527	-	17.52	-0.15	1	PF04928,PF04926,PF01909	3	-	0	0.493701
P61353_RPL27	ENST00000607946.1.1	651-702	-	17.49	-0.15	1	PF01777,PF00467	2	-	0	0.493668
Q9H840_GEMIN7	ENST00000607946.1.1	651-702	-	17.46	-0.15	1	PF11095,PF12901	2	-	0	0.493635
Q86U42_PABPN1	ENST00000607946.1.1	626-677	-	17.38	-0.15	1	PF00076	1	-	0	0.493547
O43716_GATC	ENST00000607946.1.1	651-702	-	17.36	-0.16	1	PF02686	1	-	0	0.493525
Q9NPE2_NGRN	ENST00000607946.1.1	626-677	-	17.34	-0.16	1	PF06413	1	-	0	0.493503
Q9Y3D5_MRPS18C	ENST00000607946.1.1	651-702	-	17.29	-0.16	1	PF01084	1	-	0	0.493448
P62910_RPL32	ENST00000607946.1.1	651-702	-	17.17	-0.16	1	PF01655	1	-	0	0.493316
Q9Y5S9_RBM8A	ENST00000607946.1.1	651-702	-	17.17	-0.16	1	PF00076,PF08777	2	-	0	0.493316
Q9Y237_PIN4	ENST00000607946.1.1	651-702	-	17.13	-0.16	1	PF13616,PF00639	2	-	0	0.493272
O00422_SAP18	ENST00000607946.1.1	651-702	-	17.11	-0.16	1	PF06487	1	-	0	0.49325
P51608_MECP2	ENST00000607946.1.1	151-202	-	17.11	-0.16	1	PF01429	1	-	0	0.49325
Q9BUL9_RPP25	ENST00000607946.1.1	651-702	-	17.11	-0.16	1	PF01918	1	-	0	0.49325
Q8WU43_C2orf15	ENST00000607946.1.1	651-702	-	17.01	-0.16	1	PF17701	1	-	0	0.49314
P61970_NUTF2	ENST00000607946.1.1	651-702	-	16.94	-0.17	1	PF02136	1	-	0	0.493063
Q9UKK6_NXT1	ENST00000607946.1.1	651-702	-	16.92	-0.17	1	PF02136	1	-	0	0.493041
Q9CPV3_Mrpl42	ENST00000607946.1.1	651-702	-	16.9	-0.17	1	PF10210	1	-	0	0.493019
P62899_RPL31	ENST00000607946.1.1	651-702	-	16.77	-0.17	1	PF01198	1	-	0	0.492876
Q9BQ65_USB1	ENST00000607946.1.1	626-677	-	16.77	-0.17	1	PF09749	1	-	0	0.492876
O00267_SUPT5H	ENST00000607946.1.1	151-202	-	16.73	-0.17	1	PF00467,PF03439,PF11942	3	-	0	0.492832
O15116_LSM1	ENST00000607946.1.1	651-702	-	16.73	-0.17	1	PF01423	1	-	0	0.492832
Q6PUV4_CPLX2	ENST00000607946.1.1	651-702	-	16.71	-0.17	1	PF05835	1	-	0	0.49281
Q9UI30_TRMT112	ENST00000607946.1.1	651-702	-	16.68	-0.17	1	PF03966	1	-	0	0.492777
Q9BRJ7_NUDT16L1	ENST00000607946.1.1	651-702	-	16.65	-0.17	1	-	0	-	0	0.492744
P84077_ARF1	ENST00000607946.1.1	651-702	-	16.6	-0.18	1	PF00025,PF09439,PF08477,PF00071,PF04670,PF01926	6	-	0	0.492689
Q8N5K1_CISD2	ENST00000607946.1.1	651-702	-	16.58	-0.18	1	PF10660,PF09360	2	-	0	0.492667
P46779_RPL28	ENST00000607946.1.1	651-702	-	16.53	-0.18	1	PF01778	1	-	0	0.492612
Q9BPZ3_PAIP2	ENST00000607946.1.1	651-702	-	16.53	-0.18	1	PF07145	1	-	0	0.492612
P62847_RPS24	ENST00000607946.1.1	651-702	-	16.49	-0.18	1	PF01282	1	-	0	0.492568
O95059_RPP14	ENST00000607946.1.1	651-702	-	16.46	-0.18	1	PF01900	1	-	0	0.492535
Q96DU9_PABPC5	ENST00000607946.1.1	476-527	-	16.42	-0.18	1	-	0	-	0	0.492491
P35268_RPL22	ENST00000607946.1.1	651-702	-	16.41	-0.18	1	PF01776	1	-	0	0.49248
P07737_PFN1	ENST00000607946.1.1	651-702	-	16.39	-0.18	1	PF00235	1	-	0	0.492458
Q8TEA1_NSUN6	ENST00000607946.1.1	476-527	-	16.37	-0.18	1	PF01189,PF13847,PF01728	3	-	0	0.492436
P82970_HMGN5	ENST00000607946.1.1	626-677	-	16.35	-0.18	1	PF01101	1	-	0	0.492414
P62851_RPS25	ENST00000607946.1.1	651-702	-	16.32	-0.18	1	PF03297	1	-	0	0.492381
P62269_RPS18	ENST00000607946.1.1	651-702	-	16.3	-0.18	1	PF00416	1	-	0	0.492359
Q9BYC9_MRPL20	ENST00000607946.1.1	651-702	-	16.23	-0.19	1	PF00453	1	-	0	0.492282
P12081_HARS1	ENST00000607946.1.1	476-527	-	16.21	-0.19	1	PF13393,PF03129,PF12745,PF00458	4	-	0	0.49226
P62266_RPS23	ENST00000607946.1.1	651-702	-	16.16	-0.19	1	PF00164	1	-	0	0.492205
P61088_UBE2N	ENST00000607946.1.1	651-702	-	16.15	-0.19	1	PF00179	1	-	0	0.492194
Q9NX01_TXNL4B	ENST00000607946.1.1	651-702	-	16.14	-0.19	1	PF02966,PF00085	2	-	0	0.492183
Q7Z7F7_MRPL55	ENST00000607946.1.1	651-702	-	15.99	-0.19	1	PF09776	1	-	0	0.492018
Q86WB0_ZC3HC1	ENST00000607946.1.1	476-527	-	15.98	-0.19	1	PF07967,PF08600	2	-	0	0.492007
Q99497_PARK7	ENST00000607946.1.1	651-702	-	15.97	-0.19	1	PF01965	1	-	0	0.491996
P10599_TXN	ENST00000607946.1.1	651-702	-	15.96	-0.19	1	PF00085,PF02966	2	-	0	0.491985
Q9BRP8_PYM1	ENST00000607946.1.1	651-702	-	15.94	-0.19	1	PF09282	1	-	0	0.491964
Q6P161_MRPL54	ENST00000607946.1.1	651-702	-	15.93	-0.19	1	PF08561	1	-	0	0.491953
P61313_RPL15	ENST00000607946.1.1	651-702	-	15.92	-0.19	1	PF00827	1	-	0	0.491942
P06748_NPM1	ENST00000607946.1.1	626-677	-	15.88	-0.19	1	PF03066,PF16276	2	-	0	0.491898
P30101_PDIA3	ENST00000607946.1.1	151-202	-	15.87	-0.19	1	PF00085,PF13848	3	-	0	0.491887
Q86U38_NOP9	ENST00000607946.1.1	476-527	-	15.84	-0.2	1	-	0	-	0	0.491854
P46937_YAP1	ENST00000607946.1.1	209-260	-	15.74	-0.2	1	PF00397	2	-	0	0.491744
P25398_RPS12	ENST00000607946.1.1	651-702	-	15.71	-0.2	1	PF01248	1	-	0	0.491711
Q16540_MRPL23	ENST00000607946.1.1	651-702	-	15.69	-0.2	1	PF00276	1	-	0	0.491689
Q8WUB8_PHF10	ENST00000607946.1.1	476-527	-	15.68	-0.2	1	PF00628	2	-	0	0.491678
P06454_PTMA	ENST00000607946.1.1	651-702	-	15.56	-0.2	1	PF03247	1	-	0	0.491546
Q8WU68_U2AF1L4	ENST00000607946.1.1	651-702	-	15.56	-0.2	1	PF00642,PF00076	3	-	0	0.491546
Q96DE0_NUDT16	ENST00000607946.1.1	651-702	-	15.54	-0.2	1	PF00293	1	-	0	0.491524
Q9BSV6_TSEN34	ENST00000607946.1.1	626-677	-	15.53	-0.2	1	PF01974	1	-	0	0.491513
Q9BRP7_FDXACB1	ENST00000607946.1.1	476-527	-	15.52	-0.2	1	PF10354,PF03147	2	-	0	0.491502
P52435_POLR2J	ENST00000607946.1.1	651-702	-	15.51	-0.2	1	PF13656,PF01193	2	-	0	0.491491
P23528_CFL1	ENST00000607946.1.1	651-702	-	15.49	-0.2	1	PF00241	1	-	0	0.491469
Q9Y2V2_CARHSP1	ENST00000607946.1.1	651-702	-	15.43	-0.21	1	PF00313	1	-	0	0.491403
Q9UNP9_PPIE	ENST00000607946.1.1	651-702	-	15.41	-0.21	1	PF00160,PF00076	2	-	0	0.491381
Q96A72_MAGOHB	ENST00000607946.1.1	651-702	-	15.4	-0.21	1	PF02792	1	-	0	0.49137
P08708_RPS17	ENST00000607946.1.1	651-702	-	15.37	-0.21	1	PF00833	1	-	0	0.491337
P00734_F2	ENST00000607946.1.1	151-202	-	15.36	-0.21	1	-	0	-	0	0.491326
P52815_MRPL12	ENST00000607946.1.1	651-702	-	15.35	-0.21	1	PF00542,PF16320	2	-	0	0.491315
Q9ULP0_NDRG4	ENST00000607946.1.1	651-702	-	15.32	-0.21	1	PF03096	1	-	0	0.491282
Q9NPJ8_NXT2	ENST00000607946.1.1	651-702	-	15.31	-0.21	1	PF02136	1	-	0	0.491271
O95931_CBX7	ENST00000607946.1.1	626-677	-	15.27	-0.21	1	-	0	-	0	0.491227
P82664_MRPS10	ENST00000607946.1.1	651-702	-	15.25	-0.21	1	PF00338	1	-	0	0.491205
Q9UQ35_SRRM2	ENST00000607946.1.1	476-527	-	15.24	-0.21	1	PF08312	1	-	0	0.491194
Q5JQF8_PABPC1L2A	ENST00000607946.1.1	651-702	-	15.19	-0.21	1	PF00076	2	-	0	0.491139
P46776_RPL27A	ENST00000607946.1.1	651-702	-	15.1	-0.22	1	PF00828	1	-	0	0.49104
Q9NRN9_METTL5	ENST00000607946.1.1	651-702	-	15.1	-0.22	1	PF05175,PF06325,PF13847,PF13649,PF03602,PF01170,PF09445	7	-	0	0.49104
Q96PK6_RBM14	ENST00000607946.1.1	151-202	-	15.07	-0.22	1	PF00076	2	-	0	0.491007
P82912_MRPS11	ENST00000607946.1.1	651-702	-	15.05	-0.22	1	PF00411	1	-	0	0.490985
Q9BV90_SNRNP25	ENST00000607946.1.1	651-702	-	15.05	-0.22	1	PF18036	1	-	0	0.490985
Q13405_MRPL49	ENST00000607946.1.1	651-702	-	15.03	-0.22	1	PF05046	1	-	0	0.490963
Q86Y79_PTRH1	ENST00000607946.1.1	651-702	-	14.97	-0.22	1	PF01195	1	-	0	0.490897
Q6GMV3_PTRHD1	ENST00000607946.1.1	651-702	-	14.96	-0.22	1	PF01981	1	-	0	0.490886
Q8N8D1_PDCD7	ENST00000607946.1.1	476-527	-	14.89	-0.22	1	PF16021	1	-	0	0.490809
Q8TBY0_RBM46	ENST00000607946.1.1	476-527	-	14.86	-0.22	1	-	0	-	0	0.490776
Q13409_DYNC1I2	ENST00000607946.1.1	151-202	-	14.85	-0.22	1	PF11540	1	-	0	0.490765
Q6NW29_RWDD4	ENST00000607946.1.1	651-702	-	14.85	-0.22	1	PF05773	1	-	0	0.490765
Q96MH2_HEXIM2	ENST00000607946.1.1	626-677	-	14.82	-0.22	1	PF15313	1	-	0	0.490732
Q9BRJ6_C7orf50	ENST00000607946.1.1	651-702	-	14.81	-0.22	1	PF10180	1	-	0	0.490721
Q9Y3B2_EXOSC1	ENST00000607946.1.1	651-702	-	14.77	-0.22	1	PF10447,PF14382	2	-	0	0.490677
Q6NTF7_APOBEC3H	ENST00000607946.1.1	651-702	-	14.76	-0.22	1	PF18771,PF18778,PF18772,PF18782,PF18750,PF08210,PF05240,PF18774,PF18775,PF18769,PF00383	11	-	0	0.490666
Q9UNX3_RPL26L1	ENST00000607946.1.1	651-702	-	14.74	-0.22	1	PF16906,PF00467	2	-	0	0.490644
P52434_POLR2H	ENST00000607946.1.1	651-702	-	14.73	-0.22	1	PF03870	1	-	0	0.490633
Q96EV2_RBM33	ENST00000607946.1.1	209-260	-	14.73	-0.22	1	-	0	-	0	0.490633
P30040_ERP29	ENST00000607946.1.1	626-677	-	14.71	-0.23	1	PF07912,PF07749	2	-	0	0.490611
P26885_FKBP2	ENST00000607946.1.1	651-702	-	14.7	-0.23	1	PF00254	1	-	0	0.4906
Q9Y2R5_MRPS17	ENST00000607946.1.1	651-702	-	14.7	-0.23	1	PF00366	1	-	0	0.4906
P82663_MRPS25	ENST00000607946.1.1	651-702	-	14.68	-0.23	1	PF05047	1	-	0	0.490578
Q9Y3C1_NOP16	ENST00000607946.1.1	651-702	-	14.64	-0.23	1	PF09420	2	-	0	0.490534
P43307_SSR1	ENST00000607946.1.1	626-677	-	14.62	-0.23	1	PF03896	1	-	0	0.490512
Q5SZQ8_CELF3	ENST00000607946.1.1	476-527	-	14.62	-0.23	1	PF00076	3	-	0	0.490512
O43583_DENR	ENST00000607946.1.1	651-702	-	14.6	-0.23	1	PF01253	1	-	0	0.49049
P40429_RPL13A	ENST00000607946.1.1	651-702	-	14.57	-0.23	1	PF00572	1	-	0	0.490457
O00178_GTPBP1	ENST00000607946.1.1	151-202	-	14.55	-0.23	1	PF00009	1	-	0	0.490435
P61254_RPL26	ENST00000607946.1.1	651-702	-	14.54	-0.23	1	PF16906,PF00467	2	-	0	0.490424
P15531_NME1	ENST00000607946.1.1	651-702	-	14.52	-0.23	1	PF00334	1	-	0	0.490402
P39019_RPS19	ENST00000607946.1.1	651-702	-	14.51	-0.23	1	PF01090	1	-	0	0.490391
Q96H35_RBM18	ENST00000607946.1.1	651-702	-	14.45	-0.23	1	PF00076	1	-	0	0.490325
P32969_RPL9	ENST00000607946.1.1	651-702	-	14.43	-0.23	1	PF00347	2	-	0	0.490303
Q9HCE5_METTL14	ENST00000607946.1.1	476-527	-	14.39	-0.23	1	-	0	-	0	0.490259
Q9Y399_MRPS2	ENST00000607946.1.1	626-677	-	14.39	-0.23	1	PF00318	2	-	0	0.490259
Q9GZV4_EIF5A2	ENST00000607946.1.1	651-702	-	14.35	-0.23	1	PF01287	1	-	0	0.490215
O95453_PARN	ENST00000607946.1.1	151-202	-	14.34	-0.24	1	PF04857,PF08675	2	-	0	0.490204
Q9NVS2_MRPS18A	ENST00000607946.1.1	651-702	-	14.34	-0.24	1	PF01084	1	-	0	0.490204
P62701_RPS4X	ENST00000607946.1.1	651-702	-	14.12	-0.24	1	PF00900,PF16121,PF08071,PF01479,PF00467	5	-	0	0.489963
Q5GAN4_RNASE12	ENST00000607946.1.1	651-702	-	14.12	-0.24	1	PF00074	1	-	0	0.489963
O43172_PRPF4	ENST00000607946.1.1	476-527	-	14.1	-0.24	1	PF00400,PF08799	4	-	0	0.489941
P29692_EEF1D	ENST00000607946.1.1	651-702	-	14.05	-0.24	1	PF00736,PF10587	2	-	0	0.489886
Q17RN3_FAM98C	ENST00000607946.1.1	651-702	-	14.05	-0.24	1	PF10239	1	-	0	0.489886
P62263_RPS14	ENST00000607946.1.1	651-702	-	14.04	-0.24	1	PF00411	1	-	0	0.489875
P68036_UBE2L3	ENST00000607946.1.1	651-702	-	13.98	-0.24	1	PF00179,PF05773,PF05743	3	-	0	0.489809
Q9NV31_IMP3	ENST00000607946.1.1	651-702	-	13.93	-0.25	1	PF01479,PF00163	2	-	0	0.489754
Q4VXU2_PABPC1L	ENST00000607946.1.1	476-527	-	13.91	-0.25	1	PF00076,PF00658	5	-	0	0.489732
Q8TD47_RPS4Y2	ENST00000607946.1.1	651-702	-	13.87	-0.25	1	PF00900,PF16121,PF08071,PF00467	4	-	0	0.489688
O75394_MRPL33	ENST00000607946.1.1	651-702	-	13.85	-0.25	1	PF00471	1	-	0	0.489666
O60783_MRPS14	ENST00000607946.1.1	651-702	-	13.84	-0.25	1	PF00253	1	-	0	0.489655
P42766_RPL35	ENST00000607946.1.1	651-702	-	13.84	-0.25	1	PF00831	1	-	0	0.489655
Q9BYN8_MRPS26	ENST00000607946.1.1	651-702	-	13.84	-0.25	1	PF14943	1	-	0	0.489655
C9JE40_PATL2	ENST00000607946.1.1	151-202	-	13.82	-0.25	1	PF09770	1	-	0	0.489633
O43541_SMAD6	ENST00000607946.1.1	476-527	-	13.82	-0.25	1	PF03166,PF03165	2	-	0	0.489633
P22090_RPS4Y1	ENST00000607946.1.1	651-702	-	13.8	-0.25	1	PF00900,PF16121,PF08071,PF00467	4	-	0	0.489611
P61619_SEC61A1	ENST00000607946.1.1	476-527	-	13.78	-0.25	1	PF00344,PF10559	2	-	0	0.489589
Q02252_ALDH6A1	ENST00000607946.1.1	651-702	-	13.77	-0.25	1	PF00171	1	-	0	0.489578
Q9P0M9_MRPL27	ENST00000607946.1.1	651-702	-	13.75	-0.25	1	PF01016	1	-	0	0.489556
Q96A35_MRPL24	ENST00000607946.1.1	651-702	-	13.74	-0.25	1	PF17136,PF00467	2	-	0	0.489545
A6NDY0_PABPN1L	ENST00000607946.1.1	651-702	-	13.72	-0.25	1	-	0	-	0	0.489523
Q4U2R6_MRPL51	ENST00000607946.1.1	651-702	-	13.72	-0.25	1	PF10244	1	-	0	0.489523
Q6IEG0_SNRNP48	ENST00000607946.1.1	651-702	-	13.7	-0.25	1	PF05253	1	-	0	0.489501
Q8WW01_TSEN15	ENST00000607946.1.1	651-702	-	13.7	-0.25	1	PF09631	1	-	0	0.489501
Q6IS14_EIF5AL1	ENST00000607946.1.1	651-702	-	13.69	-0.25	1	PF01287	1	-	0	0.48949
P78346_RPP30	ENST00000607946.1.1	651-702	-	13.68	-0.25	1	PF01876	1	-	0	0.489479
P63241_EIF5A	ENST00000607946.1.1	651-702	-	13.64	-0.25	1	PF01287	1	-	0	0.489435
P14868_DARS1	ENST00000607946.1.1	151-202	-	13.62	-0.25	1	PF00152,PF01336	2	-	0	0.489413
Q5T035_C9orf129	ENST00000607946.1.1	651-702	-	13.61	-0.25	1	-	0	-	0	0.489402
Q96EL2_MRPS24	ENST00000607946.1.1	651-702	-	13.61	-0.25	1	PF14955	1	-	0	0.489402
Q6P1Q9_METTL2B	ENST00000607946.1.1	651-702	-	13.6	-0.25	1	PF13489,PF08242,PF13649,PF08241,PF13847,PF01209	6	-	0	0.489391
Q9H2K0_MTIF3	ENST00000607946.1.1	626-677	-	13.6	-0.25	1	PF05198	1	-	0	0.489391
Q6UX04_CWC27	ENST00000607946.1.1	476-527	-	13.58	-0.26	1	PF00160	1	-	0	0.489369
Q96IZ6_METTL2A	ENST00000607946.1.1	651-702	-	13.58	-0.26	1	PF13489,PF08242,PF13649,PF08241,PF13847,PF01209	6	-	0	0.489369
Q8WXA9_SREK1	ENST00000607946.1.1	151-202	-	13.56	-0.26	1	PF00076	1	-	0	0.489347
P09382_LGALS1	ENST00000607946.1.1	651-702	-	13.52	-0.26	1	PF00337	1	-	0	0.489303
P16403_H1-2	ENST00000607946.1.1	651-702	-	13.52	-0.26	1	PF00538	1	-	0	0.489303
P63279_UBE2I	ENST00000607946.1.1	651-702	-	13.51	-0.26	1	PF00179	1	-	0	0.489292
Q9ULR5_PAIP2B	ENST00000607946.1.1	651-702	-	13.5	-0.26	1	PF07145	1	-	0	0.489281
Q5JTJ3_COA6	ENST00000607946.1.1	651-702	-	13.48	-0.26	1	PF02297	1	-	0	0.489259
P11142_HSPA8	ENST00000607946.1.1	476-527	-	13.45	-0.26	1	PF00012,PF06723	2	-	0	0.489226
Q96IZ7_RSRC1	ENST00000607946.1.1	701-752	-	13.44	-0.26	1	-	0	-	0	0.489215
Q9UHC7_MKRN1	ENST00000607946.1.1	151-202	-	13.43	-0.26	1	PF15815,PF18044,PF00642,PF14608,PF00097	9	-	0	0.489204
Q99547_MPHOSPH6	ENST00000607946.1.1	651-702	-	13.41	-0.26	1	PF10175	1	-	0	0.489182
Q9HA38_ZMAT3	ENST00000607946.1.1	626-677	-	13.41	-0.26	1	PF12171,PF12874	5	-	0	0.489182
Q9H1A7_POLR2J3	ENST00000607946.1.1	651-702	-	13.39	-0.26	1	PF13656,PF01193	2	-	0	0.48916
Q13283_G3BP1	ENST00000607946.1.1	701-752	-	13.36	-0.26	1	PF02136,PF00076	2	-	0	0.489127
Q04837_SSBP1	ENST00000607946.1.1	651-702	-	13.35	-0.26	1	PF00436	1	-	0	0.489116
Q9Y3I0_RTCB	ENST00000607946.1.1	476-527	-	13.33	-0.26	1	PF01139	1	-	0	0.489094
Q9UK45_LSM7	ENST00000607946.1.1	651-702	-	13.29	-0.26	1	PF01423	1	-	0	0.48905
P62829_RPL23	ENST00000607946.1.1	651-702	-	13.28	-0.26	1	PF00238	1	-	0	0.489039
Q96MW1_CCDC43	ENST00000607946.1.1	651-702	-	13.27	-0.26	1	-	0	-	0	0.489028
A6NMK7_CPSF4L	ENST00000607946.1.1	651-702	-	13.23	-0.26	1	PF00642,PF18345	2	-	0	0.488984
Q7Z5W3_BCDIN3D	ENST00000607946.1.1	626-677	-	13.23	-0.26	1	PF06859	1	-	0	0.488984
Q969L4_LSM10	ENST00000607946.1.1	651-702	-	13.22	-0.26	1	PF01423	1	-	0	0.488973
Q9P2T1_GMPR2	ENST00000607946.1.1	651-702	-	13.22	-0.26	1	PF00478	1	-	0	0.488973
O95400_CD2BP2	ENST00000607946.1.1	651-702	-	13.21	-0.26	1	PF02213	1	-	0	0.488962
P62913_RPL11	ENST00000607946.1.1	651-702	-	13.21	-0.26	1	PF00281,PF00673	2	-	0	0.488962
Q9NVM6_DNAJC17	ENST00000607946.1.1	626-677	-	13.19	-0.27	1	PF00226,PF00076	2	-	0	0.48894
Q02543_RPL18A	ENST00000607946.1.1	651-702	-	13.16	-0.27	1	PF01775	1	-	0	0.488907
Q9BQI3_EIF2AK1	ENST00000607946.1.1	151-202	-	13.13	-0.27	1	PF00069,PF07714	3	-	0	0.488874
O60869_EDF1	ENST00000607946.1.1	651-702	-	13.07	-0.27	1	PF08523,PF01381	2	-	0	0.488808
P13693_TPT1	ENST00000607946.1.1	651-702	-	13.06	-0.27	1	PF00838	1	-	0	0.488797
Q9GZM3_POLR2J2	ENST00000607946.1.1	651-702	-	13.06	-0.27	1	PF13656,PF01193	2	-	0	0.488797
P60866_RPS20	ENST00000607946.1.1	651-702	-	13.05	-0.27	1	PF00338	1	-	0	0.488786
Q9NPJ4_PNRC2	ENST00000607946.1.1	651-702	-	13.05	-0.27	1	PF15365	1	-	0	0.488786
Q14493_SLBP	ENST00000607946.1.1	626-677	-	13.03	-0.27	1	PF15247	1	-	0	0.488764
Q9BRT6_LLPH	ENST00000607946.1.1	651-702	-	13.03	-0.27	1	PF10169	1	-	0	0.488764
Q96F86_EDC3	ENST00000607946.1.1	476-527	-	13.02	-0.27	1	PF16598,PF03853,PF09532,PF12701	4	-	0	0.488753
Q92522_H1-10	ENST00000607946.1.1	651-702	-	12.98	-0.27	1	PF00538	1	-	0	0.488709
Q8IZQ5_SELENOH	ENST00000607946.1.1	651-702	-	12.96	-0.27	1	PF10262	1	-	0	0.488687
Q9BRA0_NAA38	ENST00000607946.1.1	651-702	-	12.95	-0.27	1	PF01423	1	-	0	0.488676
Q9Y2W2_WBP11	ENST00000607946.1.1	151-202	-	12.94	-0.27	1	PF09429	1	-	0	0.488665
P62987_UBA52	ENST00000607946.1.1	651-702	-	12.91	-0.27	1	PF00240,PF01020,PF11976,PF14560	4	-	0	0.488632
Q969E8_TSR2	ENST00000607946.1.1	651-702	-	12.88	-0.27	1	PF10273	1	-	0	0.488599
P25789_PSMA4	ENST00000607946.1.1	626-677	-	12.84	-0.27	1	PF00227,PF10584	2	-	0	0.488555
Q06830_PRDX1	ENST00000607946.1.1	651-702	-	12.82	-0.28	1	PF00578,PF08534,PF10417	3	-	0	0.488533
Q6I9Y2_THOC7	ENST00000607946.1.1	651-702	-	12.79	-0.28	1	PF05615	1	-	0	0.4885
Q9Y2Q9_MRPS28	ENST00000607946.1.1	651-702	-	12.75	-0.28	1	PF10246	1	-	0	0.488456
Q8N2A8_PLD6	ENST00000607946.1.1	626-677	-	12.74	-0.28	1	PF13091	1	-	0	0.488445
P06702_S100A9	ENST00000607946.1.1	651-702	-	12.71	-0.28	1	PF01023	1	-	0	0.488412
P62314_SNRPD1	ENST00000607946.1.1	651-702	-	12.71	-0.28	1	PF01423	1	-	0	0.488412
A6PVI3_NCBP2L	ENST00000607946.1.1	651-702	-	12.69	-0.28	1	PF00076	1	-	0	0.488391
Q5GAN6_RNASE10	ENST00000607946.1.1	651-702	-	12.66	-0.28	1	PF00074	1	-	0	0.488358
P21291_CSRP1	ENST00000607946.1.1	651-702	-	12.61	-0.28	1	PF00412	2	-	0	0.488303
Q12904_AIMP1	ENST00000607946.1.1	651-702	-	12.61	-0.28	1	PF01588	1	-	0	0.488303
Q13325_IFIT5	ENST00000607946.1.1	151-202	-	12.6	-0.28	1	PF07719,PF13181,PF13424	3	-	0	0.488292
Q8N567_ZCCHC9	ENST00000607946.1.1	651-702	-	12.6	-0.28	1	PF00098	1	-	0	0.488292
O60930_RNASEH1	ENST00000607946.1.1	626-677	-	12.59	-0.28	1	PF00075,PF01693	2	-	0	0.488281
P30050_RPL12	ENST00000607946.1.1	651-702	-	12.59	-0.28	1	PF03946,PF00298	2	-	0	0.488281
P61218_POLR2F	ENST00000607946.1.1	651-702	-	12.59	-0.28	1	PF01192	1	-	0	0.488281
Q6P5S7_RNASEK	ENST00000607946.1.1	651-702	-	12.59	-0.28	1	-	0	-	0	0.488281
Q96EY4_TMA16	ENST00000607946.1.1	651-702	-	12.59	-0.28	1	PF11176	1	-	0	0.488281
Q9GZZ1_NAA50	ENST00000607946.1.1	651-702	-	12.58	-0.28	1	PF00583,PF13508,PF13673,PF13420	4	-	0	0.48827
Q9UDW3_ZMAT5	ENST00000607946.1.1	651-702	-	12.57	-0.28	1	PF00642,PF18044,PF06220	3	-	0	0.488259
Q9UNW9_NOVA2	ENST00000607946.1.1	476-527	-	12.55	-0.28	1	PF00013	3	-	0	0.488237
O15347_HMGB3	ENST00000607946.1.1	626-677	-	12.53	-0.28	1	PF09011,PF00505	4	-	0	0.488215
P63173_RPL38	ENST00000607946.1.1	651-702	-	12.53	-0.28	1	PF01781	1	-	0	0.488215
Q6PIY7_TENT2	ENST00000607946.1.1	476-527	-	12.53	-0.28	1	PF19088,PF03828	2	-	0	0.488215
Q8TCC3_MRPL30	ENST00000607946.1.1	651-702	-	12.53	-0.28	1	PF00327	1	-	0	0.488215
Q9BYG3_NIFK	ENST00000607946.1.1	626-677	-	12.52	-0.28	1	PF12196,PF00076	2	-	0	0.488204
Q9BVI4_NOC4L	ENST00000607946.1.1	151-202	-	12.5	-0.28	1	PF03914	1	-	0	0.488182
Q9BQ75_CMSS1	ENST00000607946.1.1	626-677	-	12.48	-0.28	1	PF14617,PF00270	2	-	0	0.48816
Q8WU90_ZC3H15	ENST00000607946.1.1	476-527	-	12.47	-0.28	1	PF16543,PF18044,PF00642	3	-	0	0.488149
Q9Y6A4_CFAP20	ENST00000607946.1.1	651-702	-	12.46	-0.28	1	PF05018	1	-	0	0.488138
O60739_EIF1B	ENST00000607946.1.1	651-702	-	12.45	-0.28	1	PF01253	1	-	0	0.488127
O75607_NPM3	ENST00000607946.1.1	651-702	-	12.44	-0.29	1	PF03066	1	-	0	0.488116
P09913_IFIT2	ENST00000607946.1.1	476-527	-	12.42	-0.29	1	-	0	-	0	0.488094
P41567_EIF1	ENST00000607946.1.1	651-702	-	12.41	-0.29	1	PF01253	1	-	0	0.488083
P62979_RPS27A	ENST00000607946.1.1	651-702	-	12.41	-0.29	1	PF00240,PF01599,PF11976,PF14560	4	-	0	0.488083
Q9H9L3_ISG20L2	ENST00000607946.1.1	651-702	-	12.4	-0.29	1	PF00929	1	-	0	0.488072
V9GYY5_V9GYY5	ENST00000607946.1.1	651-702	-	12.34	-0.29	1	PF09805	1	-	0	0.488006
O95639_CPSF4	ENST00000607946.1.1	651-702	-	12.31	-0.29	1	PF00642,PF18345,PF15663,PF00098	5	-	0	0.487973
Q9NQ50_MRPL40	ENST00000607946.1.1	651-702	-	12.31	-0.29	1	PF09812	1	-	0	0.487973
Q9NX07_TRNAU1AP	ENST00000607946.1.1	626-677	-	12.3	-0.29	1	PF17654,PF00076	3	-	0	0.487962
Q9H825_METTL8	ENST00000607946.1.1	626-677	-	12.28	-0.29	1	PF13649,PF08241	2	-	0	0.48794
Q9UKZ1_CNOT11	ENST00000607946.1.1	476-527	-	12.28	-0.29	1	PF10155	1	-	0	0.48794
Q8WXD5_GEMIN6	ENST00000607946.1.1	651-702	-	12.27	-0.29	1	PF06372	1	-	0	0.487929
P81605_DCD	ENST00000607946.1.1	651-702	-	12.26	-0.29	1	PF15291	1	-	0	0.487918
Q9Y3D9_MRPS23	ENST00000607946.1.1	651-702	-	12.24	-0.29	1	PF10484	1	-	0	0.487896
P53999_SUB1	ENST00000607946.1.1	651-702	-	12.23	-0.29	1	PF02229	1	-	0	0.487885
P49759_CLK1	ENST00000607946.1.1	151-202	-	12.22	-0.29	1	PF00069,PF07714	2	-	0	0.487874
Q9NPE3_NOP10	ENST00000607946.1.1	651-702	-	12.2	-0.29	1	PF04135	1	-	0	0.487852
Q7Z7H8_MRPL10	ENST00000607946.1.1	626-677	-	12.18	-0.29	1	PF00466	1	-	0	0.48783
Q9BZE2_PUS3	ENST00000607946.1.1	151-202	-	12.18	-0.29	1	PF01416	1	-	0	0.48783
Q01995_TAGLN	ENST00000607946.1.1	651-702	-	12.17	-0.29	1	PF00307,PF00402	2	-	0	0.487819
Q9NUP9_LIN7C	ENST00000607946.1.1	651-702	-	12.16	-0.29	1	PF02828,PF00595,PF17820	3	-	0	0.487808
P34096_RNASE4	ENST00000607946.1.1	651-702	-	12.14	-0.29	1	PF00074	1	-	0	0.487786
Q9Y2W6_TDRKH	ENST00000607946.1.1	526-577	-	12.14	-0.29	1	PF00013,PF00567	3	-	0	0.487786
P25311_AZGP1	ENST00000607946.1.1	626-677	-	12.1	-0.29	1	PF00129,PF07654	2	-	0	0.487742
Q8TDP1_RNASEH2C	ENST00000607946.1.1	651-702	-	12.09	-0.29	1	PF08615	1	-	0	0.487731
P30405_PPIF	ENST00000607946.1.1	651-702	-	12.08	-0.29	1	PF00160	1	-	0	0.48772
Q9NZ45_CISD1	ENST00000607946.1.1	651-702	-	12.08	-0.29	1	PF09360,PF10660	2	-	0	0.48772
O15235_MRPS12	ENST00000607946.1.1	651-702	-	12.07	-0.29	1	PF00164	1	-	0	0.487709
Q8TED0_UTP15	ENST00000607946.1.1	151-202	-	12.04	-0.3	1	PF09384,PF00400	3	-	0	0.487676
Q6PK04_CCDC137	ENST00000607946.1.1	626-677	-	12.02	-0.3	1	-	0	-	0	0.487654
Q8N983_MRPL43	ENST00000607946.1.1	651-702	-	12.02	-0.3	1	PF05047	1	-	0	0.487654
Q15185_PTGES3	ENST00000607946.1.1	651-702	-	11.98	-0.3	1	PF04969	1	-	0	0.48761
Q86SE8_NPM2	ENST00000607946.1.1	651-702	-	11.98	-0.3	1	PF03066	1	-	0	0.48761
Q96DF8_ESS2	ENST00000607946.1.1	476-527	-	11.98	-0.3	1	PF09751	1	-	0	0.48761
P46781_RPS9	ENST00000607946.1.1	651-702	-	11.97	-0.3	1	PF01479,PF00163	2	-	0	0.487599
Q93062_RBPMS	ENST00000607946.1.1	651-702	-	11.97	-0.3	1	PF00076	1	-	0	0.487599
Q9BTF0_THUMPD2	ENST00000607946.1.1	476-527	-	11.96	-0.3	1	PF01170,PF13649,PF13847,PF08241,PF02926,PF05175,PF01209	7	-	0	0.487588
O75223_GGCT	ENST00000607946.1.1	651-702	-	11.94	-0.3	1	PF13772,PF06094	2	-	0	0.487566
P20774_OGN	ENST00000607946.1.1	626-677	-	11.93	-0.3	1	PF13855	1	-	0	0.487555
P28799_GRN	ENST00000607946.1.1	651-702	-	11.93	-0.3	1	PF00396	7	-	0	0.487555
P78345_RPP38	ENST00000607946.1.1	626-677	-	11.92	-0.3	1	PF01248	1	-	0	0.487544
Q9BYC8_MRPL32	ENST00000607946.1.1	651-702	-	11.92	-0.3	1	PF01783	1	-	0	0.487544
P17096_HMGA1	ENST00000607946.1.1	651-702	-	11.89	-0.3	1	-	0	-	0	0.487511
P37802_TAGLN2	ENST00000607946.1.1	651-702	-	11.86	-0.3	1	PF00307,PF00402	2	-	0	0.487478
Q96N16_JAKMIP1	ENST00000607946.1.1	476-527	-	11.86	-0.3	1	PF16034	1	-	0	0.487478
P03950_ANG	ENST00000607946.1.1	651-702	-	11.82	-0.3	1	PF00074	1	-	0	0.487434
P36542_ATP5F1C	ENST00000607946.1.1	626-677	-	11.81	-0.3	1	PF00231	1	-	0	0.487423
P62081_RPS7	ENST00000607946.1.1	651-702	-	11.81	-0.3	1	PF01251	1	-	0	0.487423
P46783_RPS10	ENST00000607946.1.1	651-702	-	11.79	-0.3	1	PF03501	1	-	0	0.487401
Q8WV60_PTCD2	ENST00000607946.1.1	651-702	-	11.78	-0.3	1	PF10037	1	-	0	0.48739
P62888_RPL30	ENST00000607946.1.1	651-702	-	11.76	-0.3	1	PF01248	1	-	0	0.487368
Q9H3J6_C12orf65	ENST00000607946.1.1	651-702	-	11.74	-0.3	1	PF00472	1	-	0	0.487346
P62854_RPS26	ENST00000607946.1.1	651-702	-	11.73	-0.3	1	PF01283	1	-	0	0.487335
P10620_MGST1	ENST00000607946.1.1	651-702	-	11.71	-0.3	1	PF01124	1	-	0	0.487313
Q9Y2R9_MRPS7	ENST00000607946.1.1	626-677	-	11.71	-0.3	1	PF00177	1	-	0	0.487313
P55263_ADK	ENST00000607946.1.1	651-702	-	11.68	-0.31	1	PF00294	1	-	0	0.48728
Q9UBQ5_EIF3K	ENST00000607946.1.1	651-702	-	11.68	-0.31	1	PF10075	1	-	0	0.48728
Q9Y3B9_RRP15	ENST00000607946.1.1	626-677	-	11.68	-0.31	1	PF07890	1	-	0	0.48728
Q15696_ZRSR2	ENST00000607946.1.1	651-702	-	11.66	-0.31	1	PF00642,PF00076	3	-	0	0.487258
Q5VWX1_KHDRBS2	ENST00000607946.1.1	651-702	-	11.66	-0.31	1	-	0	-	0	0.487258
Q9BQ04_RBM4B	ENST00000607946.1.1	651-702	-	11.64	-0.31	1	PF00076,PF13893,PF00098	4	-	0	0.487236
Q07020_RPL18	ENST00000607946.1.1	651-702	-	11.63	-0.31	1	PF17135	1	-	0	0.487225
Q9Y6V7_DDX49	ENST00000607946.1.1	701-752	-	11.63	-0.31	1	PF00270,PF00271,PF04851	3	-	0	0.487225
P61081_UBE2M	ENST00000607946.1.1	651-702	-	11.6	-0.31	1	PF00179	1	-	0	0.487192
Q13151_HNRNPA0	ENST00000607946.1.1	651-702	-	11.59	-0.31	1	PF00076	2	-	0	0.487181
Q9HC16_APOBEC3G	ENST00000607946.1.1	651-702	-	11.58	-0.31	1	PF18782,PF18772,PF18778,PF08210,PF18750,PF18771,PF05240,PF18775,PF18774,PF18769,PF18767	21	-	0	0.48717
Q8TAA1_RNASE11	ENST00000607946.1.1	651-702	-	11.57	-0.31	1	PF00074	1	-	0	0.487159
P05386_RPLP1	ENST00000607946.1.1	651-702	-	11.55	-0.31	1	PF00428	1	-	0	0.487137
Q96A33_CCDC47	ENST00000607946.1.1	151-202	-	11.54	-0.31	1	PF07946	1	-	0	0.487126
Q3MHD2_LSM12	ENST00000607946.1.1	651-702	-	11.52	-0.31	1	PF09793	1	-	0	0.487104
P42771_CDKN2A	ENST00000607946.1.1	651-702	-	11.49	-0.31	1	-	0	-	0	0.487071
Q86W42_THOC6	ENST00000607946.1.1	651-702	-	11.49	-0.31	1	PF00400	1	-	0	0.487071
Q9Y3U8_RPL36	ENST00000607946.1.1	651-702	-	11.48	-0.31	1	PF01158	1	-	0	0.48706
Q14197_MRPL58	ENST00000607946.1.1	651-702	-	11.46	-0.31	1	PF00472	1	-	0	0.487038
Q9NRX2_MRPL17	ENST00000607946.1.1	651-702	-	11.46	-0.31	1	PF01196	1	-	0	0.487038
Q9Y4Z0_LSM4	ENST00000607946.1.1	651-702	-	11.44	-0.31	1	PF01423	1	-	0	0.487016
Q9Y534_CSDC2	ENST00000607946.1.1	651-702	-	11.44	-0.31	1	PF00313	1	-	0	0.487016
Q9HB71_CACYBP	ENST00000607946.1.1	651-702	-	11.42	-0.31	1	PF09032,PF04969,PF05002	3	-	0	0.486994
Q16560_SNRNP35	ENST00000607946.1.1	626-677	-	11.41	-0.31	1	PF00076	1	-	0	0.486983
Q06265_EXOSC9	ENST00000607946.1.1	476-527	-	11.4	-0.31	1	PF01138,PF03725	2	-	0	0.486972
Q9Y5M8_SRPRB	ENST00000607946.1.1	626-677	-	11.4	-0.31	1	PF09439,PF00025,PF01926,PF02421	4	-	0	0.486972
Q8N9N8_EIF1AD	ENST00000607946.1.1	651-702	-	11.39	-0.31	1	PF01176	1	-	0	0.486961
Q96J01_THOC3	ENST00000607946.1.1	651-702	-	11.36	-0.31	1	PF12894,PF00400,PF08662	4	-	0	0.486928
Q9Y624_F11R	ENST00000607946.1.1	626-677	-	11.36	-0.31	1	PF13927,PF00047,PF07679,PF13895,PF07686	9	-	0	0.486928
Q8N5A5_ZGPAT	ENST00000607946.1.1	534-585	-	11.32	-0.31	1	PF01585,PF18044	2	-	0	0.486884
P84098_RPL19	ENST00000607946.1.1	651-702	-	11.29	-0.32	1	PF01280	1	-	0	0.486851
Q9Y383_LUC7L2	ENST00000607946.1.1	651-702	-	11.28	-0.32	1	PF03194	1	-	0	0.48684
O95147_DUSP14	ENST00000607946.1.1	651-702	-	11.25	-0.32	1	PF00782	1	-	0	0.486807
Q07021_C1QBP	ENST00000607946.1.1	626-677	-	11.24	-0.32	1	PF02330	1	-	0	0.486796
Q9BSD7_NTPCR	ENST00000607946.1.1	651-702	-	11.22	-0.32	1	PF03266	1	-	0	0.486774
Q9NUP7_TRMT13	ENST00000607946.1.1	151-202	-	11.22	-0.32	1	PF05206,PF11722,PF05253	3	-	0	0.486774
Q9BTM9_URM1	ENST00000607946.1.1	651-702	-	11.2	-0.32	1	PF09138	1	-	0	0.486752
Q9Y3A4_RRP7A	ENST00000607946.1.1	626-677	-	11.2	-0.32	1	PF12923,PF17799,PF00076	3	-	0	0.486752
P82932_MRPS6	ENST00000607946.1.1	651-702	-	11.19	-0.32	1	PF01250	1	-	0	0.486741
Q9ULC4_MCTS1	ENST00000607946.1.1	651-702	-	11.19	-0.32	1	PF17832,PF01472	2	-	0	0.486741
P62280_RPS11	ENST00000607946.1.1	651-702	-	11.18	-0.32	1	PF16205,PF00366	2	-	0	0.48673
P05783_KRT18	ENST00000607946.1.1	476-527	-	11.17	-0.32	1	PF00038	1	-	0	0.486719
P50991_CCT4	ENST00000607946.1.1	476-527	-	11.14	-0.32	1	PF00118	1	-	0	0.486686
O15523_DDX3Y	ENST00000607946.1.1	151-202	-	11.13	-0.32	1	PF00270,PF00271	2	-	0	0.486675
P51843_NR0B1	ENST00000607946.1.1	151-202	-	11.12	-0.32	1	PF14046,PF00104	5	-	0	0.486664
Q9H2W6_MRPL46	ENST00000607946.1.1	626-677	-	11.12	-0.32	1	PF11788	1	-	0	0.486664
O15541_RNF113A	ENST00000607946.1.1	651-702	-	11.1	-0.32	1	PF00642,PF13920,PF13923	3	-	0	0.486642
P05387_RPLP2	ENST00000607946.1.1	651-702	-	11.09	-0.32	1	PF00428	1	-	0	0.486631
Q9H633_RPP21	ENST00000607946.1.1	651-702	-	11.08	-0.32	1	PF04032	1	-	0	0.48662
Q7Z2W9_MRPL21	ENST00000607946.1.1	651-702	-	11.07	-0.32	1	PF00829	1	-	0	0.486609
O00264_PGRMC1	ENST00000607946.1.1	651-702	-	11.06	-0.32	1	PF00173	1	-	0	0.486599
O95218_ZRANB2	ENST00000607946.1.1	651-702	-	11.06	-0.32	1	PF00641	2	-	0	0.486599
Q9H2H8_PPIL3	ENST00000607946.1.1	651-702	-	11.06	-0.32	1	PF00160	1	-	0	0.486599
Q8N5L8_RPP25L	ENST00000607946.1.1	651-702	-	11.05	-0.32	1	PF01918	1	-	0	0.486588
Q8WWY3_PRPF31	ENST00000607946.1.1	151-202	-	11.04	-0.32	1	PF01798,PF09785	2	-	0	0.486577
P62841_RPS15	ENST00000607946.1.1	651-702	-	11.03	-0.32	1	PF00203	1	-	0	0.486566
Q96AZ6_ISG20	ENST00000607946.1.1	651-702	-	11.02	-0.32	1	PF00929	1	-	0	0.486555
Q96EY9_ADAT3	ENST00000607946.1.1	651-702	-	11.02	-0.32	1	PF00383,PF14437	2	-	0	0.486555
A6NNA2_SRRM3	ENST00000607946.1.1	526-577	-	11.01	-0.32	1	PF15230,PF08312	2	-	0	0.486544
P09622_DLD	ENST00000607946.1.1	476-527	-	11.01	-0.32	1	PF07992,PF02852,PF00070,PF12831,PF00890,PF13450,PF01134	7	-	0	0.486544
Q6P5R6_RPL22L1	ENST00000607946.1.1	651-702	-	10.91	-0.33	1	PF01776	1	-	0	0.486434
Q9BQ67_GRWD1	ENST00000607946.1.1	651-702	-	10.91	-0.33	1	PF00400,PF12265	3	-	0	0.486434
P62316_SNRPD2	ENST00000607946.1.1	651-702	-	10.9	-0.33	1	PF01423	1	-	0	0.486423
Q96FQ6_S100A16	ENST00000607946.1.1	651-702	-	10.9	-0.33	1	PF01023	1	-	0	0.486423
Q9UBP6_METTL1	ENST00000607946.1.1	626-677	-	10.87	-0.33	1	PF02390	1	-	0	0.48639
Q9GZS3_WDR61	ENST00000607946.1.1	626-677	-	10.85	-0.33	1	PF00400,PF12894,PF08662	5	-	0	0.486368
Q9NZE8_MRPL35	ENST00000607946.1.1	651-702	-	10.84	-0.33	1	PF01632	1	-	0	0.486357
O14602_EIF1AY	ENST00000607946.1.1	651-702	-	10.82	-0.33	1	PF01176	1	-	0	0.486335
Q86TS9_MRPL52	ENST00000607946.1.1	651-702	-	10.81	-0.33	1	PF18699	1	-	0	0.486324
P47914_RPL29	ENST00000607946.1.1	651-702	-	10.79	-0.33	1	PF01779	1	-	0	0.486302
P62633_CNBP	ENST00000607946.1.1	651-702	-	10.78	-0.33	1	PF00098	7	-	0	0.486291
P47813_EIF1AX	ENST00000607946.1.1	651-702	-	10.75	-0.33	1	PF01176	1	-	0	0.486258
Q9UHA3_RSL24D1	ENST00000607946.1.1	651-702	-	10.75	-0.33	1	PF01246	1	-	0	0.486258
Q9UN86_G3BP2	ENST00000607946.1.1	476-527	-	10.73	-0.33	1	PF02136,PF00076	2	-	0	0.486236
P36578_RPL4	ENST00000607946.1.1	476-527	-	10.72	-0.33	1	PF00573,PF14374	2	-	0	0.486225
Q9BXY0_MAK16	ENST00000607946.1.1	626-677	-	10.71	-0.33	1	PF01778,PF04874	2	-	0	0.486214
P25786_PSMA1	ENST00000607946.1.1	626-677	-	10.7	-0.33	1	PF00227,PF10584	2	-	0	0.486203
Q16637_SMN1	ENST00000607946.1.1	651-702	-	10.7	-0.33	1	PF06003	1	-	0	0.486203
Q9NP77_SSU72	ENST00000607946.1.1	651-702	-	10.65	-0.33	1	PF04722	1	-	0	0.486148
Q9NX24_NHP2	ENST00000607946.1.1	651-702	-	10.64	-0.33	1	PF01248	1	-	0	0.486137
O95707_POP4	ENST00000607946.1.1	651-702	-	10.63	-0.33	1	PF01868	1	-	0	0.486126
Q96G21_IMP4	ENST00000607946.1.1	626-677	-	10.63	-0.33	1	PF04427	1	-	0	0.486126
Q8WUH6_TMEM263	ENST00000607946.1.1	651-702	-	10.61	-0.33	1	PF15475	1	-	0	0.486104
Q9UJU6_DBNL	ENST00000607946.1.1	651-702	-	10.6	-0.33	1	PF00241,PF14604,PF00018,PF07653	4	-	0	0.486093
Q96B26_EXOSC8	ENST00000607946.1.1	651-702	-	10.59	-0.33	1	PF01138,PF03725	2	-	0	0.486082
P83731_RPL24	ENST00000607946.1.1	651-702	-	10.56	-0.33	1	PF01246	1	-	0	0.486049
Q5F1R6_DNAJC21	ENST00000607946.1.1	534-585	-	10.56	-0.33	1	PF00226,PF12171,PF12874	3	-	0	0.486049
Q96E11_MRRF	ENST00000607946.1.1	626-677	-	10.56	-0.33	1	PF01765	1	-	0	0.486049
Q5VTE6_ANGEL2	ENST00000607946.1.1	476-527	-	10.55	-0.34	1	PF03372	1	-	0	0.486038
O75683_SURF6	ENST00000607946.1.1	651-702	-	10.54	-0.34	1	PF04935	1	-	0	0.486027
Q1ED39_KNOP1	ENST00000607946.1.1	476-527	-	10.54	-0.34	1	PF15477	1	-	0	0.486027
P82914_MRPS15	ENST00000607946.1.1	626-677	-	10.51	-0.34	1	PF00312	1	-	0	0.485994
P04792_HSPB1	ENST00000607946.1.1	651-702	-	10.5	-0.34	1	PF00011	1	-	0	0.485983
P53597_SUCLG1	ENST00000607946.1.1	651-702	-	10.49	-0.34	1	PF02629,PF00549,PF13607	3	-	0	0.485972
Q5JPI9_EEF1AKMT2	ENST00000607946.1.1	626-677	-	10.48	-0.34	1	PF13847,PF13649,PF08241,PF13489,PF06325,PF05175,PF02390	7	-	0	0.485961
P08195_SLC3A2	ENST00000607946.1.1	151-202	-	10.45	-0.34	1	PF16028,PF00128	2	-	0	0.485928
P09914_IFIT1	ENST00000607946.1.1	151-202	-	10.43	-0.34	1	PF13424,PF13181	2	-	0	0.485906
Q9NVN8_GNL3L	ENST00000607946.1.1	526-577	-	10.41	-0.34	1	PF01926,PF02421	2	-	0	0.485884
P99999_CYCS	ENST00000607946.1.1	651-702	-	10.4	-0.34	1	PF00034	1	-	0	0.485873
Q96NC0_ZMAT2	ENST00000607946.1.1	651-702	-	10.4	-0.34	1	PF12171,PF12874,PF06220	3	-	0	0.485873
P62750_RPL23A	ENST00000607946.1.1	651-702	-	10.38	-0.34	1	PF03939,PF00276	2	-	0	0.485851
P07305_H1-0	ENST00000607946.1.1	651-702	-	10.37	-0.34	1	PF00538	1	-	0	0.48584
P54577_YARS1	ENST00000607946.1.1	151-202	-	10.37	-0.34	1	PF00579,PF01588	2	-	0	0.48584
O75569_PRKRA	ENST00000607946.1.1	626-677	-	10.34	-0.34	1	PF00035,PF16482	3	-	0	0.485807
P52272_HNRNPM	ENST00000607946.1.1	151-202	-	10.34	-0.34	1	PF00076,PF11532	4	-	0	0.485807
Q5RKV6_EXOSC6	ENST00000607946.1.1	651-702	-	10.34	-0.34	1	PF01138	1	-	0	0.485807
P36915_GNL1	ENST00000607946.1.1	526-577	-	10.32	-0.34	1	PF01926	1	-	0	0.485785
Q8TBZ6_TRMT10A	ENST00000607946.1.1	651-702	-	10.31	-0.34	1	PF01746	1	-	0	0.485774
O43768_ENSA	ENST00000607946.1.1	651-702	-	10.29	-0.34	1	PF04667	1	-	0	0.485752
P62241_RPS8	ENST00000607946.1.1	651-702	-	10.28	-0.34	1	PF01201	1	-	0	0.485741
Q16594_TAF9	ENST00000607946.1.1	626-677	-	10.28	-0.34	1	PF02291	1	-	0	0.485741
P10412_H1-4	ENST00000607946.1.1	651-702	-	10.25	-0.34	1	PF00538	1	-	0	0.485708
P50914_RPL14	ENST00000607946.1.1	651-702	-	10.25	-0.34	1	PF01929	1	-	0	0.485708
P62993_GRB2	ENST00000607946.1.1	651-702	-	10.24	-0.34	1	PF00018,PF14604,PF07653,PF00017	7	-	0	0.485697
O75380_NDUFS6	ENST00000607946.1.1	651-702	-	10.19	-0.34	1	PF10276	1	-	0	0.485642
Q10589_BST2	ENST00000607946.1.1	651-702	-	10.19	-0.34	1	PF16716	1	-	0	0.485642
P18124_RPL7	ENST00000607946.1.1	626-677	-	10.18	-0.34	1	PF08079,PF00327	2	-	0	0.485631
P07195_LDHB	ENST00000607946.1.1	651-702	-	10.16	-0.35	1	PF00056,PF02866	2	-	0	0.485609
Q15637_SF1	ENST00000607946.1.1	151-202	-	10.15	-0.35	1	PF16275,PF00013,PF00098	3	-	0	0.485598
Q8N9W6_BOLL	ENST00000607946.1.1	626-677	-	10.15	-0.35	1	-	0	-	0	0.485598
Q9H1E3_NUCKS1	ENST00000607946.1.1	651-702	-	10.15	-0.35	1	-	0	-	0	0.485598
Q96FB5_RRNAD1	ENST00000607946.1.1	476-527	-	10.14	-0.35	1	PF13679	1	-	0	0.485587
Q5BKZ1_ZNF326	ENST00000607946.1.1	526-577	-	10.13	-0.35	1	PF04988	1	-	0	0.485576
P18621_RPL17	ENST00000607946.1.1	651-702	-	10.12	-0.35	1	PF00237	1	-	0	0.485565
P09234_SNRPC	ENST00000607946.1.1	651-702	-	10.11	-0.35	1	PF06220	1	-	0	0.485554
Q66PJ3_ARL6IP4	ENST00000607946.1.1	476-527	-	10.11	-0.35	1	PF10500	1	-	0	0.485554
Q16836_HADH	ENST00000607946.1.1	626-677	-	10.06	-0.35	1	PF02737,PF00725,PF03721	3	-	0	0.485499
Q9P258_RCC2	ENST00000607946.1.1	526-577	-	10.05	-0.35	1	PF00415,PF13540	7	-	0	0.485488
O75792_RNASEH2A	ENST00000607946.1.1	626-677	-	10.04	-0.35	1	PF01351	1	-	0	0.485477
Q9H9Y2_RPF1	ENST00000607946.1.1	651-702	-	10.03	-0.35	1	PF04427	1	-	0	0.485466
Q96B70_LENG9	ENST00000607946.1.1	151-202	-	10.02	-0.35	1	PF04457,PF10469	2	-	0	0.485455
O77932_DXO	ENST00000607946.1.1	651-702	-	10.01	-0.35	1	PF08652	1	-	0	0.485444
Q14320_FAM50A	ENST00000607946.1.1	651-702	-	10	-0.35	1	PF04921	1	-	0	0.485433
Q9BUB4_ADAT1	ENST00000607946.1.1	151-202	-	10	-0.35	1	PF02137	1	-	0	0.485433
Q9BYD1_MRPL13	ENST00000607946.1.1	651-702	-	10	-0.35	1	PF00572	1	-	0	0.485433
Q9BZZ5_API5	ENST00000607946.1.1	476-527	-	10	-0.35	1	PF05918	1	-	0	0.485433
O75940_SMNDC1	ENST00000607946.1.1	651-702	-	9.97	-0.35	1	PF06003	1	-	0	0.4854
Q9UMY1_NOL7	ENST00000607946.1.1	626-677	-	9.97	-0.35	1	PF08157	1	-	0	0.4854
Q9Y324_FCF1	ENST00000607946.1.1	651-702	-	9.95	-0.35	1	PF04900,PF18477	2	-	0	0.485378
P62487_POLR2G	ENST00000607946.1.1	651-702	-	9.94	-0.35	1	PF00575,PF03876	2	-	0	0.485367
P20042_EIF2S2	ENST00000607946.1.1	651-702	-	9.91	-0.35	1	PF01873	1	-	0	0.485334
P26583_HMGB2	ENST00000607946.1.1	626-677	-	9.9	-0.35	1	PF09011,PF00505	4	-	0	0.485323
Q9NPI6_DCP1A	ENST00000607946.1.1	526-577	-	9.9	-0.35	1	PF06058,PF16741	2	-	0	0.485323
O95478_NSA2	ENST00000607946.1.1	626-677	-	9.89	-0.35	1	PF01201	1	-	0	0.485312
P62318_SNRPD3	ENST00000607946.1.1	651-702	-	9.89	-0.35	1	PF01423	1	-	0	0.485312
Q8NDD1_C1orf131	ENST00000607946.1.1	626-677	-	9.87	-0.35	1	PF15375	1	-	0	0.48529
P55795_HNRNPH2	ENST00000607946.1.1	651-702	-	9.86	-0.35	1	PF00076,PF08080	4	-	0	0.485279
Q9Y3B4_SF3B6	ENST00000607946.1.1	651-702	-	9.86	-0.35	1	PF00076	1	-	0	0.485279
O15234_CASC3	ENST00000607946.1.1	151-202	-	9.85	-0.35	1	PF09405	1	-	0	0.485268
Q6DKI1_RPL7L1	ENST00000607946.1.1	626-677	-	9.83	-0.35	1	PF08079,PF00327	2	-	0	0.485246
Q9BYD2_MRPL9	ENST00000607946.1.1	626-677	-	9.83	-0.35	1	PF01281	1	-	0	0.485246
P60323_NANOS3	ENST00000607946.1.1	651-702	-	9.81	-0.35	1	PF05741	1	-	0	0.485224
Q9P287_BCCIP	ENST00000607946.1.1	651-702	-	9.81	-0.35	1	PF13862	1	-	0	0.485224
P31689_DNAJA1	ENST00000607946.1.1	651-702	-	9.8	-0.35	1	PF01556,PF00226,PF00684	3	-	0	0.485213
Q8ND56_LSM14A	ENST00000607946.1.1	151-202	-	9.8	-0.35	1	PF12701,PF09532,PF14438	3	-	0	0.485213
P63272_SUPT4H1	ENST00000607946.1.1	651-702	-	9.79	-0.36	1	PF06093	1	-	0	0.485202
P05204_HMGN2	ENST00000607946.1.1	651-702	-	9.75	-0.36	1	PF01101	1	-	0	0.485158
Q14232_EIF2B1	ENST00000607946.1.1	626-677	-	9.74	-0.36	1	PF01008	1	-	0	0.485147
O76021_RSL1D1	ENST00000607946.1.1	151-202	-	9.71	-0.36	1	PF00687	1	-	0	0.485114
Q9Y4Y9_LSM5	ENST00000607946.1.1	651-702	-	9.71	-0.36	1	PF01423	1	-	0	0.485114
Q92904_DAZL	ENST00000607946.1.1	626-677	-	9.7	-0.36	1	PF00076,PF18872	2	-	0	0.485103
Q9BXU3_TEX13A	ENST00000607946.1.1	651-702	-	9.7	-0.36	1	PF15186	1	-	0	0.485103
Q8WY41_NANOS1	ENST00000607946.1.1	626-677	-	9.69	-0.36	1	PF05741	1	-	0	0.485092
Q9Y606_PUS1	ENST00000607946.1.1	476-527	-	9.68	-0.36	1	PF01416	1	-	0	0.485081
Q9Y676_MRPS18B	ENST00000607946.1.1	626-677	-	9.68	-0.36	1	PF01084	1	-	0	0.485081
P04054_PLA2G1B	ENST00000607946.1.1	651-702	-	9.65	-0.36	1	PF00068	1	-	0	0.485048
P05455_SSB	ENST00000607946.1.1	476-527	-	9.65	-0.36	1	PF08777,PF05383,PF00076	3	-	0	0.485048
Q5JSQ8_KHDC1L	ENST00000607946.1.1	651-702	-	9.65	-0.36	1	PF16005	1	-	0	0.485048
Q96BP2_CHCHD1	ENST00000607946.1.1	651-702	-	9.65	-0.36	1	PF06747	1	-	0	0.485048
P09001_MRPL3	ENST00000607946.1.1	651-702	-	9.64	-0.36	1	PF00297	2	-	0	0.485037
Q3MIT2_PUS10	ENST00000607946.1.1	651-702	-	9.64	-0.36	1	-	0	-	0	0.485037
Q9GZR2_REXO4	ENST00000607946.1.1	476-527	-	9.64	-0.36	1	PF00929	1	-	0	0.485037
Q9NXW2_DNAJB12	ENST00000607946.1.1	651-702	-	9.64	-0.36	1	PF00226,PF09320	2	-	0	0.485037
Q9H814_PHAX	ENST00000607946.1.1	651-702	-	9.63	-0.36	1	-	0	-	0	0.485026
Q9BRJ2_MRPL45	ENST00000607946.1.1	626-677	-	9.61	-0.36	1	PF04280	1	-	0	0.485004
A4D1E9_GTPBP10	ENST00000607946.1.1	651-702	-	9.6	-0.36	1	PF01926,PF01018,PF02421	3	-	0	0.484993
Q96QE5_TEFM	ENST00000607946.1.1	651-702	-	9.6	-0.36	1	PF12836	1	-	0	0.484993
P67809_YBX1	ENST00000607946.1.1	651-702	-	9.57	-0.36	1	PF00313	1	-	0	0.48496
P62857_RPS28	ENST00000607946.1.1	651-702	-	9.54	-0.36	1	PF01200	1	-	0	0.484927
Q6ZT89_SLC25A48	ENST00000607946.1.1	626-677	-	9.54	-0.36	1	PF00153	3	-	0	0.484927
Q8WVV9_HNRNPLL	ENST00000607946.1.1	151-202	-	9.53	-0.36	1	PF13893,PF00076,PF11835	4	-	0	0.484916
Q9H0U6_MRPL18	ENST00000607946.1.1	651-702	-	9.53	-0.36	1	PF00861	1	-	0	0.484916
Q9Y6E2_BZW2	ENST00000607946.1.1	476-527	-	9.52	-0.36	1	PF02020	1	-	0	0.484905
P62995_TRA2B	ENST00000607946.1.1	626-677	-	9.49	-0.36	1	PF00076	1	-	0	0.484872
Q5VTL8_PRPF38B	ENST00000607946.1.1	476-527	-	9.49	-0.36	1	PF03371	1	-	0	0.484872
P31943_HNRNPH1	ENST00000607946.1.1	651-702	-	9.46	-0.36	1	PF00076,PF08080	4	-	0	0.484839
Q6NZI2_CAVIN1	ENST00000607946.1.1	651-702	-	9.44	-0.36	1	PF15237	1	-	0	0.484818
Q9H3H1_TRIT1	ENST00000607946.1.1	476-527	-	9.44	-0.36	1	PF01715,PF01745,PF12171	3	-	0	0.484818
Q9Y580_RBM7	ENST00000607946.1.1	651-702	-	9.44	-0.36	1	PF00076,PF13893	2	-	0	0.484818
Q96JY0_MAEL	ENST00000607946.1.1	651-702	-	9.42	-0.36	1	PF13017,PF09011	2	-	0	0.484796
Q9NQE9_HINT3	ENST00000607946.1.1	651-702	-	9.42	-0.36	1	PF11969,PF01230	2	-	0	0.484796
P30086_PEBP1	ENST00000607946.1.1	651-702	-	9.41	-0.37	1	PF01161	1	-	0	0.484785
P62310_LSM3	ENST00000607946.1.1	651-702	-	9.41	-0.37	1	PF01423	1	-	0	0.484785
O60870_KIN	ENST00000607946.1.1	651-702	-	9.38	-0.37	1	PF10357,PF18131	2	-	0	0.484752
Q9Y2X3_NOP58	ENST00000607946.1.1	584-635	-	9.37	-0.37	1	PF01798,PF08156	2	-	0	0.484741
Q14011_CIRBP	ENST00000607946.1.1	651-702	-	9.36	-0.37	1	PF00076	1	-	0	0.48473
P49458_SRP9	ENST00000607946.1.1	651-702	-	9.33	-0.37	1	PF05486	1	-	0	0.484697
Q5RL73_RBM48	ENST00000607946.1.1	651-702	-	9.33	-0.37	1	-	0	-	0	0.484697
Q8N6N3_C1orf52	ENST00000607946.1.1	651-702	-	9.31	-0.37	1	PF15559	1	-	0	0.484675
P08865_RPSA	ENST00000607946.1.1	626-677	-	9.3	-0.37	1	PF16122,PF00318	3	-	0	0.484664
P20618_PSMB1	ENST00000607946.1.1	626-677	-	9.29	-0.37	1	PF00227	1	-	0	0.484653
Q9BSH4_TACO1	ENST00000607946.1.1	626-677	-	9.29	-0.37	1	PF01709	1	-	0	0.484653
P62304_SNRPE	ENST00000607946.1.1	651-702	-	9.27	-0.37	1	PF01423	1	-	0	0.484631
P62312_LSM6	ENST00000607946.1.1	651-702	-	9.27	-0.37	1	PF01423	1	-	0	0.484631
P23284_PPIB	ENST00000607946.1.1	651-702	-	9.26	-0.37	1	PF00160	1	-	0	0.48462
A6NMX2_EIF4E1B	ENST00000607946.1.1	626-677	-	9.24	-0.37	1	PF01652	1	-	0	0.484598
O75347_TBCA	ENST00000607946.1.1	651-702	-	9.23	-0.37	1	PF02970	1	-	0	0.484587
P36954_POLR2I	ENST00000607946.1.1	651-702	-	9.23	-0.37	1	PF02150,PF01096	2	-	0	0.484587
Q99848_EBNA1BP2	ENST00000607946.1.1	626-677	-	9.21	-0.37	1	PF05890	1	-	0	0.484565
Q5BKY9_FAM133B	ENST00000607946.1.1	626-677	-	9.2	-0.37	1	-	0	-	0	0.484554
Q16762_TST	ENST00000607946.1.1	626-677	-	9.19	-0.37	1	PF00581	2	-	0	0.484543
P62277_RPS13	ENST00000607946.1.1	651-702	-	9.18	-0.37	1	PF08069,PF00312	2	-	0	0.484532
Q32P41_TRMT5	ENST00000607946.1.1	151-202	-	9.16	-0.37	1	PF02475	1	-	0	0.48451
Q96DI7_SNRNP40	ENST00000607946.1.1	651-702	-	9.16	-0.37	1	PF00400	6	-	0	0.48451
P30048_PRDX3	ENST00000607946.1.1	626-677	-	9.15	-0.37	1	PF00578,PF08534,PF10417	3	-	0	0.484499
Q9H1J1_UPF3A	ENST00000607946.1.1	476-527	-	9.14	-0.37	1	PF03467	1	-	0	0.484488
Q96CX2_KCTD12	ENST00000607946.1.1	701-752	-	9.08	-0.37	1	PF02214	1	-	0	0.484422
P19474_TRIM21	ENST00000607946.1.1	476-527	-	9.05	-0.37	1	PF13765,PF00622,PF15227,PF00097,PF13445,PF13639,PF13923,PF13920,PF00643,PF14634	10	-	0	0.484389
P62937_PPIA	ENST00000607946.1.1	651-702	-	9.03	-0.38	1	PF00160	1	-	0	0.484367
Q15691_MAPRE1	ENST00000607946.1.1	626-677	-	9.03	-0.38	1	PF03271,PF00307	2	-	0	0.484367
Q92979_EMG1	ENST00000607946.1.1	626-677	-	9.02	-0.38	1	PF03587	1	-	0	0.484356
Q9Y333_LSM2	ENST00000607946.1.1	651-702	-	9.01	-0.38	1	PF01423	1	-	0	0.484345
Q8N5Y2_MSL3	ENST00000607946.1.1	151-202	-	8.99	-0.38	1	PF05712,PF11717	2	-	0	0.484323
P15559_NQO1	ENST00000607946.1.1	626-677	-	8.94	-0.38	1	PF02525,PF03358	2	-	0	0.484268
Q9UET6_FTSJ1	ENST00000607946.1.1	476-527	-	8.94	-0.38	1	PF01728	1	-	0	0.484268
Q13573_SNW1	ENST00000607946.1.1	584-635	-	8.93	-0.38	1	PF02731	1	-	0	0.484257
O60610_DIAPH1	ENST00000607946.1.1	151-202	-	8.92	-0.38	1	PF02181,PF06367,PF06371,PF06346,PF06345	6	-	0	0.484246
Q96D46_NMD3	ENST00000607946.1.1	151-202	-	8.89	-0.38	1	PF04981	1	-	0	0.484213
Q9NQM4_DNAAF6	ENST00000607946.1.1	651-702	-	8.89	-0.38	1	PF18201	1	-	0	0.484213
P62942_FKBP1A	ENST00000607946.1.1	651-702	-	8.85	-0.38	1	PF00254	1	-	0	0.484169
P60321_NANOS2	ENST00000607946.1.1	651-702	-	8.84	-0.38	1	PF05741	1	-	0	0.484158
Q12849_GRSF1	ENST00000607946.1.1	151-202	-	8.84	-0.38	1	PF00076	1	-	0	0.484158
P53803_POLR2K	ENST00000607946.1.1	651-702	-	8.83	-0.38	1	PF03604	1	-	0	0.484147
Q13868_EXOSC2	ENST00000607946.1.1	626-677	-	8.82	-0.38	1	PF14382,PF15985	2	-	0	0.484136
Q9HAZ1_CLK4	ENST00000607946.1.1	151-202	-	8.81	-0.38	1	PF00069,PF07714	2	-	0	0.484125
Q8N0Z8_PUSL1	ENST00000607946.1.1	626-677	-	8.8	-0.38	1	PF01416	2	-	0	0.484114
P16402_H1-3	ENST00000607946.1.1	651-702	-	8.78	-0.38	1	PF00538	1	-	0	0.484092
O14562_UBFD1	ENST00000607946.1.1	651-702	-	8.77	-0.38	1	PF00240,PF14560	2	-	0	0.484081
Q8WW36_ZCCHC13	ENST00000607946.1.1	651-702	-	8.77	-0.38	1	PF00098,PF14392	5	-	0	0.484081
Q9NUK0_MBNL3	ENST00000607946.1.1	651-702	-	8.77	-0.38	1	PF00642	1	-	0	0.484081
O43148_RNMT	ENST00000607946.1.1	651-702	-	8.76	-0.38	1	PF03291,PF13649,PF13847,PF08241,PF13489	5	-	0	0.48407
P62424_RPL7A	ENST00000607946.1.1	651-702	-	8.76	-0.38	1	PF01248	1	-	0	0.48407
Q99598_TSNAX	ENST00000607946.1.1	626-677	-	8.74	-0.38	1	PF01997	1	-	0	0.484048
Q9BWJ5_SF3B5	ENST00000607946.1.1	651-702	-	8.74	-0.38	1	PF07189	1	-	0	0.484048
P55010_EIF5	ENST00000607946.1.1	476-527	-	8.73	-0.38	1	PF01873,PF02020	2	-	0	0.484037
Q4VXA5_KHDC1	ENST00000607946.1.1	651-702	-	8.72	-0.38	1	PF16005	1	-	0	0.484026
Q9Y3A5_SBDS	ENST00000607946.1.1	626-677	-	8.72	-0.38	1	PF09377,PF01172	2	-	0	0.484026
P50750_CDK9	ENST00000607946.1.1	651-702	-	8.71	-0.38	1	PF00069,PF07714	2	-	0	0.484015
P06730_EIF4E	ENST00000607946.1.1	651-702	-	8.69	-0.38	1	PF01652	1	-	0	0.483993
Q53F19_NCBP3	ENST00000607946.1.1	151-202	-	8.68	-0.38	1	PF10309	1	-	0	0.483982
Q5T653_MRPL2	ENST00000607946.1.1	626-677	-	8.68	-0.38	1	PF03947,PF00181	2	-	0	0.483982
Q9H777_ELAC1	ENST00000607946.1.1	651-702	-	8.68	-0.38	1	PF12706,PF00753,PF13691	3	-	0	0.483982
Q9NX20_MRPL16	ENST00000607946.1.1	626-677	-	8.66	-0.38	1	PF00252	1	-	0	0.48396
Q9H0G5_NSRP1	ENST00000607946.1.1	526-577	-	8.64	-0.39	1	PF09745	1	-	0	0.483938
O75367_MACROH2A1	ENST00000607946.1.1	651-702	-	8.61	-0.39	1	PF01661,PF16211,PF00125	3	-	0	0.483905
O95684_CEP43	ENST00000607946.1.1	651-702	-	8.61	-0.39	1	PF09398,PF16045	2	-	0	0.483905
Q2M296_MTHFSD	ENST00000607946.1.1	651-702	-	8.61	-0.39	1	PF01812,PF00076	2	-	0	0.483905
Q6ZRY4_RBPMS2	ENST00000607946.1.1	651-702	-	8.6	-0.39	1	PF00076	1	-	0	0.483894
P35544_FAU	ENST00000607946.1.1	651-702	-	8.58	-0.39	1	PF00240	1	-	0	0.483872
Q9Y3A2_UTP11	ENST00000607946.1.1	626-677	-	8.54	-0.39	1	PF03998	1	-	0	0.483828
Q96J87_CELF6	ENST00000607946.1.1	476-527	-	8.52	-0.39	1	-	0	-	0	0.483806
Q14258_TRIM25	ENST00000607946.1.1	151-202	-	8.5	-0.39	1	PF00622,PF13765,PF15227,PF13445,PF00097,PF13639,PF13923,PF13920,PF14634	9	-	0	0.483784
O14717_TRDMT1	ENST00000607946.1.1	651-702	-	8.47	-0.39	1	PF00145	1	-	0	0.483751
Q96GC5_MRPL48	ENST00000607946.1.1	651-702	-	8.47	-0.39	1	PF00338	1	-	0	0.483751
Q71UM5_RPS27L	ENST00000607946.1.1	651-702	-	8.46	-0.39	1	PF01667	1	-	0	0.48374
Q8WXF1_PSPC1	ENST00000607946.1.1	151-202	-	8.46	-0.39	1	PF00076,PF08075	3	-	0	0.48374
O75525_KHDRBS3	ENST00000607946.1.1	651-702	-	8.44	-0.39	1	PF16274,PF16568,PF00013	3	-	0	0.483718
Q12926_ELAVL2	ENST00000607946.1.1	651-702	-	8.44	-0.39	1	PF00076,PF13893	4	-	0	0.483718
P07108_DBI	ENST00000607946.1.1	651-702	-	8.43	-0.39	1	PF00887	1	-	0	0.483707
Q5T764_IFIT1B	ENST00000607946.1.1	151-202	-	8.42	-0.39	1	PF13424	1	-	0	0.483696
Q99543_DNAJC2	ENST00000607946.1.1	584-635	-	8.41	-0.39	1	PF16717,PF00249,PF00226,PF13921	5	-	0	0.483685
Q9H9Z2_LIN28A	ENST00000607946.1.1	651-702	-	8.41	-0.39	1	-	0	-	0	0.483685
Q13064_MKRN3	ENST00000607946.1.1	151-202	-	8.4	-0.39	1	PF15815,PF18044,PF14608,PF00097,PF12861	6	-	0	0.483674
Q9H3H3_C11orf68	ENST00000607946.1.1	626-677	-	8.4	-0.39	1	PF08939	1	-	0	0.483674
P11182_DBT	ENST00000607946.1.1	151-202	-	8.39	-0.39	1	PF00198,PF00364,PF02817	3	-	0	0.483663
P22087_FBL	ENST00000607946.1.1	701-752	-	8.39	-0.39	1	PF01269,PF08704	2	-	0	0.483663
Q92688_ANP32B	ENST00000607946.1.1	251-302	-	8.39	-0.39	1	PF14580,PF12799,PF13855	3	-	0	0.483663
Q9UI10_EIF2B4	ENST00000607946.1.1	151-202	-	8.39	-0.39	1	PF01008	1	-	0	0.483663
O60936_NOL3	ENST00000607946.1.1	651-702	-	8.38	-0.39	1	PF00619	1	-	0	0.483652
P62273_RPS29	ENST00000607946.1.1	651-702	-	8.37	-0.39	1	PF00253	1	-	0	0.483641
Q9BTD8_RBM42	ENST00000607946.1.1	151-202	-	8.37	-0.39	1	PF00076	1	-	0	0.483641
Q15007_WTAP	ENST00000607946.1.1	651-702	-	8.36	-0.39	1	-	0	-	0	0.48363
Q96C57_CUSTOS	ENST00000607946.1.1	626-677	-	8.36	-0.39	1	-	0	-	0	0.48363
Q96EU6_RRP36	ENST00000607946.1.1	626-677	-	8.35	-0.39	1	PF06102	1	-	0	0.483619
P00338_LDHA	ENST00000607946.1.1	651-702	-	8.34	-0.39	1	PF00056,PF02866	2	-	0	0.483608
P62191_PSMC1	ENST00000607946.1.1	476-527	-	8.34	-0.39	1	PF00004,PF17862,PF16450,PF07724,PF05496	5	-	0	0.483608
Q9UBU9_NXF1	ENST00000607946.1.1	151-202	-	8.34	-0.39	1	PF09162,PF02136,PF03943	3	-	0	0.483608
Q9NXG2_THUMPD1	ENST00000607946.1.1	651-702	-	8.33	-0.39	1	PF02926	1	-	0	0.483597
O43709_BUD23	ENST00000607946.1.1	626-677	-	8.31	-0.39	1	PF12589,PF13649,PF08241	3	-	0	0.483575
Q9NQT5_EXOSC3	ENST00000607946.1.1	626-677	-	8.3	-0.39	1	PF15985	1	-	0	0.483564
P84090_ERH	ENST00000607946.1.1	651-702	-	8.29	-0.39	1	PF01133	1	-	0	0.483553
Q16629_SRSF7	ENST00000607946.1.1	651-702	-	8.28	-0.39	1	PF00076	1	-	0	0.483542
Q9BTL3_RAMAC	ENST00000607946.1.1	651-702	-	8.28	-0.39	1	PF15320	1	-	0	0.483542
P52292_KPNA2	ENST00000607946.1.1	584-635	-	8.26	-0.4	1	PF00514,PF01749,PF16186,PF13513	12	-	0	0.48352
P19388_POLR2E	ENST00000607946.1.1	651-702	-	8.25	-0.4	1	PF01191,PF03871	2	-	0	0.483509
P48651_PTDSS1	ENST00000607946.1.1	151-202	-	8.23	-0.4	1	PF03034	1	-	0	0.483487
P40227_CCT6A	ENST00000607946.1.1	534-585	-	8.21	-0.4	1	PF00118	1	-	0	0.483465
P04040_CAT	ENST00000607946.1.1	534-585	-	8.2	-0.4	1	PF00199,PF06628	2	-	0	0.483454
P08579_SNRPB2	ENST00000607946.1.1	651-702	-	8.19	-0.4	1	-	0	-	0	0.483443
P78371_CCT2	ENST00000607946.1.1	584-635	-	8.18	-0.4	1	PF00118	1	-	0	0.483432
Q5T8I9_HENMT1	ENST00000607946.1.1	651-702	-	8.18	-0.4	1	-	0	-	0	0.483432
Q14576_ELAVL3	ENST00000607946.1.1	651-702	-	8.17	-0.4	1	PF00076,PF13893	4	-	0	0.483421
O95926_SYF2	ENST00000607946.1.1	626-677	-	8.16	-0.4	1	PF08231	1	-	0	0.48341
P46777_RPL5	ENST00000607946.1.1	626-677	-	8.14	-0.4	1	PF17144,PF14204	2	-	0	0.483388
P35998_PSMC2	ENST00000607946.1.1	651-702	-	8.13	-0.4	1	PF00004,PF17862	2	-	0	0.483377
P18031_PTPN1	ENST00000607946.1.1	651-702	-	8.12	-0.4	1	PF00102	1	-	0	0.483366
Q9H0R6_QRSL1	ENST00000607946.1.1	534-585	-	8.1	-0.4	1	PF01425	1	-	0	0.483344
P22626_HNRNPA2B1	ENST00000607946.1.1	651-702	-	8.09	-0.4	1	PF00076	2	-	0	0.483333
Q9Y421_FAM32A	ENST00000607946.1.1	651-702	-	8.07	-0.4	1	PF08555	1	-	0	0.483311
P09211_GSTP1	ENST00000607946.1.1	651-702	-	8.06	-0.4	1	PF14497,PF00043,PF02798	3	-	0	0.4833
Q15024_EXOSC7	ENST00000607946.1.1	626-677	-	8.06	-0.4	1	PF01138,PF03725	2	-	0	0.4833
Q9P0J6_MRPL36	ENST00000607946.1.1	651-702	-	8.06	-0.4	1	PF00444	1	-	0	0.4833
P26447_S100A4	ENST00000607946.1.1	651-702	-	8.05	-0.4	1	PF01023	1	-	0	0.483289
Q8IZ73_RPUSD2	ENST00000607946.1.1	151-202	-	8.04	-0.4	1	PF00849	1	-	0	0.483278
Q9NWX6_THG1L	ENST00000607946.1.1	626-677	-	8.03	-0.4	1	PF04446,PF14413	2	-	0	0.483267
Q14247_CTTN	ENST00000607946.1.1	151-202	-	8.02	-0.4	1	PF02218,PF14604,PF00018,PF07653	10	-	0	0.483256
O15372_EIF3H	ENST00000607946.1.1	626-677	-	8.01	-0.4	1	PF01398	1	-	0	0.483245
Q5T440_IBA57	ENST00000607946.1.1	651-702	-	8.01	-0.4	1	-	0	-	0	0.483245
P15880_RPS2	ENST00000607946.1.1	626-677	-	7.99	-0.4	1	PF00333,PF03719	2	-	0	0.483223
Q9NVV4_MTPAP	ENST00000607946.1.1	526-577	-	7.96	-0.4	1	PF17797,PF19088,PF03828	3	-	0	0.48319
Q15056_EIF4H	ENST00000607946.1.1	626-677	-	7.95	-0.4	1	PF00076	1	-	0	0.483179
Q6UN15_FIP1L1	ENST00000607946.1.1	526-577	-	7.95	-0.4	1	PF05182	1	-	0	0.483179
P10153_RNASE2	ENST00000607946.1.1	651-702	-	7.93	-0.4	1	PF00074	1	-	0	0.483157
O43809_NUDT21	ENST00000607946.1.1	626-677	-	7.92	-0.4	1	PF13869	1	-	0	0.483146
P82930_MRPS34	ENST00000607946.1.1	651-702	-	7.92	-0.4	1	PF16053	1	-	0	0.483146
P60153_RNASE9	ENST00000607946.1.1	651-702	-	7.9	-0.41	1	PF00074	1	-	0	0.483124
O15400_STX7	ENST00000607946.1.1	626-677	-	7.89	-0.41	1	PF14523,PF05739,PF00804	3	-	0	0.483113
P02511_CRYAB	ENST00000607946.1.1	651-702	-	7.88	-0.41	1	PF00525,PF00011	2	-	0	0.483102
P12724_RNASE3	ENST00000607946.1.1	651-702	-	7.88	-0.41	1	PF00074	1	-	0	0.483102
Q8IVH4_MMAA	ENST00000607946.1.1	651-702	-	7.88	-0.41	1	PF03308	1	-	0	0.483102
Q9NUL5_SHFL	ENST00000607946.1.1	626-677	-	7.87	-0.41	1	PF15135	1	-	0	0.483091
Q9UHK0_NUFIP1	ENST00000607946.1.1	151-202	-	7.87	-0.41	1	PF10453,PF12171	2	-	0	0.483091
Q9C0B1_FTO	ENST00000607946.1.1	151-202	-	7.86	-0.41	1	-	0	-	0	0.48308
P82909_MRPS36	ENST00000607946.1.1	651-702	-	7.85	-0.41	1	-	0	-	0	0.483069
P24752_ACAT1	ENST00000607946.1.1	476-527	-	7.84	-0.41	1	PF00108,PF02803,PF00109	3	-	0	0.483058
Q9P127_LUZP4	ENST00000607946.1.1	626-677	-	7.84	-0.41	1	-	0	-	0	0.483058
Q99714_HSD17B10	ENST00000607946.1.1	626-677	-	7.83	-0.41	1	PF00106,PF13561,PF08659	3	-	0	0.483047
O14893_GEMIN2	ENST00000607946.1.1	626-677	-	7.82	-0.41	1	PF04938	1	-	0	0.483036
Q9Y262_EIF3L	ENST00000607946.1.1	526-577	-	7.81	-0.41	1	PF10255	1	-	0	0.483026
P42677_RPS27	ENST00000607946.1.1	651-702	-	7.8	-0.41	1	PF01667	1	-	0	0.483015
P61247_RPS3A	ENST00000607946.1.1	626-677	-	7.8	-0.41	1	PF01015	1	-	0	0.483015
Q8NC51_SERBP1	ENST00000607946.1.1	476-527	-	7.79	-0.41	1	PF16174,PF04774	2	-	0	0.483004
Q9Y3Z3_SAMHD1	ENST00000607946.1.1	151-202	-	7.78	-0.41	1	PF01966,PF07647,PF00536	3	-	0	0.482993
Q00059_TFAM	ENST00000607946.1.1	251-302	-	7.76	-0.41	1	PF00505,PF09011	4	-	0	0.482971
Q9NQT4_EXOSC5	ENST00000607946.1.1	626-677	-	7.76	-0.41	1	PF01138,PF03725	2	-	0	0.482971
Q9H1E1_RNASE7	ENST00000607946.1.1	651-702	-	7.75	-0.41	1	PF00074	1	-	0	0.48296
Q9H3Q1_CDC42EP4	ENST00000607946.1.1	651-702	-	7.73	-0.41	1	PF14957,PF00786	2	-	0	0.482938
Q8N6U8_GPR161	ENST00000607946.1.1	584-635	-	7.72	-0.41	1	PF00001	1	-	0	0.482927
Q9NXH9_TRMT1	ENST00000607946.1.1	151-202	-	7.72	-0.41	1	PF02005,PF00642,PF02475	3	-	0	0.482927
Q9UKD2_MRTO4	ENST00000607946.1.1	626-677	-	7.71	-0.41	1	PF17777,PF00466	2	-	0	0.482916
P46109_CRKL	ENST00000607946.1.1	626-677	-	7.7	-0.41	1	PF07653,PF00017,PF00018,PF14604	5	-	0	0.482905
Q00577_PURA	ENST00000607946.1.1	476-527	-	7.7	-0.41	1	PF04845	1	-	0	0.482905
P23193_TCEA1	ENST00000607946.1.1	626-677	-	7.68	-0.41	1	PF07500,PF01096,PF08711	3	-	0	0.482883
P52597_HNRNPF	ENST00000607946.1.1	651-702	-	7.67	-0.41	1	PF00076,PF08080	3	-	0	0.482872
Q9BRD0_BUD13	ENST00000607946.1.1	584-635	-	7.66	-0.41	1	PF09736	1	-	0	0.482861
P17987_TCP1	ENST00000607946.1.1	534-585	-	7.65	-0.41	1	PF00118	1	-	0	0.48285
P50395_GDI2	ENST00000607946.1.1	651-702	-	7.65	-0.41	1	PF00996	1	-	0	0.48285
P04003_C4BPA	ENST00000607946.1.1	476-527	-	7.64	-0.41	1	PF00084,PF18453	9	-	0	0.482839
Q8IVS2_MCAT	ENST00000607946.1.1	651-702	-	7.64	-0.41	1	PF00698	1	-	0	0.482839
P56537_EIF6	ENST00000607946.1.1	626-677	-	7.63	-0.41	1	PF01912	1	-	0	0.482828
Q96I59_NARS2	ENST00000607946.1.1	151-202	-	7.63	-0.41	1	PF00152,PF01336	2	-	0	0.482828
P07355_ANXA2	ENST00000607946.1.1	626-677	-	7.62	-0.41	1	PF00191	4	-	0	0.482817
Q96PU8_QKI	ENST00000607946.1.1	651-702	-	7.62	-0.41	1	PF16544,PF16551,PF00013	3	-	0	0.482817
Q9Y3X0_CCDC9	ENST00000607946.1.1	534-585	-	7.61	-0.41	1	PF15266	1	-	0	0.482806
P08670_VIM	ENST00000607946.1.1	701-752	-	7.59	-0.41	1	PF00038,PF04732	2	-	0	0.482784
Q96EL3_MRPL53	ENST00000607946.1.1	651-702	-	7.59	-0.41	1	PF10780	1	-	0	0.482784
Q9BUR4_WRAP53	ENST00000607946.1.1	476-527	-	7.59	-0.41	1	PF00400	1	-	0	0.482784
Q14847_LASP1	ENST00000607946.1.1	626-677	-	7.58	-0.41	1	PF00880,PF14604,PF00018,PF00412,PF07653	6	-	0	0.482773
P62308_SNRPG	ENST00000607946.1.1	651-702	-	7.57	-0.41	1	PF01423	1	-	0	0.482762
Q9BXR0_QTRT1	ENST00000607946.1.1	651-702	-	7.57	-0.41	1	PF01702	1	-	0	0.482762
O14828_SCAMP3	ENST00000607946.1.1	651-702	-	7.56	-0.41	1	PF04144	1	-	0	0.482751
O60828_PQBP1	ENST00000607946.1.1	651-702	-	7.55	-0.41	1	-	0	-	0	0.48274
P36873_PPP1CC	ENST00000607946.1.1	626-677	-	7.55	-0.41	1	PF00149,PF16891	2	-	0	0.48274
Q15942_ZYX	ENST00000607946.1.1	151-202	-	7.55	-0.41	1	PF00412	3	-	0	0.48274
Q8IV42_PSTK	ENST00000607946.1.1	651-702	-	7.53	-0.41	1	PF08433,PF13671	2	-	0	0.482718
O15446_POLR1G	ENST00000607946.1.1	151-202	-	7.52	-0.42	1	PF08208	1	-	0	0.482707
P09012_SNRPA	ENST00000607946.1.1	626-677	-	7.52	-0.42	1	PF00076	2	-	0	0.482707
P55259_GP2	ENST00000607946.1.1	151-202	-	7.52	-0.42	1	PF00100	1	-	0	0.482707
Q96C86_DCPS	ENST00000607946.1.1	651-702	-	7.5	-0.42	1	PF11969,PF05652	2	-	0	0.482685
Q9NQ29_LUC7L	ENST00000607946.1.1	651-702	-	7.5	-0.42	1	PF03194	1	-	0	0.482685
P19525_EIF2AK2	ENST00000607946.1.1	534-585	-	7.49	-0.42	1	PF00069,PF07714,PF00035	4	-	0	0.482674
Q6P6C2_ALKBH5	ENST00000607946.1.1	651-702	-	7.48	-0.42	1	PF13532	1	-	0	0.482663
Q8NAV1_PRPF38A	ENST00000607946.1.1	626-677	-	7.48	-0.42	1	PF03371,PF12871	2	-	0	0.482663
P39687_ANP32A	ENST00000607946.1.1	251-302	-	7.46	-0.42	1	PF12799,PF14580,PF13855	4	-	0	0.482641
Q86XZ4_SPATS2	ENST00000607946.1.1	151-202	-	7.45	-0.42	1	PF07139	1	-	0	0.48263
Q7Z7A3_CTU1	ENST00000607946.1.1	651-702	-	7.44	-0.42	1	PF01171,PF16503	2	-	0	0.482619
P49411_TUFM	ENST00000607946.1.1	701-752	-	7.43	-0.42	1	PF00009,PF03143,PF03144	3	-	0	0.482608
Q15102_PAFAH1B3	ENST00000607946.1.1	626-677	-	7.43	-0.42	1	PF13472	1	-	0	0.482608
P61927_RPL37	ENST00000607946.1.1	651-702	-	7.42	-0.42	1	PF01907	1	-	0	0.482597
Q9Y314_NOSIP	ENST00000607946.1.1	651-702	-	7.42	-0.42	1	PF15906	1	-	0	0.482597
P49590_HARS2	ENST00000607946.1.1	151-202	-	7.39	-0.42	1	PF13393,PF03129,PF12745	3	-	0	0.482564
Q93091_RNASE6	ENST00000607946.1.1	651-702	-	7.36	-0.42	1	PF00074	1	-	0	0.482531
Q9H0Z9_RBM38	ENST00000607946.1.1	626-677	-	7.36	-0.42	1	PF00076	1	-	0	0.482531
A6NFN3_RBFOX3	ENST00000607946.1.1	651-702	-	7.35	-0.42	1	-	0	-	0	0.48252
Q96DV4_MRPL38	ENST00000607946.1.1	651-702	-	7.34	-0.42	1	PF01161	1	-	0	0.482509
Q9ULR0_ISY1	ENST00000607946.1.1	626-677	-	7.34	-0.42	1	PF06246	1	-	0	0.482509
O60506_SYNCRIP	ENST00000607946.1.1	151-202	-	7.33	-0.42	1	PF00076,PF18360,PF13893	5	-	0	0.482498
O60832_DKC1	ENST00000607946.1.1	534-585	-	7.33	-0.42	1	PF08068,PF01509,PF16198,PF01472	4	-	0	0.482498
Q9Y291_MRPS33	ENST00000607946.1.1	651-702	-	7.33	-0.42	1	PF08293	1	-	0	0.482498
P09661_SNRPA1	ENST00000607946.1.1	626-677	-	7.32	-0.42	1	PF14580	1	-	0	0.482487
P16401_H1-5	ENST00000607946.1.1	626-677	-	7.32	-0.42	1	PF00538	1	-	0	0.482487
Q9H7B2_RPF2	ENST00000607946.1.1	626-677	-	7.32	-0.42	1	PF04427	1	-	0	0.482487
P29084_GTF2E2	ENST00000607946.1.1	626-677	-	7.31	-0.42	1	PF02186,PF18121	2	-	0	0.482476
Q9NX58_LYAR	ENST00000607946.1.1	651-702	-	7.31	-0.42	1	PF08790,PF17848	2	-	0	0.482476
P31153_MAT2A	ENST00000607946.1.1	651-702	-	7.3	-0.42	1	PF02773,PF02772,PF00438	3	-	0	0.482465
O75390_CS	ENST00000607946.1.1	151-202	-	7.29	-0.42	1	PF00285	1	-	0	0.482454
O43776_NARS1	ENST00000607946.1.1	151-202	-	7.28	-0.42	1	PF00152,PF01336	2	-	0	0.482443
P05141_SLC25A5	ENST00000607946.1.1	626-677	-	7.28	-0.42	1	PF00153	3	-	0	0.482443
Q69YN2_CWF19L1	ENST00000607946.1.1	534-585	-	7.28	-0.42	1	PF04677,PF04676	2	-	0	0.482443
Q8N5N7_MRPL50	ENST00000607946.1.1	651-702	-	7.28	-0.42	1	PF10501	1	-	0	0.482443
P50502_ST13	ENST00000607946.1.1	651-702	-	7.26	-0.42	1	PF18253,PF17830	2	-	0	0.482421
Q13425_SNTB2	ENST00000607946.1.1	584-635	-	7.26	-0.42	1	PF18012,PF00595	2	-	0	0.482421
Q15646_OASL	ENST00000607946.1.1	584-635	-	7.25	-0.42	1	PF10421,PF00240,PF11976	3	-	0	0.48241
P61956_SUMO2	ENST00000607946.1.1	651-702	-	7.24	-0.42	1	PF11976,PF00240	2	-	0	0.482399
Q9UJV8_PURG	ENST00000607946.1.1	626-677	-	7.24	-0.42	1	PF04845	1	-	0	0.482399
Q96IZ0_PAWR	ENST00000607946.1.1	151-202	-	7.23	-0.42	1	-	0	-	0	0.482388
O14879_IFIT3	ENST00000607946.1.1	584-635	-	7.22	-0.42	1	PF13424	1	-	0	0.482377
P07998_RNASE1	ENST00000607946.1.1	651-702	-	7.22	-0.42	1	PF00074	1	-	0	0.482377
O75648_TRMU	ENST00000607946.1.1	476-527	-	7.21	-0.42	1	PF03054,PF02568,PF02540	3	-	0	0.482366
P63165_SUMO1	ENST00000607946.1.1	651-702	-	7.21	-0.42	1	PF11976,PF00240	2	-	0	0.482366
Q9P013_CWC15	ENST00000607946.1.1	626-677	-	7.2	-0.42	1	PF04889	1	-	0	0.482355
P16989_YBX3	ENST00000607946.1.1	151-202	-	7.19	-0.42	1	PF00313	1	-	0	0.482344
A7MD48_SRRM4	ENST00000607946.1.1	526-577	-	7.16	-0.42	1	-	0	-	0	0.482311
Q96EF6_FBXO17	ENST00000607946.1.1	626-677	-	7.15	-0.42	1	PF04300,PF12937,PF00646	3	-	0	0.4823
P62826_RAN	ENST00000607946.1.1	626-677	-	7.14	-0.43	1	PF00071,PF08477,PF00025	3	-	0	0.482289
Q8NDF8_TENT4B	ENST00000607946.1.1	476-527	-	7.14	-0.43	1	PF01909,PF03828,PF19088	3	-	0	0.482289
Q9NP64_ZCCHC17	ENST00000607946.1.1	626-677	-	7.13	-0.43	1	PF00575	1	-	0	0.482278
Q9NRW3_APOBEC3C	ENST00000607946.1.1	651-702	-	7.12	-0.43	1	PF18782,PF18772,PF18778,PF08210,PF18750,PF18771,PF05240,PF18774,PF18775,PF18769	10	-	0	0.482267
A6NDE4_RBMY1B	ENST00000607946.1.1	584-635	-	7.09	-0.43	1	PF08081,PF00076	2	-	0	0.482234
P61604_HSPE1	ENST00000607946.1.1	651-702	-	7.09	-0.43	1	PF00166	1	-	0	0.482234
Q7Z6M4_MTERF4	ENST00000607946.1.1	651-702	-	7.09	-0.43	1	PF02536	1	-	0	0.482234
Q9P031_CCDC59	ENST00000607946.1.1	626-677	-	7.09	-0.43	1	PF08524	1	-	0	0.482234
P26373_RPL13	ENST00000607946.1.1	651-702	-	7.08	-0.43	1	PF01294	1	-	0	0.482223
Q15415_RBMY1F	ENST00000607946.1.1	584-635	-	7.08	-0.43	1	PF08081,PF00076	2	-	0	0.482223
Q6P1L8_MRPL14	ENST00000607946.1.1	651-702	-	7.08	-0.43	1	PF00238	1	-	0	0.482223
O43175_PHGDH	ENST00000607946.1.1	534-585	-	7.07	-0.43	1	PF02826,PF00389	2	-	0	0.482212
P49207_RPL34	ENST00000607946.1.1	651-702	-	7.07	-0.43	1	PF01199	1	-	0	0.482212
Q4G0J3_LARP7	ENST00000607946.1.1	526-577	-	7.07	-0.43	1	PF08777,PF05383,PF00076	3	-	0	0.482212
Q7Z4G4_TRMT11	ENST00000607946.1.1	151-202	-	7.07	-0.43	1	PF01170	1	-	0	0.482212
P82933_MRPS9	ENST00000607946.1.1	151-202	-	7.04	-0.43	1	PF00380	1	-	0	0.482179
P62875_POLR2L	ENST00000607946.1.1	526-577	-	7.03	-0.43	1	PF01194	1	-	0	0.482168
Q96FX7_TRMT61A	ENST00000607946.1.1	626-677	-	7.03	-0.43	1	PF08704	1	-	0	0.482168
P51991_HNRNPA3	ENST00000607946.1.1	651-702	-	7.02	-0.43	1	PF00076	2	-	0	0.482157
Q9Y230_RUVBL2	ENST00000607946.1.1	151-202	-	7.02	-0.43	1	PF06068,PF17856,PF00004,PF03796	4	-	0	0.482157
P49368_CCT3	ENST00000607946.1.1	534-585	-	7	-0.43	1	PF00118	1	-	0	0.482135
Q5GAN3_RNASE13	ENST00000607946.1.1	651-702	-	6.99	-0.43	1	PF00074	1	-	0	0.482124
Q13442_PDAP1	ENST00000607946.1.1	651-702	-	6.98	-0.43	1	PF10252	1	-	0	0.482113
P08240_SRPRA	ENST00000607946.1.1	151-202	-	6.97	-0.43	1	PF04086,PF00448,PF02881,PF03308	4	-	0	0.482102
Q16658_FSCN1	ENST00000607946.1.1	151-202	-	6.97	-0.43	1	PF06268	4	-	0	0.482102
Q8TA86_RP9	ENST00000607946.1.1	626-677	-	6.97	-0.43	1	-	0	-	0	0.482102
Q8WWH5_TRUB1	ENST00000607946.1.1	651-702	-	6.97	-0.43	1	PF01509	1	-	0	0.482102
P49406_MRPL19	ENST00000607946.1.1	626-677	-	6.96	-0.43	1	PF01245	1	-	0	0.482091
Q9NR50_EIF2B3	ENST00000607946.1.1	651-702	-	6.96	-0.43	1	PF00483,PF12804	2	-	0	0.482091
Q9ULX3_NOB1	ENST00000607946.1.1	626-677	-	6.96	-0.43	1	PF17146,PF08772,PF15017	3	-	0	0.482091
Q08752_PPID	ENST00000607946.1.1	151-202	-	6.95	-0.43	1	PF00160	1	-	0	0.48208
P48444_ARCN1	ENST00000607946.1.1	151-202	-	6.93	-0.43	1	PF00928,PF01217	2	-	0	0.482058
Q9HD40_SEPSECS	ENST00000607946.1.1	584-635	-	6.93	-0.43	1	PF05889	1	-	0	0.482058
O75818_RPP40	ENST00000607946.1.1	651-702	-	6.92	-0.43	1	PF08584	1	-	0	0.482047
Q8N8Q3_ENDOV	ENST00000607946.1.1	626-677	-	6.92	-0.43	1	PF04493	1	-	0	0.482047
Q9NZM5_NOP53	ENST00000607946.1.1	584-635	-	6.92	-0.43	1	PF07767	1	-	0	0.482047
Q9NQZ2_UTP3	ENST00000607946.1.1	476-527	-	6.91	-0.43	1	PF09368,PF04000	2	-	0	0.482036
P0DJD3_RBMY1A1	ENST00000607946.1.1	584-635	-	6.9	-0.43	1	-	0	-	0	0.482025
P0C7P1_RBMY1D	ENST00000607946.1.1	584-635	-	6.89	-0.43	1	PF08081,PF00076	2	-	0	0.482014
P62805_H4C1	ENST00000607946.1.1	651-702	-	6.89	-0.43	1	PF15511,PF02969	2	-	0	0.482014
Q14249_ENDOG	ENST00000607946.1.1	626-677	-	6.89	-0.43	1	PF01223	1	-	0	0.482014
Q96CT7_CCDC124	ENST00000607946.1.1	651-702	-	6.87	-0.43	1	PF06244	1	-	0	0.481992
Q9BZC1_CELF4	ENST00000607946.1.1	534-585	-	6.87	-0.43	1	-	0	-	0	0.481992
Q13084_MRPL28	ENST00000607946.1.1	251-302	-	6.86	-0.43	1	PF00830	1	-	0	0.481981
P46060_RANGAP1	ENST00000607946.1.1	534-585	-	6.83	-0.43	1	-	0	-	0	0.481948
Q9ULW3_ABT1	ENST00000607946.1.1	626-677	-	6.82	-0.43	1	-	0	-	0	0.481937
P54105_CLNS1A	ENST00000607946.1.1	626-677	-	6.8	-0.43	1	PF03517	1	-	0	0.481915
P14866_HNRNPL	ENST00000607946.1.1	526-577	-	6.79	-0.43	1	PF13893,PF00076,PF11835	5	-	0	0.481904
P35637_FUS	ENST00000607946.1.1	534-585	-	6.79	-0.43	1	PF00641,PF00076	2	-	0	0.481904
Q86TM3_DDX53	ENST00000607946.1.1	584-635	-	6.79	-0.43	1	PF00270,PF00271,PF00013	3	-	0	0.481904
Q92769_HDAC2	ENST00000607946.1.1	151-202	-	6.79	-0.43	1	PF00850	1	-	0	0.481904
Q9H0W8_SMG9	ENST00000607946.1.1	651-702	-	6.78	-0.43	1	PF10220	1	-	0	0.481893
P82650_MRPS22	ENST00000607946.1.1	651-702	-	6.77	-0.43	1	PF10245	1	-	0	0.481882
P82675_MRPS5	ENST00000607946.1.1	701-752	-	6.76	-0.44	1	PF03719,PF00333	2	-	0	0.481871
A6NEQ0_RBMY1E	ENST00000607946.1.1	584-635	-	6.75	-0.44	1	PF08081,PF00076	2	-	0	0.48186
Q13148_TARDBP	ENST00000607946.1.1	651-702	-	6.74	-0.44	1	PF18694,PF00076	3	-	0	0.481849
Q13884_SNTB1	ENST00000607946.1.1	534-585	-	6.74	-0.44	1	PF18012,PF00595,PF00169	3	-	0	0.481849
Q7RTV0_PHF5A	ENST00000607946.1.1	651-702	-	6.74	-0.44	1	PF03660	1	-	0	0.481849
Q9BRS2_RIOK1	ENST00000607946.1.1	151-202	-	6.7	-0.44	1	PF01163	1	-	0	0.481805
Q9NRX1_PNO1	ENST00000607946.1.1	626-677	-	6.7	-0.44	1	-	0	-	0	0.481805
Q9Y388_RBMX2	ENST00000607946.1.1	626-677	-	6.7	-0.44	1	PF00076	1	-	0	0.481805
O75616_ERAL1	ENST00000607946.1.1	476-527	-	6.67	-0.44	1	PF01926,PF04548,PF02421	3	-	0	0.481772
P17844_DDX5	ENST00000607946.1.1	526-577	-	6.67	-0.44	1	PF00270,PF00271,PF08061	4	-	0	0.481772
P30419_NMT1	ENST00000607946.1.1	151-202	-	6.64	-0.44	1	PF02799,PF01233	2	-	0	0.481739
Q14498_RBM39	ENST00000607946.1.1	151-202	-	6.64	-0.44	1	PF00076,PF15519	3	-	0	0.481739
Q7Z6V5_ADAT2	ENST00000607946.1.1	651-702	-	6.64	-0.44	1	PF00383,PF14437	2	-	0	0.481739
Q9Y3B8_REXO2	ENST00000607946.1.1	626-677	-	6.63	-0.44	1	PF00929	1	-	0	0.481728
Q15233_NONO	ENST00000607946.1.1	651-702	-	6.61	-0.44	1	PF00076,PF08075	3	-	0	0.481706
A9UHW6_MIF4GD	ENST00000607946.1.1	651-702	-	6.6	-0.44	1	PF02854	1	-	0	0.481695
P56181_NDUFV3	ENST00000607946.1.1	651-702	-	6.6	-0.44	1	PF15880	1	-	0	0.481695
Q969H6_POP5	ENST00000607946.1.1	651-702	-	6.6	-0.44	1	PF01900	1	-	0	0.481695
P15170_GSPT1	ENST00000607946.1.1	584-635	-	6.59	-0.44	1	PF00009,PF03143,PF03144	3	-	0	0.481684
P21128_ENDOU	ENST00000607946.1.1	476-527	-	6.59	-0.44	1	PF09412,PF01033	3	-	0	0.481684
Q02878_RPL6	ENST00000607946.1.1	626-677	-	6.59	-0.44	1	PF01159,PF03868	2	-	0	0.481684
P00505_GOT2	ENST00000607946.1.1	651-702	-	6.58	-0.44	1	PF00155	1	-	0	0.481673
P48735_IDH2	ENST00000607946.1.1	651-702	-	6.58	-0.44	1	PF00180	1	-	0	0.481673
Q99442_SEC62	ENST00000607946.1.1	534-585	-	6.58	-0.44	1	PF03839	1	-	0	0.481673
Q9NX74_DUS2	ENST00000607946.1.1	151-202	-	6.58	-0.44	1	PF01207,PF00035	2	-	0	0.481673
Q9NZ01_TECR	ENST00000607946.1.1	626-677	-	6.58	-0.44	1	PF02544	1	-	0	0.481673
P49755_TMED10	ENST00000607946.1.1	651-702	-	6.57	-0.44	1	PF01105	1	-	0	0.481662
P49770_EIF2B2	ENST00000607946.1.1	651-702	-	6.57	-0.44	1	PF01008	1	-	0	0.481662
Q6IPR3_TYW3	ENST00000607946.1.1	626-677	-	6.56	-0.44	1	PF02676	1	-	0	0.481651
Q7Z739_YTHDF3	ENST00000607946.1.1	701-752	-	6.54	-0.44	1	PF04146	2	-	0	0.481629
Q9H074_PAIP1	ENST00000607946.1.1	584-635	-	6.54	-0.44	1	PF02854,PF07145	2	-	0	0.481629
Q9NUL7_DDX28	ENST00000607946.1.1	584-635	-	6.54	-0.44	1	PF00270,PF00271	2	-	0	0.481629
P06576_ATP5F1B	ENST00000607946.1.1	584-635	-	6.51	-0.44	1	PF00006,PF02874	2	-	0	0.481596
P17931_LGALS3	ENST00000607946.1.1	251-302	-	6.51	-0.44	1	PF00337	1	-	0	0.481596
Q9GZT3_SLIRP	ENST00000607946.1.1	651-702	-	6.5	-0.44	1	PF00076	1	-	0	0.481585
Q9NY93_DDX56	ENST00000607946.1.1	151-202	-	6.49	-0.44	1	PF00270,PF00271,PF04851	3	-	0	0.481574
Q9NZN8_CNOT2	ENST00000607946.1.1	584-635	-	6.49	-0.44	1	PF04153	1	-	0	0.481574
P55209_NAP1L1	ENST00000607946.1.1	226-277	-	6.46	-0.44	1	PF00956	1	-	0	0.481541
Q8N8U3_RTL3	ENST00000607946.1.1	151-202	-	6.44	-0.44	1	PF16297,PF00098	2	-	0	0.481519
Q8TDE3_RNASE8	ENST00000607946.1.1	651-702	-	6.44	-0.44	1	PF00074	1	-	0	0.481519
Q9UNZ2_NSFL1C	ENST00000607946.1.1	651-702	-	6.44	-0.44	1	PF08059,PF00789,PF14555	3	-	0	0.481519
P33316_DUT	ENST00000607946.1.1	701-752	-	6.43	-0.44	1	PF00692	1	-	0	0.481508
Q9BX40_LSM14B	ENST00000607946.1.1	509-560	-	6.42	-0.44	1	PF12701,PF09532,PF14438	3	-	0	0.481497
P46778_RPL21	ENST00000607946.1.1	651-702	-	6.4	-0.44	1	PF01157	1	-	0	0.481475
Q99633_PRPF18	ENST00000607946.1.1	651-702	-	6.4	-0.44	1	PF02840,PF08799	2	-	0	0.481475
P49419_ALDH7A1	ENST00000607946.1.1	534-585	-	6.39	-0.44	1	PF00171	1	-	0	0.481464
Q8WXF0_SRSF12	ENST00000607946.1.1	626-677	-	6.39	-0.44	1	PF00076	1	-	0	0.481464
Q99439_CNN2	ENST00000607946.1.1	651-702	-	6.39	-0.44	1	PF00402,PF00307	4	-	0	0.481464
P98179_RBM3	ENST00000607946.1.1	651-702	-	6.38	-0.45	1	PF00076	1	-	0	0.481453
Q8NA58_PNLDC1	ENST00000607946.1.1	534-585	-	6.38	-0.45	1	PF04857	1	-	0	0.481453
O60573_EIF4E2	ENST00000607946.1.1	626-677	-	6.37	-0.45	1	PF01652	1	-	0	0.481442
Q9BYD3_MRPL4	ENST00000607946.1.1	626-677	-	6.37	-0.45	1	PF00573	1	-	0	0.481442
P23588_EIF4B	ENST00000607946.1.1	526-577	-	6.29	-0.45	1	PF00076	1	-	0	0.481354
P14678_SNRPB	ENST00000607946.1.1	651-702	-	6.26	-0.45	1	PF01423	1	-	0	0.481321
Q13825_AUH	ENST00000607946.1.1	651-702	-	6.26	-0.45	1	-	0	-	0	0.481321
Q9BQC6_MRPL57	ENST00000607946.1.1	651-702	-	6.26	-0.45	1	PF14978	1	-	0	0.481321
O95149_SNUPN	ENST00000607946.1.1	651-702	-	6.23	-0.45	1	PF11538	1	-	0	0.481288
Q9HD15_SRA1	ENST00000607946.1.1	626-677	-	6.22	-0.45	1	PF07304	1	-	0	0.481277
O15091_PRORP	ENST00000607946.1.1	526-577	-	6.19	-0.45	1	PF16953	1	-	0	0.481245
Q96L12_CALR3	ENST00000607946.1.1	151-202	-	6.19	-0.45	1	PF00262	2	-	0	0.481245
Q96I51_RCC1L	ENST00000607946.1.1	701-752	-	6.18	-0.45	1	PF00415,PF13540	9	-	0	0.481234
Q9UMR2_DDX19B	ENST00000607946.1.1	534-585	-	6.18	-0.45	1	-	0	-	0	0.481234
O43390_HNRNPR	ENST00000607946.1.1	151-202	-	6.17	-0.45	1	PF00076,PF18360	4	-	0	0.481223
Q96SZ6_CDK5RAP1	ENST00000607946.1.1	701-752	-	6.15	-0.45	1	PF00919,PF04055,PF01938	3	-	0	0.481201
Q9HCD5_NCOA5	ENST00000607946.1.1	476-527	-	6.14	-0.45	1	-	0	-	0	0.48119
P49591_SARS1	ENST00000607946.1.1	534-585	-	6.12	-0.45	1	PF00587,PF02403	2	-	0	0.481168
P57052_RBM11	ENST00000607946.1.1	626-677	-	6.12	-0.45	1	PF00076	1	-	0	0.481168
Q32P51_HNRNPA1L2	ENST00000607946.1.1	651-702	-	6.12	-0.45	1	PF00076,PF11627	3	-	0	0.481168
Q9BQ48_MRPL34	ENST00000607946.1.1	651-702	-	6.12	-0.45	1	PF00468	1	-	0	0.481168
P49642_PRIM1	ENST00000607946.1.1	701-752	-	6.1	-0.45	1	PF01896	1	-	0	0.481146
Q8NCV1_ADAD2	ENST00000607946.1.1	526-577	-	6.06	-0.45	1	PF02137,PF00035	2	-	0	0.481102
P09429_HMGB1	ENST00000607946.1.1	626-677	-	6.04	-0.45	1	PF00505,PF09011	4	-	0	0.48108
P62306_SNRPF	ENST00000607946.1.1	651-702	-	6.04	-0.45	1	PF01423	1	-	0	0.48108
Q9H6F5_CCDC86	ENST00000607946.1.1	151-202	-	6.04	-0.45	1	PF03879	1	-	0	0.48108
O95777_LSM8	ENST00000607946.1.1	651-702	-	6.01	-0.45	1	PF01423	1	-	0	0.481047
Q7L1Q6_BZW1	ENST00000607946.1.1	701-752	-	6	-0.46	1	PF02020	1	-	0	0.481036
Q9UHL0_DDX25	ENST00000607946.1.1	534-585	-	5.98	-0.46	1	PF00270,PF00271	2	-	0	0.481014
P0DMV8_HSPA1A	ENST00000607946.1.1	151-202	-	5.96	-0.46	1	PF00012,PF06723	2	-	0	0.480992
P0DMV9_HSPA1B	ENST00000607946.1.1	151-202	-	5.96	-0.46	1	PF00012,PF06723	2	-	0	0.480992
O14730_RIOK3	ENST00000607946.1.1	526-577	-	5.94	-0.46	1	PF01163	1	-	0	0.48097
Q8IZ69_TRMT2A	ENST00000607946.1.1	151-202	-	5.94	-0.46	1	PF05958,PF13847,PF13649,PF01135,PF08241,PF03602,PF05175,PF01209,PF02390,PF06325	10	-	0	0.48097
Q9UQ80_PA2G4	ENST00000607946.1.1	534-585	-	5.94	-0.46	1	PF00557	1	-	0	0.48097
Q08257_CRYZ	ENST00000607946.1.1	476-527	-	5.93	-0.46	1	PF00107,PF13602,PF08240	3	-	0	0.480959
Q5D0E6_DALRD3	ENST00000607946.1.1	534-585	-	5.93	-0.46	1	PF05746	1	-	0	0.480959
Q9H4D5_NXF3	ENST00000607946.1.1	534-585	-	5.92	-0.46	1	PF09162,PF02136	2	-	0	0.480948
P80723_BASP1	ENST00000607946.1.1	651-702	-	5.91	-0.46	1	PF05466	1	-	0	0.480937
Q9UNQ2_DIMT1	ENST00000607946.1.1	626-677	-	5.91	-0.46	1	PF00398,PF13649,PF08241	3	-	0	0.480937
Q7Z6J9_TSEN54	ENST00000607946.1.1	534-585	-	5.88	-0.46	1	PF12928	1	-	0	0.480904
P05198_EIF2S1	ENST00000607946.1.1	509-560	-	5.86	-0.46	1	PF07541,PF00575	2	-	0	0.480882
P63162_SNRPN	ENST00000607946.1.1	651-702	-	5.85	-0.46	1	PF01423	1	-	0	0.480871
Q9BUT9_MCRIP2	ENST00000607946.1.1	651-702	-	5.85	-0.46	1	PF14799	1	-	0	0.480871
Q9NSI8_SAMSN1	ENST00000607946.1.1	476-527	-	5.85	-0.46	1	PF12485,PF07647,PF00536,PF07653	4	-	0	0.480871
O75475_PSIP1	ENST00000607946.1.1	534-585	-	5.84	-0.46	1	PF11467,PF00855	2	-	0	0.48086
Q9Y5J1_UTP18	ENST00000607946.1.1	151-202	-	5.83	-0.46	1	-	0	-	0	0.480849
Q15631_TSN	ENST00000607946.1.1	651-702	-	5.79	-0.46	1	PF01997	1	-	0	0.480805
Q6IN84_MRM1	ENST00000607946.1.1	651-702	-	5.79	-0.46	1	PF00588,PF08032	2	-	0	0.480805
Q6L8Q7_PDE12	ENST00000607946.1.1	526-577	-	5.79	-0.46	1	PF03372	1	-	0	0.480805
Q2VPK5_CTU2	ENST00000607946.1.1	151-202	-	5.78	-0.46	1	PF10288	1	-	0	0.480794
Q8NEF9_SRFBP1	ENST00000607946.1.1	651-702	-	5.77	-0.46	1	PF09073	1	-	0	0.480783
O95628_CNOT4	ENST00000607946.1.1	526-577	-	5.76	-0.46	1	PF14570,PF00076	2	-	0	0.480772
Q9HD33_MRPL47	ENST00000607946.1.1	251-302	-	5.74	-0.46	1	PF06984	1	-	0	0.48075
Q7Z2E3_APTX	ENST00000607946.1.1	651-702	-	5.73	-0.46	1	PF17913,PF11969,PF16278,PF01230,PF00498	5	-	0	0.480739
Q9UKY7_CDV3	ENST00000607946.1.1	251-302	-	5.72	-0.46	1	PF15359	1	-	0	0.480728
P23396_RPS3	ENST00000607946.1.1	626-677	-	5.71	-0.46	1	PF00189,PF07650	2	-	0	0.480717
Q15654_TRIP6	ENST00000607946.1.1	651-702	-	5.71	-0.46	1	PF00412	3	-	0	0.480717
Q9H5Q4_TFB2M	ENST00000607946.1.1	609-660	-	5.71	-0.46	1	PF00398	1	-	0	0.480717
P60900_PSMA6	ENST00000607946.1.1	251-302	-	5.69	-0.46	1	PF00227,PF10584	2	-	0	0.480695
Q86U90_YRDC	ENST00000607946.1.1	626-677	-	5.69	-0.46	1	PF01300	1	-	0	0.480695
Q9Y2P8_RCL1	ENST00000607946.1.1	651-702	-	5.69	-0.46	1	PF01137,PF05189	2	-	0	0.480695
Q96KP4_CNDP2	ENST00000607946.1.1	584-635	-	5.68	-0.46	1	PF01546,PF07687	2	-	0	0.480684
Q9Y2T7_YBX2	ENST00000607946.1.1	651-702	-	5.68	-0.46	1	PF00313	1	-	0	0.480684
Q9NUU7_DDX19A	ENST00000607946.1.1	534-585	-	5.67	-0.46	1	PF00270,PF00271	2	-	0	0.480673
Q9UH17_APOBEC3B	ENST00000607946.1.1	651-702	-	5.67	-0.46	1	PF18782,PF18772,PF18778,PF08210,PF18750,PF18771,PF05240,PF18774,PF18775,PF18769	20	-	0	0.480673
Q16181_SEPTIN7	ENST00000607946.1.1	701-752	-	5.66	-0.46	1	PF00735,PF01926	2	-	0	0.480662
Q6ZN17_LIN28B	ENST00000607946.1.1	626-677	-	5.66	-0.46	1	PF00313,PF00098	2	-	0	0.480662
Q969Q0_RPL36AL	ENST00000607946.1.1	651-702	-	5.64	-0.46	1	PF00935	1	-	0	0.48064
Q9Y2Z4_YARS2	ENST00000607946.1.1	584-635	-	5.64	-0.46	1	PF00579	1	-	0	0.48064
P62906_RPL10A	ENST00000607946.1.1	651-702	-	5.63	-0.46	1	PF00687	1	-	0	0.480629
Q8IZD4_DCP1B	ENST00000607946.1.1	584-635	-	5.63	-0.46	1	PF06058,PF16741	2	-	0	0.480629
Q9BV44_THUMPD3	ENST00000607946.1.1	151-202	-	5.62	-0.47	1	PF01170,PF02926	2	-	0	0.480618
Q96H79_ZC3HAV1L	ENST00000607946.1.1	626-677	-	5.61	-0.47	1	PF18606	1	-	0	0.480607
Q99956_DUSP9	ENST00000607946.1.1	651-702	-	5.61	-0.47	1	PF00782,PF00581	2	-	0	0.480607
P27824_CANX	ENST00000607946.1.1	151-202	-	5.59	-0.47	1	PF00262	1	-	0	0.480585
P39748_FEN1	ENST00000607946.1.1	509-560	-	5.59	-0.47	1	PF00752,PF00867	2	-	0	0.480585
Q6ZUT6_CCDC9B	ENST00000607946.1.1	584-635	-	5.59	-0.47	1	PF15266	1	-	0	0.480585
Q00688_FKBP3	ENST00000607946.1.1	626-677	-	5.57	-0.47	1	PF18410,PF00254	2	-	0	0.480563
Q02978_SLC25A11	ENST00000607946.1.1	626-677	-	5.57	-0.47	1	PF00153	3	-	0	0.480563
Q15287_RNPS1	ENST00000607946.1.1	626-677	-	5.57	-0.47	1	PF00076	1	-	0	0.480563
Q9UFF9_CNOT8	ENST00000607946.1.1	626-677	-	5.57	-0.47	1	PF04857	2	-	0	0.480563
Q15291_RBBP5	ENST00000607946.1.1	534-585	-	5.56	-0.47	1	PF00400	1	-	0	0.480552
Q5U5Q3_MEX3C	ENST00000607946.1.1	534-585	-	5.55	-0.47	1	PF00013,PF13920,PF00097	4	-	0	0.480541
Q99733_NAP1L4	ENST00000607946.1.1	226-277	-	5.55	-0.47	1	PF00956	1	-	0	0.480541
P78406_RAE1	ENST00000607946.1.1	151-202	-	5.54	-0.47	1	PF00400	1	-	0	0.48053
Q9NY12_GAR1	ENST00000607946.1.1	651-702	-	5.53	-0.47	1	PF04410	1	-	0	0.480519
Q9UI43_MRM2	ENST00000607946.1.1	626-677	-	5.53	-0.47	1	PF01728	1	-	0	0.480519
Q15050_RRS1	ENST00000607946.1.1	651-702	-	5.52	-0.47	1	PF04939	1	-	0	0.480508
P02771_AFP	ENST00000607946.1.1	526-577	-	5.51	-0.47	1	PF00273	3	-	0	0.480497
Q8WTS6_SETD7	ENST00000607946.1.1	651-702	-	5.5	-0.47	1	PF00856	1	-	0	0.480486
Q96CB9_NSUN4	ENST00000607946.1.1	651-702	-	5.5	-0.47	1	PF01189	1	-	0	0.480486
Q96DP5_MTFMT	ENST00000607946.1.1	651-702	-	5.49	-0.47	1	PF00551,PF02911	2	-	0	0.480475
Q9H1B4_NXF5	ENST00000607946.1.1	651-702	-	5.49	-0.47	1	PF09162	1	-	0	0.480475
P29558_RBMS1	ENST00000607946.1.1	651-702	-	5.48	-0.47	1	PF00076	2	-	0	0.480464
Q7L0Y3_TRMT10C	ENST00000607946.1.1	651-702	-	5.48	-0.47	1	PF01746	1	-	0	0.480464
Q9Y3T6_R3HCC1	ENST00000607946.1.1	151-202	-	5.48	-0.47	1	PF01424	1	-	0	0.480464
P51858_HDGF	ENST00000607946.1.1	251-302	-	5.45	-0.47	1	PF00855	1	-	0	0.480431
Q8NEJ9_NGDN	ENST00000607946.1.1	626-677	-	5.45	-0.47	1	PF04000	1	-	0	0.480431
P14618_PKM	ENST00000607946.1.1	151-202	-	5.44	-0.47	1	PF00224,PF02887	2	-	0	0.48042
Q07352_ZFP36L1	ENST00000607946.1.1	626-677	-	5.43	-0.47	1	PF04553,PF00642	3	-	0	0.480409
P83369_LSM11	ENST00000607946.1.1	626-677	-	5.42	-0.47	1	-	0	-	0	0.480398
P42765_ACAA2	ENST00000607946.1.1	151-202	-	5.41	-0.47	1	PF00108,PF02803	2	-	0	0.480387
P63104_YWHAZ	ENST00000607946.1.1	251-302	-	5.41	-0.47	1	PF00244	1	-	0	0.480387
Q9Y2S6_TMA7	ENST00000607946.1.1	509-560	-	5.41	-0.47	1	PF09072	1	-	0	0.480387
P26038_MSN	ENST00000607946.1.1	534-585	-	5.39	-0.47	1	PF00769,PF09380,PF00373,PF09379	4	-	0	0.480365
Q5JPH6_EARS2	ENST00000607946.1.1	534-585	-	5.39	-0.47	1	PF00749	1	-	0	0.480365
O95232_LUC7L3	ENST00000607946.1.1	251-302	-	5.38	-0.47	1	PF03194	1	-	0	0.480354
Q14331_FRG1	ENST00000607946.1.1	251-302	-	5.35	-0.47	1	PF06229,PF06268	2	-	0	0.480321
Q8WVM0_TFB1M	ENST00000607946.1.1	651-702	-	5.35	-0.47	1	PF00398	1	-	0	0.480321
Q9Y285_FARSA	ENST00000607946.1.1	151-202	-	5.35	-0.47	1	PF01409,PF18552,PF18553,PF18554	4	-	0	0.480321
Q92600_CNOT9	ENST00000607946.1.1	626-677	-	5.34	-0.47	1	PF04078	1	-	0	0.48031
Q9BRU9_UTP23	ENST00000607946.1.1	626-677	-	5.34	-0.47	1	PF04900	1	-	0	0.48031
Q6P1R4_DUS1L	ENST00000607946.1.1	584-635	-	5.33	-0.47	1	PF01207	1	-	0	0.480299
Q9Y312_AAR2	ENST00000607946.1.1	534-585	-	5.28	-0.47	1	PF05282	1	-	0	0.480244
P23381_WARS1	ENST00000607946.1.1	151-202	-	5.27	-0.47	1	PF00579,PF00458	2	-	0	0.480233
Q13561_DCTN2	ENST00000607946.1.1	534-585	-	5.25	-0.47	1	PF04912	1	-	0	0.480211
Q9Y3F4_STRAP	ENST00000607946.1.1	651-702	-	5.25	-0.47	1	PF00400	2	-	0	0.480211
Q96Q11_TRNT1	ENST00000607946.1.1	476-527	-	5.24	-0.48	1	PF01743,PF12627	2	-	0	0.4802
P0CB38_PABPC4L	ENST00000607946.1.1	226-277	-	5.23	-0.48	1	PF00076	4	-	0	0.480189
Q96GJ1_TRMT2B	ENST00000607946.1.1	584-635	-	5.23	-0.48	1	PF05958,PF13847,PF13649,PF05175	4	-	0	0.480189
Q9NZI8_IGF2BP1	ENST00000607946.1.1	534-585	-	5.23	-0.48	1	PF00013,PF00076	6	-	0	0.480189
P51911_CNN1	ENST00000607946.1.1	626-677	-	5.22	-0.48	1	PF00402,PF00307	4	-	0	0.480178
Q8WW27_APOBEC4	ENST00000607946.1.1	651-702	-	5.22	-0.48	1	PF08210,PF18778,PF18775,PF18750,PF18772	5	-	0	0.480178
Q9NSD9_FARSB	ENST00000607946.1.1	584-635	-	5.22	-0.48	1	PF17759,PF18262,PF03483,PF03484	4	-	0	0.480178
O15198_SMAD9	ENST00000607946.1.1	151-202	-	5.21	-0.48	1	PF03166,PF03165	2	-	0	0.480167
Q13155_AIMP2	ENST00000607946.1.1	626-677	-	5.21	-0.48	1	PF18569,PF16780,PF14497,PF00043	4	-	0	0.480167
O00584_RNASET2	ENST00000607946.1.1	251-302	-	5.2	-0.48	1	PF00445	1	-	0	0.480156
O43903_GAS2	ENST00000607946.1.1	609-660	-	5.2	-0.48	1	PF02187,PF00307	2	-	0	0.480156
P18615_NELFE	ENST00000607946.1.1	534-585	-	5.2	-0.48	1	PF00076	1	-	0	0.480156
Q99729_HNRNPAB	ENST00000607946.1.1	626-677	-	5.2	-0.48	1	PF00076,PF08143,PF16367	5	-	0	0.480156
Q9H649_NSUN3	ENST00000607946.1.1	626-677	-	5.19	-0.48	1	PF01189	1	-	0	0.480145
Q9Y5K5_UCHL5	ENST00000607946.1.1	151-202	-	5.19	-0.48	1	PF01088,PF18031	2	-	0	0.480145
P51398_DAP3	ENST00000607946.1.1	651-702	-	5.18	-0.48	1	PF10236	1	-	0	0.480134
P83881_RPL36A	ENST00000607946.1.1	651-702	-	5.18	-0.48	1	PF00935	1	-	0	0.480134
P31946_YWHAB	ENST00000607946.1.1	251-302	-	5.16	-0.48	1	PF00244	1	-	0	0.480112
P29401_TKT	ENST00000607946.1.1	584-635	-	5.15	-0.48	1	PF00456,PF02779,PF02780,PF00676,PF13292	5	-	0	0.480101
Q92989_CLP1	ENST00000607946.1.1	534-585	-	5.14	-0.48	1	PF16575,PF16573,PF06807	3	-	0	0.48009
Q9BZI7_UPF3B	ENST00000607946.1.1	534-585	-	5.14	-0.48	1	PF03467	1	-	0	0.48009
Q9UKA9_PTBP2	ENST00000607946.1.1	584-635	-	5.13	-0.48	1	PF13893,PF00076,PF11835	6	-	0	0.480079
O60812_HNRNPCL1	ENST00000607946.1.1	251-302	-	5.12	-0.48	1	PF00076	1	-	0	0.480068
Q13117_DAZ2	ENST00000607946.1.1	526-577	-	5.11	-0.48	1	PF18872,PF00076	16	-	0	0.480057
P26196_DDX6	ENST00000607946.1.1	534-585	-	5.09	-0.48	1	PF00270,PF00271	2	-	0	0.480035
P31146_CORO1A	ENST00000607946.1.1	534-585	-	5.09	-0.48	1	PF08954,PF08953,PF16300,PF00400	4	-	0	0.480035
P52594_AGFG1	ENST00000607946.1.1	526-577	-	5.08	-0.48	1	PF01412	1	-	0	0.480024
P62917_RPL8	ENST00000607946.1.1	626-677	-	5.08	-0.48	1	PF03947,PF00181	2	-	0	0.480024
Q15797_SMAD1	ENST00000607946.1.1	584-635	-	5.08	-0.48	1	PF03166,PF03165	2	-	0	0.480024
P13861_PRKAR2A	ENST00000607946.1.1	226-277	-	5.07	-0.48	1	PF00027,PF02197	3	-	0	0.480013
P61981_YWHAG	ENST00000607946.1.1	251-302	-	5.07	-0.48	1	PF00244	1	-	0	0.480013
Q02790_FKBP4	ENST00000607946.1.1	151-202	-	5.07	-0.48	1	PF00254,PF00515,PF07719,PF13181,PF13174	6	-	0	0.480013
Q96KC8_DNAJC1	ENST00000607946.1.1	151-202	-	5.07	-0.48	1	PF00226,PF00249	2	-	0	0.480013
A2A288_ZC3H12D	ENST00000607946.1.1	151-202	-	5.06	-0.48	1	PF11977,PF18039	2	-	0	0.480002
O00541_PES1	ENST00000607946.1.1	584-635	-	5.06	-0.48	1	PF06732,PF16589	2	-	0	0.480002
O00567_NOP56	ENST00000607946.1.1	526-577	-	5.06	-0.48	1	PF01798,PF08156	2	-	0	0.480002
O75554_WBP4	ENST00000607946.1.1	534-585	-	5.04	-0.48	1	PF00397,PF06220	3	-	0	0.47998
Q99551_MTERF1	ENST00000607946.1.1	534-585	-	5.04	-0.48	1	PF02536	1	-	0	0.47998
Q13601_KRR1	ENST00000607946.1.1	534-585	-	5.03	-0.48	1	PF17903	1	-	0	0.479969
Q9UJV9_DDX41	ENST00000607946.1.1	526-577	-	5.03	-0.48	1	PF00270,PF00271	2	-	0	0.479969
Q9UGC7_MTRF1L	ENST00000607946.1.1	651-702	-	5.02	-0.48	1	PF03462,PF00472	2	-	0	0.479958
P60002_ELOF1	ENST00000607946.1.1	526-577	-	5.01	-0.48	1	PF05129	1	-	0	0.479947
Q8NCE0_TSEN2	ENST00000607946.1.1	534-585	-	5.01	-0.48	1	PF02778,PF01974	2	-	0	0.479947
Q13686_ALKBH1	ENST00000607946.1.1	534-585	-	4.99	-0.48	1	PF13532	1	-	0	0.479925
Q96LT9_RNPC3	ENST00000607946.1.1	526-577	-	4.99	-0.48	1	PF00076	2	-	0	0.479925
P55081_MFAP1	ENST00000607946.1.1	476-527	-	4.98	-0.48	1	PF06991	1	-	0	0.479914
Q9P2K5_MYEF2	ENST00000607946.1.1	526-577	-	4.98	-0.48	1	PF00076	3	-	0	0.479914
Q9UK39_NOCT	ENST00000607946.1.1	651-702	-	4.97	-0.48	1	PF03372	1	-	0	0.479903
Q01860_POU5F1	ENST00000607946.1.1	626-677	-	4.96	-0.48	1	PF00157,PF00046	2	-	0	0.479892
P57081_WDR4	ENST00000607946.1.1	651-702	-	4.95	-0.48	1	-	0	-	0	0.479881
P68104_EEF1A1	ENST00000607946.1.1	651-702	-	4.95	-0.48	1	PF00009,PF03143,PF03144	3	-	0	0.479881
Q9P2W9_STX18	ENST00000607946.1.1	626-677	-	4.94	-0.48	1	PF10496	1	-	0	0.47987
Q96L21_RPL10L	ENST00000607946.1.1	651-702	-	4.93	-0.48	1	PF00252	1	-	0	0.479859
Q96HN2_AHCYL2	ENST00000607946.1.1	526-577	-	4.92	-0.48	1	PF05221,PF00670,PF02826	4	-	0	0.479848
P04439_HLA-A	ENST00000607946.1.1	651-702	-	4.91	-0.48	1	PF00129,PF06623,PF07654	3	-	0	0.479837
Q9H668_STN1	ENST00000607946.1.1	226-277	-	4.91	-0.48	1	PF09170,PF01336,PF10451	3	-	0	0.479837
A2RUC4_TYW5	ENST00000607946.1.1	626-677	-	4.88	-0.48	1	PF13621,PF08007	2	-	0	0.479804
Q6ZSC3_RBM43	ENST00000607946.1.1	534-585	-	4.88	-0.48	1	-	0	-	0	0.479804
Q9NTK5_OLA1	ENST00000607946.1.1	226-277	-	4.88	-0.48	1	PF06071,PF01926,PF02421	3	-	0	0.479804
P41214_EIF2D	ENST00000607946.1.1	526-577	-	4.87	-0.48	1	PF17832,PF01253	2	-	0	0.479793
Q9NUL3_STAU2	ENST00000607946.1.1	526-577	-	4.87	-0.48	1	PF00035,PF16482	5	-	0	0.479793
P25705_ATP5F1A	ENST00000607946.1.1	534-585	-	4.85	-0.49	1	PF00006,PF00306,PF02874	3	-	0	0.479771
Q8WVK2_SNRNP27	ENST00000607946.1.1	651-702	-	4.84	-0.49	1	PF08648	1	-	0	0.47976
P79522_PRR3	ENST00000607946.1.1	651-702	-	4.83	-0.49	1	PF00642	1	-	0	0.479749
P48431_SOX2	ENST00000607946.1.1	626-677	-	4.82	-0.49	1	-	0	-	0	0.479738
P55039_DRG2	ENST00000607946.1.1	226-277	-	4.82	-0.49	1	PF16897,PF02824,PF01926,PF02421	4	-	0	0.479738
Q6PI26_SHQ1	ENST00000607946.1.1	526-577	-	4.82	-0.49	1	PF04925	1	-	0	0.479738
Q8TE67_EPS8L3	ENST00000607946.1.1	584-635	-	4.82	-0.49	1	PF08416,PF18016,PF00018,PF14604,PF07653	5	-	0	0.479738
Q9H974_QTRT2	ENST00000607946.1.1	626-677	-	4.82	-0.49	1	PF01702	1	-	0	0.479738
P04080_CSTB	ENST00000607946.1.1	651-702	-	4.8	-0.49	1	PF00031	1	-	0	0.479716
Q9Y5A9_YTHDF2	ENST00000607946.1.1	526-577	-	4.8	-0.49	1	PF04146	1	-	0	0.479716
P09960_LTA4H	ENST00000607946.1.1	526-577	-	4.78	-0.49	1	PF01433,PF09127,PF17900	3	-	0	0.479694
O00442_RTCA	ENST00000607946.1.1	609-660	-	4.77	-0.49	1	PF01137,PF05189	2	-	0	0.479683
Q96QR8_PURB	ENST00000607946.1.1	626-677	-	4.77	-0.49	1	PF04845	1	-	0	0.479683
P57721_PCBP3	ENST00000607946.1.1	651-702	-	4.76	-0.49	1	PF00013,PF07650	4	-	0	0.479672
Q9H444_CHMP4B	ENST00000607946.1.1	651-702	-	4.76	-0.49	1	PF03357	1	-	0	0.479672
Q8IUH3_RBM45	ENST00000607946.1.1	534-585	-	4.75	-0.49	1	PF00076	4	-	0	0.479661
Q9H972_C14orf93	ENST00000607946.1.1	534-585	-	4.74	-0.49	1	PF15394	1	-	0	0.47965
Q8NG50_RDM1	ENST00000607946.1.1	251-302	-	4.73	-0.49	1	PF00076	1	-	0	0.479639
Q96M93_ADAD1	ENST00000607946.1.1	534-585	-	4.72	-0.49	1	PF02137,PF00035	2	-	0	0.479628
P27635_RPL10	ENST00000607946.1.1	626-677	-	4.7	-0.49	1	PF00252	1	-	0	0.479606
Q13347_EIF3I	ENST00000607946.1.1	476-527	-	4.7	-0.49	1	PF00400	2	-	0	0.479606
O43660_PLRG1	ENST00000607946.1.1	584-635	-	4.69	-0.49	1	PF00400	5	-	0	0.479595
Q9NX63_CHCHD3	ENST00000607946.1.1	651-702	-	4.69	-0.49	1	PF05300	2	-	0	0.479595
Q14103_HNRNPD	ENST00000607946.1.1	626-677	-	4.68	-0.49	1	PF00076,PF16367,PF08143	5	-	0	0.479584
Q92664_GTF3A	ENST00000607946.1.1	226-277	-	4.68	-0.49	1	PF00096,PF13894,PF12874	6	-	0	0.479584
O60508_CDC40	ENST00000607946.1.1	701-752	-	4.66	-0.49	1	PF00400	2	-	0	0.479562
Q9UHX1_PUF60	ENST00000607946.1.1	526-577	-	4.66	-0.49	1	PF00076	2	-	0	0.479562
P18077_RPL35A	ENST00000607946.1.1	651-702	-	4.64	-0.49	1	PF01247	1	-	0	0.47954
P35659_DEK	ENST00000607946.1.1	534-585	-	4.64	-0.49	1	PF08766	1	-	0	0.47954
Q8IWS0_PHF6	ENST00000607946.1.1	226-277	-	4.62	-0.49	1	PF13771,PF13832	4	-	0	0.479518
O43347_MSI1	ENST00000607946.1.1	651-702	-	4.61	-0.49	1	PF00076	2	-	0	0.479507
Q96E39_RBMXL1	ENST00000607946.1.1	534-585	-	4.61	-0.49	1	PF00076,PF08081	2	-	0	0.479507
Q9H7Z6_KAT8	ENST00000607946.1.1	651-702	-	4.61	-0.49	1	PF01853,PF17772,PF11717	3	-	0	0.479507
Q96EH5_RPL39L	ENST00000607946.1.1	651-702	-	4.59	-0.49	1	PF00832	1	-	0	0.479485
Q99717_SMAD5	ENST00000607946.1.1	584-635	-	4.57	-0.49	1	PF03166,PF03165	2	-	0	0.479464
Q9NUD5_ZCCHC3	ENST00000607946.1.1	651-702	-	4.57	-0.49	1	-	0	-	0	0.479464
Q8N3Z6_ZCCHC7	ENST00000607946.1.1	534-585	-	4.56	-0.49	1	PF00098	1	-	0	0.479453
Q96P11_NSUN5	ENST00000607946.1.1	651-702	-	4.54	-0.49	1	PF01189	1	-	0	0.479431
P38159_RBMX	ENST00000607946.1.1	534-585	-	4.53	-0.49	1	PF00076,PF08081	2	-	0	0.47942
Q6YP21_KYAT3	ENST00000607946.1.1	651-702	-	4.52	-0.49	1	PF00155	1	-	0	0.479409
Q9NPD3_EXOSC4	ENST00000607946.1.1	251-302	-	4.52	-0.49	1	PF01138,PF03725	2	-	0	0.479409
Q9Y224_RTRAF	ENST00000607946.1.1	251-302	-	4.5	-0.49	1	PF10036	1	-	0	0.479387
Q86SE5_RALYL	ENST00000607946.1.1	251-302	-	4.49	-0.49	1	PF00076	1	-	0	0.479376
Q7L4I2_RSRC2	ENST00000607946.1.1	534-585	-	4.48	-0.5	1	PF15477	1	-	0	0.479365
Q9HA77_CARS2	ENST00000607946.1.1	151-202	-	4.48	-0.5	1	PF01406,PF09334	3	-	0	0.479365
O43310_CTIF	ENST00000607946.1.1	526-577	-	4.47	-0.5	1	PF02854	1	-	0	0.479354
P62891_RPL39	ENST00000607946.1.1	651-702	-	4.46	-0.5	1	PF00832	1	-	0	0.479343
Q9BU76_MMTAG2	ENST00000607946.1.1	651-702	-	4.46	-0.5	1	PF10159	1	-	0	0.479343
O15427_SLC16A3	ENST00000607946.1.1	534-585	-	4.45	-0.5	1	PF07690	1	-	0	0.479332
P09543_CNP	ENST00000607946.1.1	151-202	-	4.45	-0.5	1	PF05881,PF13671	2	-	0	0.479332
P09972_ALDOC	ENST00000607946.1.1	534-585	-	4.45	-0.5	1	PF00274	1	-	0	0.479332
P05388_RPLP0	ENST00000607946.1.1	509-560	-	4.44	-0.5	1	PF17777,PF00466,PF00428	3	-	0	0.479321
P62753_RPS6	ENST00000607946.1.1	701-752	-	4.44	-0.5	1	PF01092	1	-	0	0.479321
Q9NR90_DAZ3	ENST00000607946.1.1	534-585	-	4.43	-0.5	1	-	0	-	0	0.47931
P13489_RNH1	ENST00000607946.1.1	534-585	-	4.42	-0.5	1	PF13516,PF18779	4	-	0	0.479299
Q86TN4_TRPT1	ENST00000607946.1.1	626-677	-	4.41	-0.5	1	PF01885	1	-	0	0.479288
Q9NWZ8_GEMIN8	ENST00000607946.1.1	626-677	-	4.41	-0.5	1	PF15348	1	-	0	0.479288
P57772_EEFSEC	ENST00000607946.1.1	584-635	-	4.4	-0.5	1	PF00009,PF01926	2	-	0	0.479277
Q8TAD8_SNIP1	ENST00000607946.1.1	226-277	-	4.4	-0.5	1	PF00498	1	-	0	0.479277
Q92901_RPL3L	ENST00000607946.1.1	476-527	-	4.4	-0.5	1	PF00297	1	-	0	0.479277
Q9NXE8_CWC25	ENST00000607946.1.1	151-202	-	4.4	-0.5	1	PF12542,PF10197	2	-	0	0.479277
Q8N2G6_ZCCHC24	ENST00000607946.1.1	626-677	-	4.37	-0.5	1	PF17180,PF13696	2	-	0	0.479244
O75131_CPNE3	ENST00000607946.1.1	534-585	-	4.36	-0.5	1	PF07002,PF00168	3	-	0	0.479233
P43897_TSFM	ENST00000607946.1.1	626-677	-	4.34	-0.5	1	PF00889	1	-	0	0.479211
Q9NP81_SARS2	ENST00000607946.1.1	534-585	-	4.33	-0.5	1	PF00587	1	-	0	0.4792
Q9NQ55_PPAN	ENST00000607946.1.1	151-202	-	4.33	-0.5	1	PF04427	1	-	0	0.4792
Q05639_EEF1A2	ENST00000607946.1.1	651-702	-	4.32	-0.5	1	PF00009,PF03143,PF03144	3	-	0	0.479189
Q92917_GPKOW	ENST00000607946.1.1	534-585	-	4.3	-0.5	1	-	0	-	0	0.479167
P47974_ZFP36L2	ENST00000607946.1.1	534-585	-	4.28	-0.5	1	PF04553,PF00642,PF18345	4	-	0	0.479145
Q96HR8_NAF1	ENST00000607946.1.1	151-202	-	4.28	-0.5	1	PF04410	1	-	0	0.479145
P63167_DYNLL1	ENST00000607946.1.1	534-585	-	4.26	-0.5	1	PF01221	1	-	0	0.479123
Q13485_SMAD4	ENST00000607946.1.1	534-585	-	4.26	-0.5	1	PF03166,PF03165	2	-	0	0.479123
Q7L3T8_PARS2	ENST00000607946.1.1	534-585	-	4.26	-0.5	1	PF00587,PF03129	2	-	0	0.479123
O15143_ARPC1B	ENST00000607946.1.1	626-677	-	4.24	-0.5	1	PF00400	1	-	0	0.479101
P04075_ALDOA	ENST00000607946.1.1	226-277	-	4.24	-0.5	1	PF00274	1	-	0	0.479101
Q9Y2C4_EXOG	ENST00000607946.1.1	534-585	-	4.24	-0.5	1	PF01223,PF18026	2	-	0	0.479101
P27695_APEX1	ENST00000607946.1.1	476-527	-	4.23	-0.5	1	PF03372	1	-	0	0.47909
Q9UMS4_PRPF19	ENST00000607946.1.1	584-635	-	4.23	-0.5	1	PF00400,PF08606,PF04564	4	-	0	0.47909
Q9BT17_MTG1	ENST00000607946.1.1	626-677	-	4.22	-0.5	1	PF01926	1	-	0	0.479079
P62495_ETF1	ENST00000607946.1.1	226-277	-	4.21	-0.5	1	PF03464,PF03465,PF03463,PF18859,PF18854	5	-	0	0.479068
Q00266_MAT1A	ENST00000607946.1.1	534-585	-	4.21	-0.5	1	PF02773,PF02772,PF00438	3	-	0	0.479068
Q8N684_CPSF7	ENST00000607946.1.1	584-635	-	4.2	-0.5	1	PF00076	1	-	0	0.479057
O75526_RBMXL2	ENST00000607946.1.1	226-277	-	4.18	-0.5	1	PF00076,PF08081	2	-	0	0.479035
O43670_ZNF207	ENST00000607946.1.1	534-585	-	4.14	-0.5	1	-	0	-	0	0.478991
Q9UIV1_CNOT7	ENST00000607946.1.1	626-677	-	4.14	-0.5	1	PF04857	2	-	0	0.478991
Q9ULM6_CNOT6	ENST00000607946.1.1	534-585	-	4.14	-0.5	1	PF03372,PF13855,PF12799	3	-	0	0.478991
P61221_ABCE1	ENST00000607946.1.1	526-577	-	4.09	-0.51	1	PF00005,PF04068,PF00037	4	-	0	0.478936
Q9NY61_AATF	ENST00000607946.1.1	534-585	-	4.09	-0.51	1	PF13339,PF08164	2	-	0	0.478936
Q96GM8_TOE1	ENST00000607946.1.1	526-577	-	4.08	-0.51	1	PF04857,PF00642	3	-	0	0.478925
Q92665_MRPS31	ENST00000607946.1.1	609-660	-	4.07	-0.51	1	PF15433	1	-	0	0.478914
Q99572_P2RX7	ENST00000607946.1.1	584-635	-	4.07	-0.51	1	PF00864	1	-	0	0.478914
Q9BRX2_PELO	ENST00000607946.1.1	534-585	-	4.07	-0.51	1	PF03463,PF03464,PF03465	3	-	0	0.478914
Q96EP5_DAZAP1	ENST00000607946.1.1	651-702	-	4.04	-0.51	1	PF00076,PF16367	3	-	0	0.478881
O43447_PPIH	ENST00000607946.1.1	534-585	-	4.03	-0.51	1	PF00160	1	-	0	0.47887
Q5TBB1_RNASEH2B	ENST00000607946.1.1	609-660	-	4.03	-0.51	1	PF09468,PF17745	2	-	0	0.47887
Q9BVS4_RIOK2	ENST00000607946.1.1	534-585	-	4.02	-0.51	1	PF01163,PF09202,PF06293	3	-	0	0.478859
A1L020_MEX3A	ENST00000607946.1.1	584-635	-	4	-0.51	1	PF00013,PF13920,PF00097	4	-	0	0.478837
Q7L2H7_EIF3M	ENST00000607946.1.1	226-277	-	3.98	-0.51	1	PF01399,PF18005	2	-	0	0.478815
Q9BRX9_WDR83	ENST00000607946.1.1	626-677	-	3.97	-0.51	1	PF00400	3	-	0	0.478804
Q8N5P1_ZC3H8	ENST00000607946.1.1	251-302	-	3.96	-0.51	1	PF18345,PF00642,PF18044	4	-	0	0.478793
Q96LI5_CNOT6L	ENST00000607946.1.1	534-585	-	3.94	-0.51	1	PF03372,PF13855	2	-	0	0.478771
Q9BYD6_MRPL1	ENST00000607946.1.1	609-660	-	3.94	-0.51	1	PF00687	1	-	0	0.478771
Q9NWS0_PIH1D1	ENST00000607946.1.1	251-302	-	3.94	-0.51	1	PF08190,PF18201	2	-	0	0.478771
Q8TBF4_ZCRB1	ENST00000607946.1.1	651-702	-	3.93	-0.51	1	PF00076,PF13893,PF00098	3	-	0	0.47876
Q9H0L4_CSTF2T	ENST00000607946.1.1	584-635	-	3.93	-0.51	1	PF14327,PF00076,PF14304	3	-	0	0.47876
Q9H5H4_ZNF768	ENST00000607946.1.1	534-585	-	3.92	-0.51	1	PF00096,PF13894	15	-	0	0.478749
O94992_HEXIM1	ENST00000607946.1.1	609-660	-	3.91	-0.51	1	PF15313	1	-	0	0.478738
P07910_HNRNPC	ENST00000607946.1.1	251-302	-	3.91	-0.51	1	PF00076	1	-	0	0.478738
P61764_STXBP1	ENST00000607946.1.1	526-577	-	3.89	-0.51	1	PF00995	1	-	0	0.478716
O95363_FARS2	ENST00000607946.1.1	651-702	-	3.88	-0.51	1	PF01409,PF03147	3	-	0	0.478705
Q15125_EBP	ENST00000607946.1.1	251-302	-	3.88	-0.51	1	PF05241	1	-	0	0.478705
Q8N9N2_ASCC1	ENST00000607946.1.1	226-277	-	3.88	-0.51	1	PF10469,PF00013	2	-	0	0.478705
Q9NUQ6_SPATS2L	ENST00000607946.1.1	534-585	-	3.84	-0.51	1	PF07139	1	-	0	0.478661
Q9Y3Y2_CHTOP	ENST00000607946.1.1	626-677	-	3.84	-0.51	1	PF13865	1	-	0	0.478661
P17509_HOXB6	ENST00000607946.1.1	626-677	-	3.83	-0.51	1	PF00046	1	-	0	0.47865
Q96BK5_PINX1	ENST00000607946.1.1	151-202	-	3.83	-0.51	1	PF01585,PF12656	2	-	0	0.47865
Q9UBV8_PEF1	ENST00000607946.1.1	251-302	-	3.83	-0.51	1	PF13499,PF00036,PF13405,PF13202	5	-	0	0.47865
Q5T280_SPOUT1	ENST00000607946.1.1	226-277	-	3.82	-0.51	1	PF02598	1	-	0	0.478639
Q99873_PRMT1	ENST00000607946.1.1	609-660	-	3.82	-0.51	1	PF13649,PF06325,PF08241,PF05175	4	-	0	0.478639
P31948_STIP1	ENST00000607946.1.1	534-585	-	3.81	-0.51	1	PF00515,PF07719,PF17830,PF13414,PF13181,PF13424,PF13432	12	-	0	0.478628
Q9NYK5_MRPL39	ENST00000607946.1.1	626-677	-	3.81	-0.51	1	-	0	-	0	0.478628
Q9Y6G9_DYNC1LI1	ENST00000607946.1.1	534-585	-	3.81	-0.51	1	PF05783	1	-	0	0.478628
Q9GZS1_POLR1E	ENST00000607946.1.1	626-677	-	3.8	-0.51	1	PF06870	1	-	0	0.478617
Q96CB8_INTS12	ENST00000607946.1.1	534-585	-	3.78	-0.51	1	PF00628	1	-	0	0.478595
P24534_EEF1B2	ENST00000607946.1.1	626-677	-	3.75	-0.51	1	PF00736,PF10587	2	-	0	0.478562
Q07666_KHDRBS1	ENST00000607946.1.1	251-302	-	3.71	-0.52	1	PF16274,PF16568,PF00013	3	-	0	0.478518
Q9UGM6_WARS2	ENST00000607946.1.1	534-585	-	3.71	-0.52	1	PF00579	1	-	0	0.478518
Q92597_NDRG1	ENST00000607946.1.1	534-585	-	3.68	-0.52	1	PF03096,PF12697	2	-	0	0.478485
Q9UMX0_UBQLN1	ENST00000607946.1.1	526-577	-	3.68	-0.52	1	PF00240,PF00627,PF11976	3	-	0	0.478485
Q9BY67_CADM1	ENST00000607946.1.1	476-527	-	3.67	-0.52	1	PF13927,PF13895,PF07679,PF00047,PF07686,PF08205	8	-	0	0.478474
Q5T3I0_GPATCH4	ENST00000607946.1.1	584-635	-	3.66	-0.52	1	PF01585	1	-	0	0.478463
Q9UBM7_DHCR7	ENST00000607946.1.1	534-585	-	3.66	-0.52	1	PF01222	1	-	0	0.478463
P62258_YWHAE	ENST00000607946.1.1	251-302	-	3.65	-0.52	1	PF00244	1	-	0	0.478452
Q8WWB5_PIH1D2	ENST00000607946.1.1	609-660	-	3.65	-0.52	1	PF08190,PF18201	2	-	0	0.478452
P33240_CSTF2	ENST00000607946.1.1	526-577	-	3.64	-0.52	1	PF14327,PF00076,PF14304	3	-	0	0.478441
Q15427_SF3B4	ENST00000607946.1.1	151-202	-	3.62	-0.52	1	PF00076	2	-	0	0.478419
Q8NCA5_FAM98A	ENST00000607946.1.1	534-585	-	3.61	-0.52	1	PF10239	1	-	0	0.478408
Q9UK59_DBR1	ENST00000607946.1.1	534-585	-	3.59	-0.52	1	PF05011,PF00149	2	-	0	0.478386
Q96CM3_RPUSD4	ENST00000607946.1.1	509-560	-	3.55	-0.52	1	PF00849	1	-	0	0.478342
P10809_HSPD1	ENST00000607946.1.1	534-585	-	3.54	-0.52	1	PF00118	1	-	0	0.478331
O43818_RRP9	ENST00000607946.1.1	534-585	-	3.49	-0.52	1	PF00400	2	-	0	0.478276
Q8IYX4_DND1	ENST00000607946.1.1	226-277	-	3.47	-0.52	1	PF14709,PF00076	2	-	0	0.478254
Q8N6W0_CELF5	ENST00000607946.1.1	151-202	-	3.47	-0.52	1	-	0	-	0	0.478254
Q96I25_RBM17	ENST00000607946.1.1	534-585	-	3.44	-0.52	1	PF01585,PF00076	2	-	0	0.478221
Q15417_CNN3	ENST00000607946.1.1	226-277	-	3.41	-0.52	1	PF00402,PF00307	4	-	0	0.478188
Q9NWK9_ZNHIT6	ENST00000607946.1.1	151-202	-	3.41	-0.52	1	PF04438	1	-	0	0.478188
O15504_NUP42	ENST00000607946.1.1	251-302	-	3.39	-0.52	1	-	0	-	0	0.478166
P50454_SERPINH1	ENST00000607946.1.1	534-585	-	3.39	-0.52	1	PF00079	1	-	0	0.478166
Q12972_PPP1R8	ENST00000607946.1.1	651-702	-	3.39	-0.52	1	PF00498	1	-	0	0.478166
Q96HC4_PDLIM5	ENST00000607946.1.1	526-577	-	3.39	-0.52	1	PF00412,PF00595,PF15936	5	-	0	0.478166
Q96AG4_LRRC59	ENST00000607946.1.1	626-677	-	3.38	-0.52	1	PF13855	2	-	0	0.478155
Q6IBS0_TWF2	ENST00000607946.1.1	226-277	-	3.37	-0.52	1	PF00241	2	-	0	0.478144
Q9BY77_POLDIP3	ENST00000607946.1.1	251-302	-	3.37	-0.52	1	PF00076	1	-	0	0.478144
P61978_HNRNPK	ENST00000607946.1.1	151-202	-	3.36	-0.52	1	PF00013,PF08067	4	-	0	0.478133
O75319_DUSP11	ENST00000607946.1.1	151-202	-	3.34	-0.53	1	PF00782	1	-	0	0.478111
Q96PM9_ZNF385A	ENST00000607946.1.1	534-585	-	3.34	-0.53	1	PF12874,PF12171	4	-	0	0.478111
Q9BRL6_SRSF8	ENST00000607946.1.1	626-677	-	3.34	-0.53	1	PF00076	1	-	0	0.478111
Q9P015_MRPL15	ENST00000607946.1.1	251-302	-	3.33	-0.53	1	PF00828	1	-	0	0.4781
Q9UJK0_TSR3	ENST00000607946.1.1	476-527	-	3.32	-0.53	1	PF04034,PF04068	2	-	0	0.478089
P05412_JUN	ENST00000607946.1.1	609-660	-	3.28	-0.53	1	PF03957,PF00170,PF07716,PF03131	4	-	0	0.478045
Q5TA45_INTS11	ENST00000607946.1.1	526-577	-	3.28	-0.53	1	PF10996,PF16661,PF07521,PF00753,PF12706	5	-	0	0.478045
P35241_RDX	ENST00000607946.1.1	534-585	-	3.27	-0.53	1	PF00769,PF09380,PF00373,PF09379	4	-	0	0.478034
P39023_RPL3	ENST00000607946.1.1	151-202	-	3.26	-0.53	1	PF00297	1	-	0	0.478023
P55036_PSMD4	ENST00000607946.1.1	609-660	-	3.26	-0.53	1	PF13519,PF00092,PF04056,PF02809	4	-	0	0.478023
O95864_FADS2	ENST00000607946.1.1	534-585	-	3.25	-0.53	1	PF00487,PF00173	2	-	0	0.478012
P63244_RACK1	ENST00000607946.1.1	609-660	-	3.24	-0.53	1	PF00400	5	-	0	0.478001
Q5VZ19_TDRD10	ENST00000607946.1.1	609-660	-	3.24	-0.53	1	PF00567,PF00076	2	-	0	0.478001
Q8WXD2_SCG3	ENST00000607946.1.1	534-585	-	3.24	-0.53	1	PF15467	1	-	0	0.478001
P61513_RPL37A	ENST00000607946.1.1	651-702	-	3.23	-0.53	1	PF01780	1	-	0	0.47799
Q92804_TAF15	ENST00000607946.1.1	151-202	-	3.23	-0.53	1	PF00076,PF00641	2	-	0	0.47799
Q96QD9_FYTTD1	ENST00000607946.1.1	226-277	-	3.2	-0.53	1	PF07078	1	-	0	0.477957
Q8N5F7_NKAP	ENST00000607946.1.1	701-752	-	3.19	-0.53	1	PF06047,PF15692	2	-	0	0.477946
Q9BX10_GTPBP2	ENST00000607946.1.1	526-577	-	3.19	-0.53	1	PF00009	1	-	0	0.477946
Q9UKM9_RALY	ENST00000607946.1.1	626-677	-	3.18	-0.53	1	PF00076	1	-	0	0.477935
Q8NEY8_PPHLN1	ENST00000607946.1.1	701-752	-	3.17	-0.53	1	PF11488	1	-	0	0.477924
O95429_BAG4	ENST00000607946.1.1	701-752	-	3.16	-0.53	1	PF02179	1	-	0	0.477913
Q15046_KARS1	ENST00000607946.1.1	534-585	-	3.15	-0.53	1	PF00152,PF01336	2	-	0	0.477902
Q5JVS0_HABP4	ENST00000607946.1.1	226-277	-	3.15	-0.53	1	PF16174,PF04774	2	-	0	0.477902
O43251_RBFOX2	ENST00000607946.1.1	609-660	-	3.14	-0.53	1	PF12414,PF00076	2	-	0	0.477891
Q9UJJ7_RPUSD1	ENST00000607946.1.1	626-677	-	3.14	-0.53	1	PF00849	1	-	0	0.477891
P07585_DCN	ENST00000607946.1.1	609-660	-	3.12	-0.53	1	PF13855,PF01462	4	-	0	0.477869
Q8IU60_DCP2	ENST00000607946.1.1	701-752	-	3.12	-0.53	1	PF05026,PF00293	2	-	0	0.477869
P82673_MRPS35	ENST00000607946.1.1	626-677	-	3.11	-0.53	1	PF10213	1	-	0	0.477858
Q8NAF0_ZNF579	ENST00000607946.1.1	626-677	-	3.09	-0.53	1	PF00096	2	-	0	0.477836
Q9BTE6_AARSD1	ENST00000607946.1.1	651-702	-	3.08	-0.53	1	PF07973	1	-	0	0.477825
Q86UE4_MTDH	ENST00000607946.1.1	534-585	-	3.07	-0.53	1	PF15686	1	-	0	0.477814
P15311_EZR	ENST00000607946.1.1	534-585	-	3.06	-0.53	1	PF00769,PF09380,PF00373,PF09379	4	-	0	0.477803
Q9H095_IQCG	ENST00000607946.1.1	534-585	-	3.06	-0.53	1	PF00612	1	-	0	0.477803
P08621_SNRNP70	ENST00000607946.1.1	151-202	-	3.05	-0.53	1	PF12220,PF00076	2	-	0	0.477792
Q8IUX4_APOBEC3F	ENST00000607946.1.1	509-560	-	3.05	-0.53	1	PF18782,PF18772,PF18778,PF08210,PF18750,PF18771,PF05240,PF18774,PF18775,PF18769	20	-	0	0.477792
P26641_EEF1G	ENST00000607946.1.1	534-585	-	3.03	-0.53	1	PF00647,PF02798,PF00043,PF13410,PF14497,PF13417	6	-	0	0.47777
Q9BZE1_MRPL37	ENST00000607946.1.1	651-702	-	3.02	-0.53	1	PF07147	1	-	0	0.477759
Q8WTP8_AEN	ENST00000607946.1.1	609-660	-	3.01	-0.53	1	PF00929	1	-	0	0.477748
P82921_MRPS21	ENST00000607946.1.1	534-585	-	2.99	-0.53	1	PF01165	1	-	0	0.477726
P63220_RPS21	ENST00000607946.1.1	534-585	-	2.98	-0.53	1	PF01249	1	-	0	0.477715
Q53H54_TRMT12	ENST00000607946.1.1	534-585	-	2.98	-0.53	1	PF02475	1	-	0	0.477715
Q8TDN6_BRIX1	ENST00000607946.1.1	151-202	-	2.97	-0.54	1	PF04427	1	-	0	0.477704
P42696_RBM34	ENST00000607946.1.1	651-702	-	2.95	-0.54	1	PF00076	2	-	0	0.477682
Q15434_RBMS2	ENST00000607946.1.1	626-677	-	2.95	-0.54	1	PF00076	2	-	0	0.477682
P27797_CALR	ENST00000607946.1.1	251-302	-	2.94	-0.54	1	PF00262	2	-	0	0.477672
P40926_MDH2	ENST00000607946.1.1	609-660	-	2.92	-0.54	1	PF02866,PF00056	2	-	0	0.47765
P84022_SMAD3	ENST00000607946.1.1	226-277	-	2.9	-0.54	1	PF03166,PF03165	2	-	0	0.477628
Q14296_FASTK	ENST00000607946.1.1	534-585	-	2.9	-0.54	1	PF08368,PF06743,PF08373	3	-	0	0.477628
P31937_HIBADH	ENST00000607946.1.1	251-302	-	2.89	-0.54	1	PF03446,PF14833,PF02826,PF03807	4	-	0	0.477617
Q9BWE0_REPIN1	ENST00000607946.1.1	584-635	-	2.89	-0.54	1	PF00096,PF13894	7	-	0	0.477617
Q9BYJ9_YTHDF1	ENST00000607946.1.1	526-577	-	2.89	-0.54	1	PF04146	1	-	0	0.477617
Q53EL6_PDCD4	ENST00000607946.1.1	534-585	-	2.87	-0.54	1	PF02847	2	-	0	0.477595
O95391_SLU7	ENST00000607946.1.1	534-585	-	2.86	-0.54	1	PF11708	1	-	0	0.477584
O95793_STAU1	ENST00000607946.1.1	526-577	-	2.86	-0.54	1	PF16482,PF00035	4	-	0	0.477584
Q9UHR5_SAP30BP	ENST00000607946.1.1	626-677	-	2.85	-0.54	1	PF07818	1	-	0	0.477573
P00973_OAS1	ENST00000607946.1.1	534-585	-	2.84	-0.54	1	-	0	-	0	0.477562
Q86W50_METTL16	ENST00000607946.1.1	584-635	-	2.84	-0.54	1	PF05971,PF05175	2	-	0	0.477562
Q8NBS9_TXNDC5	ENST00000607946.1.1	151-202	-	2.84	-0.54	1	PF00085	3	-	0	0.477562
Q9H0S4_DDX47	ENST00000607946.1.1	651-702	-	2.83	-0.54	1	PF00270,PF00271,PF04851	3	-	0	0.477551
Q13087_PDIA2	ENST00000607946.1.1	534-585	-	2.8	-0.54	1	PF00085,PF13848	3	-	0	0.477518
P10645_CHGA	ENST00000607946.1.1	151-202	-	2.79	-0.54	1	PF01271	2	-	0	0.477507
Q9Y295_DRG1	ENST00000607946.1.1	226-277	-	2.79	-0.54	1	PF16897,PF02824,PF01926,PF02421	4	-	0	0.477507
P56182_RRP1	ENST00000607946.1.1	701-752	-	2.78	-0.54	1	PF05997	1	-	0	0.477496
Q9BVS5_TRMT61B	ENST00000607946.1.1	584-635	-	2.76	-0.54	1	PF08704,PF01135	2	-	0	0.477474
Q9Y235_APOBEC2	ENST00000607946.1.1	626-677	-	2.76	-0.54	1	PF18778,PF18772,PF08210,PF18782,PF18750,PF05240,PF18771,PF18774,PF18775,PF18769	10	-	0	0.477474
Q9NV06_DCAF13	ENST00000607946.1.1	651-702	-	2.74	-0.54	1	PF04158,PF00400,PF08662	3	-	0	0.477452
Q9UGI8_TES	ENST00000607946.1.1	626-677	-	2.74	-0.54	1	PF06297,PF00412	3	-	0	0.477452
O15371_EIF3D	ENST00000607946.1.1	534-585	-	2.72	-0.54	1	PF05091	1	-	0	0.47743
Q15428_SF3A2	ENST00000607946.1.1	476-527	-	2.71	-0.54	1	PF16835,PF12874	2	-	0	0.477419
Q16600_ZNF239	ENST00000607946.1.1	534-585	-	2.71	-0.54	1	PF00096	9	-	0	0.477419
P0DPA3_SNHG28	ENST00000607946.1.1	251-302	-	2.7	-0.54	1	-	0	-	0	0.477408
Q6P087_RPUSD3	ENST00000607946.1.1	626-677	-	2.7	-0.54	1	PF00849	1	-	0	0.477408
O75530_EED	ENST00000607946.1.1	534-585	-	2.69	-0.54	1	PF00400	1	-	0	0.477397
P55084_HADHB	ENST00000607946.1.1	534-585	-	2.69	-0.54	1	PF00108,PF02803,PF00109	3	-	0	0.477397
Q9Y265_RUVBL1	ENST00000607946.1.1	534-585	-	2.69	-0.54	1	PF06068,PF17856,PF00004,PF05496	4	-	0	0.477397
Q9NQG5_RPRD1B	ENST00000607946.1.1	626-677	-	2.68	-0.54	1	PF16566,PF04818	2	-	0	0.477386
Q9UN36_NDRG2	ENST00000607946.1.1	509-560	-	2.68	-0.54	1	PF03096	1	-	0	0.477386
Q9NYH9_UTP6	ENST00000607946.1.1	526-577	-	2.65	-0.54	1	PF08640	1	-	0	0.477353
O43159_RRP8	ENST00000607946.1.1	534-585	-	2.64	-0.54	1	PF05148,PF08241	2	-	0	0.477342
Q96I24_FUBP3	ENST00000607946.1.1	701-752	-	2.64	-0.54	1	PF00013,PF07650	5	-	0	0.477342
P41238_APOBEC1	ENST00000607946.1.1	626-677	-	2.62	-0.54	1	PF18774,PF18769,PF18778,PF18750,PF18772,PF18782,PF18775,PF08210,PF18771,PF05240	10	-	0	0.47732
P04406_GAPDH	ENST00000607946.1.1	609-660	-	2.57	-0.55	1	PF02800,PF00044	2	-	0	0.477265
O15213_WDR46	ENST00000607946.1.1	584-635	-	2.55	-0.55	1	PF08149	1	-	0	0.477243
P06733_ENO1	ENST00000607946.1.1	651-702	-	2.55	-0.55	1	PF00113,PF03952,PF13378	3	-	0	0.477243
[truncated: 65 more rows]

## Sheet: AC084018.2
Protein_ID	RNA_ID	Top_RNA_fragment	Annotation	Interaction_Propensity	Z_score	RBP_Propensity	RNA_Binding_Domains_IDs	numof.RNA.Binding_Domains_Instances	RNA.Binding_Motifs_IDs	numof.RNA_Binding_Motifs_Instances	Ranking
Q14151_SAFB2	ENST00000613093.1	2237-2342	-	87.28	1.69	1	PF00076,PF02037	2	Q14151|SAFB2|K562.SAFB2.3.189|31226278|eCLIP_ENCODE;Q14151|SAFB2|K562.SAFB2.5.478|31226278|eCLIP_ENCODE	9	0.903727
Q92945_KHSRP	ENST00000613093.1	2237-2342	-	84.06	1.6	1	PF00013,PF07650,PF09005	7	Q92945|KHSRP|175|17437629|cisBP-RNA,Q92945|KHSRP|M342_0.6|17437629|RIP-Chip;Q92945|KHSRP|K562.KHSRP.1.830|31226278|eCLIP_ENCODE,Q92945|KHSRP|K562.KHSRP.6.607|31226278|eCLIP_ENCODE	2	0.900187
Q00839_HNRNPU	ENST00000613093.1	2237-2342	-	83.79	1.6	1	PF13671,PF00622,PF02037	3	Q00839|HNRNPU|1074|9765391|SpliceAid-F,Q00839|HNRNPU|uguauug|22574288|RBPMap;Q00839|HNRNPU|HepG2.HNRNPU.1.209|31226278|eCLIP_ENCODE,Q00839|HNRNPU|HepG2.HNRNPU.5.294|31226278|eCLIP_ENCODE,Q00839|HNRNPU|HepG2.HNRNPU.6.417|31226278|eCLIP_ENCODE,Q00839|HNRNPU|NA|NA|NA;Q00839|HNRNPU|K562.HNRNPU.5.145|31226278|eCLIP_ENCODE	3	0.89989
Q8NDT2_RBM15B	ENST00000613093.1	2237-2342	-	73.3	1.32	1	PF07744,PF00076	3	Q8NDT2|RBM15B|HUUU|27602518|iCLIP;Q8NDT2|RBM15B|297|31724725|RBNS_ENCODE	4	0.888358
Q08211_DHX9	ENST00000613093.1	2237-2342	-	72.36	1.3	1	PF00035,PF00271,PF04408,PF07717,PF00270	6	Q08211|DHX9|435|23361462|PDB	4	0.887324
Q9H0D6_XRN2	ENST00000613093.1	2237-2342	-	70.54	1.25	1	PF17846,PF03159	2	Q9H0D6|XRN2|HepG2.XRN2.1.321|31226278|eCLIP_ENCODE,Q9H0D6|XRN2|K562.XRN2.2.78|31226278|eCLIP_ENCODE,Q9H0D6|XRN2|HepG2.XRN2.2.187|31226278|eCLIP_ENCODE;Q9H0D6|XRN2|K562.XRN2.8.85|31226278|eCLIP_ENCODE	2	0.885323
Q9NZB2_FAM120A	ENST00000613093.1	2237-2342	-	69.12	1.21	1	-	0	Q9NZB2|FAM120A|HepG2.FAM120A.0.337|31226278|eCLIP_ENCODE,Q9NZB2|FAM120A|HepG2.FAM120A.4.619|31226278|eCLIP_ENCODE	2	0.883762
Q9HAV4_XPO5	ENST00000613093.1	2237-2342	-	66.86	1.15	1	PF08389	1	Q9HAV4|XPO5|HepG2.XPO5.5.43|31226278|eCLIP_ENCODE;Q9HAV4|XPO5|HepG2.XPO5.9.133|31226278|eCLIP_ENCODE	2	0.881277
O15226_NKRF	ENST00000613093.1	2237-2342	-	64.48	1.09	1	PF01585,PF01424,PF12656	3	O15226|NKRF|HepG2.NKRF.3.293|31226278|eCLIP_ENCODE,O15226|NKRF|HepG2.NKRF.7.300|31226278|eCLIP_ENCODE;O15226|NKRF|HepG2.NKRF.5.138|31226278|eCLIP_ENCODE,O15226|NKRF|HepG2.NKRF.0.155|31226278|eCLIP_ENCODE	3	0.878661
P67809_YBX1	ENST00000613093.1	1-106	-	62.71	1.04	1	PF00313	1	P67809|YBX1|1293|18503770|SpliceAid-F,P67809|YBX1|1321|19273129|AEDB,P67809|YBX1|1290|11447123|SpliceAid-F,P67809|YBX1|1339|11447123|AEDB,P67809|YBX1|1291|11447123|SpliceAid-F;P67809|YBX1|124|15798215|RBPDB	2	0.876715
Q9UKV3_ACIN1	ENST00000613093.1	2237-2342	-	62.46	1.03	1	PF16294,PF02037	2	Q9UKV3|ACIN1|motif_1|27365209|iCLIP;Q9UKV3|ACIN1|motif_2|27365209|iCLIP	4	0.87644
P09132_SRP19	ENST00000613093.1	1-106	-	61.51	1.01	1	PF01922	1	P09132|SRP19|547|20179341|PDB	4	0.875396
P49756_RBM25	ENST00000613093.1	2237-2342	-	60.34	0.98	1	PF01480,PF00076	2	P49756|RBM25|306|31724725|RBNS_ENCODE	2	0.874109
P55265_ADAR	ENST00000613093.1	2237-2342	-	58.93	0.94	1	PF02137,PF02295,PF00035	6	P55265|ADAR|494|17437712|PDB;P55265|ADAR|starBase_4|25708366|iCLIP,P55265|ADAR|starBase_6|25708366|iCLIP	5	0.872559
P51116_FXR2	ENST00000613093.1	2237-2342	-	58.6	0.93	1	PF12235,PF16096,PF17904,PF18336,PF00013,PF05641	7	P51116|FXR2|ACUK|23235829|PAR-CLIP;P51116|FXR2|WGGA|23235829;27378784|PAR-CLIP;HITS-CLIP;P51116|FXR2|K562.FXR2.8.78|31226278|eCLIP_ENCODE,P51116|FXR2|UAY|27378784|PAR-CLIP;HITS-CLIP;P51116|FXR2|K562.FXR2.1.96|31226278|eCLIP_ENCODE	8	0.872197
Q96C10_DHX58	ENST00000613093.1	469-574	-	57.32	0.9	1	-	0	Q96C10|DHX58|422|19278996|PDB	4	0.870789
Q9BWF3_RBM4	ENST00000613093.1	2295-2400	-	56.41	0.87	1	PF00076,PF13893,PF00098	4	Q9BWF3|RBM4|278|31724725|RBNS_ENCODE,Q9BWF3|RBM4|gcgcgss|19561594|RBPMap,Q9BWF3|RBM4|s102|19561594|SpliceAid-F	4	0.869789
P12956_XRCC6	ENST00000613093.1	2295-2400	-	56.31	0.87	1	PF03731,PF02735,PF03730,PF02037	4	P12956|XRCC6|K562.XRCC6.3.64|31226278|eCLIP_ENCODE;P12956|XRCC6|K562.XRCC6.0.77|31226278|eCLIP_ENCODE	3	0.869679
Q13247_SRSF6	ENST00000613093.1	2295-2400	-	54.04	0.81	1	PF00076	2	Q13247|SRSF6|1267|7651409|SpliceAid-F,Q13247|SRSF6|1392|9436904;8388541;7651409|AEDB,Q13247|SRSF6|1270|14729981|SpliceAid-F;Q13247|SRSF6|1269|18315555|SpliceAid-F,Q13247|SRSF6|1273|12549914|SpliceAid-F	3	0.867183
Q9H6S0_YTHDC2	ENST00000613093.1	2237-2342	-	52.76	0.78	1	PF04146,PF04408,PF00271,PF07717,PF01424,PF00270	7	Q9H6S0|YTHDC2|DRACH|27602518|iCLIP	2	0.865776
P23246_SFPQ	ENST00000613093.1	2237-2342	-	51.78	0.75	1	PF00076,PF08075	3	P23246|SFPQ|356|31724725|RBNS_ENCODE,P23246|SFPQ|357|31724725|RBNS_ENCODE;P23246|SFPQ|42|12403470|RBPDB,P23246|SFPQ|M308_0.6|12403470|SELEX,P23246|SFPQ|s72|12403470|SpliceAid-F,P23246|SFPQ|1136|24632473|SpliceAid-F;P23246|SFPQ|353|31724725|RBNS_ENCODE	5	0.864699
Q13243_SRSF5	ENST00000613093.1	1-106	-	51.26	0.74	1	PF00076	2	Q13243|SRSF5|386|31724725|RBNS_ENCODE,Q13243|SRSF5|390|31724725|RBNS_ENCODE,Q13243|SRSF5|387|31724725|RBNS_ENCODE,Q13243|SRSF5|388|31724725|RBNS_ENCODE;Q13243|SRSF5|1264|19843576|SpliceAid-F,Q13243|SRSF5|1263|7651409|SpliceAid-F,Q13243|SRSF5|1355|9436904;8388541;7651409|AEDB,Q13243|SRSF5|1265|14729981|SpliceAid-F	8	0.864127
O75525_KHDRBS3	ENST00000613093.1	1-106	-	50.32	0.71	1	PF16274,PF16568,PF00013	3	O75525|KHDRBS3|1243|17764653|SpliceAid-F,O75525|KHDRBS3|174|31724725|RBNS_ENCODE;O75525|KHDRBS3|176|31724725|RBNS_ENCODE	3	0.863094
P35637_FUS	ENST00000613093.1	2295-2400	-	49.63	0.7	1	PF00641,PF00076	2	P35637|FUS|AAUGUG|25995189|HITS-CLIP,P35637|FUS|GUGUU|25995189|HITS-CLIP,P35637|FUS|s31|11098054|SpliceAid-F,P35637|FUS|UGGUU|25995189|HITS-CLIP;P35637|FUS|1061|11098054|SpliceAid-F;P35637|FUS|101|31724725|RBNS_ENCODE,P35637|FUS|1060|11098054|SpliceAid-F	8	0.862335
Q5VV67_PPRC1	ENST00000613093.1	2237-2342	-	48.76	0.67	1	PF00076	1	Q5VV67|PPRC1|M044_0.6|23846655|cisBP-RNA	3	0.861379
Q86V81_ALYREF	ENST00000613093.1	2497-2602	-	47.78	0.65	1	PF00076,PF13865	2	Q86V81|ALYREF|CUUCG|28934468|iCLIP	5	0.860301
P52298_NCBP2	ENST00000613093.1	1-106	-	45.61	0.59	1	PF00076	1	P52298|NCBP2|HepG2.NCBP2.3.88|31226278|eCLIP_ENCODE,P52298|NCBP2|K562.NCBP2.4.87|31226278|eCLIP_ENCODE,P52298|NCBP2|HepG2.NCBP2.7.125|31226278|eCLIP_ENCODE;P52298|NCBP2|K562.NCBP2.0.66|31226278|eCLIP_ENCODE;P52298|NCBP2|HepG2.NCBP2.5.83|31226278|eCLIP_ENCODE	3	0.857916
Q12906_ILF3	ENST00000613093.1	2237-2342	-	43.5	0.53	1	PF07528,PF00035	3	Q12906|ILF3|HepG2.ILF3.3.127|31226278|eCLIP_ENCODE,Q12906|ILF3|K562.ILF3.2.241|31226278|eCLIP_ENCODE,Q12906|ILF3|K562.ILF3.4.189|31226278|eCLIP_ENCODE;Q12906|ILF3|HepG2.ILF3.4.150|31226278|eCLIP_ENCODE;Q12906|ILF3|HepG2.ILF3.0.243|31226278|eCLIP_ENCODE,Q12906|ILF3|HepG2.ILF3.5.145|31226278|eCLIP_ENCODE	3	0.855596
Q9NR56_MBNL1	ENST00000613093.1	2295-2400	-	42.69	0.51	1	PF00642	1	Q9NR56|MBNL1|1125|15257297|SpliceAid-F,Q9NR56|MBNL1|192|31724725|RBNS_ENCODE,Q9NR56|MBNL1|1124|15257297|SpliceAid-F;Q9NR56|MBNL1|s30|20071745|SpliceAid-F	5	0.854705
Q9Y6M1_IGF2BP2	ENST00000613093.1	2295-2400	-	42.63	0.51	1	PF00013,PF00076	6	Q9Y6M1|IGF2BP2|K562.IGF2BP2.4.162|31226278|eCLIP_ENCODE,Q9Y6M1|IGF2BP2|161|31724725|RBNS_ENCODE;Q9Y6M1|IGF2BP2|K562.IGF2BP2.1.112|31226278|eCLIP_ENCODE	4	0.854639
P84103_SRSF3	ENST00000613093.1	2295-2400	-	42.17	0.5	1	PF00076	1	P84103|SRSF3|s41|10094314|SpliceAid-F,P84103|SRSF3|1249|17036044|SpliceAid-F,P84103|SRSF3|1251|17036044|SpliceAid-F,P84103|SRSF3|starBase_1|26876937|PAR-CLIP,P84103|SRSF3|NA|NA|NA;P84103|SRSF3|starBase_2|26876937|PAR-CLIP;P84103|SRSF3|UGGAC|26876937|PAR-CLIP;P84103|SRSF3|ugcygyy|19296853|RBPMap	8	0.854134
Q96MU7_YTHDC1	ENST00000613093.1	2237-2342	-	41.88	0.49	1	PF04146	2	Q96MU7|YTHDC1|DRACH|27602518|iCLIP	2	0.853815
P22626_HNRNPA2B1	ENST00000613093.1	1-106	-	40.06	0.44	1	PF00076	2	P22626|HNRNPA2B1|707|11024030|SpliceAid-F,P22626|HNRNPA2B1|708|16548521|SpliceAid-F,P22626|HNRNPA2B1|705|11024030|SpliceAid-F,P22626|HNRNPA2B1|125|12415010|RBPD	4	0.851814
Q15365_PCBP1	ENST00000613093.1	2289-2394	-	38.23	0.4	1	PF00013	3	Q15365|PCBP1|232|31724725|RBNS_ENCODE;Q15365|PCBP1|760|16854432|SpliceAid-F,Q15365|PCBP1|93|11827469|RBPDB,Q15365|PCBP1|774|12011088|SpliceAid-F,Q15365|PCBP1|763|7607214|SpliceAid-F,Q15365|PCBP1|776|17928403|;Q15365|PCBP1|775|12011088|SpliceAid-F;Q15365|PCBP1|757|17609276|SpliceAid-F,Q15365|PCBP1|750|17609276|SpliceAid-F,Q15365|PCBP1|758|17609276|SpliceAid-F	5	0.849802
P61011_SRP54	ENST00000613093.1	2237-2342	-	37.47	0.38	1	PF00448,PF02978,PF02881,PF02492	4	P61011|SRP54|456|12244299|PDB	4	0.848967
Q5VZF2_MBNL2	ENST00000613093.1	2295-2400	-	37.26	0.37	1	PF00642	2	Q5VZF2|MBNL2|YGCY|26257173|HITS-CLIP	11	0.848736
P52272_HNRNPM	ENST00000613093.1	2289-2394	-	35.06	0.31	1	PF00076,PF11532	4	P52272|HNRNPM|1056|24533984|SpliceAid-F	3	0.846317
Q16630_CPSF6	ENST00000613093.1	2295-2400	-	34.05	0.28	1	PF00076	1	Q16630|CPSF6|K562.CPSF6.4.106|31226278|eCLIP_ENCODE	2	0.845207
Q13595_TRA2A	ENST00000613093.1	53-158	-	33.46	0.27	1	PF00076	1	Q13595|TRA2A|HepG2.TRA2A.2.92|31226278|eCLIP_ENCODE;Q13595|TRA2A|K562.TRA2A.4.144|31226278|eCLIP_ENCODE;Q13595|TRA2A|starBase_1|22955616|eCLIP,Q13595|TRA2A|425|31724725|RBNS_ENCODE,Q13595|TRA2A|1328|12913074|AEDB,Q13595|TRA2A|s76|9546399|SpliceAid-F,Q13595|TRA2A|s77|954639|NA	4	0.844558
Q15717_ELAVL1	ENST00000613093.1	1-106	-	33.46	0.27	1	PF00076	3	Q15717|ELAVL1|UCUCUUU|21723171|PAR-CLIP,Q15717|ELAVL1|UUUCCUU|21723171|PAR-CLIP;Q15717|ELAVL1|1107|12011088|SpliceAid-F	2	0.844558
O00425_IGF2BP3	ENST00000613093.1	2295-2400	-	33.2	0.26	1	PF00013,PF00076	6	O00425|IGF2BP3|CAUH|20371350|PAR-CLIP	3	0.844272
Q9H9Z2_LIN28A	ENST00000613093.1	1-106	-	32.77	0.25	1	-	0	Q9H9Z2|LIN28A|AYYHY|23481595|PAR-CLIP	5	0.843799
Q15007_WTAP	ENST00000613093.1	2295-2400	-	32.67	0.25	1	-	0	Q15007|WTAP|DRACH|24316715|PAR-CLIP	2	0.84369
Q06787_FMR1	ENST00000613093.1	2237-2342	-	31.6	0.22	1	PF12235,PF16098,PF17904,PF18336,PF00013,PF05641	7	Q06787|FMR1|ACUK|23235829|PAR-CLIP;Q06787|FMR1|WGGA|23235829;27378784|PAR-CLIP;HITS-CLIP;Q06787|FMR1|WGGA|23235829;27378784|PAR-CLIP;HITS-CLIP,Q06787|FMR1|s18|15805463|SpliceAid-F,Q06787|FMR1|78|15805463|cisBP-RNA,Q06787|FMR1|M304_0.6|15805463|SELEX	7	0.842513
Q8IUH3_RBM45	ENST00000613093.1	2295-2400	-	31.55	0.22	1	PF00076	4	Q8IUH3|RBM45|316|31724725|RBNS_ENCODE;Q8IUH3|RBM45|314|31724725|RBNS_ENCODE	2	0.842458
Q12926_ELAVL2	ENST00000613093.1	2295-2400	-	31.23	0.21	1	PF00076,PF13893	4	Q12926|ELAVL2|s3|8497264|SpliceAid-F;Q12926|ELAVL2|1093|17035636|SpliceAid-F	3	0.842106
Q9Y5K5_UCHL5	ENST00000613093.1	2289-2394	-	30.07	0.18	1	PF01088,PF18031	2	Q9Y5K5|UCHL5|HepG2.UCHL5.4.200|31226278|eCLIP_ENCODE;Q9Y5K5|UCHL5|K562.UCHL5.6.175|31226278|eCLIP_ENCODE	2	0.840831
Q9NR90_DAZ3	ENST00000613093.1	2289-2394	-	29.36	0.16	1	-	0	Q9NR90|DAZ3|045|31724725|RBNS_ENCODE	2	0.840051
P55795_HNRNPH2	ENST00000613093.1	53-158	-	28.66	0.14	1	PF00076,PF08080	4	P55795|HNRNPH2|934|10072387|SpliceAid-F,P55795|HNRNPH2|926|19506027|SpliceAid-F,P55795|HNRNPH2|928|12612063|SpliceAid-F,P55795|HNRNPH2|911|20028692|SpliceAid-F,P55795|H|NA|NA|NA	7	0.839281
P26651_ZFP36	ENST00000613093.1	1-106	-	28.31	0.13	1	PF00642,PF14608	3	P26651|ZFP36|155|18367721|cisBP-RNA,P26651|ZFP36|138|18367721|cisBP-RNA,P26651|ZFP36|49|18367721|cisBP-RNA;P26651|ZFP36|38|18256032|cisBP-RNA,P26651|ZFP36|AUUUA|24401661|PAR-CLIP,P26651|ZFP36|UAUUUAUU|24401661|PAR-CLIP,P26651|ZFP36|M350_0.6|12324455|cisBP-RNA,P26651|ZFP36|109||NA;P26651|ZFP36|M269_0.6|12324455|cisBP-RNA,P26651|ZFP36|128|18367721|cisBP-RNA,P26651|ZFP36|M263_0.6|18367721|RIP-Chip	4	0.838896
Q01085_TIAL1	ENST00000613093.1	1-106	-	27.23	0.11	1	PF00076	3	Q01085|TIAL1|M310_0.6|17682065|RIP-Chip	3	0.837709
P31943_HNRNPH1	ENST00000613093.1	53-158	-	27.2	0.1	1	PF00076,PF08080	4	P31943|HNRNPH1|gargag|22574288|RBPMap,P31943|HNRNPH1|875|12612063|SpliceAid-F,P31943|HNRNPH1|876|12612063|SpliceAid-F,P31943|HNRNPH1|1347|12612063|AEDB,P31943|HNRNPH1|NA|NA|NA	3	0.837676
P51991_HNRNPA3	ENST00000613093.1	2295-2400	-	26.86	0.1	1	PF00076	2	P51991|HNRNPA3|123|12415010|RBPDB	4	0.837302
Q15366_PCBP2	ENST00000613093.1	2289-2394	-	26.42	0.08	1	PF00013	3	Q15366|PCBP2|238|31724725|RBNS_ENCODE,Q15366|PCBP2|777|17451601|SpliceAid-F;Q15366|PCBP2|798|12011088|SpliceAid-F;Q15366|PCBP2|240|31724725|RBNS_ENCODE,Q15366|PCBP2|239|31724725|RBNS_ENCODE;Q15366|PCBP2|799|15331611|SpliceAid-F,Q15366|PCBP2|166|15331611|RBPDB,Q15366|PCBP2|starBase_1|22955616|eCLIP,Q15366|PCBP2|156|15331611|RBPDB,Q15366|PCBP2|800|15331611|Spl	5	0.836818
P09651_HNRNPA1	ENST00000613093.1	2295-2400	-	26.07	0.07	1	PF00076,PF11627	3	P09651|HNRNPA1|651|19404736|SpliceAid-F	2	0.836434
Q13283_G3BP1	ENST00000613093.1	1561-1666	-	26.05	0.07	1	PF02136,PF00076	2	Q13283|G3BP1|M302_0.6|11604510|SELEX;Q13283|G3BP1|33|11604510|cisBP-RNA	6	0.836412
P51114_FXR1	ENST00000613093.1	2237-2342	-	25.58	0.06	1	PF16096,PF17904,PF18336,PF12235,PF16097,PF00013,PF05641	8	P51114|FXR1|ACUK|23235829|PAR-CLIP;P51114|FXR1|WGGA|23235829;27378784|PAR-CLIP;HITS-CLIP	6	0.835895
Q9UL40_ZNF346	ENST00000613093.1	53-158	-	25.48	0.06	1	PF12874	3	Q9UL40|ZNF346|388|24521053|PDB;Q9UL40|ZNF346|481|24521053|PDB	6	0.835785
P26378_ELAVL4	ENST00000613093.1	573-678	-	24.58	0.04	1	-	0	P26378|ELAVL4|M313_0.6|19846595|RIP-Chip	5	0.834796
Q16629_SRSF7	ENST00000613093.1	1-106	-	24.54	0.03	1	PF00076	1	Q16629|SRSF7|585|8769651|SpliceAid-F,Q16629|SRSF7|starBase_1|26876937|PAR-CLIP;Q16629|SRSF7|starBase_1|26876937|PAR-CLIP;Q16629|SRSF7|589|11096110|SpliceAid-F,Q16629|SRSF7|1360|11096110|AEDB,Q16629|SRSF7|K562.SRSF7.7.98|31226278|eCLIP_ENCODE,Q16629|SRSF7|HepG2.SRSF7.7.107|31226278|eCLIP_ENCODE,Q1|NA|NA|NA|NA	5	0.834752
Q13242_SRSF9	ENST00000613093.1	2295-2400	-	23.77	0.01	1	PF00076	2	Q13242|SRSF9|HepG2.SRSF9.0.291|31226278|eCLIP_ENCODE,Q13242|SRSF9|1257|12024014|SpliceAid-F,Q13242|SRSF9|starBase_1|26876937|PAR-CLIP,Q13242|SRSF9|M065_0.6|23846655|cisBP-RNA,Q|NA|NA|NA|NA	5	0.833905
Q9UKM9_RALY	ENST00000613093.1	1-106	-	23.68	0.01	1	PF00076	1	Q9UKM9|RALY|M150_0.6|23846655|cisBP-RNA	3	0.833806
P10155_RO60	ENST00000613093.1	2289-2394	-	23.49	0.01	1	-	0	P10155|RO60|HepG2.TROVE2.1.65|31226278|eCLIP_ENCODE;P10155|RO60|UGAUCACAAC|26382853|iCLIP,P10155|RO60|UCUCCACUCC|26382853|iCLIP,P10155|RO60|UUGUUCUACU|26382853|iCLIP,P10155|RO60|UCUUUGUUCC|26382853|iCLIP;P10155|RO60|K562.TROVE2.3.64|31226278|eCLIP_ENCODE	5	0.833597
Q8WUA2_PPIL4	ENST00000613093.1	2243-2348	-	22.79	-0.01	1	PF00160,PF00076	2	Q8WUA2|PPIL4|K562.PPIL4.7.48|31226278|eCLIP_ENCODE	2	0.832828
Q92879_CELF1	ENST00000613093.1	2289-2394	-	22.37	-0.02	1	PF00076	3	Q92879|CELF1|ugcug|19296853|RBPMap	5	0.832366
P52597_HNRNPF	ENST00000613093.1	53-158	-	22.28	-0.03	1	PF00076,PF08080	3	P52597|HNRNPF|gugkau|22574288|RBPMap,P52597|HNRNPF|815|19506027|SpliceAid-F,P52597|HNRNPF|1331|12612063|AEDB,P52597|HNRNPF|817|12612063|SpliceAid-F,P52597|HNRNPF|836|NA|NA	3	0.832267
P35269_GTF2F1	ENST00000613093.1	2451-2556	-	21.18	-0.05	1	PF05793	1	P35269|GTF2F1|K562.GTF2F1.1.466|31226278|eCLIP_ENCODE,P35269|GTF2F1|HepG2.GTF2F1.1.345|31226278|eCLIP_ENCODE	2	0.831058
O00571_DDX3X	ENST00000613093.1	1717-1822	-	20.84	-0.06	1	PF00270,PF00271	2	O00571|DDX3X|HepG2.DDX3X.2.117|31226278|eCLIP_ENCODE,O00571|DDX3X|HepG2.DDX3X.6.72|31226278|eCLIP_ENCODE,O00571|DDX3X|HepG2.DDX3X.8.82|31226278|eCLIP_ENCODE	4	0.830684
P14866_HNRNPL	ENST00000613093.1	1-106	-	19.52	-0.1	1	PF13893,PF00076,PF11835	5	P14866|HNRNPL|143|31724725|RBNS_ENCODE;P14866|HNRNPL|motif_1|24164894|HITS-CLIP;P14866|HNRNPL|motif_2|24164894|HITS-CLIP,P14866|HNRNPL|M027_0.6|23846655|cisBP-RNA,P14866|HNRNPL|amayama|19124611|RBPMap	3	0.829233
P26599_PTBP1	ENST00000613093.1	2289-2394	-	19.28	-0.1	1	PF13893,PF00076,PF11835	7	P26599|PTBP1|143|16179478|RBPDB;P26599|PTBP1|1314|9826658|AEDB;P26599|PTBP1|996|17548433|SpliceAid-F,P26599|PTBP1|1368|9858533|AEDB,P26599|PTBP1|995|9858533|SpliceAid-F,P26599|PTBP1|s100|19561594|SpliceAid-F,P26599|PTBP1|M227_0.6|238|NA	15	0.828969
Q9HCE5_METTL14	ENST00000613093.1	1041-1146	-	18.87	-0.12	1	-	0	Q9HCE5|METTL14|DRACH|24316715|PAR-CLIP	2	0.828518
Q9UNW9_NOVA2	ENST00000613093.1	2237-2342	-	18.83	-0.12	1	PF00013	3	Q9UNW9|NOVA2|s95|9789075|SpliceAid-F;Q9UNW9|NOVA2|s96|9789075|SpliceAid-F	2	0.828474
P31942_HNRNPH3	ENST00000613093.1	1-106	-	17.3	-0.16	1	PF00076	2	P31942|HNRNPH3|986|17337441|SpliceAid-F,P31942|HNRNPH3|985|17337441|SpliceAid-F,P31942|HNRNPH3|974|11003644|SpliceAid-F,P31942|HNRNPH3|971|12612063|SpliceAid-F,P31942|H|NA|NA|NA;P31942|HNRNPH3|958|11526107|SpliceAid-F,P31942|HNRNPH3|969|18806275|SpliceAid-F,P31942|HNRNPH3|955|11847131|SpliceAid-F,P31942|HNRNPH3|182|17337441|RBPDB,P31942|HNRNPH3|NA|NA|NA	9	0.826792
Q9BYJ9_YTHDF1	ENST00000613093.1	1-106	-	16.79	-0.17	1	PF04146	1	Q9BYJ9|YTHDF1|DRACH|27602518|iCLIP	2	0.826231
Q92804_TAF15	ENST00000613093.1	2289-2394	-	16.57	-0.18	1	PF00076,PF00641	2	Q92804|TAF15|K562.TAF15.4.115|31226278|eCLIP_ENCODE;Q92804|TAF15|406|31724725|RBNS_ENCODE,Q92804|TAF15|HepG2.TAF15.3.194|31226278|eCLIP_ENCODE;Q92804|TAF15|HepG2.TAF15.8.128|31226278|eCLIP_ENCODE	4	0.825989
Q6ZN17_LIN28B	ENST00000613093.1	2497-2602	-	15.46	-0.21	1	PF00313,PF00098	2	Q6ZN17|LIN28B|AYYHY|23481595|PAR-CLIP	5	0.824769
Q9C0B1_FTO	ENST00000613093.1	2451-2556	-	15.3	-0.21	1	-	0	Q9C0B1|FTO|K562.FTO.1.44|31226278|eCLIP_ENCODE	3	0.824593
Q01844_EWSR1	ENST00000613093.1	2451-2556	-	14.8	-0.22	1	PF00641,PF00076	2	Q01844|EWSR1|BUGGBNNB|https://doi.org/10.1101/034215|PAR-CLIP;Q01844|EWSR1|088|31724725|RBNS_ENCODE,Q01844|EWSR1|087|31724725|RBNS_ENCODE,Q01844|EWSR1|089|31724725|RBNS_ENCODE,Q01844|EWSR1|086|31724725|RBNS_ENCODE	4	0.824044
Q99729_HNRNPAB	ENST00000613093.1	157-262	-	14.73	-0.22	1	PF00076,PF08143,PF16367	5	Q99729|HNRNPAB|76|12419250|cisBP-RNA;Q99729|HNRNPAB|M301_0.6|12419250|SELEX	2	0.823967
Q9Y5A9_YTHDF2	ENST00000613093.1	2497-2602	-	14.59	-0.23	1	PF04146	1	Q9Y5A9|YTHDF2|DRACH|27602518|iCLIP	2	0.823813
P26368_U2AF2	ENST00000613093.1	2289-2394	-	14.55	-0.23	1	PF00076	3	P26368|U2AF2|HepG2.U2AF2.6.198|31226278|eCLIP_ENCODE,P26368|U2AF2|HepG2.U2AF2.7.614|31226278|eCLIP_ENCODE,P26368|U2AF2|HepG2.U2AF2.9.191|31226278|eCLIP_ENCODE,P26368|U2AF2|HepG|NA|NA;P26368|U2AF2|HepG2.U2AF2.8.652|31226278|eCLIP_ENCODE,P26368|U2AF2|HepG2.U2AF2.5.654|31226278|eCLIP_ENCODE,P26368|U2AF2|UUUCUU|25326705|HITS-CLIP,P26368|U2AF2|HepG2.U2AF2.3.683||NA	2	0.823769
Q8NHQ9_DDX55	ENST00000613093.1	2497-2602	-	14.46	-0.23	1	PF00270,PF00271,PF13959,PF04851	4	Q8NHQ9|DDX55|K562.DDX55.6.51|31226278|eCLIP_ENCODE	3	0.82367
O95628_CNOT4	ENST00000613093.1	2497-2602	-	13.9	-0.25	1	PF14570,PF00076	2	O95628|CNOT4|035|31724725|RBNS_ENCODE	4	0.823054
Q9UHB9_SRP68	ENST00000613093.1	2243-2348	-	13.47	-0.26	1	PF16969	1	Q9UHB9|SRP68|570|24700861|PDB	5	0.822581
O60812_HNRNPCL1	ENST00000613093.1	417-522	-	13.15	-0.27	1	PF00076	1	O60812|HNRNPCL1|125|31724725|RBNS_ENCODE	2	0.82223
Q05519_SRSF11	ENST00000613093.1	1769-1874	-	13.14	-0.27	1	PF00076	1	Q05519|SRSF11|401|31724725|RBNS_ENCODE	2	0.822219
Q01130_SRSF2	ENST00000613093.1	1-106	-	13.01	-0.27	1	PF00076	1	Q01130|SRSF2|s56|10094314|SpliceAid-F,Q01130|SRSF2|439|22002536|PDB,Q01130|SRSF2|M274_0.6|7543047|cisBP-RNA,Q01130|SRSF2|s47|7543047|SpliceAid-F,Q01130|SRSF2|380|31724725|NA;Q01130|SRSF2|1323|11825891|AEDB,Q01130|SRSF2|s57|10094314|SpliceAid-F	2	0.822076
Q7Z739_YTHDF3	ENST00000613093.1	1769-1874	-	11.62	-0.31	1	PF04146	2	Q7Z739|YTHDF3|DRACH|27602518|iCLIP	2	0.820547
O15371_EIF3D	ENST00000613093.1	475-580	-	10.15	-0.35	1	PF05091	1	O15371|EIF3D|HepG2.EIF3D.9.59|31226278|eCLIP_ENCODE;O15371|EIF3D|HepG2.EIF3D.0.116|31226278|eCLIP_ENCODE	3	0.818931
Q9BX46_RBM24	ENST00000613093.1	1769-1874	-	10.06	-0.35	1	PF00076	1	Q9BX46|RBM24|M175_0.6|23846655|cisBP-RNA,Q9BX46|RBM24|302|31724725|RBNS_ENCODE	2	0.818832
Q969S3_ZNF622	ENST00000613093.1	2295-2400	-	9.05	-0.37	1	PF12756,PF12171,PF12874	4	Q969S3|ZNF622|K562.ZNF622.4.62|31226278|eCLIP_ENCODE,Q969S3|ZNF622|K562.ZNF622.0.138|31226278|eCLIP_ENCODE;Q969S3|ZNF622|K562.ZNF622.2.161|31226278|eCLIP_ENCODE	2	0.817722
P61978_HNRNPK	ENST00000613093.1	2087-2192	-	8.02	-0.4	1	PF00013,PF08067	4	P61978|HNRNPK|141|31724725|RBNS_ENCODE,P61978|HNRNPK|139|31724725|RBNS_ENCODE	2	0.81659
Q86U44_METTL3	ENST00000613093.1	573-678	-	6.94	-0.43	1	-	0	Q86U44|METTL3|DRACH|24316715|PAR-CLIP	2	0.815402
Q9NQ94_A1CF	ENST00000613093.1	53-158	-	6.7	-0.44	1	PF00076,PF14709	4	Q9NQ94|A1CF|003|31724725|RBNS_ENCODE,Q9NQ94|A1CF|004|31724725|RBNS_ENCODE	2	0.815139
Q07955_SRSF1	ENST00000613093.1	2497-2602	-	5.49	-0.47	1	PF00076	2	Q07955|SRSF1|1235|10629063|SpliceAid-F,Q07955|SRSF1|1393|11967553;12824367|AEDB,Q07955|SRSF1|crsmsgw|19296853|RBPMap,Q07955|SRSF1|s50|9649504|SpliceAid-F,Q07955|SRSF1|M10|NA|NA;Q07955|SRSF1|HepG2.SRSF1.1.289|31226278|eCLIP_ENCODE,Q07955|SRSF1|K562.SRSF1.3.322|31226278|eCLIP_ENCODE;Q07955|SRSF1|1-CCAACHTGG|NA|NA,Q07955|SRSF1|NA|NA|NA,Q07955|SRSF1|1-CCAGCCT|NA|NA,Q07955|SRSF1|NA|NA|NA;Q07955|SRSF1|…	13	0.813808
Q9NW64_RBM22	ENST00000613093.1	1717-1822	-	4.13	-0.5	1	PF00076	1	Q9NW64|RBM22|HepG2.RBM22.3.202|31226278|eCLIP_ENCODE,Q9NW64|RBM22|K562.RBM22.3.104|31226278|eCLIP_ENCODE;Q9NW64|RBM22|HepG2.RBM22.6.136|31226278|eCLIP_ENCODE	4	0.812313
Q96K80_ZC3H10	ENST00000613093.1	781-886	-	3.23	-0.53	1	PF00642	2	Q96K80|ZC3H10|M083_0.6|23846655|cisBP-RNA	2	0.811324
Q92900_UPF1	ENST00000613093.1	2237-2342	-	98.7	1.99	1	PF09416,PF13087,PF13086,PF18141,PF13604,PF13245,PF04851	8	Q92900|UPF1|BSSCUGGGV|27940950|HITS-CLIP;eCLIP	1	0.749615
Q7KZF4_SND1	ENST00000613093.1	2237-2342	-	86	1.66	1	PF00565,PF00567	6	Q7KZF4|SND1|HepG2.SND1.5.68|31226278|eCLIP_ENCODE	1	0.735653
Q9BYX4_IFIH1	ENST00000613093.1	2237-2342	-	85.4	1.64	1	-	0	Q9BYX4|IFIH1|391|23273991|PDB,Q9BYX4|IFIH1|546|23273991|PDB	1	0.734993
P52756_RBM5	ENST00000613093.1	2237-2342	-	70.36	1.24	1	PF01585,PF17780,PF00076,PF00641,PF12656	5	P52756|RBM5|1148|18840686|SpliceAid-F,P52756|RBM5|UCAUC|24332178|HITS-CLIP	1	0.718459
Q92667_AKAP1	ENST00000613093.1	2237-2342	-	70.23	1.24	1	PF00567,PF00013	2	Q92667|AKAP1|97|17154535|RBPDB	1	0.718316
Q8IX01_SUGP2	ENST00000613093.1	2237-2342	-	70.18	1.24	1	PF01805,PF01585	2	Q8IX01|SUGP2|HepG2.SUGP2.3.312|31226278|eCLIP_ENCODE	1	0.718261
Q5VWX1_KHDRBS2	ENST00000613093.1	1-106	-	63.63	1.07	1	-	0	Q5VWX1|KHDRBS2|1242|17764653|SpliceAid-F	1	0.71106
Q6NXG1_ESRP1	ENST00000613093.1	2237-2342	-	63.02	1.05	1	-	0	Q6NXG1|ESRP1|082|31724725|RBNS_ENCODE	1	0.710389
P38935_IGHMBP2	ENST00000613093.1	2237-2342	-	61.99	1.02	1	-	0	P38935|IGHMBP2|327|22965130|PDB,P38935|IGHMBP2|581|22965130|PDB	1	0.709257
Q9P287_BCCIP	ENST00000613093.1	1-106	-	58.02	0.92	1	PF13862	1	Q9P287|BCCIP|HepG2.BCCIP.0.298|31226278|eCLIP_ENCODE	1	0.704892
Q15029_EFTUD2	ENST00000613093.1	2237-2342	-	57.95	0.92	1	PF00009,PF16004,PF00679,PF03764,PF03144,PF14492	6	Q15029|EFTUD2|K562.EFTUD2.3.88|31226278|eCLIP_ENCODE	1	0.704815
Q9BRD0_BUD13	ENST00000613093.1	2289-2394	-	57.5	0.9	1	PF09736	1	Q9BRD0|BUD13|K562.BUD13.1.131|31226278|eCLIP_ENCODE	1	0.704321
Q9UL18_AGO1	ENST00000613093.1	2237-2342	-	56.76	0.88	1	PF02171,PF16487,PF02170,PF16486,PF08699,PF16488	6	Q9UL18|AGO1|359|15152257|PDB	1	0.703507
Q92615_LARP4B	ENST00000613093.1	2237-2342	-	56.44	0.88	1	PF05383	1	Q92615|LARP4B|starBase_1|26001795|PAR-CLIP,Q92615|LARP4B|HAAUAAA|26001795|PAR-CLIP	1	0.703155
Q9Y2X3_NOP58	ENST00000613093.1	2289-2394	-	53.92	0.81	1	PF01798,PF08156	2	Q9Y2X3|NOP58|CUGA|23706177|PAR-CLIP,Q9Y2X3|NOP58|RUGAUGA|23706177|PAR-CLIP	1	0.700385
Q9BQ04_RBM4B	ENST00000613093.1	1-106	-	52.13	0.76	1	PF00076,PF13893,PF00098	4	Q9BQ04|RBM4B|284|31724725|RBNS_ENCODE	1	0.698417
P11940_PABPC1	ENST00000613093.1	2237-2342	-	50.17	0.71	1	PF00076,PF00658	5	P11940|PABPC1|416|10499800|PDB,P11940|PABPC1|452|10499800|PDB,P11940|PABPC1|480|23041282|PDB	1	0.696262
Q5TC82_RC3H1	ENST00000613093.1	2237-2342	-	49.9	0.7	1	PF18386,PF13445,PF00642	3	Q5TC82|RC3H1|UUWWUUU|26170170|PAR-CLIP,Q5TC82|RC3H1|UUUUCUU|26170170|PAR-CLIP,Q5TC82|RC3H1|UUUUWAA|26170170|PAR-CLIP,Q5TC82|RC3H1|UAUUUAU|26170170|PAR-CLIP	1	0.695965
Q9UGY1_NOL12	ENST00000613093.1	1-106	-	47.54	0.64	1	PF09805	1	Q9UGY1|NOL12|HepG2.NOL12.2.48|31226278|eCLIP_ENCODE	1	0.693371
Q14444_CAPRIN1	ENST00000613093.1	2237-2342	-	46.45	0.61	1	PF12287,PF18293	2	Q14444|CAPRIN1|WWWUAAAW|24393468|PAR-CLIP,Q14444|CAPRIN1|TWWAAATWW|24393468|PAR-CLIP	1	0.692172
Q71RC2_LARP4	ENST00000613093.1	2237-2342	-	46.29	0.61	1	PF05383	1	Q71RC2|LARP4|HepG2.LARP4.4.96|31226278|eCLIP_ENCODE	1	0.691996
Q14671_PUM1	ENST00000613093.1	2237-2342	-	45.18	0.58	1	PF00806	8	Q14671|PUM1|268|31724725|RBNS_ENCODE	1	0.690776
Q96PK6_RBM14	ENST00000613093.1	2289-2394	-	44.73	0.57	1	PF00076	2	Q96PK6|RBM14|M109_0.6|23846655|cisBP-RNA,Q96PK6|RBM14|M050_0.6|23846655|cisBP-RNA	1	0.690281
P18615_NELFE	ENST00000613093.1	2289-2394	-	43.82	0.54	1	PF00076	1	P18615|NELFE|21|18303858|RBPDB	1	0.689281
Q9BVP2_GNL3	ENST00000613093.1	2289-2394	-	43.66	0.54	1	PF08701,PF01926	2	Q9BVP2|GNL3|K562.GNL3.4.40|31226278|eCLIP_ENCODE	1	0.689105
Q9UMR2_DDX19B	ENST00000613093.1	2289-2394	-	43.17	0.53	1	-	0	Q9UMR2|DDX19B|554|19219046|PDB,Q9UMR2|DDX19B|332|19244245|PDB	1	0.688566
P0DJD3_RBMY1A1	ENST00000613093.1	2289-2394	-	42.34	0.5	1	-	0	P0DJD3|RBMY1A1|M246_0.6|17318228|cisBP-RNA,P0DJD3|RBMY1A1|410|PubMed|NA	1	0.687654
Q15233_NONO	ENST00000613093.1	2295-2400	-	41.53	0.48	1	PF00076,PF08075	3	Q15233|NONO|M307_0.6|9001221|cisBP-RNA,Q15233|NONO|185|12403470|cisBP-RNA,Q15233|NONO|M309_0.6|12403470|SELEX	1	0.686763
Q9NX07_TRNAU1AP	ENST00000613093.1	1-106	-	37.95	0.39	1	PF17654,PF00076	3	Q9NX07|TRNAU1AP|427|31724725|RBNS_ENCODE,Q9NX07|TRNAU1AP|428|31724725|RBNS_ENCODE	1	0.682828
P62633_CNBP	ENST00000613093.1	1-106	-	36.05	0.34	1	PF00098	7	P62633|CNBP|UGGAGNW|28329689|PAR-CLIP,P62633|CNBP||NA|NA	1	0.680739
Q96PU8_QKI	ENST00000613093.1	1-106	-	35.66	0.33	1	PF16544,PF16551,PF00013	3	Q96PU8|QKI|104|15273320|RBPDB	1	0.68031
Q14576_ELAVL3	ENST00000613093.1	2295-2400	-	35.5	0.32	1	PF00076,PF13893	4	Q14576|ELAVL3|1094|10710437|SpliceAid-F	1	0.680134
O95218_ZRANB2	ENST00000613093.1	1-106	-	32.71	0.25	1	PF00641	2	O95218|ZRANB2|1300|19304800|SpliceAid-F,O95218|ZRANB2|s21|19304800|SpliceAid-F,O95218|ZRANB2|M259_0.6_2|19304800|SELEX,O95218|ZRANB2|M259_0.6_1|19304800|SELEX	1	0.677067
P38159_RBMX	ENST00000613093.1	2295-2400	-	30.3	0.19	1	PF00076,PF08081	2	P38159|RBMX|1377|12761049|AEDB	1	0.674417
Q9BQ67_GRWD1	ENST00000613093.1	53-158	-	29.11	0.15	1	PF00400,PF12265	3	Q9BQ67|GRWD1|HepG2.GRWD1.6.332|31226278|eCLIP_ENCODE,Q9BQ67|GRWD1|HepG2.GRWD1.2.313|31226278|eCLIP_ENCODE	1	0.673109
P57723_PCBP4	ENST00000613093.1	2289-2394	-	28.35	0.13	1	PF00013	3	P57723|PCBP4|244|31724725|RBNS_ENCODE	1	0.672274
Q92917_GPKOW	ENST00000613093.1	2295-2400	-	26.42	0.08	1	-	0	Q92917|GPKOW|K562.GPKOW.3.229|31226278|eCLIP_ENCODE	1	0.670152
Q15637_SF1	ENST00000613093.1	2243-2348	-	25.61	0.06	1	PF16275,PF00013,PF00098	3	Q15637|SF1|1209|24722255|SpliceAid-F,Q15637|SF1|1184|9512519|SpliceAid-F	1	0.669261
Q9H0L4_CSTF2T	ENST00000613093.1	2289-2394	-	25.4	0.06	1	PF14327,PF00076,PF14304	3	Q9H0L4|CSTF2T|HepG2.CSTF2T.7.694|31226278|eCLIP_ENCODE	1	0.66903
Q5T1V6_DDX59	ENST00000613093.1	2243-2348	-	25.32	0.05	1	-	0	Q5T1V6|DDX59|HepG2.DDX59.0.131|31226278|eCLIP_ENCODE	1	0.668942
Q96DH6_MSI2	ENST00000613093.1	1-106	-	24.94	0.04	1	PF00076	2	Q96DH6|MSI2|starBase_1|24395885|HITS-CLIP,Q96DH6|MSI2|starBase_2|24395885|HITS-CLIP	1	0.668525
P62995_TRA2B	ENST00000613093.1	2497-2602	-	24.08	0.02	1	PF00076	1	P62995|TRA2B|aaguguu|19296853|RBPMap	1	0.667579
Q9NVV4_MTPAP	ENST00000613093.1	2497-2602	-	23.02	-0.01	1	PF17797,PF19088,PF03828	3	Q9NVV4|MTPAP|K562.MTPAP.7.78|31226278|eCLIP_ENCODE	1	0.666414
O00567_NOP56	ENST00000613093.1	2295-2400	-	22.95	-0.01	1	PF01798,PF08156	2	O00567|NOP56|CUGA|23706177|PAR-CLIP,O00567|NOP56|RUGAUGA|23706177|PAR-CLIP	1	0.666337
O75494_SRSF10	ENST00000613093.1	2497-2602	-	21.8	-0.04	1	PF00076	1	O75494|SRSF10|AGGACMG|26876937|PAR-CLIP,O75494|SRSF10|163|18794844|RBPDB,O75494|SRSF10|s98|12419250|SpliceAid-F,O75494|SRSF10|1262|18794844|SpliceAid-F,O75494|SRSF10|NA|NA|NA	1	0.665073
Q9BRL6_SRSF8	ENST00000613093.1	1-106	-	18.16	-0.13	1	PF00076	1	Q9BRL6|SRSF8|392|31724725|RBNS_ENCODE	1	0.661071
P51513_NOVA1	ENST00000613093.1	2237-2342	-	17.58	-0.15	1	PF00013	3	P51513|NOVA1|212|31724725|RBNS_ENCODE,P51513|NOVA1|s27|10811881|SpliceAid-F,P51513|NOVA1|459|21742260|PDB,P51513|NOVA1|440|21742260|PDB,P51513|NOVA1|1378|15367696|AEDB,P5|NA|NA|NA|NA	1	0.660433
P07910_HNRNPC	ENST00000613093.1	157-262	-	15.4	-0.21	1	PF00076	1	P07910|HNRNPC|722|12509468|SpliceAid-F	1	0.658036
P29558_RBMS1	ENST00000613093.1	573-678	-	15.27	-0.21	1	PF00076	2	P29558|RBMS1|M143_0.6|23846655|cisBP-RNA	1	0.657894
Q12905_ILF2	ENST00000613093.1	2295-2400	-	14.48	-0.23	1	PF07528	1	Q12905|ILF2|167|31724725|RBNS_ENCODE,Q12905|ILF2|165|31724725|RBNS_ENCODE	1	0.657025
Q86U06_RBM23	ENST00000613093.1	1717-1822	-	13.93	-0.25	1	PF00076,PF15519	3	Q86U06|RBM23|299|31724725|RBNS_ENCODE	1	0.65642
O15504_NUP42	ENST00000613093.1	1769-1874	-	12.93	-0.27	1	-	0	O15504|NUP42|217|31724725|RBNS_ENCODE,O15504|NUP42|215|31724725|RBNS_ENCODE	1	0.655321
Q96EP5_DAZAP1	ENST00000613093.1	7-112	-	12.09	-0.29	1	PF00076,PF16367	3	Q96EP5|DAZAP1|597|24452013|SpliceAid-F,Q96EP5|DAZAP1|051|31724725|RBNS_ENCODE	1	0.654398
P22087_FBL	ENST00000613093.1	2237-2342	-	10.85	-0.33	1	PF01269,PF08704	2	P22087|FBL|CUGA|23706177|PAR-CLIP,P22087|FBL|RUGAUGA|23706177|PAR-CLIP	1	0.653034
P05455_SSB	ENST00000613093.1	1041-1146	-	10.65	-0.33	1	PF08777,PF05383,PF00076	3	P05455|SSB|58|11342556|RBPDB,P05455|SSB|457|16387655|PDB	1	0.652814
P08621_SNRNP70	ENST00000613093.1	475-580	-	9.33	-0.37	1	PF12220,PF00076	2	P08621|SNRNP70|M068_0.6|23846655|cisBP-RNA	1	0.651363
Q96I24_FUBP3	ENST00000613093.1	1769-1874	-	5.93	-0.46	1	PF00013,PF07650	5	Q96I24|FUBP3|HepG2.FUBP3.1.244|31226278|eCLIP_ENCODE	1	0.647625
O43719_HTATSF1	ENST00000613093.1	2237-2342	-	105.15	2.16	1	PF00076	2	-	0	0.59004
Q9UIF8_BAZ2B	ENST00000613093.1	2237-2342	-	103.83	2.13	1	PF00439,PF01429,PF15613,PF00628,PF02791	5	-	0	0.588588
Q9BWU0_SLC4A1AP	ENST00000613093.1	2237-2342	-	101.94	2.08	1	PF00498	1	-	0	0.586511
P54277_PMS1	ENST00000613093.1	2237-2342	-	99.9	2.02	1	PF01119,PF00505,PF13589,PF09011,PF02518	5	-	0	0.584268
O60293_ZFC3H1	ENST00000613093.1	2237-2342	-	99.17	2	1	PF10650	1	-	0	0.583465
Q5T7N2_L1TD1	ENST00000613093.1	2237-2342	-	98.63	1.99	1	PF17490,PF02994	3	-	0	0.582872
O94804_STK10	ENST00000613093.1	2237-2342	-	98.55	1.99	1	PF12474,PF00069,PF07714	4	-	0	0.582784
P14625_HSP90B1	ENST00000613093.1	2237-2342	-	97.85	1.97	1	PF00183,PF02518,PF13589	3	-	0	0.582014
Q8IX12_CCAR1	ENST00000613093.1	2237-2342	-	97.44	1.96	1	PF14443,PF14444,PF02037	3	-	0	0.581563
Q9HCS7_XAB2	ENST00000613093.1	2237-2342	-	96.88	1.94	1	-	0	-	0	0.580948
Q6PKG0_LARP1	ENST00000613093.1	2237-2342	-	96.41	1.93	1	PF05383	1	-	0	0.580431
O14776_TCERG1	ENST00000613093.1	2237-2342	-	96.03	1.92	1	PF01846,PF00397	8	-	0	0.580013
Q15061_WDR43	ENST00000613093.1	2237-2342	-	94.84	1.89	1	PF04003,PF00400	2	-	0	0.578705
Q9H501_ESF1	ENST00000613093.1	2237-2342	-	94.29	1.87	1	PF08159	1	-	0	0.5781
P21127_CDK11B	ENST00000613093.1	2237-2342	-	94.14	1.87	1	PF00069,PF07714	2	-	0	0.577935
Q9UGP8_SEC63	ENST00000613093.1	2237-2342	-	94.14	1.87	1	PF02889,PF00226	3	-	0	0.577935
Q14692_BMS1	ENST00000613093.1	2237-2342	-	93.38	1.85	1	PF04950,PF08142	2	-	0	0.5771
Q86US8_SMG6	ENST00000613093.1	2237-2342	-	92.38	1.82	1	PF10373,PF13638,PF10374	3	-	0	0.576
Q9BXT4_TDRD1	ENST00000613093.1	2237-2342	-	92.27	1.82	1	PF00567,PF01753	5	-	0	0.57588
Q15022_SUZ12	ENST00000613093.1	2237-2342	-	91.85	1.81	1	PF09733	1	-	0	0.575418
P46459_NSF	ENST00000613093.1	2237-2342	-	91.28	1.79	1	PF00004,PF02359,PF02933,PF17862,PF07724	6	-	0	0.574791
P54253_ATXN1	ENST00000613093.1	2237-2342	-	91.06	1.79	1	PF08517	1	-	0	0.574549
O43290_SART1	ENST00000613093.1	2237-2342	-	90.73	1.78	1	PF03343	1	-	0	0.574186
O15514_POLR2D	ENST00000613093.1	1-106	-	90.67	1.78	1	PF03874	1	-	0	0.57412
P41252_IARS1	ENST00000613093.1	2237-2342	-	90.67	1.78	1	PF00133,PF08264,PF09334	3	-	0	0.57412
P49589_CARS1	ENST00000613093.1	2237-2342	-	90.63	1.78	1	PF01406	1	-	0	0.574077
Q92888_ARHGEF1	ENST00000613093.1	2237-2342	-	90.54	1.78	1	PF09128,PF17838,PF00621	3	-	0	0.573978
Q13206_DDX10	ENST00000613093.1	2237-2342	-	90.16	1.77	1	PF00270,PF00271,PF13959,PF04851	4	-	0	0.57356
P35221_CTNNA1	ENST00000613093.1	2237-2342	-	90.1	1.76	1	PF01044	2	-	0	0.573494
Q8WXH0_SYNE2	ENST00000613093.1	2237-2342	-	89.58	1.75	1	PF00307,PF10541,PF00435,PF11971	7	-	0	0.572922
Q14980_NUMA1	ENST00000613093.1	2237-2342	-	89.42	1.75	1	-	0	-	0	0.572746
O00566_MPHOSPH10	ENST00000613093.1	2237-2342	-	89.4	1.75	1	PF04006	1	-	0	0.572724
Q9Y608_LRRFIP2	ENST00000613093.1	2237-2342	-	89.34	1.74	1	PF09738	3	-	0	0.572658
Q86UP2_KTN1	ENST00000613093.1	2237-2342	-	88.99	1.73	1	PF05104	1	-	0	0.572274
Q8N1G2_CMTR1	ENST00000613093.1	2237-2342	-	88.91	1.73	1	-	0	-	0	0.572186
Q14152_EIF3A	ENST00000613093.1	2237-2342	-	88.82	1.73	1	PF01399	1	-	0	0.572087
Q96HW7_INTS4	ENST00000613093.1	2237-2342	-	88.82	1.73	1	-	0	-	0	0.572087
Q7L7V1_DHX32	ENST00000613093.1	2237-2342	-	87.7	1.7	1	PF04408,PF07717	2	-	0	0.570855
Q7Z333_SETX	ENST00000613093.1	2237-2342	-	87.63	1.7	1	PF13086,PF13087,PF13245,PF00580	4	-	0	0.570778
Q92614_MYO18A	ENST00000613093.1	2237-2342	-	87.46	1.69	1	PF00063,PF01576,PF17820,PF00595	5	-	0	0.570591
Q8WUM4_PDCD6IP	ENST00000613093.1	2237-2342	-	86.93	1.68	1	PF03097,PF13949	2	-	0	0.570009
P57678_GEMIN4	ENST00000613093.1	2237-2342	-	86.88	1.68	1	-	0	-	0	0.569954
Q8TEX9_IPO4	ENST00000613093.1	2237-2342	-	86.33	1.66	1	PF13513,PF02985,PF03810	3	-	0	0.569349
O60287_URB1	ENST00000613093.1	2237-2342	-	86.01	1.66	1	PF11707,PF16201	2	-	0	0.568997
Q14241_ELOA	ENST00000613093.1	2237-2342	-	85.92	1.65	1	PF06881,PF08711	2	-	0	0.568898
Q04637_EIF4G1	ENST00000613093.1	2237-2342	-	85.9	1.65	1	PF02854,PF02847,PF02020	3	-	0	0.568876
Q8IY21_DDX60	ENST00000613093.1	2237-2342	-	85.88	1.65	1	PF00270,PF04851,PF00271	3	-	0	0.568854
Q99590_SCAF11	ENST00000613093.1	2237-2342	-	85.7	1.65	1	PF13639	1	-	0	0.568657
Q9NZJ5_EIF2AK3	ENST00000613093.1	2237-2342	-	85.52	1.64	1	PF00069,PF07714	4	-	0	0.568459
P04114_APOB	ENST00000613093.1	2237-2342	-	85.38	1.64	1	PF01347,PF09172,PF06448,PF12491	4	-	0	0.568305
O75116_ROCK2	ENST00000613093.1	2237-2342	-	85.37	1.64	1	PF00069,PF07714,PF08912	3	-	0	0.568294
O60522_TDRD6	ENST00000613093.1	2237-2342	-	84.76	1.62	1	PF00567	7	-	0	0.567623
Q9P2M7_CGN	ENST00000613093.1	2237-2342	-	84.65	1.62	1	PF01576	1	-	0	0.567502
Q92834_RPGR	ENST00000613093.1	2237-2342	-	84.58	1.62	1	PF00415,PF13540	8	-	0	0.567425
Q05682_CALD1	ENST00000613093.1	2237-2342	-	84.48	1.62	1	PF02029	2	-	0	0.567315
P13010_XRCC5	ENST00000613093.1	2237-2342	-	84.35	1.61	1	PF03731,PF02735,PF08785,PF03730	4	-	0	0.567172
Q8N5C6_SRBD1	ENST00000613093.1	2237-2342	-	84.32	1.61	1	PF09371,PF16921,PF12836,PF17674,PF00575,PF14635	6	-	0	0.567139
Q9Y3T9_NOC2L	ENST00000613093.1	2237-2342	-	84.25	1.61	1	PF03715	1	-	0	0.567062
Q05707_COL14A1	ENST00000613093.1	2237-2342	-	84.19	1.61	1	PF00092,PF00041,PF01391,PF13519	16	-	0	0.566996
Q9Y6Y8_SEC23IP	ENST00000613093.1	2237-2342	-	84.18	1.61	1	PF02862,PF00536	2	-	0	0.566985
Q03701_CEBPZ	ENST00000613093.1	2237-2342	-	84.07	1.6	1	PF03914	1	-	0	0.566865
Q9HCE1_MOV10	ENST00000613093.1	2237-2342	-	83.97	1.6	1	PF13087,PF13086,PF13604,PF13245,PF04851	6	-	0	0.566755
Q969S9_GFM2	ENST00000613093.1	2237-2342	-	83.95	1.6	1	PF00009,PF14492,PF00679,PF03764,PF03144	5	-	0	0.566733
Q8IYL2_TRMT44	ENST00000613093.1	2237-2342	-	83.93	1.6	1	PF07757	1	-	0	0.566711
Q13144_EIF2B5	ENST00000613093.1	2237-2342	-	83.78	1.6	1	PF02020,PF00132	2	-	0	0.566546
Q14004_CDK13	ENST00000613093.1	2237-2342	-	83.52	1.59	1	PF00069,PF07714	2	-	0	0.56626
Q99459_CDC5L	ENST00000613093.1	2237-2342	-	83.49	1.59	1	PF11831,PF00249,PF13921	5	-	0	0.566227
Q5T0F9_CC2D1B	ENST00000613093.1	2237-2342	-	83.42	1.59	1	PF00168	1	-	0	0.56615
Q12872_SFSWAP	ENST00000613093.1	2237-2342	-	83.21	1.58	1	PF09750,PF01805	3	-	0	0.565919
P09327_VIL1	ENST00000613093.1	2237-2342	-	83.14	1.58	1	PF00626,PF02209	7	-	0	0.565842
Q32MZ4_LRRFIP1	ENST00000613093.1	2237-2342	-	82.96	1.58	1	PF09738	1	-	0	0.565644
Q92797_SYMPK	ENST00000613093.1	2237-2342	-	82.85	1.57	1	PF12295,PF11935	2	-	0	0.565523
Q96KR1_ZFR	ENST00000613093.1	2237-2342	-	82.78	1.57	1	PF07528,PF12874	4	-	0	0.565446
Q13439_GOLGA4	ENST00000613093.1	2237-2342	-	82.75	1.57	1	PF01465	1	-	0	0.565413
Q9NVU7_SDAD1	ENST00000613093.1	2237-2342	-	82.58	1.57	1	PF05285,PF08158	3	-	0	0.565226
Q69YN4_VIRMA	ENST00000613093.1	2237-2342	-	82.57	1.57	1	PF15912	1	-	0	0.565215
Q9C0C9_UBE2O	ENST00000613093.1	2237-2342	-	82.5	1.56	1	PF00179	1	-	0	0.565139
P49792_RANBP2	ENST00000613093.1	2237-2342	-	82.47	1.56	1	PF00638,PF00641,PF12185,PF00160	15	-	0	0.565106
Q9Y2L1_DIS3	ENST00000613093.1	2237-2342	-	82.38	1.56	1	PF00773,PF17849,PF13638,PF17216,PF17215,PF17876	6	-	0	0.565007
Q8N1W1_ARHGEF28	ENST00000613093.1	2237-2342	-	82.3	1.56	1	PF17838,PF00621,PF00130	3	-	0	0.564919
Q9NRA8_EIF4ENIF1	ENST00000613093.1	2237-2342	-	82.13	1.55	1	PF10477	1	-	0	0.564732
Q9UEY8_ADD3	ENST00000613093.1	2237-2342	-	81.97	1.55	1	PF00596	1	-	0	0.564556
Q01974_ROR2	ENST00000613093.1	2237-2342	-	81.85	1.55	1	PF07714,PF00069,PF00051,PF07679,PF13927,PF01392,PF13895,PF00047	8	-	0	0.564424
O75643_SNRNP200	ENST00000613093.1	2237-2342	-	81.81	1.55	1	PF02889,PF00270,PF18149,PF04851,PF00271	8	-	0	0.56438
P55196_AFDN	ENST00000613093.1	2237-2342	-	81.69	1.54	1	PF00788,PF01843,PF00595,PF17820,PF00498	6	-	0	0.564248
P26639_TARS1	ENST00000613093.1	2237-2342	-	81.49	1.54	1	PF00587,PF03129,PF02824,PF07973	4	-	0	0.564028
P38646_HSPA9	ENST00000613093.1	2237-2342	-	81.45	1.54	1	PF00012,PF06723,PF02782	3	-	0	0.563984
P26640_VARS1	ENST00000613093.1	2237-2342	-	81.29	1.53	1	PF00133,PF08264,PF00043,PF09334,PF13603	5	-	0	0.563808
Q6NWY9_PRPF40B	ENST00000613093.1	2237-2342	-	81.24	1.53	1	PF01846,PF00397	4	-	0	0.563753
Q8N5A5_ZGPAT	ENST00000613093.1	2295-2400	-	81.24	1.53	1	PF01585,PF18044	2	-	0	0.563753
Q14690_PDCD11	ENST00000613093.1	2237-2342	-	81.2	1.53	1	PF00575,PF05843	5	-	0	0.563709
P83876_TXNL4A	ENST00000613093.1	1-106	-	80.97	1.52	1	PF02966,PF00085	2	-	0	0.563456
Q9Y5B9_SUPT16H	ENST00000613093.1	2237-2342	-	80.46	1.51	1	PF08644,PF14826,PF00557,PF08512	4	-	0	0.562896
Q15020_SART3	ENST00000613093.1	2237-2342	-	80.32	1.51	1	PF00076,PF16605,PF05391	4	-	0	0.562742
Q9C0B0_UNK	ENST00000613093.1	2237-2342	-	80.19	1.5	1	PF18384,PF00642	2	-	0	0.562599
Q92616_GCN1	ENST00000613093.1	2237-2342	-	80.18	1.5	1	-	0	-	0	0.562588
Q8N163_CCAR2	ENST00000613093.1	2237-2342	-	80.02	1.5	1	PF14443,PF14444	2	-	0	0.562412
O60763_USO1	ENST00000613093.1	2237-2342	-	79.99	1.5	1	PF04869,PF18770,PF04871	3	-	0	0.562379
[truncated: 1,812 more rows]

## Sheet: AC129510.1
Protein_ID	RNA_ID	Top_RNA_fragment	Annotation	Interaction_Propensity	Z_score	RBP_Propensity	RNA_Binding_Domains_IDs	numof.RNA.Binding_Domains_Instances	RNA.Binding_Motifs_IDs	numof.RNA_Binding_Motifs_Instances	Ranking
[truncated: 2,064 more rows]

[truncated: 4 more sheets: AC132192.2, AL117332.1, AP001160.2, MAFG-AS1]
