# Supplementary material for: 5-Methylcytosine RNA Methyltransferases-Related Long Non-coding RNA to Develop and Validate Biochemical Recurrence Signature in Prostate Cancer
Source: Front Mol Biosci. 2021 Dec 1;8:775304. doi: 10.3389/fmolb.2021.775304 (PMC8672116; doi:10.3389/fmolb.2021.775304)
Supplement: Supplementary file 13 [file Table7.XLSX]

## Sheet: GO(Integrated)
GO ID (level1)	GO Term (level1)	GO ID (level2)	GO Term (level2)	number_of_out (All)	Genes_of_out
GO:0008150	Biological Process	GO:0008152	metabolic process	597	ENSG00000001497,ENSG00000002330,ENSG00000005448,ENSG00000005810,ENSG00000005893,ENSG00000006194,ENSG00000007376,ENSG00000007392,ENSG00000007541,ENSG00000008086,ENSG00000011243,ENSG00000013288,ENSG00000014138,ENSG00000014257,ENSG00000027075,ENSG00000028310,ENSG00000028528,ENSG00000033800,ENSG00000039068,ENSG00000040199,ENSG00000049541,ENSG00000051108,ENSG00000053254,ENSG00000057252,ENSG00000060140…
GO:0008150	Biological Process	GO:0071840	cellular component organization or biogenesis	374	ENSG00000001497,ENSG00000002330,ENSG00000005448,ENSG00000005810,ENSG00000005893,ENSG00000007376,ENSG00000007392,ENSG00000008086,ENSG00000011143,ENSG00000011243,ENSG00000013810,ENSG00000014138,ENSG00000014257,ENSG00000025770,ENSG00000027075,ENSG00000028310,ENSG00000028528,ENSG00000033800,ENSG00000039068,ENSG00000042317,ENSG00000049541,ENSG00000057252,ENSG00000060491,ENSG00000062822,ENSG00000063177…
GO:0008150	Biological Process	GO:0051704	multi-organism process	175	ENSG00000002330,ENSG00000011243,ENSG00000025770,ENSG00000033800,ENSG00000039068,ENSG00000063177,ENSG00000069869,ENSG00000071082,ENSG00000071626,ENSG00000071859,ENSG00000072364,ENSG00000084072,ENSG00000084093,ENSG00000085832,ENSG00000087365,ENSG00000089009,ENSG00000089157,ENSG00000090447,ENSG00000099901,ENSG00000100142,ENSG00000100836,ENSG00000101146,ENSG00000101190,ENSG00000101846,ENSG00000102103…
GO:0008150	Biological Process	GO:0048519	negative regulation of biological process	279	ENSG00000002330,ENSG00000005448,ENSG00000005810,ENSG00000005893,ENSG00000006194,ENSG00000027075,ENSG00000033800,ENSG00000039068,ENSG00000040199,ENSG00000051108,ENSG00000051128,ENSG00000053254,ENSG00000063177,ENSG00000065559,ENSG00000069869,ENSG00000071082,ENSG00000071564,ENSG00000071655,ENSG00000076344,ENSG00000079482,ENSG00000081923,ENSG00000084093,ENSG00000085832,ENSG00000087087,ENSG00000089009…
GO:0008150	Biological Process	GO:0009987	cellular process	720	ENSG00000001497,ENSG00000002330,ENSG00000005448,ENSG00000005810,ENSG00000005893,ENSG00000006194,ENSG00000007376,ENSG00000007392,ENSG00000007541,ENSG00000008086,ENSG00000011143,ENSG00000011243,ENSG00000013810,ENSG00000014138,ENSG00000014257,ENSG00000025770,ENSG00000027075,ENSG00000028310,ENSG00000028528,ENSG00000033800,ENSG00000039068,ENSG00000040199,ENSG00000041353,ENSG00000042317,ENSG00000049541…
GO:0008150	Biological Process	GO:0009758	carbohydrate utilization	1	ENSG00000198793
GO:0008150	Biological Process	GO:0051179	localization	312	ENSG00000002330,ENSG00000004059,ENSG00000005448,ENSG00000005810,ENSG00000005893,ENSG00000008086,ENSG00000011143,ENSG00000011243,ENSG00000014257,ENSG00000027075,ENSG00000028528,ENSG00000039068,ENSG00000041353,ENSG00000042317,ENSG00000051108,ENSG00000051128,ENSG00000057252,ENSG00000062725,ENSG00000063177,ENSG00000069869,ENSG00000069974,ENSG00000071082,ENSG00000071537,ENSG00000072415,ENSG00000072858…
GO:0008150	Biological Process	GO:0043473	pigmentation	6	ENSG00000041353,ENSG00000069974,ENSG00000132842,ENSG00000137177,ENSG00000166747,ENSG00000204628
GO:0008150	Biological Process	GO:0048518	positive regulation of biological process	273	ENSG00000002330,ENSG00000005810,ENSG00000006194,ENSG00000008086,ENSG00000011243,ENSG00000014257,ENSG00000027075,ENSG00000028528,ENSG00000033800,ENSG00000039068,ENSG00000041353,ENSG00000049541,ENSG00000051108,ENSG00000057252,ENSG00000064490,ENSG00000065559,ENSG00000066379,ENSG00000067141,ENSG00000069869,ENSG00000069974,ENSG00000071462,ENSG00000071564,ENSG00000071626,ENSG00000082996,ENSG00000084072…
GO:0008150	Biological Process	GO:0098754	detoxification	5	ENSG00000104687,ENSG00000126432,ENSG00000167468,ENSG00000170385,ENSG00000213316
GO:0008150	Biological Process	GO:0001906	cell killing	7	ENSG00000002330,ENSG00000069974,ENSG00000105372,ENSG00000156482,ENSG00000166747,ENSG00000188747,ENSG00000198830
GO:0008150	Biological Process	GO:0007610	behavior	22	ENSG00000033800,ENSG00000104133,ENSG00000107404,ENSG00000107864,ENSG00000108262,ENSG00000108773,ENSG00000109572,ENSG00000115317,ENSG00000117411,ENSG00000140836,ENSG00000144357,ENSG00000162928,ENSG00000168610,ENSG00000182979,ENSG00000183044,ENSG00000184254,ENSG00000197635,ENSG00000198793,ENSG00000198961,ENSG00000204120,ENSG00000204371,ENSG00000224470
GO:0008150	Biological Process	GO:0048511	rhythmic process	10	ENSG00000005810,ENSG00000104899,ENSG00000114166,ENSG00000134318,ENSG00000135446,ENSG00000140836,ENSG00000182325,ENSG00000182979,ENSG00000198793,ENSG00000204628
GO:0008150	Biological Process	GO:0050789	regulation of biological process	496	ENSG00000002330,ENSG00000005448,ENSG00000005810,ENSG00000005893,ENSG00000006194,ENSG00000008086,ENSG00000011143,ENSG00000011243,ENSG00000013810,ENSG00000014257,ENSG00000027075,ENSG00000028310,ENSG00000028528,ENSG00000033800,ENSG00000039068,ENSG00000040199,ENSG00000041353,ENSG00000049541,ENSG00000051108,ENSG00000051128,ENSG00000053254,ENSG00000057252,ENSG00000060140,ENSG00000060491,ENSG00000063177…
GO:0008150	Biological Process	GO:0040007	growth	33	ENSG00000008086,ENSG00000060491,ENSG00000065559,ENSG00000101189,ENSG00000104133,ENSG00000104899,ENSG00000105671,ENSG00000106009,ENSG00000107404,ENSG00000108773,ENSG00000115317,ENSG00000118046,ENSG00000130726,ENSG00000135446,ENSG00000137845,ENSG00000149554,ENSG00000167674,ENSG00000168610,ENSG00000169231,ENSG00000170381,ENSG00000173166,ENSG00000173531,ENSG00000175602,ENSG00000177189,ENSG00000178896…
GO:0008150	Biological Process	GO:0065007	biological regulation	520	ENSG00000002330,ENSG00000005448,ENSG00000005810,ENSG00000005893,ENSG00000006194,ENSG00000008086,ENSG00000011143,ENSG00000011243,ENSG00000013810,ENSG00000014138,ENSG00000014257,ENSG00000027075,ENSG00000028310,ENSG00000028528,ENSG00000033800,ENSG00000039068,ENSG00000040199,ENSG00000041353,ENSG00000042317,ENSG00000049541,ENSG00000051108,ENSG00000051128,ENSG00000053254,ENSG00000057252,ENSG00000060140…
GO:0008150	Biological Process	GO:0008283	cell proliferation	65	ENSG00000002330,ENSG00000011143,ENSG00000013810,ENSG00000027075,ENSG00000033800,ENSG00000071564,ENSG00000071626,ENSG00000084093,ENSG00000085832,ENSG00000089685,ENSG00000090447,ENSG00000101150,ENSG00000101190,ENSG00000101940,ENSG00000102119,ENSG00000106009,ENSG00000106399,ENSG00000108773,ENSG00000113163,ENSG00000113594,ENSG00000114166,ENSG00000117335,ENSG00000118046,ENSG00000119185,ENSG00000123143…
GO:0008150	Biological Process	GO:0022414	reproductive process	46	ENSG00000002330,ENSG00000025770,ENSG00000033800,ENSG00000071626,ENSG00000071859,ENSG00000072364,ENSG00000101190,ENSG00000101846,ENSG00000102125,ENSG00000104899,ENSG00000114302,ENSG00000115257,ENSG00000117335,ENSG00000118046,ENSG00000125319,ENSG00000129473,ENSG00000130726,ENSG00000132780,ENSG00000132842,ENSG00000133895,ENSG00000137154,ENSG00000137845,ENSG00000141577,ENSG00000141696,ENSG00000144468…
GO:0008150	Biological Process	GO:0000003	reproduction	46	ENSG00000002330,ENSG00000025770,ENSG00000033800,ENSG00000071626,ENSG00000071859,ENSG00000072364,ENSG00000101190,ENSG00000101846,ENSG00000102125,ENSG00000104899,ENSG00000114302,ENSG00000115257,ENSG00000117335,ENSG00000118046,ENSG00000125319,ENSG00000129473,ENSG00000130726,ENSG00000132780,ENSG00000132842,ENSG00000133895,ENSG00000137154,ENSG00000137845,ENSG00000141577,ENSG00000141696,ENSG00000144468…
GO:0008150	Biological Process	GO:0002376	immune system process	109	ENSG00000002330,ENSG00000005893,ENSG00000014257,ENSG00000025770,ENSG00000027075,ENSG00000033800,ENSG00000060140,ENSG00000065559,ENSG00000069974,ENSG00000071564,ENSG00000084072,ENSG00000084093,ENSG00000092531,ENSG00000100124,ENSG00000101557,ENSG00000102103,ENSG00000102125,ENSG00000102158,ENSG00000102580,ENSG00000103510,ENSG00000105372,ENSG00000106244,ENSG00000107862,ENSG00000108773,ENSG00000112851…
GO:0008150	Biological Process	GO:0022610	biological adhesion	40	ENSG00000002330,ENSG00000039068,ENSG00000067141,ENSG00000110841,ENSG00000112851,ENSG00000116117,ENSG00000117335,ENSG00000119185,ENSG00000128585,ENSG00000132842,ENSG00000133895,ENSG00000134318,ENSG00000134352,ENSG00000134982,ENSG00000135451,ENSG00000136153,ENSG00000137312,ENSG00000137845,ENSG00000140836,ENSG00000145012,ENSG00000147459,ENSG00000149273,ENSG00000159921,ENSG00000160323,ENSG00000168028…
GO:0008150	Biological Process	GO:0050896	response to stimulus	347	ENSG00000002330,ENSG00000005448,ENSG00000005810,ENSG00000005893,ENSG00000011143,ENSG00000014257,ENSG00000027075,ENSG00000033800,ENSG00000039068,ENSG00000040199,ENSG00000042317,ENSG00000049541,ENSG00000051108,ENSG00000051128,ENSG00000053254,ENSG00000060140,ENSG00000060491,ENSG00000062822,ENSG00000064490,ENSG00000065057,ENSG00000065559,ENSG00000066933,ENSG00000067141,ENSG00000069020,ENSG00000069869…
GO:0008150	Biological Process	GO:0023052	signaling	236	ENSG00000002330,ENSG00000005448,ENSG00000011143,ENSG00000014257,ENSG00000027075,ENSG00000033800,ENSG00000039068,ENSG00000040199,ENSG00000049541,ENSG00000051108,ENSG00000051128,ENSG00000060140,ENSG00000060491,ENSG00000064490,ENSG00000065559,ENSG00000066933,ENSG00000067141,ENSG00000069020,ENSG00000069869,ENSG00000071537,ENSG00000071655,ENSG00000072415,ENSG00000076344,ENSG00000079482,ENSG00000082996…
GO:0008150	Biological Process	GO:0040011	locomotion	44	ENSG00000005810,ENSG00000008086,ENSG00000039068,ENSG00000067141,ENSG00000079482,ENSG00000101557,ENSG00000105372,ENSG00000106009,ENSG00000107404,ENSG00000107862,ENSG00000114391,ENSG00000119185,ENSG00000123143,ENSG00000128881,ENSG00000130726,ENSG00000131236,ENSG00000132256,ENSG00000134318,ENSG00000134982,ENSG00000137845,ENSG00000138772,ENSG00000140263,ENSG00000141577,ENSG00000147459,ENSG00000149091…
GO:0008150	Biological Process	GO:0032502	developmental process	210	ENSG00000002330,ENSG00000005810,ENSG00000008086,ENSG00000011143,ENSG00000013810,ENSG00000025770,ENSG00000027075,ENSG00000028528,ENSG00000033800,ENSG00000039068,ENSG00000040199,ENSG00000053254,ENSG00000057252,ENSG00000060140,ENSG00000064787,ENSG00000065559,ENSG00000066933,ENSG00000067141,ENSG00000069869,ENSG00000069974,ENSG00000070814,ENSG00000071564,ENSG00000071626,ENSG00000071655,ENSG00000072364…
GO:0008150	Biological Process	GO:0032501	multicellular organismal process	246	ENSG00000002330,ENSG00000005810,ENSG00000008086,ENSG00000011143,ENSG00000013810,ENSG00000014257,ENSG00000025770,ENSG00000027075,ENSG00000033800,ENSG00000039068,ENSG00000040199,ENSG00000042317,ENSG00000051128,ENSG00000053254,ENSG00000057252,ENSG00000064787,ENSG00000065559,ENSG00000066933,ENSG00000067141,ENSG00000069869,ENSG00000069974,ENSG00000070814,ENSG00000071564,ENSG00000071626,ENSG00000071655…
GO:0003674	Molecular Function	GO:0005198	structural molecule activity	69	ENSG00000063177,ENSG00000068784,ENSG00000071082,ENSG00000086504,ENSG00000089009,ENSG00000089157,ENSG00000103126,ENSG00000105193,ENSG00000105372,ENSG00000105640,ENSG00000107581,ENSG00000108107,ENSG00000108298,ENSG00000109475,ENSG00000110700,ENSG00000112651,ENSG00000112851,ENSG00000114391,ENSG00000115268,ENSG00000118181,ENSG00000124614,ENSG00000124942,ENSG00000125691,ENSG00000129824,ENSG00000130255…
GO:0003674	Molecular Function	GO:0005488	binding	747	ENSG00000001497,ENSG00000002330,ENSG00000004059,ENSG00000005448,ENSG00000005810,ENSG00000005893,ENSG00000006194,ENSG00000007376,ENSG00000007392,ENSG00000008086,ENSG00000011143,ENSG00000011243,ENSG00000013288,ENSG00000013810,ENSG00000014138,ENSG00000014257,ENSG00000025770,ENSG00000027075,ENSG00000028310,ENSG00000028528,ENSG00000033800,ENSG00000039068,ENSG00000040199,ENSG00000041353,ENSG00000042317…
GO:0003674	Molecular Function	GO:0031386	protein tag	2	ENSG00000188612,ENSG00000221983
GO:0003674	Molecular Function	GO:0045182	translation regulator activity	5	ENSG00000107864,ENSG00000125457,ENSG00000164587,ENSG00000170889,ENSG00000198793
GO:0003674	Molecular Function	GO:0003824	catalytic activity	260	ENSG00000001497,ENSG00000004059,ENSG00000005810,ENSG00000007376,ENSG00000007541,ENSG00000008086,ENSG00000011243,ENSG00000013288,ENSG00000014257,ENSG00000027075,ENSG00000033800,ENSG00000040199,ENSG00000041353,ENSG00000049541,ENSG00000057252,ENSG00000060140,ENSG00000062725,ENSG00000062822,ENSG00000065057,ENSG00000065457,ENSG00000065559,ENSG00000066379,ENSG00000066933,ENSG00000069020,ENSG00000069869…
GO:0003674	Molecular Function	GO:0104005	hijacked molecular function	5	ENSG00000117335,ENSG00000119912,ENSG00000168028,ENSG00000184990,ENSG00000197635
GO:0003674	Molecular Function	GO:0016209	antioxidant activity	4	ENSG00000104687,ENSG00000126432,ENSG00000167468,ENSG00000213316
GO:0003674	Molecular Function	GO:0098772	molecular function regulator	75	ENSG00000002330,ENSG00000005810,ENSG00000066933,ENSG00000069869,ENSG00000076344,ENSG00000079482,ENSG00000089685,ENSG00000099901,ENSG00000100124,ENSG00000100744,ENSG00000101557,ENSG00000102313,ENSG00000102580,ENSG00000103148,ENSG00000103260,ENSG00000104529,ENSG00000104643,ENSG00000104899,ENSG00000106089,ENSG00000107862,ENSG00000108262,ENSG00000108309,ENSG00000109436,ENSG00000114166,ENSG00000114302…
GO:0003674	Molecular Function	GO:0140104	molecular carrier activity	1	ENSG00000149196
GO:0003674	Molecular Function	GO:0140110	transcription regulator activity	71	ENSG00000006194,ENSG00000033800,ENSG00000053254,ENSG00000064490,ENSG00000071564,ENSG00000084093,ENSG00000089280,ENSG00000090447,ENSG00000099364,ENSG00000101161,ENSG00000101190,ENSG00000102103,ENSG00000103510,ENSG00000105698,ENSG00000106245,ENSG00000107223,ENSG00000108773,ENSG00000110851,ENSG00000114166,ENSG00000118217,ENSG00000118707,ENSG00000120690,ENSG00000122386,ENSG00000123143,ENSG00000130726…
GO:0003674	Molecular Function	GO:0038024	cargo receptor activity	1	ENSG00000166747
GO:0003674	Molecular Function	GO:0005215	transporter activity	31	ENSG00000070814,ENSG00000072858,ENSG00000081923,ENSG00000099624,ENSG00000102158,ENSG00000104154,ENSG00000104361,ENSG00000109572,ENSG00000113163,ENSG00000115616,ENSG00000116704,ENSG00000117620,ENSG00000122912,ENSG00000130204,ENSG00000135953,ENSG00000146411,ENSG00000153956,ENSG00000160991,ENSG00000162572,ENSG00000163293,ENSG00000164211,ENSG00000164919,ENSG00000165915,ENSG00000169100,ENSG00000169682…
GO:0003674	Molecular Function	GO:0060089	molecular transducer activity	19	ENSG00000008086,ENSG00000060140,ENSG00000060491,ENSG00000065559,ENSG00000067141,ENSG00000113594,ENSG00000117335,ENSG00000132256,ENSG00000134352,ENSG00000135446,ENSG00000136807,ENSG00000153246,ENSG00000163870,ENSG00000176900,ENSG00000178623,ENSG00000186891,ENSG00000196917,ENSG00000197081,ENSG00000244165
GO:0005575	Cellular Component	GO:0031974	membrane-enclosed lumen	377	ENSG00000001497,ENSG00000005810,ENSG00000005893,ENSG00000008086,ENSG00000011243,ENSG00000013288,ENSG00000014138,ENSG00000025770,ENSG00000028310,ENSG00000033800,ENSG00000040199,ENSG00000042317,ENSG00000049541,ENSG00000062725,ENSG00000062822,ENSG00000063177,ENSG00000064490,ENSG00000065057,ENSG00000066379,ENSG00000067141,ENSG00000069974,ENSG00000070814,ENSG00000071082,ENSG00000071462,ENSG00000071564…
GO:0005575	Cellular Component	GO:0044422	organelle part	573	ENSG00000001497,ENSG00000002330,ENSG00000005810,ENSG00000005893,ENSG00000007392,ENSG00000007541,ENSG00000008086,ENSG00000011143,ENSG00000011243,ENSG00000013288,ENSG00000013810,ENSG00000014138,ENSG00000014257,ENSG00000025770,ENSG00000028310,ENSG00000028528,ENSG00000033800,ENSG00000039068,ENSG00000040199,ENSG00000041353,ENSG00000042317,ENSG00000049541,ENSG00000051108,ENSG00000053254,ENSG00000057252…
GO:0005575	Cellular Component	GO:0032991	protein-containing complex	360	ENSG00000001497,ENSG00000005893,ENSG00000007392,ENSG00000007541,ENSG00000011143,ENSG00000011243,ENSG00000014138,ENSG00000025770,ENSG00000028310,ENSG00000028528,ENSG00000039068,ENSG00000049541,ENSG00000062725,ENSG00000062822,ENSG00000063177,ENSG00000064490,ENSG00000066379,ENSG00000066933,ENSG00000067141,ENSG00000069869,ENSG00000071082,ENSG00000071537,ENSG00000071564,ENSG00000071626,ENSG00000071655…
GO:0005575	Cellular Component	GO:0043226	organelle	687	ENSG00000001497,ENSG00000002330,ENSG00000004059,ENSG00000005448,ENSG00000005810,ENSG00000005893,ENSG00000006194,ENSG00000007392,ENSG00000007541,ENSG00000008086,ENSG00000011143,ENSG00000011243,ENSG00000013288,ENSG00000013810,ENSG00000014138,ENSG00000014257,ENSG00000025770,ENSG00000027075,ENSG00000028310,ENSG00000028528,ENSG00000033800,ENSG00000039068,ENSG00000040199,ENSG00000041353,ENSG00000042317…
GO:0005575	Cellular Component	GO:0005623	cell	751	ENSG00000001497,ENSG00000002330,ENSG00000004059,ENSG00000005810,ENSG00000005893,ENSG00000006194,ENSG00000007392,ENSG00000007541,ENSG00000008086,ENSG00000011143,ENSG00000011243,ENSG00000013288,ENSG00000013810,ENSG00000014138,ENSG00000014257,ENSG00000025770,ENSG00000027075,ENSG00000028310,ENSG00000028528,ENSG00000033800,ENSG00000039068,ENSG00000040199,ENSG00000041353,ENSG00000042317,ENSG00000049541…
GO:0005575	Cellular Component	GO:0044464	cell part	751	ENSG00000001497,ENSG00000002330,ENSG00000004059,ENSG00000005810,ENSG00000005893,ENSG00000006194,ENSG00000007392,ENSG00000007541,ENSG00000008086,ENSG00000011143,ENSG00000011243,ENSG00000013288,ENSG00000013810,ENSG00000014138,ENSG00000014257,ENSG00000025770,ENSG00000027075,ENSG00000028310,ENSG00000028528,ENSG00000033800,ENSG00000039068,ENSG00000040199,ENSG00000041353,ENSG00000042317,ENSG00000049541…
GO:0005575	Cellular Component	GO:0045202	synapse	76	ENSG00000008086,ENSG00000039068,ENSG00000041353,ENSG00000051128,ENSG00000064787,ENSG00000066933,ENSG00000069869,ENSG00000079482,ENSG00000085832,ENSG00000089009,ENSG00000089157,ENSG00000089280,ENSG00000092531,ENSG00000102312,ENSG00000104133,ENSG00000104915,ENSG00000105372,ENSG00000105640,ENSG00000106089,ENSG00000107404,ENSG00000107581,ENSG00000107864,ENSG00000108262,ENSG00000108298,ENSG00000109572…
GO:0005575	Cellular Component	GO:0044456	synapse part	57	ENSG00000008086,ENSG00000039068,ENSG00000041353,ENSG00000051128,ENSG00000064787,ENSG00000069869,ENSG00000079482,ENSG00000085832,ENSG00000089009,ENSG00000089157,ENSG00000089280,ENSG00000092531,ENSG00000104915,ENSG00000105372,ENSG00000105640,ENSG00000106089,ENSG00000107404,ENSG00000107581,ENSG00000107864,ENSG00000108262,ENSG00000109572,ENSG00000110700,ENSG00000110841,ENSG00000112851,ENSG00000117758…
GO:0005575	Cellular Component	GO:0030054	cell junction	77	ENSG00000025770,ENSG00000039068,ENSG00000051128,ENSG00000063177,ENSG00000066933,ENSG00000071082,ENSG00000072415,ENSG00000079482,ENSG00000089009,ENSG00000089157,ENSG00000092531,ENSG00000105193,ENSG00000105372,ENSG00000106089,ENSG00000107864,ENSG00000108262,ENSG00000108298,ENSG00000110700,ENSG00000110841,ENSG00000111665,ENSG00000112851,ENSG00000114302,ENSG00000115268,ENSG00000116117,ENSG00000117335…
GO:0005575	Cellular Component	GO:0009295	nucleoid	3	ENSG00000099821,ENSG00000106028,ENSG00000184428
GO:0005575	Cellular Component	GO:0044215	other organism	3	ENSG00000101146,ENSG00000160948,ENSG00000221983
GO:0005575	Cellular Component	GO:0044217	other organism part	3	ENSG00000101146,ENSG00000160948,ENSG00000221983
GO:0005575	Cellular Component	GO:0016020	membrane	395	ENSG00000001497,ENSG00000002330,ENSG00000004059,ENSG00000005810,ENSG00000005893,ENSG00000007541,ENSG00000008086,ENSG00000011143,ENSG00000013288,ENSG00000014257,ENSG00000025770,ENSG00000027075,ENSG00000028528,ENSG00000039068,ENSG00000040199,ENSG00000041353,ENSG00000051108,ENSG00000051128,ENSG00000057252,ENSG00000060140,ENSG00000060491,ENSG00000062725,ENSG00000062822,ENSG00000063177,ENSG00000066933…
GO:0005575	Cellular Component	GO:0044421	extracellular region part	136	ENSG00000004059,ENSG00000005893,ENSG00000013288,ENSG00000014257,ENSG00000025770,ENSG00000027075,ENSG00000039068,ENSG00000040199,ENSG00000041353,ENSG00000064490,ENSG00000064787,ENSG00000069869,ENSG00000069974,ENSG00000071082,ENSG00000072415,ENSG00000089157,ENSG00000092199,ENSG00000092531,ENSG00000099953,ENSG00000101557,ENSG00000102580,ENSG00000103260,ENSG00000103479,ENSG00000104687,ENSG00000104899…
GO:0005575	Cellular Component	GO:0005576	extracellular region	159	ENSG00000004059,ENSG00000005893,ENSG00000013288,ENSG00000014257,ENSG00000025770,ENSG00000027075,ENSG00000039068,ENSG00000040199,ENSG00000041353,ENSG00000064490,ENSG00000064787,ENSG00000069869,ENSG00000069974,ENSG00000071082,ENSG00000072415,ENSG00000084072,ENSG00000089157,ENSG00000092199,ENSG00000092531,ENSG00000099953,ENSG00000101557,ENSG00000102313,ENSG00000102580,ENSG00000103260,ENSG00000103479…
GO:0005575	Cellular Component	GO:0099080	supramolecular complex	27	ENSG00000062725,ENSG00000089685,ENSG00000100246,ENSG00000102119,ENSG00000105254,ENSG00000107404,ENSG00000107581,ENSG00000114166,ENSG00000117632,ENSG00000124198,ENSG00000124942,ENSG00000128881,ENSG00000131351,ENSG00000134982,ENSG00000135720,ENSG00000135932,ENSG00000137177,ENSG00000145703,ENSG00000145919,ENSG00000168807,ENSG00000169750,ENSG00000171100,ENSG00000173327,ENSG00000182263,ENSG00000182979…
GO:0005575	Cellular Component	GO:0044425	membrane part	220	ENSG00000005893,ENSG00000007541,ENSG00000008086,ENSG00000014257,ENSG00000028528,ENSG00000039068,ENSG00000040199,ENSG00000041353,ENSG00000051108,ENSG00000057252,ENSG00000060140,ENSG00000066933,ENSG00000067141,ENSG00000069869,ENSG00000069974,ENSG00000071537,ENSG00000072415,ENSG00000072858,ENSG00000081923,ENSG00000082996,ENSG00000085832,ENSG00000090971,ENSG00000092531,ENSG00000099624,ENSG00000101846…

## Sheet: GO(Biological Process)
GO ID	Description	out (766)	All (17743)	p_value	p.adjust	Genes
GO:0006614	SRP-dependent cotranslational protein targeting to membrane	53	96	5.36499e-47	3.17285e-43	ENSG00000063177;ENSG00000071082;ENSG00000089009;ENSG00000089157;ENSG00000105193;ENSG00000105372;ENSG00000105640;ENSG00000108107;ENSG00000108298;ENSG00000109475;ENSG00000110700;ENSG00000114391;ENSG00000115268;ENSG00000118181;ENSG00000124614;ENSG00000125691;ENSG00000129824;ENSG00000130255;ENSG00000131469;ENSG00000134419;ENSG00000136942;ENSG00000137154;ENSG00000137818;ENSG00000138326;ENSG00000140988…
GO:0045047	protein targeting to ER	55	111	2.62875e-45	7.7732e-42	ENSG00000051108;ENSG00000063177;ENSG00000071082;ENSG00000089009;ENSG00000089157;ENSG00000105193;ENSG00000105372;ENSG00000105640;ENSG00000108107;ENSG00000108298;ENSG00000109475;ENSG00000110700;ENSG00000114391;ENSG00000115268;ENSG00000118181;ENSG00000124614;ENSG00000125691;ENSG00000129128;ENSG00000129824;ENSG00000130255;ENSG00000131469;ENSG00000134419;ENSG00000136942;ENSG00000137154;ENSG00000137818…
GO:0006613	cotranslational protein targeting to membrane	53	102	4.05313e-45	7.99006e-42	ENSG00000063177;ENSG00000071082;ENSG00000089009;ENSG00000089157;ENSG00000105193;ENSG00000105372;ENSG00000105640;ENSG00000108107;ENSG00000108298;ENSG00000109475;ENSG00000110700;ENSG00000114391;ENSG00000115268;ENSG00000118181;ENSG00000124614;ENSG00000125691;ENSG00000129824;ENSG00000130255;ENSG00000131469;ENSG00000134419;ENSG00000136942;ENSG00000137154;ENSG00000137818;ENSG00000138326;ENSG00000140988…
GO:0072599	establishment of protein localization to endoplasmic reticulum	55	115	3.17101e-44	4.68833e-41	ENSG00000051108;ENSG00000063177;ENSG00000071082;ENSG00000089009;ENSG00000089157;ENSG00000105193;ENSG00000105372;ENSG00000105640;ENSG00000108107;ENSG00000108298;ENSG00000109475;ENSG00000110700;ENSG00000114391;ENSG00000115268;ENSG00000118181;ENSG00000124614;ENSG00000125691;ENSG00000129128;ENSG00000129824;ENSG00000130255;ENSG00000131469;ENSG00000134419;ENSG00000136942;ENSG00000137154;ENSG00000137818…
GO:0000184	nuclear-transcribed mRNA catabolic process, nonsense-mediated decay	55	123	3.19811e-42	3.78273e-39	ENSG00000063177;ENSG00000071082;ENSG00000089009;ENSG00000089157;ENSG00000105193;ENSG00000105372;ENSG00000105640;ENSG00000108107;ENSG00000108298;ENSG00000109475;ENSG00000110700;ENSG00000114391;ENSG00000115268;ENSG00000118181;ENSG00000124614;ENSG00000125691;ENSG00000129824;ENSG00000130255;ENSG00000131469;ENSG00000134419;ENSG00000136942;ENSG00000137154;ENSG00000137818;ENSG00000138326;ENSG00000140988…
GO:0002181	cytoplasmic translation	58	149	2.56652e-40	2.48146e-37	ENSG00000063177;ENSG00000071082;ENSG00000089009;ENSG00000089157;ENSG00000105193;ENSG00000105372;ENSG00000105640;ENSG00000107581;ENSG00000107864;ENSG00000108107;ENSG00000108298;ENSG00000109475;ENSG00000110700;ENSG00000114391;ENSG00000115268;ENSG00000118181;ENSG00000124614;ENSG00000125691;ENSG00000130255;ENSG00000131469;ENSG00000134419;ENSG00000136942;ENSG00000137154;ENSG00000137818;ENSG00000138326…
GO:0019083	viral transcription	63	181	2.93714e-40	2.48146e-37	ENSG00000063177;ENSG00000071082;ENSG00000084093;ENSG00000089009;ENSG00000089157;ENSG00000090447;ENSG00000100142;ENSG00000101146;ENSG00000105193;ENSG00000105258;ENSG00000105372;ENSG00000105640;ENSG00000105698;ENSG00000108107;ENSG00000108298;ENSG00000109475;ENSG00000110700;ENSG00000114391;ENSG00000115268;ENSG00000118181;ENSG00000124614;ENSG00000125691;ENSG00000129824;ENSG00000130255;ENSG00000131469…
GO:0070972	protein localization to endoplasmic reticulum	57	144	4.06291e-40	3.0035e-37	ENSG00000051108;ENSG00000063177;ENSG00000071082;ENSG00000089009;ENSG00000089157;ENSG00000105193;ENSG00000105372;ENSG00000105640;ENSG00000107862;ENSG00000108107;ENSG00000108298;ENSG00000109475;ENSG00000110700;ENSG00000114391;ENSG00000115268;ENSG00000118181;ENSG00000124614;ENSG00000125691;ENSG00000129128;ENSG00000129824;ENSG00000130255;ENSG00000131469;ENSG00000134419;ENSG00000136942;ENSG00000137154…
GO:0019080	viral gene expression	70	237	2.79017e-39	1.83345e-36	ENSG00000063177;ENSG00000071082;ENSG00000084093;ENSG00000089009;ENSG00000089157;ENSG00000090447;ENSG00000100142;ENSG00000101146;ENSG00000102158;ENSG00000103275;ENSG00000105193;ENSG00000105258;ENSG00000105372;ENSG00000105640;ENSG00000105698;ENSG00000107581;ENSG00000108107;ENSG00000108298;ENSG00000109475;ENSG00000110700;ENSG00000112893;ENSG00000114391;ENSG00000115268;ENSG00000118181;ENSG00000124614…
GO:0016071	mRNA metabolic process	132	874	3.81628e-38	2.25695e-35	ENSG00000007392;ENSG00000011243;ENSG00000063177;ENSG00000066379;ENSG00000071082;ENSG00000071626;ENSG00000074201;ENSG00000076924;ENSG00000077312;ENSG00000084072;ENSG00000084093;ENSG00000087087;ENSG00000087365;ENSG00000089009;ENSG00000089157;ENSG00000089280;ENSG00000092199;ENSG00000100028;ENSG00000100142;ENSG00000100836;ENSG00000101161;ENSG00000102103;ENSG00000104529;ENSG00000104897;ENSG00000105193…
GO:0006396	RNA processing	141	1006	4.26491e-37	2.29297e-34	ENSG00000001497;ENSG00000007376;ENSG00000007392;ENSG00000011243;ENSG00000063177;ENSG00000065457;ENSG00000071082;ENSG00000071462;ENSG00000071626;ENSG00000074201;ENSG00000076924;ENSG00000077312;ENSG00000084072;ENSG00000084093;ENSG00000087087;ENSG00000087365;ENSG00000089009;ENSG00000089157;ENSG00000089280;ENSG00000092199;ENSG00000099899;ENSG00000100028;ENSG00000100142;ENSG00000100836;ENSG00000101161…
GO:0006413	translational initiation	61	203	8.45602e-35	4.16741e-32	ENSG00000063177;ENSG00000071082;ENSG00000089009;ENSG00000089157;ENSG00000102580;ENSG00000105193;ENSG00000105372;ENSG00000105640;ENSG00000107581;ENSG00000108107;ENSG00000108298;ENSG00000109475;ENSG00000110700;ENSG00000114391;ENSG00000115268;ENSG00000118181;ENSG00000124614;ENSG00000125457;ENSG00000125691;ENSG00000129824;ENSG00000130255;ENSG00000131469;ENSG00000134419;ENSG00000136942;ENSG00000137154…
GO:0022613	ribonucleoprotein complex biogenesis	95	513	1.52417e-34	6.93382e-32	ENSG00000001497;ENSG00000007376;ENSG00000007392;ENSG00000063177;ENSG00000071082;ENSG00000071462;ENSG00000074201;ENSG00000076924;ENSG00000089009;ENSG00000089157;ENSG00000100028;ENSG00000101161;ENSG00000104897;ENSG00000105193;ENSG00000105202;ENSG00000105372;ENSG00000105618;ENSG00000105640;ENSG00000105671;ENSG00000107581;ENSG00000107833;ENSG00000108107;ENSG00000108298;ENSG00000109475;ENSG00000114166…
GO:0006605	protein targeting	83	400	6.18204e-34	2.61147e-31	ENSG00000005893;ENSG00000051108;ENSG00000051128;ENSG00000063177;ENSG00000069869;ENSG00000069974;ENSG00000071082;ENSG00000089009;ENSG00000089157;ENSG00000104980;ENSG00000105193;ENSG00000105197;ENSG00000105372;ENSG00000105640;ENSG00000107897;ENSG00000108107;ENSG00000108298;ENSG00000109475;ENSG00000110700;ENSG00000112851;ENSG00000114391;ENSG00000115268;ENSG00000115317;ENSG00000118181;ENSG00000119185…
GO:0000956	nuclear-transcribed mRNA catabolic process	61	211	9.92832e-34	3.91441e-31	ENSG00000063177;ENSG00000071082;ENSG00000089009;ENSG00000089157;ENSG00000105193;ENSG00000105372;ENSG00000105640;ENSG00000107864;ENSG00000108107;ENSG00000108298;ENSG00000109475;ENSG00000110700;ENSG00000114391;ENSG00000115268;ENSG00000118181;ENSG00000124614;ENSG00000125107;ENSG00000125691;ENSG00000129824;ENSG00000130255;ENSG00000130332;ENSG00000130520;ENSG00000131469;ENSG00000134419;ENSG00000136942…
GO:0006612	protein targeting to membrane	62	219	1.09807e-33	4.05876e-31	ENSG00000063177;ENSG00000071082;ENSG00000089009;ENSG00000089157;ENSG00000105193;ENSG00000105372;ENSG00000105640;ENSG00000107897;ENSG00000108107;ENSG00000108298;ENSG00000109475;ENSG00000110700;ENSG00000114391;ENSG00000115268;ENSG00000118181;ENSG00000119185;ENSG00000124614;ENSG00000125691;ENSG00000129824;ENSG00000130255;ENSG00000131469;ENSG00000134419;ENSG00000136942;ENSG00000137154;ENSG00000137818…
GO:0016072	rRNA metabolic process	69	302	5.07276e-31	1.76472e-28	ENSG00000001497;ENSG00000007376;ENSG00000063177;ENSG00000070814;ENSG00000071082;ENSG00000071462;ENSG00000089009;ENSG00000089157;ENSG00000105193;ENSG00000105202;ENSG00000105372;ENSG00000105640;ENSG00000105671;ENSG00000107833;ENSG00000108107;ENSG00000108298;ENSG00000109475;ENSG00000114166;ENSG00000114391;ENSG00000114767;ENSG00000115268;ENSG00000118181;ENSG00000123144;ENSG00000125691;ENSG00000129347…
GO:0006364	rRNA processing	64	265	2.56018e-30	8.41161e-28	ENSG00000001497;ENSG00000007376;ENSG00000063177;ENSG00000071082;ENSG00000071462;ENSG00000089009;ENSG00000089157;ENSG00000105193;ENSG00000105202;ENSG00000105372;ENSG00000105640;ENSG00000105671;ENSG00000107833;ENSG00000108107;ENSG00000108298;ENSG00000109475;ENSG00000114166;ENSG00000114391;ENSG00000114767;ENSG00000115268;ENSG00000118181;ENSG00000125691;ENSG00000129347;ENSG00000129460;ENSG00000130255…
GO:0042254	ribosome biogenesis	70	335	6.69596e-29	2.0842e-26	ENSG00000001497;ENSG00000007376;ENSG00000063177;ENSG00000071082;ENSG00000071462;ENSG00000089009;ENSG00000089157;ENSG00000105193;ENSG00000105202;ENSG00000105372;ENSG00000105640;ENSG00000105671;ENSG00000107833;ENSG00000108107;ENSG00000108298;ENSG00000109475;ENSG00000114166;ENSG00000114391;ENSG00000114767;ENSG00000115268;ENSG00000118181;ENSG00000124614;ENSG00000125691;ENSG00000129347;ENSG00000129460…
GO:0006402	mRNA catabolic process	73	385	2.6648e-27	7.8798e-25	ENSG00000063177;ENSG00000071082;ENSG00000089009;ENSG00000089157;ENSG00000089280;ENSG00000092199;ENSG00000105193;ENSG00000105372;ENSG00000105640;ENSG00000107864;ENSG00000108107;ENSG00000108298;ENSG00000109475;ENSG00000110700;ENSG00000114391;ENSG00000115268;ENSG00000118181;ENSG00000124614;ENSG00000125107;ENSG00000125691;ENSG00000127191;ENSG00000129824;ENSG00000130255;ENSG00000130332;ENSG00000130520…
GO:0006401	RNA catabolic process	77	428	3.33849e-27	9.40183e-25	ENSG00000063177;ENSG00000071082;ENSG00000089009;ENSG00000089157;ENSG00000089280;ENSG00000092199;ENSG00000104889;ENSG00000105193;ENSG00000105372;ENSG00000105640;ENSG00000105671;ENSG00000107864;ENSG00000108107;ENSG00000108298;ENSG00000109475;ENSG00000110700;ENSG00000114391;ENSG00000115268;ENSG00000118181;ENSG00000123144;ENSG00000124614;ENSG00000125107;ENSG00000125691;ENSG00000127191;ENSG00000129824…
GO:0072594	establishment of protein localization to organelle	85	522	8.4298e-27	2.26608e-24	ENSG00000002330;ENSG00000005893;ENSG00000039068;ENSG00000051108;ENSG00000063177;ENSG00000069869;ENSG00000071082;ENSG00000089009;ENSG00000089157;ENSG00000104980;ENSG00000105193;ENSG00000105197;ENSG00000105372;ENSG00000105640;ENSG00000107897;ENSG00000108107;ENSG00000108298;ENSG00000109475;ENSG00000110700;ENSG00000114391;ENSG00000115268;ENSG00000115317;ENSG00000118181;ENSG00000124614;ENSG00000125691…
GO:0090150	establishment of protein localization to membrane	71	384	7.02141e-26	1.80542e-23	ENSG00000002330;ENSG00000063177;ENSG00000071082;ENSG00000089009;ENSG00000089157;ENSG00000101246;ENSG00000102119;ENSG00000105193;ENSG00000105372;ENSG00000105640;ENSG00000106089;ENSG00000107897;ENSG00000108107;ENSG00000108298;ENSG00000109475;ENSG00000110700;ENSG00000114391;ENSG00000115268;ENSG00000118181;ENSG00000119185;ENSG00000124614;ENSG00000125691;ENSG00000129824;ENSG00000130255;ENSG00000131469…
GO:0034470	ncRNA processing	76	438	8.1397e-26	2.00576e-23	ENSG00000001497;ENSG00000007376;ENSG00000063177;ENSG00000065457;ENSG00000071082;ENSG00000071462;ENSG00000087087;ENSG00000089009;ENSG00000089157;ENSG00000104907;ENSG00000105193;ENSG00000105202;ENSG00000105372;ENSG00000105640;ENSG00000105671;ENSG00000107833;ENSG00000108107;ENSG00000108298;ENSG00000109475;ENSG00000114166;ENSG00000114391;ENSG00000114767;ENSG00000115268;ENSG00000118181;ENSG00000125352…
GO:0006412	translation	95	671	3.63005e-25	8.58725e-23	ENSG00000063177;ENSG00000068784;ENSG00000070814;ENSG00000071082;ENSG00000086504;ENSG00000089009;ENSG00000089157;ENSG00000102580;ENSG00000104529;ENSG00000105193;ENSG00000105372;ENSG00000105640;ENSG00000107581;ENSG00000107864;ENSG00000108107;ENSG00000108298;ENSG00000109475;ENSG00000110700;ENSG00000112651;ENSG00000114391;ENSG00000115268;ENSG00000118181;ENSG00000124614;ENSG00000125107;ENSG00000125457…
GO:0034660	ncRNA metabolic process	90	621	1.36519e-24	3.10529e-22	ENSG00000001497;ENSG00000007376;ENSG00000063177;ENSG00000065457;ENSG00000070814;ENSG00000071082;ENSG00000071462;ENSG00000087087;ENSG00000089009;ENSG00000089157;ENSG00000100142;ENSG00000104907;ENSG00000105193;ENSG00000105202;ENSG00000105258;ENSG00000105372;ENSG00000105640;ENSG00000105671;ENSG00000107833;ENSG00000108107;ENSG00000108298;ENSG00000109475;ENSG00000114166;ENSG00000114391;ENSG00000114767…
GO:0016032	viral process	119	1004	1.77737e-24	3.8931e-22	ENSG00000002330;ENSG00000011243;ENSG00000033800;ENSG00000063177;ENSG00000069869;ENSG00000071082;ENSG00000084072;ENSG00000084093;ENSG00000085832;ENSG00000087365;ENSG00000089009;ENSG00000089157;ENSG00000090447;ENSG00000099901;ENSG00000100142;ENSG00000100836;ENSG00000101146;ENSG00000102158;ENSG00000103275;ENSG00000105193;ENSG00000105258;ENSG00000105372;ENSG00000105640;ENSG00000105698;ENSG00000107581…
GO:0006886	intracellular protein transport	124	1088	5.53983e-24	1.17009e-21	ENSG00000004059;ENSG00000005893;ENSG00000011243;ENSG00000028528;ENSG00000039068;ENSG00000041353;ENSG00000051108;ENSG00000051128;ENSG00000062725;ENSG00000063177;ENSG00000069869;ENSG00000069974;ENSG00000071082;ENSG00000071537;ENSG00000089009;ENSG00000089157;ENSG00000100836;ENSG00000101146;ENSG00000101246;ENSG00000102119;ENSG00000104915;ENSG00000104980;ENSG00000105193;ENSG00000105197;ENSG00000105372…
GO:0043043	peptide biosynthetic process	95	701	9.67347e-24	1.97272e-21	ENSG00000063177;ENSG00000068784;ENSG00000070814;ENSG00000071082;ENSG00000086504;ENSG00000089009;ENSG00000089157;ENSG00000102580;ENSG00000104529;ENSG00000105193;ENSG00000105372;ENSG00000105640;ENSG00000107581;ENSG00000107864;ENSG00000108107;ENSG00000108298;ENSG00000109475;ENSG00000110700;ENSG00000112651;ENSG00000114391;ENSG00000115268;ENSG00000118181;ENSG00000124614;ENSG00000125107;ENSG00000125457…
GO:0044403	symbiont process	122	1073	1.68542e-23	3.32253e-21	ENSG00000002330;ENSG00000011243;ENSG00000033800;ENSG00000039068;ENSG00000063177;ENSG00000069869;ENSG00000071082;ENSG00000084072;ENSG00000084093;ENSG00000085832;ENSG00000087365;ENSG00000089009;ENSG00000089157;ENSG00000090447;ENSG00000099901;ENSG00000100142;ENSG00000100836;ENSG00000101146;ENSG00000102158;ENSG00000103275;ENSG00000105193;ENSG00000105258;ENSG00000105372;ENSG00000105640;ENSG00000105698…
GO:0044265	cellular macromolecule catabolic process	132	1236	6.3757e-23	1.21632e-20	ENSG00000005893;ENSG00000033800;ENSG00000051108;ENSG00000063177;ENSG00000069869;ENSG00000071082;ENSG00000071537;ENSG00000079482;ENSG00000082996;ENSG00000089009;ENSG00000089157;ENSG00000089280;ENSG00000092199;ENSG00000099364;ENSG00000101557;ENSG00000102580;ENSG00000103126;ENSG00000103194;ENSG00000103275;ENSG00000104889;ENSG00000105193;ENSG00000105372;ENSG00000105640;ENSG00000105671;ENSG00000107404…
GO:0044419	interspecies interaction between organisms	123	1114	1.40764e-22	2.60149e-20	ENSG00000002330;ENSG00000011243;ENSG00000033800;ENSG00000039068;ENSG00000063177;ENSG00000069869;ENSG00000071082;ENSG00000084072;ENSG00000084093;ENSG00000085832;ENSG00000087365;ENSG00000089009;ENSG00000089157;ENSG00000090447;ENSG00000099901;ENSG00000100142;ENSG00000100836;ENSG00000101146;ENSG00000102158;ENSG00000103275;ENSG00000105193;ENSG00000105258;ENSG00000105372;ENSG00000105640;ENSG00000105698…
GO:0006518	peptide metabolic process	104	868	9.55868e-22	1.71303e-19	ENSG00000005893;ENSG00000063177;ENSG00000068784;ENSG00000070814;ENSG00000071082;ENSG00000086504;ENSG00000089009;ENSG00000089157;ENSG00000102580;ENSG00000104529;ENSG00000104687;ENSG00000105193;ENSG00000105372;ENSG00000105640;ENSG00000107581;ENSG00000107864;ENSG00000108107;ENSG00000108298;ENSG00000109475;ENSG00000110700;ENSG00000112651;ENSG00000114391;ENSG00000115257;ENSG00000115268;ENSG00000118181…
GO:0043604	amide biosynthetic process	101	849	6.77002e-21	1.17759e-18	ENSG00000063177;ENSG00000068784;ENSG00000070814;ENSG00000071082;ENSG00000086504;ENSG00000089009;ENSG00000089157;ENSG00000102580;ENSG00000104529;ENSG00000105193;ENSG00000105372;ENSG00000105640;ENSG00000107581;ENSG00000107864;ENSG00000108107;ENSG00000108298;ENSG00000109475;ENSG00000110700;ENSG00000112651;ENSG00000114391;ENSG00000115268;ENSG00000118181;ENSG00000124614;ENSG00000125107;ENSG00000125457…
GO:0034641	cellular nitrogen compound metabolic process	413	6724	2.84097e-20	4.80043e-18	ENSG00000001497;ENSG00000002330;ENSG00000005893;ENSG00000006194;ENSG00000007376;ENSG00000007392;ENSG00000011243;ENSG00000014138;ENSG00000014257;ENSG00000027075;ENSG00000028310;ENSG00000033800;ENSG00000039068;ENSG00000049541;ENSG00000053254;ENSG00000062822;ENSG00000063177;ENSG00000064490;ENSG00000065057;ENSG00000065457;ENSG00000065559;ENSG00000066379;ENSG00000067141;ENSG00000068784;ENSG00000069869…
GO:0006139	nucleobase-containing compound metabolic process	379	5987	3.21466e-20	5.28098e-18	ENSG00000001497;ENSG00000002330;ENSG00000006194;ENSG00000007376;ENSG00000007392;ENSG00000011243;ENSG00000014138;ENSG00000014257;ENSG00000027075;ENSG00000028310;ENSG00000033800;ENSG00000039068;ENSG00000049541;ENSG00000053254;ENSG00000062822;ENSG00000063177;ENSG00000064490;ENSG00000065057;ENSG00000065457;ENSG00000065559;ENSG00000066379;ENSG00000067141;ENSG00000068784;ENSG00000069869;ENSG00000070814…
GO:0090304	nucleic acid metabolic process	346	5305	5.61772e-20	8.97924e-18	ENSG00000001497;ENSG00000006194;ENSG00000007376;ENSG00000007392;ENSG00000011243;ENSG00000014138;ENSG00000027075;ENSG00000028310;ENSG00000033800;ENSG00000039068;ENSG00000049541;ENSG00000053254;ENSG00000062822;ENSG00000063177;ENSG00000064490;ENSG00000065057;ENSG00000065457;ENSG00000065559;ENSG00000066379;ENSG00000067141;ENSG00000069869;ENSG00000070814;ENSG00000071082;ENSG00000071462;ENSG00000071564…
GO:0034655	nucleobase-containing compound catabolic process	87	684	6.13692e-20	9.55099e-18	ENSG00000063177;ENSG00000065057;ENSG00000071082;ENSG00000089009;ENSG00000089157;ENSG00000089280;ENSG00000092199;ENSG00000101146;ENSG00000104889;ENSG00000105193;ENSG00000105372;ENSG00000105640;ENSG00000105671;ENSG00000107864;ENSG00000108107;ENSG00000108262;ENSG00000108298;ENSG00000109475;ENSG00000110700;ENSG00000114391;ENSG00000115268;ENSG00000118181;ENSG00000123144;ENSG00000124614;ENSG00000125107…
GO:0033365	protein localization to organelle	107	970	1.31251e-19	1.98304e-17	ENSG00000002330;ENSG00000005893;ENSG00000039068;ENSG00000042317;ENSG00000051108;ENSG00000063177;ENSG00000069869;ENSG00000071082;ENSG00000089009;ENSG00000089157;ENSG00000101246;ENSG00000102119;ENSG00000104980;ENSG00000105193;ENSG00000105197;ENSG00000105372;ENSG00000105640;ENSG00000106089;ENSG00000107404;ENSG00000107862;ENSG00000107897;ENSG00000108107;ENSG00000108298;ENSG00000109475;ENSG00000110700…
GO:0009057	macromolecule catabolic process	140	1473	1.34125e-19	1.98304e-17	ENSG00000005810;ENSG00000005893;ENSG00000028528;ENSG00000033800;ENSG00000039068;ENSG00000051108;ENSG00000063177;ENSG00000069869;ENSG00000071082;ENSG00000071537;ENSG00000079482;ENSG00000082996;ENSG00000089009;ENSG00000089157;ENSG00000089280;ENSG00000092199;ENSG00000099364;ENSG00000101557;ENSG00000102580;ENSG00000103126;ENSG00000103194;ENSG00000103275;ENSG00000104889;ENSG00000105193;ENSG00000105372…
GO:0046907	intracellular transport	161	1835	3.84135e-19	5.54091e-17	ENSG00000004059;ENSG00000005893;ENSG00000011243;ENSG00000028528;ENSG00000039068;ENSG00000041353;ENSG00000051108;ENSG00000051128;ENSG00000062725;ENSG00000063177;ENSG00000069869;ENSG00000069974;ENSG00000071082;ENSG00000071537;ENSG00000085832;ENSG00000089009;ENSG00000089157;ENSG00000092531;ENSG00000099624;ENSG00000099901;ENSG00000100028;ENSG00000100124;ENSG00000100836;ENSG00000101146;ENSG00000101246…
GO:0072657	protein localization to membrane	85	695	2.05347e-18	2.89148e-16	ENSG00000002330;ENSG00000027075;ENSG00000039068;ENSG00000063177;ENSG00000071082;ENSG00000072415;ENSG00000089009;ENSG00000089157;ENSG00000101246;ENSG00000102119;ENSG00000105193;ENSG00000105372;ENSG00000105640;ENSG00000106089;ENSG00000107404;ENSG00000107897;ENSG00000108107;ENSG00000108298;ENSG00000109475;ENSG00000110700;ENSG00000114391;ENSG00000115268;ENSG00000118181;ENSG00000119185;ENSG00000124614…
GO:0046700	heterocycle catabolic process	88	741	3.22477e-18	4.43519e-16	ENSG00000063177;ENSG00000065057;ENSG00000071082;ENSG00000089009;ENSG00000089157;ENSG00000089280;ENSG00000092199;ENSG00000101146;ENSG00000104889;ENSG00000105193;ENSG00000105372;ENSG00000105640;ENSG00000105671;ENSG00000107864;ENSG00000108107;ENSG00000108262;ENSG00000108298;ENSG00000109475;ENSG00000110700;ENSG00000114391;ENSG00000115268;ENSG00000118181;ENSG00000119711;ENSG00000123144;ENSG00000124614…
GO:0043603	cellular amide metabolic process	116	1150	3.61094e-18	4.85343e-16	ENSG00000005893;ENSG00000063177;ENSG00000068784;ENSG00000070814;ENSG00000071082;ENSG00000086504;ENSG00000089009;ENSG00000089157;ENSG00000102580;ENSG00000104529;ENSG00000104687;ENSG00000105193;ENSG00000105372;ENSG00000105640;ENSG00000107581;ENSG00000107864;ENSG00000108107;ENSG00000108298;ENSG00000109475;ENSG00000110700;ENSG00000112651;ENSG00000113163;ENSG00000114391;ENSG00000115257;ENSG00000115268…
GO:0044270	cellular nitrogen compound catabolic process	88	743	3.83108e-18	5.0349e-16	ENSG00000063177;ENSG00000065057;ENSG00000071082;ENSG00000089009;ENSG00000089157;ENSG00000089280;ENSG00000092199;ENSG00000101146;ENSG00000104889;ENSG00000105193;ENSG00000105372;ENSG00000105640;ENSG00000105671;ENSG00000107864;ENSG00000108107;ENSG00000108262;ENSG00000108298;ENSG00000109475;ENSG00000110700;ENSG00000114391;ENSG00000115268;ENSG00000118181;ENSG00000119711;ENSG00000123144;ENSG00000124614…
GO:0046483	heterocycle metabolic process	380	6171	4.9704e-18	6.3902e-16	ENSG00000001497;ENSG00000002330;ENSG00000006194;ENSG00000007376;ENSG00000007392;ENSG00000011243;ENSG00000014138;ENSG00000014257;ENSG00000027075;ENSG00000028310;ENSG00000033800;ENSG00000039068;ENSG00000049541;ENSG00000053254;ENSG00000062822;ENSG00000063177;ENSG00000064490;ENSG00000065057;ENSG00000065457;ENSG00000065559;ENSG00000066379;ENSG00000067141;ENSG00000068784;ENSG00000069869;ENSG00000070814…
GO:0006725	cellular aromatic compound metabolic process	381	6215	9.64632e-18	1.21379e-15	ENSG00000001497;ENSG00000002330;ENSG00000006194;ENSG00000007376;ENSG00000007392;ENSG00000011243;ENSG00000014138;ENSG00000014257;ENSG00000027075;ENSG00000028310;ENSG00000033800;ENSG00000039068;ENSG00000049541;ENSG00000053254;ENSG00000062822;ENSG00000063177;ENSG00000064490;ENSG00000065057;ENSG00000065457;ENSG00000065559;ENSG00000066379;ENSG00000067141;ENSG00000068784;ENSG00000069869;ENSG00000070814…
GO:0019439	aromatic compound catabolic process	88	756	1.15351e-17	1.42122e-15	ENSG00000063177;ENSG00000065057;ENSG00000071082;ENSG00000089009;ENSG00000089157;ENSG00000089280;ENSG00000092199;ENSG00000101146;ENSG00000104889;ENSG00000105193;ENSG00000105372;ENSG00000105640;ENSG00000105671;ENSG00000107864;ENSG00000108107;ENSG00000108262;ENSG00000108298;ENSG00000109475;ENSG00000110700;ENSG00000114391;ENSG00000115268;ENSG00000118181;ENSG00000123144;ENSG00000124614;ENSG00000125107…
GO:1901361	organic cyclic compound catabolic process	90	788	1.60365e-17	1.9355e-15	ENSG00000063177;ENSG00000065057;ENSG00000071082;ENSG00000089009;ENSG00000089157;ENSG00000089280;ENSG00000092199;ENSG00000101146;ENSG00000101846;ENSG00000104889;ENSG00000105193;ENSG00000105372;ENSG00000105640;ENSG00000105671;ENSG00000107864;ENSG00000108107;ENSG00000108262;ENSG00000108298;ENSG00000109475;ENSG00000110700;ENSG00000114391;ENSG00000115268;ENSG00000118181;ENSG00000119711;ENSG00000123144…
GO:0016070	RNA metabolic process	307	4754	2.26934e-16	2.68418e-14	ENSG00000001497;ENSG00000006194;ENSG00000007376;ENSG00000007392;ENSG00000011243;ENSG00000014138;ENSG00000027075;ENSG00000028310;ENSG00000033800;ENSG00000039068;ENSG00000053254;ENSG00000063177;ENSG00000064490;ENSG00000065457;ENSG00000066379;ENSG00000067141;ENSG00000069869;ENSG00000070814;ENSG00000071082;ENSG00000071462;ENSG00000071564;ENSG00000071626;ENSG00000071655;ENSG00000072364;ENSG00000074201…
GO:0044237	cellular metabolic process	578	11007	5.31666e-16	6.16524e-14	ENSG00000001497;ENSG00000002330;ENSG00000005448;ENSG00000005810;ENSG00000005893;ENSG00000006194;ENSG00000007376;ENSG00000007392;ENSG00000007541;ENSG00000008086;ENSG00000011243;ENSG00000014138;ENSG00000014257;ENSG00000027075;ENSG00000028310;ENSG00000028528;ENSG00000033800;ENSG00000039068;ENSG00000040199;ENSG00000049541;ENSG00000051108;ENSG00000053254;ENSG00000057252;ENSG00000060140;ENSG00000062822…
GO:1901360	organic cyclic compound metabolic process	385	6449	6.34588e-16	7.21722e-14	ENSG00000001497;ENSG00000002330;ENSG00000006194;ENSG00000007376;ENSG00000007392;ENSG00000011243;ENSG00000014138;ENSG00000014257;ENSG00000027075;ENSG00000028310;ENSG00000033800;ENSG00000039068;ENSG00000049541;ENSG00000053254;ENSG00000057252;ENSG00000062822;ENSG00000063177;ENSG00000064490;ENSG00000065057;ENSG00000065457;ENSG00000065559;ENSG00000066379;ENSG00000067141;ENSG00000068784;ENSG00000069869…
GO:0034613	cellular protein localization	158	1937	7.97258e-16	8.8962e-14	ENSG00000002330;ENSG00000004059;ENSG00000005893;ENSG00000011243;ENSG00000027075;ENSG00000028528;ENSG00000039068;ENSG00000041353;ENSG00000042317;ENSG00000051108;ENSG00000051128;ENSG00000062725;ENSG00000063177;ENSG00000069869;ENSG00000069974;ENSG00000071082;ENSG00000071537;ENSG00000072415;ENSG00000089009;ENSG00000089157;ENSG00000100836;ENSG00000101146;ENSG00000101246;ENSG00000102119;ENSG00000102401…
GO:0070727	cellular macromolecule localization	158	1949	1.38547e-15	1.51735e-13	ENSG00000002330;ENSG00000004059;ENSG00000005893;ENSG00000011243;ENSG00000027075;ENSG00000028528;ENSG00000039068;ENSG00000041353;ENSG00000042317;ENSG00000051108;ENSG00000051128;ENSG00000062725;ENSG00000063177;ENSG00000069869;ENSG00000069974;ENSG00000071082;ENSG00000071537;ENSG00000072415;ENSG00000089009;ENSG00000089157;ENSG00000100836;ENSG00000101146;ENSG00000101246;ENSG00000102119;ENSG00000102401…
GO:0043170	macromolecule metabolic process	523	9672	1.43366e-15	1.54157e-13	ENSG00000001497;ENSG00000002330;ENSG00000005448;ENSG00000005810;ENSG00000005893;ENSG00000006194;ENSG00000007376;ENSG00000007392;ENSG00000007541;ENSG00000008086;ENSG00000011243;ENSG00000014138;ENSG00000014257;ENSG00000027075;ENSG00000028310;ENSG00000028528;ENSG00000033800;ENSG00000039068;ENSG00000040199;ENSG00000049541;ENSG00000051108;ENSG00000053254;ENSG00000057252;ENSG00000060140;ENSG00000062822…
GO:0044238	primary metabolic process	571	10903	3.57371e-15	3.77409e-13	ENSG00000001497;ENSG00000002330;ENSG00000005448;ENSG00000005810;ENSG00000005893;ENSG00000006194;ENSG00000007376;ENSG00000007392;ENSG00000007541;ENSG00000008086;ENSG00000011243;ENSG00000013288;ENSG00000014138;ENSG00000014257;ENSG00000027075;ENSG00000028310;ENSG00000028528;ENSG00000033800;ENSG00000039068;ENSG00000040199;ENSG00000049541;ENSG00000051108;ENSG00000053254;ENSG00000057252;ENSG00000060140…
GO:0051649	establishment of localization in cell	173	2257	8.38877e-15	8.70371e-13	ENSG00000002330;ENSG00000004059;ENSG00000005893;ENSG00000011243;ENSG00000028528;ENSG00000039068;ENSG00000041353;ENSG00000051108;ENSG00000051128;ENSG00000062725;ENSG00000063177;ENSG00000069869;ENSG00000069974;ENSG00000071082;ENSG00000071537;ENSG00000079482;ENSG00000085832;ENSG00000089009;ENSG00000089157;ENSG00000089685;ENSG00000092531;ENSG00000099624;ENSG00000099901;ENSG00000100028;ENSG00000100124…
GO:0008380	RNA splicing	60	456	1.06978e-14	1.09081e-12	ENSG00000007392;ENSG00000011243;ENSG00000071626;ENSG00000074201;ENSG00000076924;ENSG00000077312;ENSG00000084072;ENSG00000084093;ENSG00000087087;ENSG00000087365;ENSG00000089280;ENSG00000092199;ENSG00000100028;ENSG00000100142;ENSG00000100836;ENSG00000101161;ENSG00000102103;ENSG00000104897;ENSG00000104957;ENSG00000105258;ENSG00000105618;ENSG00000105705;ENSG00000106245;ENSG00000110700;ENSG00000115128…
GO:0044248	cellular catabolic process	184	2475	1.68067e-14	1.68466e-12	ENSG00000002330;ENSG00000005893;ENSG00000033800;ENSG00000051108;ENSG00000063177;ENSG00000065057;ENSG00000069869;ENSG00000071082;ENSG00000071537;ENSG00000079482;ENSG00000082996;ENSG00000089009;ENSG00000089157;ENSG00000089280;ENSG00000092199;ENSG00000099364;ENSG00000101146;ENSG00000101557;ENSG00000102125;ENSG00000102580;ENSG00000103126;ENSG00000103148;ENSG00000103194;ENSG00000103253;ENSG00000103275…
GO:0006807	nitrogen compound metabolic process	550	10444	1.99975e-14	1.97109e-12	ENSG00000001497;ENSG00000002330;ENSG00000005448;ENSG00000005810;ENSG00000005893;ENSG00000006194;ENSG00000007376;ENSG00000007392;ENSG00000007541;ENSG00000008086;ENSG00000011243;ENSG00000014138;ENSG00000014257;ENSG00000027075;ENSG00000028310;ENSG00000028528;ENSG00000033800;ENSG00000039068;ENSG00000040199;ENSG00000049541;ENSG00000051108;ENSG00000053254;ENSG00000057252;ENSG00000060140;ENSG00000062822…
GO:0015031	protein transport	146	1805	2.68241e-14	2.60062e-12	ENSG00000002330;ENSG00000004059;ENSG00000005893;ENSG00000011243;ENSG00000028528;ENSG00000039068;ENSG00000041353;ENSG00000051108;ENSG00000051128;ENSG00000062725;ENSG00000063177;ENSG00000069869;ENSG00000069974;ENSG00000071082;ENSG00000071537;ENSG00000084093;ENSG00000085832;ENSG00000089009;ENSG00000089157;ENSG00000089685;ENSG00000092531;ENSG00000100836;ENSG00000101146;ENSG00000101246;ENSG00000102119…
GO:0010467	gene expression	344	5701	2.98538e-14	2.84766e-12	ENSG00000001497;ENSG00000002330;ENSG00000005810;ENSG00000006194;ENSG00000007376;ENSG00000007392;ENSG00000011243;ENSG00000027075;ENSG00000028310;ENSG00000033800;ENSG00000039068;ENSG00000053254;ENSG00000063177;ENSG00000064490;ENSG00000065457;ENSG00000066379;ENSG00000067141;ENSG00000068784;ENSG00000069869;ENSG00000069974;ENSG00000070814;ENSG00000071082;ENSG00000071462;ENSG00000071564;ENSG00000071626…
GO:0000377	RNA splicing, via transesterification reactions with bulged adenosine as nucleophile	51	357	4.4349e-14	4.09812e-12	ENSG00000007392;ENSG00000071626;ENSG00000074201;ENSG00000076924;ENSG00000077312;ENSG00000084072;ENSG00000084093;ENSG00000087087;ENSG00000087365;ENSG00000089280;ENSG00000092199;ENSG00000100028;ENSG00000100142;ENSG00000100836;ENSG00000101161;ENSG00000102103;ENSG00000104897;ENSG00000105258;ENSG00000105618;ENSG00000105705;ENSG00000106245;ENSG00000115128;ENSG00000117360;ENSG00000123136;ENSG00000124562…
GO:0000398	mRNA splicing, via spliceosome	51	357	4.4349e-14	4.09812e-12	ENSG00000007392;ENSG00000071626;ENSG00000074201;ENSG00000076924;ENSG00000077312;ENSG00000084072;ENSG00000084093;ENSG00000087087;ENSG00000087365;ENSG00000089280;ENSG00000092199;ENSG00000100028;ENSG00000100142;ENSG00000100836;ENSG00000101161;ENSG00000102103;ENSG00000104897;ENSG00000105258;ENSG00000105618;ENSG00000105705;ENSG00000106245;ENSG00000115128;ENSG00000117360;ENSG00000123136;ENSG00000124562…
GO:0000375	RNA splicing, via transesterification reactions	51	360	6.21208e-14	5.65203e-12	ENSG00000007392;ENSG00000071626;ENSG00000074201;ENSG00000076924;ENSG00000077312;ENSG00000084072;ENSG00000084093;ENSG00000087087;ENSG00000087365;ENSG00000089280;ENSG00000092199;ENSG00000100028;ENSG00000100142;ENSG00000100836;ENSG00000101161;ENSG00000102103;ENSG00000104897;ENSG00000105258;ENSG00000105618;ENSG00000105705;ENSG00000106245;ENSG00000115128;ENSG00000117360;ENSG00000123136;ENSG00000124562…
GO:0006397	mRNA processing	64	529	7.25118e-14	6.49749e-12	ENSG00000007392;ENSG00000011243;ENSG00000071626;ENSG00000074201;ENSG00000076924;ENSG00000077312;ENSG00000084072;ENSG00000084093;ENSG00000087087;ENSG00000087365;ENSG00000089280;ENSG00000092199;ENSG00000100028;ENSG00000100142;ENSG00000100836;ENSG00000101161;ENSG00000102103;ENSG00000104897;ENSG00000105258;ENSG00000105618;ENSG00000105705;ENSG00000106245;ENSG00000107864;ENSG00000115128;ENSG00000117360…
GO:0034645	cellular macromolecule biosynthetic process	309	5005	1.05093e-13	9.27641e-12	ENSG00000006194;ENSG00000007541;ENSG00000011243;ENSG00000014138;ENSG00000027075;ENSG00000028310;ENSG00000033800;ENSG00000039068;ENSG00000049541;ENSG00000053254;ENSG00000057252;ENSG00000062822;ENSG00000063177;ENSG00000064490;ENSG00000065559;ENSG00000066379;ENSG00000067141;ENSG00000068784;ENSG00000069869;ENSG00000070814;ENSG00000071082;ENSG00000071564;ENSG00000071655;ENSG00000072364;ENSG00000076924…
GO:1901575	organic substance catabolic process	171	2286	1.14997e-13	1.00013e-11	ENSG00000002330;ENSG00000005810;ENSG00000005893;ENSG00000013288;ENSG00000028528;ENSG00000033800;ENSG00000039068;ENSG00000051108;ENSG00000063177;ENSG00000065057;ENSG00000069869;ENSG00000071082;ENSG00000071537;ENSG00000079482;ENSG00000082996;ENSG00000089009;ENSG00000089157;ENSG00000089280;ENSG00000092199;ENSG00000099364;ENSG00000101146;ENSG00000101557;ENSG00000101846;ENSG00000102580;ENSG00000103126…
GO:0015833	peptide transport	146	1850	1.94852e-13	1.67008e-11	ENSG00000002330;ENSG00000004059;ENSG00000005893;ENSG00000011243;ENSG00000028528;ENSG00000039068;ENSG00000041353;ENSG00000051108;ENSG00000051128;ENSG00000062725;ENSG00000063177;ENSG00000069869;ENSG00000069974;ENSG00000071082;ENSG00000071537;ENSG00000084093;ENSG00000085832;ENSG00000089009;ENSG00000089157;ENSG00000089685;ENSG00000092531;ENSG00000100836;ENSG00000101146;ENSG00000101246;ENSG00000102119…
GO:0045184	establishment of protein localization	151	1940	2.07448e-13	1.75264e-11	ENSG00000002330;ENSG00000004059;ENSG00000005893;ENSG00000011243;ENSG00000028528;ENSG00000039068;ENSG00000041353;ENSG00000051108;ENSG00000051128;ENSG00000062725;ENSG00000063177;ENSG00000069869;ENSG00000069974;ENSG00000071082;ENSG00000071537;ENSG00000084093;ENSG00000085832;ENSG00000089009;ENSG00000089157;ENSG00000089685;ENSG00000092531;ENSG00000100836;ENSG00000101146;ENSG00000101246;ENSG00000102119…
GO:0009056	catabolic process	196	2768	2.13819e-13	1.78102e-11	ENSG00000002330;ENSG00000005810;ENSG00000005893;ENSG00000013288;ENSG00000028528;ENSG00000033800;ENSG00000039068;ENSG00000051108;ENSG00000063177;ENSG00000065057;ENSG00000069869;ENSG00000071082;ENSG00000071537;ENSG00000079482;ENSG00000082996;ENSG00000089009;ENSG00000089157;ENSG00000089280;ENSG00000092199;ENSG00000099364;ENSG00000099953;ENSG00000101146;ENSG00000101557;ENSG00000101846;ENSG00000102125…
GO:0071704	organic substance metabolic process	580	11302	2.23837e-13	1.83857e-11	ENSG00000001497;ENSG00000002330;ENSG00000005448;ENSG00000005810;ENSG00000005893;ENSG00000006194;ENSG00000007376;ENSG00000007392;ENSG00000007541;ENSG00000008086;ENSG00000011243;ENSG00000013288;ENSG00000014138;ENSG00000014257;ENSG00000027075;ENSG00000028310;ENSG00000028528;ENSG00000033800;ENSG00000039068;ENSG00000040199;ENSG00000049541;ENSG00000051108;ENSG00000053254;ENSG00000057252;ENSG00000060140…
GO:0042886	amide transport	147	1887	4.41805e-13	3.57922e-11	ENSG00000002330;ENSG00000004059;ENSG00000005893;ENSG00000011243;ENSG00000028528;ENSG00000039068;ENSG00000041353;ENSG00000051108;ENSG00000051128;ENSG00000062725;ENSG00000063177;ENSG00000069869;ENSG00000069974;ENSG00000071082;ENSG00000071537;ENSG00000084093;ENSG00000085832;ENSG00000089009;ENSG00000089157;ENSG00000089685;ENSG00000092531;ENSG00000100836;ENSG00000101146;ENSG00000101246;ENSG00000102119…
GO:0008152	metabolic process	597	11780	5.77552e-13	4.61573e-11	ENSG00000001497;ENSG00000002330;ENSG00000005448;ENSG00000005810;ENSG00000005893;ENSG00000006194;ENSG00000007376;ENSG00000007392;ENSG00000007541;ENSG00000008086;ENSG00000011243;ENSG00000013288;ENSG00000014138;ENSG00000014257;ENSG00000027075;ENSG00000028310;ENSG00000028528;ENSG00000033800;ENSG00000039068;ENSG00000040199;ENSG00000049541;ENSG00000051108;ENSG00000053254;ENSG00000057252;ENSG00000060140…
GO:0009059	macromolecule biosynthetic process	309	5071	6.25799e-13	4.93463e-11	ENSG00000006194;ENSG00000007541;ENSG00000011243;ENSG00000014138;ENSG00000027075;ENSG00000028310;ENSG00000033800;ENSG00000039068;ENSG00000049541;ENSG00000053254;ENSG00000057252;ENSG00000062822;ENSG00000063177;ENSG00000064490;ENSG00000065559;ENSG00000066379;ENSG00000067141;ENSG00000068784;ENSG00000069869;ENSG00000070814;ENSG00000071082;ENSG00000071564;ENSG00000071655;ENSG00000072364;ENSG00000076924…
GO:0008104	protein localization	191	2725	1.28398e-12	9.99142e-11	ENSG00000002330;ENSG00000004059;ENSG00000005810;ENSG00000005893;ENSG00000011243;ENSG00000027075;ENSG00000028528;ENSG00000039068;ENSG00000041353;ENSG00000042317;ENSG00000051108;ENSG00000051128;ENSG00000062725;ENSG00000063177;ENSG00000069869;ENSG00000069974;ENSG00000071082;ENSG00000071537;ENSG00000072415;ENSG00000081923;ENSG00000084093;ENSG00000085832;ENSG00000089009;ENSG00000089157;ENSG00000089685…
GO:0044260	cellular macromolecule metabolic process	462	8525	2.2357e-12	1.71714e-10	ENSG00000002330;ENSG00000005448;ENSG00000005810;ENSG00000005893;ENSG00000006194;ENSG00000007541;ENSG00000008086;ENSG00000011243;ENSG00000014138;ENSG00000014257;ENSG00000027075;ENSG00000028310;ENSG00000028528;ENSG00000033800;ENSG00000039068;ENSG00000040199;ENSG00000049541;ENSG00000051108;ENSG00000053254;ENSG00000057252;ENSG00000060140;ENSG00000062822;ENSG00000063177;ENSG00000064490;ENSG00000065057…
GO:0051641	cellular localization	204	3020	5.68088e-12	4.30727e-10	ENSG00000002330;ENSG00000004059;ENSG00000005893;ENSG00000011143;ENSG00000011243;ENSG00000027075;ENSG00000028528;ENSG00000039068;ENSG00000041353;ENSG00000042317;ENSG00000051108;ENSG00000051128;ENSG00000062725;ENSG00000063177;ENSG00000069869;ENSG00000069974;ENSG00000071082;ENSG00000071537;ENSG00000072415;ENSG00000079482;ENSG00000085832;ENSG00000089009;ENSG00000089157;ENSG00000089685;ENSG00000092531…
GO:0033036	macromolecule localization	208	3101	6.27701e-12	4.69902e-10	ENSG00000002330;ENSG00000004059;ENSG00000005810;ENSG00000005893;ENSG00000011243;ENSG00000027075;ENSG00000028528;ENSG00000039068;ENSG00000041353;ENSG00000042317;ENSG00000051108;ENSG00000051128;ENSG00000057252;ENSG00000062725;ENSG00000063177;ENSG00000069869;ENSG00000069974;ENSG00000071082;ENSG00000071537;ENSG00000072415;ENSG00000072858;ENSG00000081923;ENSG00000084093;ENSG00000085832;ENSG00000089009…
GO:0022618	ribonucleoprotein complex assembly	38	251	1.39676e-11	1.03255e-09	ENSG00000007392;ENSG00000074201;ENSG00000076924;ENSG00000089009;ENSG00000089157;ENSG00000100028;ENSG00000101161;ENSG00000104897;ENSG00000105372;ENSG00000105618;ENSG00000107581;ENSG00000114391;ENSG00000115268;ENSG00000117360;ENSG00000124562;ENSG00000124614;ENSG00000125107;ENSG00000125743;ENSG00000125835;ENSG00000130520;ENSG00000130810;ENSG00000138757;ENSG00000139343;ENSG00000142676;ENSG00000146109…
GO:1901566	organonitrogen compound biosynthetic process	139	1855	3.79165e-11	2.76837e-09	ENSG00000007541;ENSG00000049541;ENSG00000057252;ENSG00000063177;ENSG00000068784;ENSG00000070814;ENSG00000071082;ENSG00000086504;ENSG00000089009;ENSG00000089157;ENSG00000099624;ENSG00000100614;ENSG00000101146;ENSG00000102125;ENSG00000102158;ENSG00000102312;ENSG00000102580;ENSG00000103024;ENSG00000104529;ENSG00000105193;ENSG00000105372;ENSG00000105640;ENSG00000107581;ENSG00000107864;ENSG00000108107…
GO:0044271	cellular nitrogen compound biosynthetic process	300	5063	6.2727e-11	4.52399e-09	ENSG00000006194;ENSG00000011243;ENSG00000014138;ENSG00000027075;ENSG00000028310;ENSG00000033800;ENSG00000039068;ENSG00000049541;ENSG00000053254;ENSG00000062822;ENSG00000063177;ENSG00000064490;ENSG00000065057;ENSG00000066379;ENSG00000067141;ENSG00000068784;ENSG00000069869;ENSG00000070814;ENSG00000071082;ENSG00000071564;ENSG00000071655;ENSG00000072364;ENSG00000076924;ENSG00000081923;ENSG00000084072…
GO:0071826	ribonucleoprotein complex subunit organization	38	265	7.28513e-11	5.19087e-09	ENSG00000007392;ENSG00000074201;ENSG00000076924;ENSG00000089009;ENSG00000089157;ENSG00000100028;ENSG00000101161;ENSG00000104897;ENSG00000105372;ENSG00000105618;ENSG00000107581;ENSG00000114391;ENSG00000115268;ENSG00000117360;ENSG00000124562;ENSG00000124614;ENSG00000125107;ENSG00000125743;ENSG00000125835;ENSG00000130520;ENSG00000130810;ENSG00000138757;ENSG00000139343;ENSG00000142676;ENSG00000146109…
GO:0071705	nitrogen compound transport	156	2198	1.15324e-10	8.11938e-09	ENSG00000002330;ENSG00000004059;ENSG00000005893;ENSG00000011243;ENSG00000028528;ENSG00000039068;ENSG00000041353;ENSG00000051108;ENSG00000051128;ENSG00000062725;ENSG00000063177;ENSG00000069869;ENSG00000069974;ENSG00000071082;ENSG00000071537;ENSG00000072858;ENSG00000081923;ENSG00000084093;ENSG00000085832;ENSG00000089009;ENSG00000089157;ENSG00000089685;ENSG00000092531;ENSG00000100836;ENSG00000101146…
GO:0044085	cellular component biogenesis	216	3374	1.83255e-10	1.27502e-08	ENSG00000001497;ENSG00000002330;ENSG00000005893;ENSG00000007376;ENSG00000007392;ENSG00000008086;ENSG00000011143;ENSG00000027075;ENSG00000033800;ENSG00000039068;ENSG00000057252;ENSG00000063177;ENSG00000066933;ENSG00000069974;ENSG00000071082;ENSG00000071462;ENSG00000072415;ENSG00000074201;ENSG00000076924;ENSG00000079482;ENSG00000081923;ENSG00000084093;ENSG00000085832;ENSG00000089009;ENSG00000089157…
GO:0044249	cellular biosynthetic process	348	6162	2.64919e-10	1.82178e-08	ENSG00000006194;ENSG00000007541;ENSG00000011243;ENSG00000014138;ENSG00000027075;ENSG00000028310;ENSG00000033800;ENSG00000039068;ENSG00000049541;ENSG00000053254;ENSG00000057252;ENSG00000062822;ENSG00000063177;ENSG00000064490;ENSG00000065057;ENSG00000065559;ENSG00000066379;ENSG00000067141;ENSG00000068784;ENSG00000069869;ENSG00000070814;ENSG00000071082;ENSG00000071564;ENSG00000071655;ENSG00000072364…
GO:0009058	biosynthetic process	354	6327	5.38727e-10	3.6621e-08	ENSG00000006194;ENSG00000007541;ENSG00000011243;ENSG00000014138;ENSG00000027075;ENSG00000028310;ENSG00000033800;ENSG00000039068;ENSG00000049541;ENSG00000053254;ENSG00000057252;ENSG00000062822;ENSG00000063177;ENSG00000064490;ENSG00000065057;ENSG00000065559;ENSG00000066379;ENSG00000067141;ENSG00000068784;ENSG00000069869;ENSG00000069974;ENSG00000070814;ENSG00000071082;ENSG00000071564;ENSG00000071655…
GO:0000387	spliceosomal snRNP assembly	14	40	5.66847e-10	3.80947e-08	ENSG00000074201;ENSG00000100028;ENSG00000101161;ENSG00000105618;ENSG00000117360;ENSG00000124562;ENSG00000125743;ENSG00000125835;ENSG00000130520;ENSG00000139343;ENSG00000175467;ENSG00000182004;ENSG00000204392;ENSG00000286070
GO:1901576	organic substance biosynthetic process	349	6241	8.98117e-10	5.96793e-08	ENSG00000006194;ENSG00000007541;ENSG00000011243;ENSG00000014138;ENSG00000027075;ENSG00000028310;ENSG00000033800;ENSG00000039068;ENSG00000049541;ENSG00000053254;ENSG00000057252;ENSG00000062822;ENSG00000063177;ENSG00000064490;ENSG00000065057;ENSG00000065559;ENSG00000066379;ENSG00000067141;ENSG00000068784;ENSG00000069869;ENSG00000070814;ENSG00000071082;ENSG00000071564;ENSG00000071655;ENSG00000072364…
GO:0010629	negative regulation of gene expression	143	2034	1.62247e-09	1.06614e-07	ENSG00000006194;ENSG00000033800;ENSG00000053254;ENSG00000063177;ENSG00000069869;ENSG00000071082;ENSG00000071564;ENSG00000071655;ENSG00000081923;ENSG00000084093;ENSG00000087087;ENSG00000089009;ENSG00000089157;ENSG00000089280;ENSG00000089685;ENSG00000090447;ENSG00000092199;ENSG00000100142;ENSG00000100211;ENSG00000100614;ENSG00000101146;ENSG00000101190;ENSG00000103275;ENSG00000103479;ENSG00000103510…
GO:0042274	ribosomal small subunit biogenesis	18	74	1.66342e-09	1.08104e-07	ENSG00000105193;ENSG00000105372;ENSG00000115268;ENSG00000118181;ENSG00000124614;ENSG00000129347;ENSG00000129460;ENSG00000137154;ENSG00000138326;ENSG00000142937;ENSG00000146109;ENSG00000148296;ENSG00000164587;ENSG00000168028;ENSG00000171858;ENSG00000171863;ENSG00000172809;ENSG00000182774
GO:0044267	cellular protein metabolic process	306	5367	3.36253e-09	2.16152e-07	ENSG00000002330;ENSG00000005448;ENSG00000005810;ENSG00000005893;ENSG00000007541;ENSG00000008086;ENSG00000011243;ENSG00000014257;ENSG00000027075;ENSG00000033800;ENSG00000040199;ENSG00000051108;ENSG00000060140;ENSG00000063177;ENSG00000065559;ENSG00000068784;ENSG00000069020;ENSG00000069869;ENSG00000070814;ENSG00000071082;ENSG00000071537;ENSG00000071655;ENSG00000079482;ENSG00000082068;ENSG00000082996…
GO:0010605	negative regulation of macromolecule metabolic process	183	2885	1.66291e-08	1.05747e-06	ENSG00000005448;ENSG00000005810;ENSG00000006194;ENSG00000033800;ENSG00000051108;ENSG00000053254;ENSG00000063177;ENSG00000069869;ENSG00000071082;ENSG00000071564;ENSG00000071655;ENSG00000079482;ENSG00000081923;ENSG00000084093;ENSG00000087087;ENSG00000089009;ENSG00000089157;ENSG00000089280;ENSG00000089685;ENSG00000090447;ENSG00000092199;ENSG00000100142;ENSG00000100211;ENSG00000100614;ENSG00000100744…
GO:0071840	cellular component organization or biogenesis	374	6966	2.53405e-08	1.59429e-06	ENSG00000001497;ENSG00000002330;ENSG00000005448;ENSG00000005810;ENSG00000005893;ENSG00000007376;ENSG00000007392;ENSG00000008086;ENSG00000011143;ENSG00000011243;ENSG00000013810;ENSG00000014138;ENSG00000014257;ENSG00000025770;ENSG00000027075;ENSG00000028310;ENSG00000028528;ENSG00000033800;ENSG00000039068;ENSG00000042317;ENSG00000049541;ENSG00000057252;ENSG00000060491;ENSG00000062822;ENSG00000063177…
GO:0042273	ribosomal large subunit biogenesis	16	72	5.33077e-08	3.31854e-06	ENSG00000001497;ENSG00000089009;ENSG00000089157;ENSG00000114391;ENSG00000130810;ENSG00000133316;ENSG00000136942;ENSG00000142676;ENSG00000145912;ENSG00000148296;ENSG00000148303;ENSG00000149716;ENSG00000156928;ENSG00000172809;ENSG00000182899;ENSG00000188846
GO:0071702	organic substance transport	165	2608	1.29403e-07	7.97175e-06	ENSG00000002330;ENSG00000004059;ENSG00000005893;ENSG00000011243;ENSG00000028528;ENSG00000039068;ENSG00000041353;ENSG00000051108;ENSG00000051128;ENSG00000057252;ENSG00000062725;ENSG00000063177;ENSG00000069869;ENSG00000069974;ENSG00000071082;ENSG00000071537;ENSG00000072858;ENSG00000081923;ENSG00000084093;ENSG00000085832;ENSG00000089009;ENSG00000089157;ENSG00000089685;ENSG00000092531;ENSG00000100836…
GO:0006974	cellular response to DNA damage stimulus	72	894	2.30233e-07	1.40371e-05	ENSG00000002330;ENSG00000049541;ENSG00000053254;ENSG00000062822;ENSG00000065057;ENSG00000069869;ENSG00000076924;ENSG00000082068;ENSG00000084072;ENSG00000089280;ENSG00000090447;ENSG00000100142;ENSG00000103194;ENSG00000103479;ENSG00000104889;ENSG00000105258;ENSG00000106009;ENSG00000106399;ENSG00000115317;ENSG00000118046;ENSG00000122008;ENSG00000125107;ENSG00000125319;ENSG00000125352;ENSG00000126457…
GO:0051704	multi-organism process	175	2840	2.90901e-07	1.7555e-05	ENSG00000002330;ENSG00000011243;ENSG00000025770;ENSG00000033800;ENSG00000039068;ENSG00000063177;ENSG00000069869;ENSG00000071082;ENSG00000071626;ENSG00000071859;ENSG00000072364;ENSG00000084072;ENSG00000084093;ENSG00000085832;ENSG00000087365;ENSG00000089009;ENSG00000089157;ENSG00000090447;ENSG00000099901;ENSG00000100142;ENSG00000100836;ENSG00000101146;ENSG00000101190;ENSG00000101846;ENSG00000102103…
GO:0009892	negative regulation of metabolic process	189	3142	4.51797e-07	2.69891e-05	ENSG00000005448;ENSG00000005810;ENSG00000006194;ENSG00000033800;ENSG00000051108;ENSG00000053254;ENSG00000063177;ENSG00000069869;ENSG00000071082;ENSG00000071564;ENSG00000071655;ENSG00000079482;ENSG00000081923;ENSG00000084093;ENSG00000087087;ENSG00000089009;ENSG00000089157;ENSG00000089280;ENSG00000089685;ENSG00000090447;ENSG00000092199;ENSG00000100142;ENSG00000100211;ENSG00000100614;ENSG00000100744…
GO:0019538	protein metabolic process	325	6050	5.88229e-07	3.47879e-05	ENSG00000002330;ENSG00000005448;ENSG00000005810;ENSG00000005893;ENSG00000007541;ENSG00000008086;ENSG00000011243;ENSG00000014257;ENSG00000027075;ENSG00000028528;ENSG00000033800;ENSG00000039068;ENSG00000040199;ENSG00000051108;ENSG00000057252;ENSG00000060140;ENSG00000063177;ENSG00000065559;ENSG00000068784;ENSG00000069020;ENSG00000069869;ENSG00000070814;ENSG00000071082;ENSG00000071537;ENSG00000071655…
GO:0070647	protein modification by small protein conjugation or removal	87	1190	8.20162e-07	4.80241e-05	ENSG00000005810;ENSG00000033800;ENSG00000051108;ENSG00000069869;ENSG00000071537;ENSG00000082068;ENSG00000082996;ENSG00000099364;ENSG00000101146;ENSG00000101557;ENSG00000103126;ENSG00000103194;ENSG00000103275;ENSG00000106089;ENSG00000108106;ENSG00000108773;ENSG00000111665;ENSG00000114166;ENSG00000115145;ENSG00000115268;ENSG00000115289;ENSG00000125352;ENSG00000125691;ENSG00000127191;ENSG00000128923…
GO:0006259	DNA metabolic process	81	1101	1.59138e-06	9.22688e-05	ENSG00000014138;ENSG00000049541;ENSG00000062822;ENSG00000065057;ENSG00000065559;ENSG00000071564;ENSG00000071655;ENSG00000076924;ENSG00000082068;ENSG00000084072;ENSG00000089280;ENSG00000092199;ENSG00000100142;ENSG00000100726;ENSG00000103194;ENSG00000104889;ENSG00000105258;ENSG00000106028;ENSG00000106399;ENSG00000122008;ENSG00000125319;ENSG00000125352;ENSG00000127586;ENSG00000129566;ENSG00000130726…
GO:0006281	DNA repair	50	586	3.54061e-06	0.000203293	ENSG00000049541;ENSG00000062822;ENSG00000065057;ENSG00000076924;ENSG00000082068;ENSG00000084072;ENSG00000089280;ENSG00000100142;ENSG00000103194;ENSG00000104889;ENSG00000105258;ENSG00000106399;ENSG00000122008;ENSG00000125319;ENSG00000125352;ENSG00000130726;ENSG00000133247;ENSG00000133895;ENSG00000134453;ENSG00000136807;ENSG00000139579;ENSG00000144524;ENSG00000148300;ENSG00000148362;ENSG00000149273…
GO:0032446	protein modification by small protein conjugation	72	977	5.92364e-06	0.00033685	ENSG00000005810;ENSG00000033800;ENSG00000051108;ENSG00000069869;ENSG00000071537;ENSG00000082068;ENSG00000082996;ENSG00000099364;ENSG00000101146;ENSG00000103126;ENSG00000103275;ENSG00000106089;ENSG00000108106;ENSG00000111665;ENSG00000115268;ENSG00000115289;ENSG00000125352;ENSG00000125691;ENSG00000127191;ENSG00000130560;ENSG00000130726;ENSG00000131188;ENSG00000132017;ENSG00000132256;ENSG00000132879…
GO:0033554	cellular response to stress	132	2118	6.98747e-06	0.000393561	ENSG00000002330;ENSG00000005893;ENSG00000049541;ENSG00000051108;ENSG00000053254;ENSG00000062822;ENSG00000065057;ENSG00000065559;ENSG00000069869;ENSG00000071537;ENSG00000076924;ENSG00000082068;ENSG00000082996;ENSG00000084072;ENSG00000084093;ENSG00000089280;ENSG00000090447;ENSG00000100142;ENSG00000100744;ENSG00000101146;ENSG00000101557;ENSG00000102580;ENSG00000103126;ENSG00000103148;ENSG00000103194…
GO:0000028	ribosomal small subunit assembly	7	19	8.69098e-06	0.000484891	ENSG00000105372;ENSG00000115268;ENSG00000124614;ENSG00000146109;ENSG00000164587;ENSG00000168028;ENSG00000172809
GO:0006283	transcription-coupled nucleotide-excision repair	13	72	1.09718e-05	0.000606422	ENSG00000049541;ENSG00000062822;ENSG00000076924;ENSG00000084072;ENSG00000100142;ENSG00000105258;ENSG00000106399;ENSG00000122008;ENSG00000144524;ENSG00000163882;ENSG00000168090;ENSG00000213780;ENSG00000221983
GO:0042255	ribosome assembly	12	62	1.1376e-05	0.000622941	ENSG00000089009;ENSG00000089157;ENSG00000105372;ENSG00000114391;ENSG00000115268;ENSG00000124614;ENSG00000130810;ENSG00000142676;ENSG00000146109;ENSG00000164587;ENSG00000168028;ENSG00000172809
GO:0006996	organelle organization	227	4112	1.46575e-05	0.000795271	ENSG00000002330;ENSG00000005810;ENSG00000008086;ENSG00000011143;ENSG00000011243;ENSG00000013810;ENSG00000014138;ENSG00000014257;ENSG00000025770;ENSG00000028310;ENSG00000042317;ENSG00000049541;ENSG00000062822;ENSG00000069020;ENSG00000069974;ENSG00000071462;ENSG00000071655;ENSG00000071859;ENSG00000079482;ENSG00000081923;ENSG00000082068;ENSG00000084093;ENSG00000085832;ENSG00000089009;ENSG00000089157…
GO:0034622	cellular protein-containing complex assembly	84	1224	1.48037e-05	0.000795901	ENSG00000007392;ENSG00000033800;ENSG00000074201;ENSG00000076924;ENSG00000085832;ENSG00000089009;ENSG00000089157;ENSG00000092531;ENSG00000099624;ENSG00000100028;ENSG00000100614;ENSG00000101161;ENSG00000102125;ENSG00000103126;ENSG00000104897;ENSG00000105372;ENSG00000105618;ENSG00000106089;ENSG00000106399;ENSG00000107581;ENSG00000108106;ENSG00000108262;ENSG00000113615;ENSG00000114391;ENSG00000115268…
GO:0016567	protein ubiquitination	66	897	1.54931e-05	0.000825462	ENSG00000005810;ENSG00000051108;ENSG00000069869;ENSG00000071537;ENSG00000082068;ENSG00000082996;ENSG00000099364;ENSG00000103126;ENSG00000108106;ENSG00000111665;ENSG00000115268;ENSG00000115289;ENSG00000125352;ENSG00000125691;ENSG00000127191;ENSG00000130560;ENSG00000130726;ENSG00000131188;ENSG00000132017;ENSG00000132256;ENSG00000132879;ENSG00000133265;ENSG00000135119;ENSG00000136153;ENSG00000136807…
GO:0051276	chromosome organization	86	1269	1.85866e-05	0.000981441	ENSG00000011243;ENSG00000013810;ENSG00000014138;ENSG00000025770;ENSG00000028310;ENSG00000049541;ENSG00000062822;ENSG00000071462;ENSG00000071655;ENSG00000071859;ENSG00000082068;ENSG00000084093;ENSG00000092199;ENSG00000099364;ENSG00000100726;ENSG00000101146;ENSG00000101189;ENSG00000103479;ENSG00000103510;ENSG00000105202;ENSG00000106028;ENSG00000106399;ENSG00000107833;ENSG00000108773;ENSG00000110851…
GO:0010468	regulation of gene expression	254	4736	3.00247e-05	0.00157138	ENSG00000005810;ENSG00000006194;ENSG00000011243;ENSG00000027075;ENSG00000028310;ENSG00000033800;ENSG00000039068;ENSG00000053254;ENSG00000063177;ENSG00000064490;ENSG00000066379;ENSG00000067141;ENSG00000069869;ENSG00000069974;ENSG00000070814;ENSG00000071082;ENSG00000071462;ENSG00000071564;ENSG00000071626;ENSG00000071655;ENSG00000072364;ENSG00000081923;ENSG00000084072;ENSG00000084093;ENSG00000087087…
GO:0010498	proteasomal protein catabolic process	42	501	3.23088e-05	0.00167609	ENSG00000033800;ENSG00000051108;ENSG00000069869;ENSG00000071537;ENSG00000079482;ENSG00000099364;ENSG00000101557;ENSG00000107404;ENSG00000107669;ENSG00000108106;ENSG00000116406;ENSG00000128590;ENSG00000132879;ENSG00000133265;ENSG00000133612;ENSG00000135119;ENSG00000136930;ENSG00000138942;ENSG00000142676;ENSG00000144357;ENSG00000144468;ENSG00000147677;ENSG00000158062;ENSG00000159352;ENSG00000159377…
GO:1901564	organonitrogen compound metabolic process	363	7171	3.80134e-05	0.00195488	ENSG00000002330;ENSG00000005448;ENSG00000005810;ENSG00000005893;ENSG00000007541;ENSG00000008086;ENSG00000011243;ENSG00000014257;ENSG00000027075;ENSG00000028528;ENSG00000033800;ENSG00000039068;ENSG00000040199;ENSG00000049541;ENSG00000051108;ENSG00000057252;ENSG00000060140;ENSG00000063177;ENSG00000065057;ENSG00000065559;ENSG00000068784;ENSG00000069020;ENSG00000069869;ENSG00000070814;ENSG00000071082…
GO:0043161	proteasome-mediated ubiquitin-dependent protein catabolic process	38	442	4.44598e-05	0.00226668	ENSG00000033800;ENSG00000051108;ENSG00000069869;ENSG00000071537;ENSG00000099364;ENSG00000101557;ENSG00000107404;ENSG00000108106;ENSG00000116406;ENSG00000128590;ENSG00000132879;ENSG00000133265;ENSG00000133612;ENSG00000136930;ENSG00000138942;ENSG00000142676;ENSG00000144357;ENSG00000147677;ENSG00000158062;ENSG00000159352;ENSG00000159377;ENSG00000159459;ENSG00000160087;ENSG00000162191;ENSG00000164031…
GO:0006414	translational elongation	18	143	4.48488e-05	0.00226697	ENSG00000086504;ENSG00000104529;ENSG00000107864;ENSG00000112651;ENSG00000130921;ENSG00000131368;ENSG00000137818;ENSG00000143436;ENSG00000148399;ENSG00000154582;ENSG00000166902;ENSG00000171703;ENSG00000174547;ENSG00000177600;ENSG00000198862;ENSG00000204628;ENSG00000214026;ENSG00000254772
GO:0006289	nucleotide-excision repair	15	107	5.48325e-05	0.00274813	ENSG00000049541;ENSG00000062822;ENSG00000065057;ENSG00000076924;ENSG00000084072;ENSG00000100142;ENSG00000105258;ENSG00000106399;ENSG00000122008;ENSG00000144524;ENSG00000163882;ENSG00000168090;ENSG00000179262;ENSG00000213780;ENSG00000221983
GO:0060255	regulation of macromolecule metabolic process	326	6375	6.37609e-05	0.00316876	ENSG00000002330;ENSG00000005448;ENSG00000005810;ENSG00000006194;ENSG00000011243;ENSG00000027075;ENSG00000028310;ENSG00000028528;ENSG00000033800;ENSG00000039068;ENSG00000049541;ENSG00000051108;ENSG00000053254;ENSG00000057252;ENSG00000063177;ENSG00000064490;ENSG00000065559;ENSG00000066379;ENSG00000067141;ENSG00000069869;ENSG00000069974;ENSG00000070814;ENSG00000071082;ENSG00000071462;ENSG00000071564…
GO:0051603	proteolysis involved in cellular protein catabolic process	56	760	6.66067e-05	0.0032826	ENSG00000033800;ENSG00000051108;ENSG00000069869;ENSG00000071537;ENSG00000079482;ENSG00000082996;ENSG00000099364;ENSG00000101557;ENSG00000102580;ENSG00000103126;ENSG00000103194;ENSG00000103275;ENSG00000107404;ENSG00000107669;ENSG00000108106;ENSG00000116005;ENSG00000116406;ENSG00000119912;ENSG00000125691;ENSG00000128590;ENSG00000132879;ENSG00000133265;ENSG00000133612;ENSG00000135119;ENSG00000136930…
GO:0019941	modification-dependent protein catabolic process	50	670	0.00011988	0.00585928	ENSG00000033800;ENSG00000051108;ENSG00000069869;ENSG00000071537;ENSG00000082996;ENSG00000099364;ENSG00000101557;ENSG00000103126;ENSG00000103194;ENSG00000103275;ENSG00000107404;ENSG00000107669;ENSG00000108106;ENSG00000116005;ENSG00000116406;ENSG00000125691;ENSG00000128590;ENSG00000132879;ENSG00000133265;ENSG00000133612;ENSG00000136930;ENSG00000138942;ENSG00000142676;ENSG00000144357;ENSG00000147677…
GO:1904667	negative regulation of ubiquitin protein ligase activity	5	13	0.000142602	0.00691268	ENSG00000115268;ENSG00000125691;ENSG00000142676;ENSG00000145592;ENSG00000171863
GO:1904666	regulation of ubiquitin protein ligase activity	7	28	0.000145345	0.00698839	ENSG00000108106;ENSG00000115268;ENSG00000125691;ENSG00000142676;ENSG00000145592;ENSG00000171863;ENSG00000175063
GO:0000462	maturation of SSU-rRNA from tricistronic rRNA transcript (SSU-rRNA, 5.8S rRNA, LSU-rRNA)	8	37	0.000147413	0.00703065	ENSG00000105193;ENSG00000105372;ENSG00000129347;ENSG00000129460;ENSG00000142937;ENSG00000146109;ENSG00000164587;ENSG00000171858
GO:0044257	cellular protein catabolic process	58	822	0.000159632	0.00755252	ENSG00000005893;ENSG00000033800;ENSG00000051108;ENSG00000069869;ENSG00000071537;ENSG00000079482;ENSG00000082996;ENSG00000099364;ENSG00000101557;ENSG00000102580;ENSG00000103126;ENSG00000103194;ENSG00000103275;ENSG00000107404;ENSG00000107669;ENSG00000108106;ENSG00000115317;ENSG00000116005;ENSG00000116406;ENSG00000119912;ENSG00000125691;ENSG00000128590;ENSG00000132879;ENSG00000133265;ENSG00000133612…
GO:0031396	regulation of protein ubiquitination	22	215	0.00016151	0.00758073	ENSG00000005810;ENSG00000051108;ENSG00000082068;ENSG00000103126;ENSG00000108106;ENSG00000115268;ENSG00000125691;ENSG00000131188;ENSG00000133265;ENSG00000136807;ENSG00000140988;ENSG00000142676;ENSG00000145592;ENSG00000149273;ENSG00000160948;ENSG00000162191;ENSG00000171863;ENSG00000175063;ENSG00000177868;ENSG00000182979;ENSG00000187446;ENSG00000198793
GO:0006511	ubiquitin-dependent protein catabolic process	49	663	0.000176253	0.00820716	ENSG00000033800;ENSG00000051108;ENSG00000069869;ENSG00000071537;ENSG00000082996;ENSG00000099364;ENSG00000101557;ENSG00000103126;ENSG00000103194;ENSG00000103275;ENSG00000107404;ENSG00000107669;ENSG00000108106;ENSG00000116406;ENSG00000125691;ENSG00000128590;ENSG00000132879;ENSG00000133265;ENSG00000133612;ENSG00000136930;ENSG00000138942;ENSG00000142676;ENSG00000144357;ENSG00000147677;ENSG00000152484…
GO:0043632	modification-dependent macromolecule catabolic process	50	681	0.000177632	0.00820716	ENSG00000033800;ENSG00000051108;ENSG00000069869;ENSG00000071537;ENSG00000082996;ENSG00000099364;ENSG00000101557;ENSG00000103126;ENSG00000103194;ENSG00000103275;ENSG00000107404;ENSG00000107669;ENSG00000108106;ENSG00000116005;ENSG00000116406;ENSG00000125691;ENSG00000128590;ENSG00000132879;ENSG00000133265;ENSG00000133612;ENSG00000136930;ENSG00000138942;ENSG00000142676;ENSG00000144357;ENSG00000147677…
GO:1903320	regulation of protein modification by small protein conjugation or removal	24	247	0.000184265	0.00838267	ENSG00000005810;ENSG00000033800;ENSG00000051108;ENSG00000082068;ENSG00000103126;ENSG00000103275;ENSG00000108106;ENSG00000115268;ENSG00000125691;ENSG00000131188;ENSG00000133265;ENSG00000136807;ENSG00000140988;ENSG00000142676;ENSG00000145592;ENSG00000149273;ENSG00000160948;ENSG00000162191;ENSG00000171863;ENSG00000175063;ENSG00000177868;ENSG00000182979;ENSG00000187446;ENSG00000198793
GO:0036503	ERAD pathway	14	106	0.000184266	0.00838267	ENSG00000051108;ENSG00000071537;ENSG00000101557;ENSG00000116406;ENSG00000128590;ENSG00000132879;ENSG00000135119;ENSG00000138942;ENSG00000144468;ENSG00000160087;ENSG00000162191;ENSG00000164031;ENSG00000164897;ENSG00000168936
GO:0030150	protein import into mitochondrial matrix	6	21	0.000197308	0.00887591	ENSG00000104980;ENSG00000105197;ENSG00000130204;ENSG00000196683;ENSG00000213221;ENSG00000217930
GO:0031397	negative regulation of protein ubiquitination	12	82	0.00019811	0.00887591	ENSG00000115268;ENSG00000125691;ENSG00000131188;ENSG00000142676;ENSG00000145592;ENSG00000149273;ENSG00000160948;ENSG00000162191;ENSG00000171863;ENSG00000177868;ENSG00000187446;ENSG00000198793
GO:1903311	regulation of mRNA metabolic process	30	343	0.000204595	0.00906401	ENSG00000071626;ENSG00000084093;ENSG00000089280;ENSG00000092199;ENSG00000100836;ENSG00000107864;ENSG00000125107;ENSG00000127191;ENSG00000134318;ENSG00000134453;ENSG00000135482;ENSG00000135486;ENSG00000136270;ENSG00000136807;ENSG00000136930;ENSG00000159352;ENSG00000159377;ENSG00000160633;ENSG00000162385;ENSG00000178896;ENSG00000179950;ENSG00000182872;ENSG00000184363;ENSG00000185122;ENSG00000198793…
GO:0019222	regulation of metabolic process	348	6960	0.000205373	0.00906401	ENSG00000002330;ENSG00000005448;ENSG00000005810;ENSG00000006194;ENSG00000011243;ENSG00000027075;ENSG00000028310;ENSG00000028528;ENSG00000033800;ENSG00000039068;ENSG00000049541;ENSG00000051108;ENSG00000053254;ENSG00000057252;ENSG00000063177;ENSG00000064490;ENSG00000065559;ENSG00000066379;ENSG00000067141;ENSG00000069869;ENSG00000069974;ENSG00000070814;ENSG00000071082;ENSG00000071462;ENSG00000071564…
GO:0065003	protein-containing complex assembly	110	1835	0.000218774	0.00958392	ENSG00000002330;ENSG00000005893;ENSG00000007392;ENSG00000033800;ENSG00000057252;ENSG00000074201;ENSG00000076924;ENSG00000085832;ENSG00000089009;ENSG00000089157;ENSG00000089280;ENSG00000090447;ENSG00000092531;ENSG00000099624;ENSG00000100028;ENSG00000100211;ENSG00000100614;ENSG00000101161;ENSG00000102125;ENSG00000103126;ENSG00000104897;ENSG00000105372;ENSG00000105618;ENSG00000106089;ENSG00000106399…
GO:0007050	cell cycle arrest	23	237	0.000253492	0.0110232	ENSG00000090447;ENSG00000100614;ENSG00000103479;ENSG00000114166;ENSG00000118046;ENSG00000125107;ENSG00000125691;ENSG00000126457;ENSG00000134982;ENSG00000135446;ENSG00000135932;ENSG00000136270;ENSG00000136807;ENSG00000137845;ENSG00000140836;ENSG00000142453;ENSG00000162670;ENSG00000167393;ENSG00000167965;ENSG00000174775;ENSG00000177595;ENSG00000188130;ENSG00000198793
GO:0098781	ncRNA transcription	14	110	0.000273214	0.0117941	ENSG00000070814;ENSG00000087087;ENSG00000100142;ENSG00000105258;ENSG00000107833;ENSG00000127054;ENSG00000136807;ENSG00000139579;ENSG00000148308;ENSG00000163882;ENSG00000165684;ENSG00000185024;ENSG00000197780;ENSG00000198793
GO:0007049	cell cycle	113	1912	0.000307914	0.0131957	ENSG00000008086;ENSG00000011243;ENSG00000013810;ENSG00000014138;ENSG00000025770;ENSG00000033800;ENSG00000049541;ENSG00000053254;ENSG00000062822;ENSG00000071564;ENSG00000089685;ENSG00000090447;ENSG00000099901;ENSG00000100614;ENSG00000101146;ENSG00000102119;ENSG00000103275;ENSG00000103479;ENSG00000106399;ENSG00000107862;ENSG00000108106;ENSG00000108262;ENSG00000108773;ENSG00000111665;ENSG00000114166…
GO:0022402	cell cycle process	90	1459	0.000342543	0.0145741	ENSG00000011243;ENSG00000013810;ENSG00000014138;ENSG00000025770;ENSG00000033800;ENSG00000049541;ENSG00000053254;ENSG00000062822;ENSG00000071564;ENSG00000089685;ENSG00000090447;ENSG00000099901;ENSG00000100614;ENSG00000101146;ENSG00000102119;ENSG00000103275;ENSG00000103479;ENSG00000106399;ENSG00000108106;ENSG00000108262;ENSG00000108773;ENSG00000114166;ENSG00000114391;ENSG00000116213;ENSG00000117632…
GO:0050684	regulation of mRNA processing	16	142	0.000422934	0.0178659	ENSG00000071626;ENSG00000084093;ENSG00000100836;ENSG00000107864;ENSG00000134453;ENSG00000135482;ENSG00000135486;ENSG00000136807;ENSG00000160633;ENSG00000162385;ENSG00000179950;ENSG00000182872;ENSG00000185122;ENSG00000204356;ENSG00000205937;ENSG00000213516
GO:0043933	protein-containing complex subunit organization	127	2233	0.000601906	0.0252459	ENSG00000002330;ENSG00000005893;ENSG00000007392;ENSG00000033800;ENSG00000057252;ENSG00000074201;ENSG00000076924;ENSG00000085832;ENSG00000086504;ENSG00000089009;ENSG00000089157;ENSG00000089280;ENSG00000090447;ENSG00000092531;ENSG00000099624;ENSG00000099953;ENSG00000100028;ENSG00000100211;ENSG00000100614;ENSG00000101161;ENSG00000102125;ENSG00000103126;ENSG00000104897;ENSG00000105372;ENSG00000105618…
GO:0045786	negative regulation of cell cycle	44	610	0.000620558	0.025845	ENSG00000053254;ENSG00000090447;ENSG00000100614;ENSG00000103479;ENSG00000108773;ENSG00000114166;ENSG00000115317;ENSG00000118046;ENSG00000125107;ENSG00000125691;ENSG00000126457;ENSG00000133895;ENSG00000134982;ENSG00000135446;ENSG00000135932;ENSG00000136270;ENSG00000136807;ENSG00000136930;ENSG00000137845;ENSG00000139579;ENSG00000140836;ENSG00000142453;ENSG00000149091;ENSG00000149554;ENSG00000154920…
GO:0030163	protein catabolic process	64	981	0.000628839	0.0260067	ENSG00000005810;ENSG00000005893;ENSG00000028528;ENSG00000033800;ENSG00000039068;ENSG00000051108;ENSG00000069869;ENSG00000071537;ENSG00000079482;ENSG00000082996;ENSG00000099364;ENSG00000101557;ENSG00000102580;ENSG00000103126;ENSG00000103194;ENSG00000103275;ENSG00000107404;ENSG00000107669;ENSG00000108106;ENSG00000115317;ENSG00000116005;ENSG00000116406;ENSG00000119912;ENSG00000125691;ENSG00000127191…
GO:0009894	regulation of catabolic process	68	1059	0.000655987	0.026941	ENSG00000002330;ENSG00000005810;ENSG00000028528;ENSG00000033800;ENSG00000039068;ENSG00000051108;ENSG00000069869;ENSG00000079482;ENSG00000089280;ENSG00000092199;ENSG00000101146;ENSG00000101557;ENSG00000103126;ENSG00000103148;ENSG00000103194;ENSG00000103510;ENSG00000104643;ENSG00000105671;ENSG00000107404;ENSG00000107864;ENSG00000108262;ENSG00000115317;ENSG00000118046;ENSG00000118217;ENSG00000119912…
GO:0051726	regulation of cell cycle	75	1200	0.000754132	0.0307582	ENSG00000008086;ENSG00000013810;ENSG00000053254;ENSG00000071564;ENSG00000089685;ENSG00000090447;ENSG00000099901;ENSG00000100614;ENSG00000101146;ENSG00000103479;ENSG00000106399;ENSG00000107862;ENSG00000108106;ENSG00000108262;ENSG00000108773;ENSG00000114166;ENSG00000115317;ENSG00000118046;ENSG00000125107;ENSG00000125691;ENSG00000126457;ENSG00000131351;ENSG00000133895;ENSG00000134318;ENSG00000134419…
GO:0090305	nucleic acid phosphodiester bond hydrolysis	26	305	0.000777133	0.0314709	ENSG00000001497;ENSG00000049541;ENSG00000062822;ENSG00000065057;ENSG00000066379;ENSG00000104889;ENSG00000105258;ENSG00000106399;ENSG00000122008;ENSG00000123144;ENSG00000125107;ENSG00000127054;ENSG00000129347;ENSG00000145912;ENSG00000146109;ENSG00000148300;ENSG00000149289;ENSG00000154920;ENSG00000171858;ENSG00000172732;ENSG00000178896;ENSG00000185122;ENSG00000213780;ENSG00000217930;ENSG00000221983…
GO:1903321	negative regulation of protein modification by small protein conjugation or removal	12	95	0.000784395	0.0314709	ENSG00000115268;ENSG00000125691;ENSG00000131188;ENSG00000142676;ENSG00000145592;ENSG00000149273;ENSG00000160948;ENSG00000162191;ENSG00000171863;ENSG00000177868;ENSG00000187446;ENSG00000198793
GO:0051438	regulation of ubiquitin-protein transferase activity	9	58	0.000792326	0.0314709	ENSG00000103126;ENSG00000108106;ENSG00000115268;ENSG00000125691;ENSG00000140988;ENSG00000142676;ENSG00000145592;ENSG00000171863;ENSG00000175063
GO:0009299	mRNA transcription	5	18	0.000792892	0.0314709	ENSG00000104529;ENSG00000110422;ENSG00000132842;ENSG00000168610;ENSG00000185122
GO:0030433	ubiquitin-dependent ERAD pathway	11	83	0.000856282	0.0335626	ENSG00000051108;ENSG00000071537;ENSG00000101557;ENSG00000116406;ENSG00000128590;ENSG00000132879;ENSG00000138942;ENSG00000160087;ENSG00000164031;ENSG00000164897;ENSG00000168936
GO:0000027	ribosomal large subunit assembly	6	27	0.000862616	0.0335626	ENSG00000089009;ENSG00000089157;ENSG00000114391;ENSG00000130810;ENSG00000142676;ENSG00000172809
GO:1901798	positive regulation of signal transduction by p53 class mediator	6	27	0.000862616	0.0335626	ENSG00000115268;ENSG00000125691;ENSG00000142676;ENSG00000145592;ENSG00000153246;ENSG00000171863
GO:0000245	spliceosomal complex assembly	9	59	0.000899764	0.0346127	ENSG00000007392;ENSG00000101161;ENSG00000104897;ENSG00000124562;ENSG00000125743;ENSG00000169249;ENSG00000179950;ENSG00000182004;ENSG00000213516
GO:0006296	nucleotide-excision repair, DNA incision, 5'-to lesion	7	37	0.000901313	0.0346127	ENSG00000049541;ENSG00000062822;ENSG00000065057;ENSG00000106399;ENSG00000122008;ENSG00000213780;ENSG00000221983
GO:0033683	nucleotide-excision repair, DNA incision	7	39	0.00124944	0.0473961	ENSG00000049541;ENSG00000062822;ENSG00000065057;ENSG00000106399;ENSG00000122008;ENSG00000213780;ENSG00000221983
GO:0030490	maturation of SSU-rRNA	8	50	0.00125022	0.0473961	ENSG00000105193;ENSG00000105372;ENSG00000129347;ENSG00000129460;ENSG00000142937;ENSG00000146109;ENSG00000164587;ENSG00000171858
GO:0051444	negative regulation of ubiquitin-protein transferase activity	5	20	0.00133542	0.0503037	ENSG00000115268;ENSG00000125691;ENSG00000142676;ENSG00000145592;ENSG00000171863
GO:0006260	DNA replication	27	335	0.00143381	0.053668	ENSG00000014138;ENSG00000049541;ENSG00000062822;ENSG00000065559;ENSG00000104889;ENSG00000106028;ENSG00000106399;ENSG00000122008;ENSG00000127586;ENSG00000132780;ENSG00000136807;ENSG00000136930;ENSG00000149554;ENSG00000154920;ENSG00000159352;ENSG00000159377;ENSG00000161036;ENSG00000165283;ENSG00000166508;ENSG00000168802;ENSG00000174775;ENSG00000177311;ENSG00000183763;ENSG00000184428;ENSG00000187109…
GO:0072344	rescue of stalled ribosome	3	6	0.00145338	0.0540585	ENSG00000130921;ENSG00000198862;ENSG00000204628
GO:0000380	alternative mRNA splicing, via spliceosome	10	76	0.00153717	0.0568178	ENSG00000084093;ENSG00000102103;ENSG00000134453;ENSG00000135482;ENSG00000135486;ENSG00000162385;ENSG00000163156;ENSG00000179950;ENSG00000182872;ENSG00000205937
GO:0031329	regulation of cellular catabolic process	60	940	0.00155426	0.0570927	ENSG00000002330;ENSG00000033800;ENSG00000051108;ENSG00000069869;ENSG00000079482;ENSG00000089280;ENSG00000092199;ENSG00000101146;ENSG00000101557;ENSG00000103126;ENSG00000103148;ENSG00000103194;ENSG00000103510;ENSG00000104643;ENSG00000105671;ENSG00000107404;ENSG00000107864;ENSG00000108262;ENSG00000115317;ENSG00000118046;ENSG00000118217;ENSG00000125107;ENSG00000125691;ENSG00000127191;ENSG00000132256…
GO:0010608	posttranscriptional regulation of gene expression	44	642	0.00171866	0.0627418	ENSG00000070814;ENSG00000087087;ENSG00000089280;ENSG00000092199;ENSG00000100142;ENSG00000101146;ENSG00000102580;ENSG00000105258;ENSG00000105671;ENSG00000107864;ENSG00000125107;ENSG00000125457;ENSG00000127191;ENSG00000129460;ENSG00000130305;ENSG00000130921;ENSG00000134318;ENSG00000135446;ENSG00000135482;ENSG00000136270;ENSG00000136930;ENSG00000147677;ENSG00000148384;ENSG00000148399;ENSG00000149273…
GO:0072331	signal transduction by p53 class mediator	24	289	0.00173194	0.0628386	ENSG00000049541;ENSG00000071655;ENSG00000090447;ENSG00000103194;ENSG00000103479;ENSG00000106399;ENSG00000115268;ENSG00000118046;ENSG00000125107;ENSG00000125691;ENSG00000126457;ENSG00000142453;ENSG00000142676;ENSG00000145592;ENSG00000149554;ENSG00000153246;ENSG00000167965;ENSG00000171863;ENSG00000177076;ENSG00000177595;ENSG00000197780;ENSG00000198793;ENSG00000204371;ENSG00000204435
GO:0000244	spliceosomal tri-snRNP complex assembly	4	13	0.00180295	0.0646222	ENSG00000101161;ENSG00000105618;ENSG00000117360;ENSG00000204392
GO:0006122	mitochondrial electron transport, ubiquinol to cytochrome c	4	13	0.00180295	0.0646222	ENSG00000156467;ENSG00000173660;ENSG00000179091;ENSG00000233954
GO:0010767	regulation of transcription from RNA polymerase II promoter in response to UV-induced DNA damage	2	2	0.00186149	0.0651411	ENSG00000069869;ENSG00000149554
GO:0035407	histone H3-T11 phosphorylation	2	2	0.00186149	0.0651411	ENSG00000123143;ENSG00000149554
GO:0070476	rRNA (guanine-N7)-methylation	2	2	0.00186149	0.0651411	ENSG00000071462;ENSG00000173113
GO:1900210	positive regulation of cardiolipin metabolic process	2	2	0.00186149	0.0651411	ENSG00000102125;ENSG00000165283
GO:0019985	translesion synthesis	7	42	0.00195928	0.0681601	ENSG00000049541;ENSG00000062822;ENSG00000103194;ENSG00000106399;ENSG00000122008;ENSG00000162585;ENSG00000221983
GO:0000731	DNA synthesis involved in DNA repair	8	54	0.00208257	0.0720254	ENSG00000049541;ENSG00000062822;ENSG00000103194;ENSG00000106399;ENSG00000122008;ENSG00000125319;ENSG00000162585;ENSG00000221983
GO:0006622	protein targeting to lysosome	5	22	0.00211156	0.0726033	ENSG00000005893;ENSG00000069869;ENSG00000132842;ENSG00000185009;ENSG00000221838
GO:0006325	chromatin organization	54	838	0.00214907	0.0734659	ENSG00000011243;ENSG00000028310;ENSG00000071462;ENSG00000071655;ENSG00000071859;ENSG00000082068;ENSG00000084093;ENSG00000092199;ENSG00000099364;ENSG00000101189;ENSG00000103479;ENSG00000103510;ENSG00000105202;ENSG00000107833;ENSG00000108773;ENSG00000110851;ENSG00000114166;ENSG00000115289;ENSG00000123143;ENSG00000126457;ENSG00000130726;ENSG00000132780;ENSG00000133247;ENSG00000133895;ENSG00000136807…
GO:0006517	protein deglycosylation	6	32	0.00219798	0.0747061	ENSG00000071537;ENSG00000112893;ENSG00000116406;ENSG00000138942;ENSG00000198162;ENSG00000221983
GO:0006241	CTP biosynthetic process	4	14	0.00243855	0.0822436	ENSG00000103024;ENSG00000130717;ENSG00000198276;ENSG00000243678
GO:0051234	establishment of localization	263	5265	0.00244756	0.0822436	ENSG00000002330;ENSG00000004059;ENSG00000005448;ENSG00000005893;ENSG00000011243;ENSG00000014257;ENSG00000028528;ENSG00000039068;ENSG00000041353;ENSG00000051108;ENSG00000051128;ENSG00000057252;ENSG00000062725;ENSG00000063177;ENSG00000069869;ENSG00000069974;ENSG00000071082;ENSG00000071537;ENSG00000072858;ENSG00000074201;ENSG00000079482;ENSG00000081923;ENSG00000084072;ENSG00000084093;ENSG00000085832…
GO:0016043	cellular component organization	329	6748	0.00246578	0.0823878	ENSG00000002330;ENSG00000005448;ENSG00000005810;ENSG00000005893;ENSG00000007392;ENSG00000008086;ENSG00000011143;ENSG00000011243;ENSG00000013810;ENSG00000014138;ENSG00000014257;ENSG00000025770;ENSG00000027075;ENSG00000028310;ENSG00000028528;ENSG00000033800;ENSG00000039068;ENSG00000042317;ENSG00000049541;ENSG00000057252;ENSG00000060491;ENSG00000062822;ENSG00000066933;ENSG00000067141;ENSG00000069020…
GO:0006297	nucleotide-excision repair, DNA gap filling	5	23	0.00260341	0.0860143	ENSG00000049541;ENSG00000062822;ENSG00000106399;ENSG00000122008;ENSG00000221983
GO:0071157	negative regulation of cell cycle arrest	5	23	0.00260341	0.0860143	ENSG00000090447;ENSG00000125691;ENSG00000135446;ENSG00000136807;ENSG00000137845
GO:0099072	regulation of postsynaptic membrane neurotransmitter receptor levels	9	69	0.00276837	0.0909562	ENSG00000079482;ENSG00000085832;ENSG00000102312;ENSG00000112851;ENSG00000137845;ENSG00000143740;ENSG00000163558;ENSG00000174775;ENSG00000188803
GO:0071897	DNA biosynthetic process	18	201	0.00280236	0.0915645	ENSG00000049541;ENSG00000062822;ENSG00000092199;ENSG00000100726;ENSG00000103194;ENSG00000106399;ENSG00000122008;ENSG00000125319;ENSG00000127586;ENSG00000129566;ENSG00000133895;ENSG00000135486;ENSG00000145912;ENSG00000162585;ENSG00000168802;ENSG00000169116;ENSG00000221983;ENSG00000223802
GO:0006810	transport	255	5108	0.00307424	0.099896	ENSG00000002330;ENSG00000004059;ENSG00000005448;ENSG00000005893;ENSG00000011243;ENSG00000014257;ENSG00000028528;ENSG00000039068;ENSG00000041353;ENSG00000051108;ENSG00000051128;ENSG00000057252;ENSG00000062725;ENSG00000063177;ENSG00000069869;ENSG00000069974;ENSG00000071082;ENSG00000071537;ENSG00000072858;ENSG00000074201;ENSG00000079482;ENSG00000081923;ENSG00000084072;ENSG00000084093;ENSG00000085832…
GO:0008334	histone mRNA metabolic process	5	24	0.00317324	0.101441	ENSG00000100028;ENSG00000125835;ENSG00000139343;ENSG00000178896;ENSG00000182004
GO:0036507	protein demannosylation	5	24	0.00317324	0.101441	ENSG00000071537;ENSG00000116406;ENSG00000138942;ENSG00000198162;ENSG00000221983
GO:0036508	protein alpha-1,2-demannosylation	5	24	0.00317324	0.101441	ENSG00000071537;ENSG00000116406;ENSG00000138942;ENSG00000198162;ENSG00000221983
GO:0009209	pyrimidine ribonucleoside triphosphate biosynthetic process	4	15	0.00321272	0.102151	ENSG00000103024;ENSG00000130717;ENSG00000198276;ENSG00000243678
GO:0051169	nuclear transport	27	355	0.00324717	0.102694	ENSG00000011243;ENSG00000039068;ENSG00000069869;ENSG00000100028;ENSG00000100124;ENSG00000100836;ENSG00000101146;ENSG00000102119;ENSG00000115268;ENSG00000123136;ENSG00000125691;ENSG00000125743;ENSG00000125835;ENSG00000130726;ENSG00000131652;ENSG00000135486;ENSG00000136938;ENSG00000139343;ENSG00000149196;ENSG00000162385;ENSG00000163634;ENSG00000168610;ENSG00000174137;ENSG00000175334;ENSG00000182004…
GO:0032201	telomere maintenance via semi-conservative replication	6	35	0.00352792	0.110979	ENSG00000014138;ENSG00000049541;ENSG00000062822;ENSG00000106399;ENSG00000127586;ENSG00000168802
GO:0044743	protein transmembrane import into intracellular organelle	7	47	0.00379172	0.117452	ENSG00000104980;ENSG00000105197;ENSG00000130204;ENSG00000162928;ENSG00000196683;ENSG00000213221;ENSG00000217930
GO:0034351	negative regulation of glial cell apoptotic process	3	8	0.00381312	0.117452	ENSG00000027075;ENSG00000127191;ENSG00000163558
GO:0070475	rRNA base methylation	3	8	0.00381312	0.117452	ENSG00000071462;ENSG00000130305;ENSG00000173113
GO:0071169	establishment of protein localization to chromatin	3	8	0.00381312	0.117452	ENSG00000161036;ENSG00000176476;ENSG00000183207
GO:0042795	snRNA transcription by RNA polymerase II	9	73	0.00407205	0.1245	ENSG00000087087;ENSG00000100142;ENSG00000105258;ENSG00000127054;ENSG00000136807;ENSG00000139579;ENSG00000163882;ENSG00000165684;ENSG00000197780
GO:0000381	regulation of alternative mRNA splicing, via spliceosome	8	60	0.00408403	0.1245	ENSG00000084093;ENSG00000134453;ENSG00000135482;ENSG00000135486;ENSG00000162385;ENSG00000179950;ENSG00000182872;ENSG00000205937
GO:0046036	CTP metabolic process	4	16	0.00413884	0.125524	ENSG00000103024;ENSG00000130717;ENSG00000198276;ENSG00000243678
GO:0048519	negative regulation of biological process	279	5673	0.00419497	0.126577	ENSG00000002330;ENSG00000005448;ENSG00000005810;ENSG00000005893;ENSG00000006194;ENSG00000027075;ENSG00000033800;ENSG00000039068;ENSG00000040199;ENSG00000051108;ENSG00000051128;ENSG00000053254;ENSG00000063177;ENSG00000065559;ENSG00000069869;ENSG00000071082;ENSG00000071564;ENSG00000071655;ENSG00000076344;ENSG00000079482;ENSG00000081923;ENSG00000084093;ENSG00000085832;ENSG00000087087;ENSG00000089009…
GO:0010948	negative regulation of cell cycle process	26	345	0.0043182	0.129634	ENSG00000053254;ENSG00000090447;ENSG00000103479;ENSG00000108773;ENSG00000114166;ENSG00000125107;ENSG00000125691;ENSG00000126457;ENSG00000133895;ENSG00000134982;ENSG00000135446;ENSG00000136807;ENSG00000136930;ENSG00000137845;ENSG00000139579;ENSG00000142453;ENSG00000149091;ENSG00000149554;ENSG00000159352;ENSG00000159377;ENSG00000161010;ENSG00000163870;ENSG00000164611;ENSG00000177595;ENSG00000204120…
GO:0009301	snRNA transcription	9	74	0.00446282	0.133299	ENSG00000087087;ENSG00000100142;ENSG00000105258;ENSG00000127054;ENSG00000136807;ENSG00000139579;ENSG00000163882;ENSG00000165684;ENSG00000197780
GO:0006626	protein targeting to mitochondrion	11	102	0.00452165	0.134377	ENSG00000104980;ENSG00000105197;ENSG00000115317;ENSG00000130204;ENSG00000160087;ENSG00000165688;ENSG00000169100;ENSG00000196683;ENSG00000213221;ENSG00000213625;ENSG00000217930
GO:0000154	rRNA modification	6	37	0.00469734	0.1389	ENSG00000007376;ENSG00000071462;ENSG00000105202;ENSG00000130305;ENSG00000145912;ENSG00000173113
GO:0043484	regulation of RNA splicing	14	149	0.00518181	0.14885	ENSG00000071626;ENSG00000084093;ENSG00000089280;ENSG00000102103;ENSG00000110700;ENSG00000124942;ENSG00000134453;ENSG00000135482;ENSG00000135486;ENSG00000162385;ENSG00000179950;ENSG00000182872;ENSG00000205937;ENSG00000213516
GO:0006895	Golgi to endosome transport	4	17	0.00522968	0.14885	ENSG00000085832;ENSG00000107862;ENSG00000142197;ENSG00000221838
GO:0090069	regulation of ribosome biogenesis	4	17	0.00522968	0.14885	ENSG00000071462;ENSG00000114166;ENSG00000156928;ENSG00000173113
GO:1900363	regulation of mRNA polyadenylation	4	17	0.00522968	0.14885	ENSG00000107864;ENSG00000136807;ENSG00000185122;ENSG00000204356
GO:0050434	positive regulation of viral transcription	6	38	0.00537854	0.14885	ENSG00000090447;ENSG00000100142;ENSG00000105258;ENSG00000136807;ENSG00000163882;ENSG00000204356
GO:0006261	DNA-dependent DNA replication	18	214	0.00541915	0.14885	ENSG00000014138;ENSG00000049541;ENSG00000062822;ENSG00000104889;ENSG00000106028;ENSG00000106399;ENSG00000127586;ENSG00000136807;ENSG00000136930;ENSG00000154920;ENSG00000159352;ENSG00000159377;ENSG00000161036;ENSG00000165283;ENSG00000166508;ENSG00000168802;ENSG00000183763;ENSG00000221983
GO:0000430	regulation of transcription from RNA polymerase II promoter by glucose	2	3	0.00542414	0.14885	ENSG00000105698;ENSG00000158773
GO:0000432	positive regulation of transcription from RNA polymerase II promoter by glucose	2	3	0.00542414	0.14885	ENSG00000105698;ENSG00000158773
GO:0016480	negative regulation of transcription by RNA polymerase III	2	3	0.00542414	0.14885	ENSG00000126432;ENSG00000179632
GO:0032601	connective tissue growth factor production	2	3	0.00542414	0.14885	ENSG00000134318;ENSG00000197496
GO:0032643	regulation of connective tissue growth factor production	2	3	0.00542414	0.14885	ENSG00000134318;ENSG00000197496
GO:0044211	CTP salvage	2	3	0.00542414	0.14885	ENSG00000130717;ENSG00000198276
GO:0071596	ubiquitin-dependent protein catabolic process via the N-end rule pathway	2	3	0.00542414	0.14885	ENSG00000144357;ENSG00000159459
GO:1904059	regulation of locomotor rhythm	2	3	0.00542414	0.14885	ENSG00000140836;ENSG00000198793
GO:0034976	response to endoplasmic reticulum stress	23	299	0.00550135	0.14885	ENSG00000051108;ENSG00000071537;ENSG00000101557;ENSG00000102580;ENSG00000113163;ENSG00000116406;ENSG00000118217;ENSG00000127191;ENSG00000128590;ENSG00000132879;ENSG00000135119;ENSG00000137312;ENSG00000138942;ENSG00000144468;ENSG00000160087;ENSG00000162191;ENSG00000164031;ENSG00000164897;ENSG00000168936;ENSG00000185615;ENSG00000198855;ENSG00000204628;ENSG00000261052
GO:0045815	positive regulation of gene expression, epigenetic	8	63	0.00552231	0.14885	ENSG00000066379;ENSG00000100142;ENSG00000108773;ENSG00000114166;ENSG00000149554;ENSG00000163882;ENSG00000170779;ENSG00000184897
GO:0000447	endonucleolytic cleavage in ITS1 to separate SSU-rRNA from 5.8S rRNA and LSU-rRNA from tricistronic rRNA transcript (SSU-rRNA, 5.8S rRNA, LSU-rRNA)	3	9	0.00553721	0.14885	ENSG00000129347;ENSG00000146109;ENSG00000171858
GO:1900262	regulation of DNA-directed DNA polymerase activity	3	9	0.00553721	0.14885	ENSG00000049541;ENSG00000127586;ENSG00000168802
GO:1900264	positive regulation of DNA-directed DNA polymerase activity	3	9	0.00553721	0.14885	ENSG00000049541;ENSG00000127586;ENSG00000168802
GO:1905097	regulation of guanyl-nucleotide exchange factor activity	3	9	0.00553721	0.14885	ENSG00000117632;ENSG00000160360;ENSG00000260916
GO:0006913	nucleocytoplasmic transport	26	352	0.00559677	0.149356	ENSG00000011243;ENSG00000039068;ENSG00000069869;ENSG00000100028;ENSG00000100124;ENSG00000100836;ENSG00000101146;ENSG00000102119;ENSG00000115268;ENSG00000123136;ENSG00000125691;ENSG00000125743;ENSG00000125835;ENSG00000130726;ENSG00000131652;ENSG00000135486;ENSG00000136938;ENSG00000139343;ENSG00000149196;ENSG00000162385;ENSG00000163634;ENSG00000168610;ENSG00000174137;ENSG00000182004;ENSG00000187446…
GO:0016073	snRNA metabolic process	11	105	0.00563177	0.149356	ENSG00000087087;ENSG00000100142;ENSG00000105258;ENSG00000127054;ENSG00000136807;ENSG00000139579;ENSG00000145912;ENSG00000163882;ENSG00000165684;ENSG00000178896;ENSG00000197780
GO:0044773	mitotic DNA damage checkpoint	11	105	0.00563177	0.149356	ENSG00000053254;ENSG00000103479;ENSG00000125107;ENSG00000126457;ENSG00000142453;ENSG00000149091;ENSG00000154920;ENSG00000161010;ENSG00000172732;ENSG00000177595;ENSG00000204120
GO:0006417	regulation of translation	27	371	0.00584676	0.154365	ENSG00000070814;ENSG00000102580;ENSG00000107864;ENSG00000125107;ENSG00000125457;ENSG00000129460;ENSG00000130305;ENSG00000130921;ENSG00000134318;ENSG00000135446;ENSG00000147677;ENSG00000148384;ENSG00000148399;ENSG00000149273;ENSG00000156928;ENSG00000161813;ENSG00000162385;ENSG00000164587;ENSG00000168610;ENSG00000170889;ENSG00000172809;ENSG00000177189;ENSG00000184363;ENSG00000198793;ENSG00000198862…
GO:0000077	DNA damage checkpoint	14	152	0.00616825	0.162129	ENSG00000053254;ENSG00000103479;ENSG00000125107;ENSG00000126457;ENSG00000142453;ENSG00000149091;ENSG00000149554;ENSG00000154920;ENSG00000161010;ENSG00000172273;ENSG00000172732;ENSG00000177595;ENSG00000188486;ENSG00000204120
GO:0034654	nucleobase-containing compound biosynthetic process	217	4334	0.00631969	0.165375	ENSG00000006194;ENSG00000011243;ENSG00000014138;ENSG00000027075;ENSG00000028310;ENSG00000033800;ENSG00000039068;ENSG00000049541;ENSG00000053254;ENSG00000062822;ENSG00000064490;ENSG00000065057;ENSG00000066379;ENSG00000067141;ENSG00000069869;ENSG00000070814;ENSG00000071564;ENSG00000071655;ENSG00000072364;ENSG00000076924;ENSG00000081923;ENSG00000084072;ENSG00000084093;ENSG00000087087;ENSG00000089009…
GO:0009208	pyrimidine ribonucleoside triphosphate metabolic process	4	18	0.00649734	0.169274	ENSG00000103024;ENSG00000130717;ENSG00000198276;ENSG00000243678
GO:0009987	cellular process	720	16251	0.00665044	0.172503	ENSG00000001497;ENSG00000002330;ENSG00000005448;ENSG00000005810;ENSG00000005893;ENSG00000006194;ENSG00000007376;ENSG00000007392;ENSG00000007541;ENSG00000008086;ENSG00000011143;ENSG00000011243;ENSG00000013810;ENSG00000014138;ENSG00000014257;ENSG00000025770;ENSG00000027075;ENSG00000028310;ENSG00000028528;ENSG00000033800;ENSG00000039068;ENSG00000040199;ENSG00000041353;ENSG00000042317;ENSG00000049541…
GO:0006301	postreplication repair	7	52	0.00670086	0.173052	ENSG00000049541;ENSG00000062822;ENSG00000103194;ENSG00000106399;ENSG00000122008;ENSG00000162585;ENSG00000221983
GO:0051052	regulation of DNA metabolic process	32	468	0.00714695	0.18377	ENSG00000049541;ENSG00000065559;ENSG00000071655;ENSG00000082068;ENSG00000089280;ENSG00000092199;ENSG00000100142;ENSG00000105258;ENSG00000127586;ENSG00000130726;ENSG00000133247;ENSG00000133895;ENSG00000135486;ENSG00000136807;ENSG00000138772;ENSG00000139579;ENSG00000149273;ENSG00000149554;ENSG00000149923;ENSG00000161010;ENSG00000163882;ENSG00000165283;ENSG00000168802;ENSG00000169116;ENSG00000174775…
GO:0044774	mitotic DNA integrity checkpoint	11	109	0.00743387	0.19032	ENSG00000053254;ENSG00000103479;ENSG00000125107;ENSG00000126457;ENSG00000142453;ENSG00000149091;ENSG00000154920;ENSG00000161010;ENSG00000172732;ENSG00000177595;ENSG00000204120
GO:0043412	macromolecule modification	226	4551	0.00763455	0.193558	ENSG00000005448;ENSG00000005810;ENSG00000007376;ENSG00000007541;ENSG00000008086;ENSG00000011243;ENSG00000014257;ENSG00000027075;ENSG00000033800;ENSG00000040199;ENSG00000051108;ENSG00000060140;ENSG00000065057;ENSG00000065559;ENSG00000069020;ENSG00000069869;ENSG00000071462;ENSG00000071537;ENSG00000071655;ENSG00000082068;ENSG00000082996;ENSG00000084072;ENSG00000084093;ENSG00000089685;ENSG00000090447…
GO:0010992	ubiquitin recycling	3	10	0.00765854	0.193558	ENSG00000108106;ENSG00000119912;ENSG00000175063
GO:0034350	regulation of glial cell apoptotic process	3	10	0.00765854	0.193558	ENSG00000027075;ENSG00000127191;ENSG00000163558
GO:0009148	pyrimidine nucleoside triphosphate biosynthetic process	4	19	0.00795313	0.200148	ENSG00000103024;ENSG00000130717;ENSG00000198276;ENSG00000243678
GO:0006353	DNA-templated transcription, termination	9	81	0.00807656	0.202393	ENSG00000066379;ENSG00000100028;ENSG00000100142;ENSG00000100836;ENSG00000125835;ENSG00000139343;ENSG00000163882;ENSG00000182004;ENSG00000213780
GO:1905897	regulation of response to endoplasmic reticulum stress	10	96	0.00842824	0.210315	ENSG00000051108;ENSG00000101557;ENSG00000102580;ENSG00000118217;ENSG00000128590;ENSG00000135119;ENSG00000138942;ENSG00000162191;ENSG00000198855;ENSG00000204628
GO:0048524	positive regulation of viral process	11	111	0.00848894	0.210939	ENSG00000084072;ENSG00000090447;ENSG00000100142;ENSG00000105258;ENSG00000136807;ENSG00000163882;ENSG00000171960;ENSG00000179262;ENSG00000197081;ENSG00000204356;ENSG00000238227
GO:0018130	heterocycle biosynthetic process	219	4407	0.00853647	0.211233	ENSG00000006194;ENSG00000011243;ENSG00000014138;ENSG00000027075;ENSG00000028310;ENSG00000033800;ENSG00000039068;ENSG00000049541;ENSG00000053254;ENSG00000062822;ENSG00000064490;ENSG00000065057;ENSG00000066379;ENSG00000067141;ENSG00000069869;ENSG00000070814;ENSG00000071564;ENSG00000071655;ENSG00000072364;ENSG00000076924;ENSG00000081923;ENSG00000084072;ENSG00000084093;ENSG00000087087;ENSG00000089009…
GO:0022607	cellular component assembly	159	3098	0.00898764	0.22147	ENSG00000002330;ENSG00000005893;ENSG00000007392;ENSG00000008086;ENSG00000011143;ENSG00000027075;ENSG00000033800;ENSG00000039068;ENSG00000057252;ENSG00000066933;ENSG00000072415;ENSG00000074201;ENSG00000076924;ENSG00000079482;ENSG00000081923;ENSG00000085832;ENSG00000089009;ENSG00000089157;ENSG00000089280;ENSG00000090447;ENSG00000092531;ENSG00000099624;ENSG00000100028;ENSG00000100211;ENSG00000100614…
GO:0045747	positive regulation of Notch signaling pathway	7	55	0.00909731	0.223243	ENSG00000114166;ENSG00000119185;ENSG00000134352;ENSG00000163558;ENSG00000168610;ENSG00000169733;ENSG00000184384
GO:0019438	aromatic compound biosynthetic process	219	4417	0.00944743	0.230795	ENSG00000006194;ENSG00000011243;ENSG00000014138;ENSG00000027075;ENSG00000028310;ENSG00000033800;ENSG00000039068;ENSG00000049541;ENSG00000053254;ENSG00000062822;ENSG00000064490;ENSG00000065057;ENSG00000066379;ENSG00000067141;ENSG00000069869;ENSG00000070814;ENSG00000071564;ENSG00000071655;ENSG00000072364;ENSG00000076924;ENSG00000081923;ENSG00000084072;ENSG00000084093;ENSG00000087087;ENSG00000089009…
GO:0007093	mitotic cell cycle checkpoint	14	160	0.00954639	0.230795	ENSG00000053254;ENSG00000103479;ENSG00000125107;ENSG00000126457;ENSG00000134982;ENSG00000139579;ENSG00000142453;ENSG00000149091;ENSG00000149554;ENSG00000154920;ENSG00000161010;ENSG00000172732;ENSG00000177595;ENSG00000204120
GO:0031570	DNA integrity checkpoint	14	160	0.00954639	0.230795	ENSG00000053254;ENSG00000103479;ENSG00000125107;ENSG00000126457;ENSG00000142453;ENSG00000149091;ENSG00000149554;ENSG00000154920;ENSG00000161010;ENSG00000172273;ENSG00000172732;ENSG00000177595;ENSG00000188486;ENSG00000204120
GO:0072655	establishment of protein localization to mitochondrion	13	144	0.00956118	0.230795	ENSG00000002330;ENSG00000104980;ENSG00000105197;ENSG00000115317;ENSG00000130204;ENSG00000132842;ENSG00000160087;ENSG00000165688;ENSG00000169100;ENSG00000196683;ENSG00000213221;ENSG00000213625;ENSG00000217930
GO:0006491	N-glycan processing	4	20	0.00960756	0.230972	ENSG00000112893;ENSG00000148488;ENSG00000161013;ENSG00000198162
GO:0071168	protein localization to chromatin	5	31	0.00989333	0.236204	ENSG00000161010;ENSG00000161036;ENSG00000161904;ENSG00000176476;ENSG00000183207
GO:0033574	response to testosterone	6	43	0.00990507	0.236204	ENSG00000002330;ENSG00000132780;ENSG00000134318;ENSG00000135446;ENSG00000185122;ENSG00000204435
GO:0002182	cytoplasmic translational elongation	3	11	0.0101961	0.237869	ENSG00000107864;ENSG00000148399;ENSG00000177600
GO:0034969	histone arginine methylation	3	11	0.0101961	0.237869	ENSG00000110851;ENSG00000126457;ENSG00000142453
GO:0090160	Golgi to lysosome transport	3	11	0.0101961	0.237869	ENSG00000166747;ENSG00000185722;ENSG00000221838
GO:1905907	negative regulation of amyloid fibril formation	3	11	0.0101961	0.237869	ENSG00000101132;ENSG00000143256;ENSG00000204220
GO:2001269	positive regulation of cysteine-type endopeptidase activity involved in apoptotic signaling pathway	3	11	0.0101961	0.237869	ENSG00000090447;ENSG00000115317;ENSG00000131188
GO:1903047	mitotic cell cycle process	55	927	0.0104184	0.237869	ENSG00000011243;ENSG00000013810;ENSG00000025770;ENSG00000033800;ENSG00000053254;ENSG00000071564;ENSG00000089685;ENSG00000090447;ENSG00000099901;ENSG00000101146;ENSG00000102119;ENSG00000103275;ENSG00000103479;ENSG00000108106;ENSG00000114391;ENSG00000116213;ENSG00000117632;ENSG00000125107;ENSG00000126457;ENSG00000131351;ENSG00000132780;ENSG00000134318;ENSG00000134982;ENSG00000135446;ENSG00000135720…
GO:0000429	carbon catabolite regulation of transcription from RNA polymerase II promoter	2	4	0.010538	0.237869	ENSG00000105698;ENSG00000158773
GO:0000436	carbon catabolite activation of transcription from RNA polymerase II promoter	2	4	0.010538	0.237869	ENSG00000105698;ENSG00000158773
GO:0019086	late viral transcription	2	4	0.010538	0.237869	ENSG00000105698;ENSG00000158773
GO:0046016	positive regulation of transcription by glucose	2	4	0.010538	0.237869	ENSG00000105698;ENSG00000158773
GO:0072429	response to intra-S DNA damage checkpoint signaling	2	4	0.010538	0.237869	ENSG00000154920;ENSG00000172732
GO:0090215	regulation of 1-phosphatidylinositol-4-phosphate 5-kinase activity	2	4	0.010538	0.237869	ENSG00000149091;ENSG00000166908
GO:1900208	regulation of cardiolipin metabolic process	2	4	0.010538	0.237869	ENSG00000102125;ENSG00000165283
GO:1900365	positive regulation of mRNA polyadenylation	2	4	0.010538	0.237869	ENSG00000107864;ENSG00000185122
GO:0006508	proteolysis	103	1917	0.0109773	0.246844	ENSG00000002330;ENSG00000033800;ENSG00000051108;ENSG00000069869;ENSG00000071537;ENSG00000079482;ENSG00000082996;ENSG00000084093;ENSG00000089685;ENSG00000090447;ENSG00000099364;ENSG00000099953;ENSG00000101557;ENSG00000102313;ENSG00000102580;ENSG00000103126;ENSG00000103194;ENSG00000103275;ENSG00000107404;ENSG00000107669;ENSG00000108106;ENSG00000108773;ENSG00000114166;ENSG00000115145;ENSG00000115257…
GO:0043281	regulation of cysteine-type endopeptidase activity involved in apoptotic process	17	213	0.0111207	0.249121	ENSG00000002330;ENSG00000051108;ENSG00000084093;ENSG00000089685;ENSG00000090447;ENSG00000115317;ENSG00000126432;ENSG00000127191;ENSG00000131188;ENSG00000136938;ENSG00000149273;ENSG00000177076;ENSG00000177189;ENSG00000177595;ENSG00000185122;ENSG00000204628;ENSG00000217128
GO:1904292	regulation of ERAD pathway	5	32	0.0113184	0.252592	ENSG00000051108;ENSG00000101557;ENSG00000135119;ENSG00000138942;ENSG00000162191
GO:0042276	error-prone translesion synthesis	4	21	0.0114703	0.253116	ENSG00000049541;ENSG00000106399;ENSG00000122008;ENSG00000221983
GO:0046132	pyrimidine ribonucleoside biosynthetic process	4	21	0.0114703	0.253116	ENSG00000103024;ENSG00000130717;ENSG00000198276;ENSG00000243678
GO:1904380	endoplasmic reticulum mannose trimming	4	21	0.0114703	0.253116	ENSG00000071537;ENSG00000116406;ENSG00000138942;ENSG00000221983
GO:0000278	mitotic cell cycle	62	1073	0.0115946	0.254908	ENSG00000011243;ENSG00000013810;ENSG00000025770;ENSG00000033800;ENSG00000053254;ENSG00000071564;ENSG00000089685;ENSG00000090447;ENSG00000099901;ENSG00000101146;ENSG00000102119;ENSG00000103275;ENSG00000103479;ENSG00000106399;ENSG00000107862;ENSG00000108106;ENSG00000114391;ENSG00000116213;ENSG00000117632;ENSG00000125107;ENSG00000126457;ENSG00000131351;ENSG00000132780;ENSG00000133895;ENSG00000134318…
GO:0070585	protein localization to mitochondrion	13	148	0.0118691	0.259977	ENSG00000002330;ENSG00000104980;ENSG00000105197;ENSG00000115317;ENSG00000130204;ENSG00000132842;ENSG00000160087;ENSG00000165688;ENSG00000169100;ENSG00000196683;ENSG00000213221;ENSG00000213625;ENSG00000217930
GO:0061462	protein localization to lysosome	6	45	0.0123095	0.268628	ENSG00000005893;ENSG00000069869;ENSG00000132842;ENSG00000134318;ENSG00000185009;ENSG00000221838
GO:0043620	regulation of DNA-templated transcription in response to stress	11	117	0.0123588	0.268712	ENSG00000069869;ENSG00000118217;ENSG00000136930;ENSG00000149554;ENSG00000154582;ENSG00000156273;ENSG00000159352;ENSG00000159377;ENSG00000177189;ENSG00000185122;ENSG00000221983
GO:0006370	7-methylguanosine mRNA capping	5	33	0.0128771	0.277925	ENSG00000100142;ENSG00000105258;ENSG00000163882;ENSG00000180917;ENSG00000213780
GO:0006376	mRNA splice site selection	5	33	0.0128771	0.277925	ENSG00000007392;ENSG00000104897;ENSG00000124562;ENSG00000179950;ENSG00000213516
GO:2000058	regulation of ubiquitin-dependent protein catabolic process	14	166	0.0129235	0.277925	ENSG00000033800;ENSG00000051108;ENSG00000101557;ENSG00000103126;ENSG00000107404;ENSG00000125691;ENSG00000133265;ENSG00000142676;ENSG00000147677;ENSG00000162191;ENSG00000171863;ENSG00000179262;ENSG00000188612;ENSG00000204628
GO:1901565	organonitrogen compound catabolic process	76	1367	0.0133128	0.283712	ENSG00000005810;ENSG00000005893;ENSG00000028528;ENSG00000033800;ENSG00000039068;ENSG00000051108;ENSG00000065057;ENSG00000069869;ENSG00000071537;ENSG00000079482;ENSG00000082996;ENSG00000099364;ENSG00000101557;ENSG00000102580;ENSG00000103126;ENSG00000103194;ENSG00000103275;ENSG00000107404;ENSG00000107669;ENSG00000108106;ENSG00000115317;ENSG00000116005;ENSG00000116406;ENSG00000117151;ENSG00000119711…
GO:0006464	cellular protein modification process	213	4319	0.0133365	0.283712	ENSG00000005448;ENSG00000005810;ENSG00000007541;ENSG00000008086;ENSG00000011243;ENSG00000014257;ENSG00000027075;ENSG00000033800;ENSG00000040199;ENSG00000051108;ENSG00000060140;ENSG00000065559;ENSG00000069020;ENSG00000069869;ENSG00000071537;ENSG00000071655;ENSG00000082068;ENSG00000082996;ENSG00000084072;ENSG00000084093;ENSG00000089685;ENSG00000090447;ENSG00000099364;ENSG00000100028;ENSG00000100124…
GO:0036211	protein modification process	213	4319	0.0133365	0.283712	ENSG00000005448;ENSG00000005810;ENSG00000007541;ENSG00000008086;ENSG00000011243;ENSG00000014257;ENSG00000027075;ENSG00000033800;ENSG00000040199;ENSG00000051108;ENSG00000060140;ENSG00000065559;ENSG00000069020;ENSG00000069869;ENSG00000071537;ENSG00000071655;ENSG00000082068;ENSG00000082996;ENSG00000084072;ENSG00000084093;ENSG00000089685;ENSG00000090447;ENSG00000099364;ENSG00000100028;ENSG00000100124…
GO:0044770	cell cycle phase transition	38	605	0.0134978	0.284165	ENSG00000011243;ENSG00000013810;ENSG00000033800;ENSG00000053254;ENSG00000071564;ENSG00000090447;ENSG00000103479;ENSG00000108106;ENSG00000114391;ENSG00000125107;ENSG00000126457;ENSG00000131351;ENSG00000132780;ENSG00000133895;ENSG00000134982;ENSG00000135446;ENSG00000136930;ENSG00000137154;ENSG00000139579;ENSG00000141577;ENSG00000142453;ENSG00000149091;ENSG00000149554;ENSG00000156273;ENSG00000159352…
GO:0006359	regulation of transcription by RNA polymerase III	4	22	0.01355	0.284165	ENSG00000126432;ENSG00000179632;ENSG00000185024;ENSG00000198793
GO:0009220	pyrimidine ribonucleotide biosynthetic process	4	22	0.01355	0.284165	ENSG00000103024;ENSG00000130717;ENSG00000198276;ENSG00000243678
GO:0070987	error-free translesion synthesis	4	22	0.01355	0.284165	ENSG00000049541;ENSG00000062822;ENSG00000106399;ENSG00000221983
GO:1901796	regulation of signal transduction by p53 class mediator	16	201	0.0138228	0.288862	ENSG00000049541;ENSG00000071655;ENSG00000106399;ENSG00000115268;ENSG00000118046;ENSG00000125691;ENSG00000142676;ENSG00000145592;ENSG00000149554;ENSG00000153246;ENSG00000167965;ENSG00000171863;ENSG00000197780;ENSG00000198793;ENSG00000204371;ENSG00000204435
GO:0006403	RNA localization	18	236	0.0141444	0.294105	ENSG00000011243;ENSG00000072858;ENSG00000100836;ENSG00000101146;ENSG00000101161;ENSG00000105202;ENSG00000115268;ENSG00000123136;ENSG00000131652;ENSG00000135486;ENSG00000137312;ENSG00000138757;ENSG00000145912;ENSG00000162385;ENSG00000163634;ENSG00000183207;ENSG00000185122;ENSG00000205937
GO:0031503	protein-containing complex localization	21	289	0.0141731	0.294105	ENSG00000011243;ENSG00000079482;ENSG00000085832;ENSG00000089685;ENSG00000100836;ENSG00000101146;ENSG00000115268;ENSG00000119333;ENSG00000123136;ENSG00000131652;ENSG00000137845;ENSG00000141577;ENSG00000143740;ENSG00000162385;ENSG00000163634;ENSG00000174775;ENSG00000174871;ENSG00000176101;ENSG00000188803;ENSG00000205937;ENSG00000213123
GO:0009451	RNA modification	14	168	0.014234	0.294176	ENSG00000007376;ENSG00000071462;ENSG00000099899;ENSG00000104907;ENSG00000105202;ENSG00000130299;ENSG00000130305;ENSG00000141994;ENSG00000142544;ENSG00000145912;ENSG00000163694;ENSG00000173113;ENSG00000180917;ENSG00000213339
GO:0031124	mRNA 3'-end processing	10	104	0.0143765	0.294176	ENSG00000100836;ENSG00000107864;ENSG00000123136;ENSG00000131652;ENSG00000136807;ENSG00000162385;ENSG00000163634;ENSG00000185122;ENSG00000204356;ENSG00000205937
GO:0048024	regulation of mRNA splicing, via spliceosome	10	104	0.0143765	0.294176	ENSG00000071626;ENSG00000084093;ENSG00000134453;ENSG00000135482;ENSG00000135486;ENSG00000162385;ENSG00000179950;ENSG00000182872;ENSG00000205937;ENSG00000213516
GO:0010803	regulation of tumor necrosis factor-mediated signaling pathway	7	60	0.0144015	0.294176	ENSG00000127191;ENSG00000174516;ENSG00000179526;ENSG00000183763;ENSG00000204628;ENSG00000213341;ENSG00000214078
GO:0007616	long-term memory	5	34	0.0145745	0.294176	ENSG00000107864;ENSG00000108773;ENSG00000198793;ENSG00000198961;ENSG00000204371
GO:0009303	rRNA transcription	5	34	0.0145745	0.294176	ENSG00000070814;ENSG00000107833;ENSG00000148308;ENSG00000185024;ENSG00000198793
GO:0009452	7-methylguanosine RNA capping	5	34	0.0145745	0.294176	ENSG00000100142;ENSG00000105258;ENSG00000163882;ENSG00000180917;ENSG00000213780
GO:0036260	RNA capping	5	34	0.0145745	0.294176	ENSG00000100142;ENSG00000105258;ENSG00000163882;ENSG00000180917;ENSG00000213780
GO:0043280	positive regulation of cysteine-type endopeptidase activity involved in apoptotic process	12	136	0.0147761	0.297232	ENSG00000002330;ENSG00000084093;ENSG00000090447;ENSG00000115317;ENSG00000127191;ENSG00000131188;ENSG00000136938;ENSG00000149273;ENSG00000177076;ENSG00000177595;ENSG00000185122;ENSG00000204628
GO:0006383	transcription by RNA polymerase III	6	47	0.0150967	0.301628	ENSG00000126432;ENSG00000148308;ENSG00000165684;ENSG00000179632;ENSG00000185024;ENSG00000198793
GO:0038202	TORC1 signaling	6	47	0.0150967	0.301628	ENSG00000100726;ENSG00000103148;ENSG00000118046;ENSG00000167965;ENSG00000173264;ENSG00000198793
GO:0044342	type B pancreatic cell proliferation	4	23	0.0158545	0.315702	ENSG00000002330;ENSG00000089685;ENSG00000101940;ENSG00000133895
GO:0002091	negative regulation of receptor internalization	3	13	0.0165724	0.317324	ENSG00000005448;ENSG00000172932;ENSG00000198720
GO:0009635	response to herbicide	3	13	0.0165724	0.317324	ENSG00000115317;ENSG00000135486;ENSG00000185122
GO:0043970	histone H3-K9 acetylation	3	13	0.0165724	0.317324	ENSG00000114166;ENSG00000149554;ENSG00000160741
GO:0045722	positive regulation of gluconeogenesis	3	13	0.0165724	0.317324	ENSG00000108773;ENSG00000114166;ENSG00000196363
GO:0090481	pyrimidine nucleotide-sugar transmembrane transport	3	13	0.0165724	0.317324	ENSG00000116704;ENSG00000117620;ENSG00000283761
GO:0065002	intracellular protein transmembrane transport	7	62	0.0170403	0.317324	ENSG00000104980;ENSG00000105197;ENSG00000130204;ENSG00000162928;ENSG00000196683;ENSG00000213221;ENSG00000217930
GO:0006574	valine catabolic process	2	5	0.0170628	0.317324	ENSG00000119711;ENSG00000151498
GO:0010138	pyrimidine ribonucleotide salvage	2	5	0.0170628	0.317324	ENSG00000130717;ENSG00000198276
GO:0019919	peptidyl-arginine methylation, to asymmetrical-dimethyl arginine	2	5	0.0170628	0.317324	ENSG00000126457;ENSG00000142453
GO:0032262	pyrimidine nucleotide salvage	2	5	0.0170628	0.317324	ENSG00000130717;ENSG00000198276
GO:0044206	UMP salvage	2	5	0.0170628	0.317324	ENSG00000130717;ENSG00000198276
GO:0045990	carbon catabolite regulation of transcription	2	5	0.0170628	0.317324	ENSG00000105698;ENSG00000158773
GO:0045991	carbon catabolite activation of transcription	2	5	0.0170628	0.317324	ENSG00000105698;ENSG00000158773
GO:0046015	regulation of transcription by glucose	2	5	0.0170628	0.317324	ENSG00000105698;ENSG00000158773
GO:0070120	ciliary neurotrophic factor-mediated signaling pathway	2	5	0.0170628	0.317324	ENSG00000113594;ENSG00000134352
GO:0090071	negative regulation of ribosome biogenesis	2	5	0.0170628	0.317324	ENSG00000114166;ENSG00000156928
GO:1901608	regulation of vesicle transport along microtubule	2	5	0.0170628	0.317324	ENSG00000118046;ENSG00000174871
GO:1902255	positive regulation of intrinsic apoptotic signaling pathway by p53 class mediator	2	5	0.0170628	0.317324	ENSG00000142676;ENSG00000171863
GO:1903936	cellular response to sodium arsenite	2	5	0.0170628	0.317324	ENSG00000135486;ENSG00000185122
GO:1904885	beta-catenin destruction complex assembly	2	5	0.0170628	0.317324	ENSG00000103126;ENSG00000134982
GO:2001166	regulation of histone H2B ubiquitination	2	5	0.0170628	0.317324	ENSG00000082068;ENSG00000136807
GO:2000059	negative regulation of ubiquitin-dependent protein catabolic process	6	49	0.0182936	0.338033	ENSG00000101557;ENSG00000125691;ENSG00000142676;ENSG00000147677;ENSG00000162191;ENSG00000171863
GO:0009147	pyrimidine nucleoside triphosphate metabolic process	4	24	0.0183908	0.338033	ENSG00000103024;ENSG00000130717;ENSG00000198276;ENSG00000243678
GO:0061162	establishment of monopolar cell polarity	4	24	0.0183908	0.338033	ENSG00000066933;ENSG00000079482;ENSG00000107862;ENSG00000163558
GO:0000460	maturation of 5.8S rRNA	5	36	0.0184049	0.338033	ENSG00000001497;ENSG00000129347;ENSG00000146109;ENSG00000171858;ENSG00000178896
GO:0031123	RNA 3'-end processing	13	157	0.0186229	0.339926	ENSG00000100836;ENSG00000105202;ENSG00000107864;ENSG00000123136;ENSG00000131652;ENSG00000136807;ENSG00000162385;ENSG00000163634;ENSG00000171858;ENSG00000178896;ENSG00000185122;ENSG00000204356;ENSG00000205937
GO:0090501	RNA phosphodiester bond hydrolysis	13	157	0.0186229	0.339926	ENSG00000066379;ENSG00000104889;ENSG00000105258;ENSG00000123144;ENSG00000125107;ENSG00000127054;ENSG00000129347;ENSG00000145912;ENSG00000146109;ENSG00000149289;ENSG00000171858;ENSG00000178896;ENSG00000241370
GO:0006914	autophagy	35	561	0.0188891	0.342668	ENSG00000002330;ENSG00000005893;ENSG00000069869;ENSG00000102125;ENSG00000103148;ENSG00000103194;ENSG00000103510;ENSG00000104643;ENSG00000107897;ENSG00000115145;ENSG00000115317;ENSG00000117758;ENSG00000118046;ENSG00000118217;ENSG00000130204;ENSG00000132256;ENSG00000135720;ENSG00000138942;ENSG00000141569;ENSG00000160360;ENSG00000160948;ENSG00000166908;ENSG00000167965;ENSG00000168610;ENSG00000169228…
GO:0061919	process utilizing autophagic mechanism	35	561	0.0188891	0.342668	ENSG00000002330;ENSG00000005893;ENSG00000069869;ENSG00000102125;ENSG00000103148;ENSG00000103194;ENSG00000103510;ENSG00000104643;ENSG00000107897;ENSG00000115145;ENSG00000115317;ENSG00000117758;ENSG00000118046;ENSG00000118217;ENSG00000130204;ENSG00000132256;ENSG00000135720;ENSG00000138942;ENSG00000141569;ENSG00000160360;ENSG00000160948;ENSG00000166908;ENSG00000167965;ENSG00000168610;ENSG00000169228…
GO:0043414	macromolecule methylation	22	316	0.019161	0.346539	ENSG00000071462;ENSG00000071655;ENSG00000099899;ENSG00000100028;ENSG00000104907;ENSG00000105202;ENSG00000110851;ENSG00000125835;ENSG00000126457;ENSG00000130299;ENSG00000130305;ENSG00000130726;ENSG00000133247;ENSG00000133895;ENSG00000142453;ENSG00000145391;ENSG00000173113;ENSG00000180917;ENSG00000196363;ENSG00000204356;ENSG00000204371;ENSG00000280789
GO:0051348	negative regulation of transferase activity	21	298	0.019302	0.348024	ENSG00000090447;ENSG00000100744;ENSG00000102580;ENSG00000107404;ENSG00000110422;ENSG00000114166;ENSG00000114302;ENSG00000115268;ENSG00000119185;ENSG00000123143;ENSG00000125691;ENSG00000128563;ENSG00000133895;ENSG00000134982;ENSG00000142676;ENSG00000145592;ENSG00000166908;ENSG00000171863;ENSG00000187446;ENSG00000204628;ENSG00000223802
GO:0031330	negative regulation of cellular catabolic process	20	281	0.0200419	0.360267	ENSG00000079482;ENSG00000089280;ENSG00000092199;ENSG00000101557;ENSG00000104643;ENSG00000108262;ENSG00000115317;ENSG00000125691;ENSG00000127191;ENSG00000142676;ENSG00000147677;ENSG00000162191;ENSG00000168610;ENSG00000171100;ENSG00000171863;ENSG00000182872;ENSG00000184363;ENSG00000198793;ENSG00000204371;ENSG00000217930
GO:0015780	nucleotide-sugar transmembrane transport	3	14	0.0204271	0.362331	ENSG00000116704;ENSG00000117620;ENSG00000283761
GO:0043144	snoRNA processing	3	14	0.0204271	0.362331	ENSG00000105202;ENSG00000125352;ENSG00000178896
GO:0061469	regulation of type B pancreatic cell proliferation	3	14	0.0204271	0.362331	ENSG00000089685;ENSG00000101940;ENSG00000133895
GO:1905906	regulation of amyloid fibril formation	3	14	0.0204271	0.362331	ENSG00000101132;ENSG00000143256;ENSG00000204220
GO:0031100	animal organ regeneration	8	79	0.020463	0.362331	ENSG00000105193;ENSG00000108298;ENSG00000115268;ENSG00000135446;ENSG00000136877;ENSG00000138772;ENSG00000197081;ENSG00000204435
GO:1902807	negative regulation of cell cycle G1/S phase transition	10	110	0.0205691	0.363122	ENSG00000103479;ENSG00000125107;ENSG00000126457;ENSG00000133895;ENSG00000134982;ENSG00000135446;ENSG00000142453;ENSG00000149091;ENSG00000177595;ENSG00000204120
GO:0000075	cell cycle checkpoint	16	211	0.0209182	0.368186	ENSG00000053254;ENSG00000103479;ENSG00000125107;ENSG00000126457;ENSG00000134982;ENSG00000139579;ENSG00000142453;ENSG00000149091;ENSG00000149554;ENSG00000154920;ENSG00000161010;ENSG00000172273;ENSG00000172732;ENSG00000177595;ENSG00000188486;ENSG00000204120
GO:0031167	rRNA methylation	4	25	0.0211647	0.369227	ENSG00000071462;ENSG00000105202;ENSG00000130305;ENSG00000173113
GO:0061339	establishment or maintenance of monopolar cell polarity	4	25	0.0211647	0.369227	ENSG00000066933;ENSG00000079482;ENSG00000107862;ENSG00000163558
GO:0070199	establishment of protein localization to chromosome	4	25	0.0211647	0.369227	ENSG00000139579;ENSG00000161036;ENSG00000176476;ENSG00000183207
GO:0051304	chromosome separation	9	95	0.0214559	0.372112	ENSG00000013810;ENSG00000025770;ENSG00000134982;ENSG00000151503;ENSG00000154920;ENSG00000164611;ENSG00000172732;ENSG00000175063;ENSG00000176386
GO:1903312	negative regulation of mRNA metabolic process	9	95	0.0214559	0.372112	ENSG00000089280;ENSG00000092199;ENSG00000127191;ENSG00000136807;ENSG00000182872;ENSG00000184363;ENSG00000198793;ENSG00000204356;ENSG00000205937
GO:0007041	lysosomal transport	10	111	0.0217652	0.374184	ENSG00000005893;ENSG00000069869;ENSG00000132842;ENSG00000137177;ENSG00000166747;ENSG00000171100;ENSG00000185009;ENSG00000185722;ENSG00000197081;ENSG00000221838
GO:0043618	regulation of transcription from RNA polymerase II promoter in response to stress	10	111	0.0217652	0.374184	ENSG00000069869;ENSG00000118217;ENSG00000136930;ENSG00000149554;ENSG00000154582;ENSG00000156273;ENSG00000159352;ENSG00000159377;ENSG00000185122;ENSG00000221983
GO:0071156	regulation of cell cycle arrest	10	111	0.0217652	0.374184	ENSG00000090447;ENSG00000103479;ENSG00000125107;ENSG00000125691;ENSG00000126457;ENSG00000135446;ENSG00000136807;ENSG00000137845;ENSG00000142453;ENSG00000177595
GO:0072666	establishment of protein localization to vacuole	6	51	0.021925	0.375839	ENSG00000005893;ENSG00000069869;ENSG00000132842;ENSG00000160948;ENSG00000185009;ENSG00000221838
GO:0006892	post-Golgi vesicle-mediated transport	12	144	0.0221874	0.379238	ENSG00000085832;ENSG00000092531;ENSG00000101246;ENSG00000107862;ENSG00000124198;ENSG00000137177;ENSG00000142197;ENSG00000166747;ENSG00000173230;ENSG00000185722;ENSG00000204628;ENSG00000221838
GO:0045862	positive regulation of proteolysis	25	378	0.0232261	0.39122	ENSG00000002330;ENSG00000033800;ENSG00000051108;ENSG00000084093;ENSG00000090447;ENSG00000103126;ENSG00000107404;ENSG00000115317;ENSG00000127191;ENSG00000131188;ENSG00000133265;ENSG00000134318;ENSG00000135119;ENSG00000136938;ENSG00000138942;ENSG00000144468;ENSG00000149273;ENSG00000168610;ENSG00000177076;ENSG00000177595;ENSG00000179262;ENSG00000185122;ENSG00000188130;ENSG00000188612;ENSG00000204628
GO:0016571	histone methylation	12	145	0.0232778	0.39122	ENSG00000105202;ENSG00000110851;ENSG00000126457;ENSG00000133247;ENSG00000133895;ENSG00000142453;ENSG00000145391;ENSG00000173113;ENSG00000196363;ENSG00000204356;ENSG00000204371;ENSG00000280789
GO:0031571	mitotic G1 DNA damage checkpoint	7	66	0.0233073	0.39122	ENSG00000103479;ENSG00000125107;ENSG00000126457;ENSG00000142453;ENSG00000149091;ENSG00000177595;ENSG00000204120
GO:0046782	regulation of viral transcription	7	66	0.0233073	0.39122	ENSG00000084093;ENSG00000090447;ENSG00000100142;ENSG00000105258;ENSG00000136807;ENSG00000163882;ENSG00000204356
GO:0010950	positive regulation of endopeptidase activity	14	179	0.0233552	0.39122	ENSG00000002330;ENSG00000084093;ENSG00000090447;ENSG00000115317;ENSG00000127191;ENSG00000131188;ENSG00000134318;ENSG00000136938;ENSG00000149273;ENSG00000168610;ENSG00000177076;ENSG00000177595;ENSG00000185122;ENSG00000204628
GO:0010970	transport along microtubule	13	162	0.0234494	0.39122	ENSG00000041353;ENSG00000102401;ENSG00000104133;ENSG00000118046;ENSG00000119333;ENSG00000132842;ENSG00000137177;ENSG00000141577;ENSG00000174871;ENSG00000176101;ENSG00000185009;ENSG00000188807;ENSG00000213123
GO:0090316	positive regulation of intracellular protein transport	13	162	0.0234494	0.39122	ENSG00000039068;ENSG00000102119;ENSG00000115317;ENSG00000119185;ENSG00000130726;ENSG00000136938;ENSG00000141577;ENSG00000160087;ENSG00000174775;ENSG00000187446;ENSG00000196683;ENSG00000198420;ENSG00000213625
GO:0099111	microtubule-based transport	13	162	0.0234494	0.39122	ENSG00000041353;ENSG00000102401;ENSG00000104133;ENSG00000118046;ENSG00000119333;ENSG00000132842;ENSG00000137177;ENSG00000141577;ENSG00000174871;ENSG00000176101;ENSG00000185009;ENSG00000188807;ENSG00000213123
GO:0016050	vesicle organization	23	341	0.0234838	0.39122	ENSG00000069974;ENSG00000085832;ENSG00000092531;ENSG00000104133;ENSG00000104915;ENSG00000106089;ENSG00000107862;ENSG00000109572;ENSG00000113615;ENSG00000115145;ENSG00000117758;ENSG00000124198;ENSG00000132842;ENSG00000137177;ENSG00000138768;ENSG00000143740;ENSG00000160948;ENSG00000163558;ENSG00000166747;ENSG00000174871;ENSG00000180398;ENSG00000185722;ENSG00000187446
GO:0010952	positive regulation of peptidase activity	15	197	0.0240084	0.39785	ENSG00000002330;ENSG00000084093;ENSG00000090447;ENSG00000115317;ENSG00000127191;ENSG00000131188;ENSG00000134318;ENSG00000136938;ENSG00000149273;ENSG00000168610;ENSG00000177076;ENSG00000177595;ENSG00000185122;ENSG00000188130;ENSG00000204628
GO:0000478	endonucleolytic cleavage involved in rRNA processing	3	15	0.0247308	0.39785	ENSG00000129347;ENSG00000146109;ENSG00000171858
GO:0000479	endonucleolytic cleavage of tricistronic rRNA transcript (SSU-rRNA, 5.8S rRNA, LSU-rRNA)	3	15	0.0247308	0.39785	ENSG00000129347;ENSG00000146109;ENSG00000171858
GO:0018216	peptidyl-arginine methylation	3	15	0.0247308	0.39785	ENSG00000110851;ENSG00000126457;ENSG00000142453
GO:0070885	negative regulation of calcineurin-NFAT signaling cascade	3	15	0.0247308	0.39785	ENSG00000051128;ENSG00000187446;ENSG00000198793
GO:0106057	negative regulation of calcineurin-mediated signaling	3	15	0.0247308	0.39785	ENSG00000051128;ENSG00000187446;ENSG00000198793
GO:1904424	regulation of GTP binding	3	15	0.0247308	0.39785	ENSG00000117632;ENSG00000160360;ENSG00000260916
GO:2000232	regulation of rRNA processing	3	15	0.0247308	0.39785	ENSG00000071462;ENSG00000114166;ENSG00000173113
GO:0010032	meiotic chromosome condensation	2	6	0.0248674	0.39785	ENSG00000025770;ENSG00000151503
GO:0018364	peptidyl-glutamine methylation	2	6	0.0248674	0.39785	ENSG00000105202;ENSG00000173113
GO:0043985	histone H4-R3 methylation	2	6	0.0248674	0.39785	ENSG00000110851;ENSG00000126457
GO:1903935	response to sodium arsenite	2	6	0.0248674	0.39785	ENSG00000135486;ENSG00000185122
GO:1905098	negative regulation of guanyl-nucleotide exchange factor activity	2	6	0.0248674	0.39785	ENSG00000117632;ENSG00000160360
GO:1990569	UDP-N-acetylglucosamine transmembrane transport	2	6	0.0248674	0.39785	ENSG00000116704;ENSG00000117620
GO:0001510	RNA methylation	8	82	0.025012	0.39785	ENSG00000071462;ENSG00000099899;ENSG00000104907;ENSG00000105202;ENSG00000130299;ENSG00000130305;ENSG00000173113;ENSG00000180917
GO:0033260	nuclear DNA replication	7	67	0.0250927	0.39785	ENSG00000014138;ENSG00000049541;ENSG00000062822;ENSG00000106399;ENSG00000127586;ENSG00000166508;ENSG00000168802
GO:0044783	G1 DNA damage checkpoint	7	67	0.0250927	0.39785	ENSG00000103479;ENSG00000125107;ENSG00000126457;ENSG00000142453;ENSG00000149091;ENSG00000177595;ENSG00000204120
GO:0044819	mitotic G1/S transition checkpoint	7	67	0.0250927	0.39785	ENSG00000103479;ENSG00000125107;ENSG00000126457;ENSG00000142453;ENSG00000149091;ENSG00000177595;ENSG00000204120
GO:0006623	protein targeting to vacuole	5	39	0.0253031	0.397986	ENSG00000005893;ENSG00000069869;ENSG00000132842;ENSG00000185009;ENSG00000221838
GO:0019082	viral protein processing	5	39	0.0253031	0.397986	ENSG00000102158;ENSG00000103275;ENSG00000112893;ENSG00000129128;ENSG00000161013
GO:0042769	DNA damage response, detection of DNA damage	5	39	0.0253031	0.397986	ENSG00000049541;ENSG00000062822;ENSG00000106399;ENSG00000149273;ENSG00000221983
GO:0072528	pyrimidine-containing compound biosynthetic process	6	53	0.0260134	0.408072	ENSG00000103024;ENSG00000130717;ENSG00000169692;ENSG00000198276;ENSG00000198793;ENSG00000243678
GO:0009896	positive regulation of catabolic process	30	478	0.0262909	0.410972	ENSG00000002330;ENSG00000028528;ENSG00000033800;ENSG00000051108;ENSG00000069869;ENSG00000103126;ENSG00000107404;ENSG00000107864;ENSG00000118046;ENSG00000118217;ENSG00000119912;ENSG00000125107;ENSG00000132256;ENSG00000133265;ENSG00000134318;ENSG00000134982;ENSG00000135119;ENSG00000138942;ENSG00000141569;ENSG00000144468;ENSG00000160360;ENSG00000160948;ENSG00000166908;ENSG00000179262;ENSG00000185122…
GO:0061013	regulation of mRNA catabolic process	16	217	0.0263373	0.410972	ENSG00000089280;ENSG00000092199;ENSG00000107864;ENSG00000125107;ENSG00000127191;ENSG00000134318;ENSG00000136270;ENSG00000136930;ENSG00000159352;ENSG00000159377;ENSG00000178896;ENSG00000182872;ENSG00000184363;ENSG00000198793;ENSG00000204120;ENSG00000221983
GO:1903050	regulation of proteolysis involved in cellular protein catabolic process	17	235	0.0264902	0.41227	ENSG00000033800;ENSG00000051108;ENSG00000079482;ENSG00000101557;ENSG00000103126;ENSG00000107404;ENSG00000125691;ENSG00000133265;ENSG00000135119;ENSG00000138942;ENSG00000142676;ENSG00000147677;ENSG00000162191;ENSG00000171863;ENSG00000179262;ENSG00000188612;ENSG00000204628
GO:1903533	regulation of protein targeting	8	83	0.0266737	0.414037	ENSG00000115317;ENSG00000119185;ENSG00000160087;ENSG00000174775;ENSG00000187446;ENSG00000196683;ENSG00000198420;ENSG00000213625
GO:0006360	transcription by RNA polymerase I	7	68	0.0269694	0.416752	ENSG00000066379;ENSG00000070814;ENSG00000100142;ENSG00000163882;ENSG00000179632;ENSG00000198793;ENSG00000213780
GO:0030705	cytoskeleton-dependent intracellular transport	15	200	0.0270223	0.416752	ENSG00000041353;ENSG00000102401;ENSG00000104133;ENSG00000118046;ENSG00000119333;ENSG00000128833;ENSG00000132842;ENSG00000137177;ENSG00000141577;ENSG00000165813;ENSG00000174871;ENSG00000176101;ENSG00000185009;ENSG00000188807;ENSG00000213123
GO:0006351	transcription, DNA-templated	184	3752	0.02706	0.416752	ENSG00000006194;ENSG00000011243;ENSG00000027075;ENSG00000028310;ENSG00000033800;ENSG00000039068;ENSG00000053254;ENSG00000064490;ENSG00000066379;ENSG00000067141;ENSG00000069869;ENSG00000070814;ENSG00000071564;ENSG00000071655;ENSG00000072364;ENSG00000076924;ENSG00000081923;ENSG00000084072;ENSG00000084093;ENSG00000087087;ENSG00000089009;ENSG00000089280;ENSG00000089685;ENSG00000090447;ENSG00000090971…
GO:0072527	pyrimidine-containing compound metabolic process	9	99	0.0272083	0.41792	ENSG00000014257;ENSG00000065057;ENSG00000103024;ENSG00000119711;ENSG00000130717;ENSG00000169692;ENSG00000198276;ENSG00000198793;ENSG00000243678
GO:0032774	RNA biosynthetic process	185	3775	0.0272772	0.41792	ENSG00000006194;ENSG00000011243;ENSG00000014138;ENSG00000027075;ENSG00000028310;ENSG00000033800;ENSG00000039068;ENSG00000053254;ENSG00000064490;ENSG00000066379;ENSG00000067141;ENSG00000069869;ENSG00000070814;ENSG00000071564;ENSG00000071655;ENSG00000072364;ENSG00000076924;ENSG00000081923;ENSG00000084072;ENSG00000084093;ENSG00000087087;ENSG00000089009;ENSG00000089280;ENSG00000089685;ENSG00000090447…
GO:1901988	negative regulation of cell cycle phase transition	18	254	0.0274029	0.41832	ENSG00000053254;ENSG00000103479;ENSG00000125107;ENSG00000126457;ENSG00000133895;ENSG00000134982;ENSG00000135446;ENSG00000136930;ENSG00000139579;ENSG00000142453;ENSG00000149091;ENSG00000149554;ENSG00000159352;ENSG00000159377;ENSG00000161010;ENSG00000163870;ENSG00000177595;ENSG00000204120
GO:0000469	cleavage involved in rRNA processing	4	27	0.0274447	0.41832	ENSG00000129347;ENSG00000145912;ENSG00000146109;ENSG00000171858
GO:0097659	nucleic acid-templated transcription	184	3754	0.02756	0.418996	ENSG00000006194;ENSG00000011243;ENSG00000027075;ENSG00000028310;ENSG00000033800;ENSG00000039068;ENSG00000053254;ENSG00000064490;ENSG00000066379;ENSG00000067141;ENSG00000069869;ENSG00000070814;ENSG00000071564;ENSG00000071655;ENSG00000072364;ENSG00000076924;ENSG00000081923;ENSG00000084072;ENSG00000084093;ENSG00000087087;ENSG00000089009;ENSG00000089280;ENSG00000089685;ENSG00000090447;ENSG00000090971…
GO:0044772	mitotic cell cycle phase transition	34	558	0.0276492	0.419275	ENSG00000013810;ENSG00000033800;ENSG00000053254;ENSG00000071564;ENSG00000090447;ENSG00000103479;ENSG00000108106;ENSG00000114391;ENSG00000125107;ENSG00000126457;ENSG00000131351;ENSG00000132780;ENSG00000134982;ENSG00000135446;ENSG00000136930;ENSG00000137154;ENSG00000139579;ENSG00000141577;ENSG00000142453;ENSG00000149091;ENSG00000149554;ENSG00000156273;ENSG00000159352;ENSG00000159377;ENSG00000161010…
GO:0006310	DNA recombination	22	328	0.0277535	0.419781	ENSG00000071564;ENSG00000089280;ENSG00000100142;ENSG00000105258;ENSG00000106399;ENSG00000125319;ENSG00000129566;ENSG00000133247;ENSG00000139579;ENSG00000149554;ENSG00000149923;ENSG00000154920;ENSG00000160207;ENSG00000161010;ENSG00000163882;ENSG00000166508;ENSG00000169592;ENSG00000172732;ENSG00000183207;ENSG00000184897;ENSG00000188486;ENSG00000280789
GO:0034248	regulation of cellular amide metabolic process	28	442	0.0279907	0.422288	ENSG00000070814;ENSG00000102580;ENSG00000107864;ENSG00000125107;ENSG00000125457;ENSG00000129460;ENSG00000130305;ENSG00000130921;ENSG00000134318;ENSG00000135446;ENSG00000147677;ENSG00000148384;ENSG00000148399;ENSG00000149273;ENSG00000156928;ENSG00000161813;ENSG00000162385;ENSG00000164587;ENSG00000168610;ENSG00000170889;ENSG00000172809;ENSG00000172840;ENSG00000177189;ENSG00000184363;ENSG00000198793…
GO:0072698	protein localization to microtubule cytoskeleton	6	54	0.0282353	0.423105	ENSG00000107404;ENSG00000116213;ENSG00000128881;ENSG00000134982;ENSG00000141577;ENSG00000173230
GO:1903573	negative regulation of response to endoplasmic reticulum stress	6	54	0.0282353	0.423105	ENSG00000051108;ENSG00000101557;ENSG00000102580;ENSG00000128590;ENSG00000162191;ENSG00000204628
GO:0070646	protein modification by small protein removal	21	310	0.0282594	0.423105	ENSG00000101557;ENSG00000103194;ENSG00000108773;ENSG00000114166;ENSG00000115145;ENSG00000127191;ENSG00000128923;ENSG00000134982;ENSG00000136930;ENSG00000144524;ENSG00000145390;ENSG00000152484;ENSG00000159352;ENSG00000159377;ENSG00000162191;ENSG00000168090;ENSG00000169592;ENSG00000173653;ENSG00000175390;ENSG00000179262;ENSG00000221983
GO:2000116	regulation of cysteine-type endopeptidase activity	17	237	0.0284326	0.424622	ENSG00000002330;ENSG00000051108;ENSG00000084093;ENSG00000089685;ENSG00000090447;ENSG00000115317;ENSG00000126432;ENSG00000127191;ENSG00000131188;ENSG00000136938;ENSG00000149273;ENSG00000177076;ENSG00000177189;ENSG00000177595;ENSG00000185122;ENSG00000204628;ENSG00000217128
GO:0071230	cellular response to amino acid stimulus	7	69	0.0289394	0.428405	ENSG00000107864;ENSG00000129473;ENSG00000159459;ENSG00000165802;ENSG00000181754;ENSG00000185122;ENSG00000198793
GO:0008654	phospholipid biosynthetic process	19	274	0.0290592	0.428405	ENSG00000007541;ENSG00000102125;ENSG00000104643;ENSG00000105655;ENSG00000123739;ENSG00000127220;ENSG00000139505;ENSG00000148384;ENSG00000149091;ENSG00000163898;ENSG00000164023;ENSG00000166908;ENSG00000169692;ENSG00000171100;ENSG00000174915;ENSG00000187446;ENSG00000197296;ENSG00000204435;ENSG00000214078
GO:0045930	negative regulation of mitotic cell cycle	21	311	0.029128	0.428405	ENSG00000053254;ENSG00000103479;ENSG00000125107;ENSG00000126457;ENSG00000134982;ENSG00000135446;ENSG00000136930;ENSG00000139579;ENSG00000142453;ENSG00000149091;ENSG00000149554;ENSG00000154920;ENSG00000159352;ENSG00000159377;ENSG00000161010;ENSG00000162670;ENSG00000163870;ENSG00000164611;ENSG00000172732;ENSG00000177595;ENSG00000204120
GO:0001959	regulation of cytokine-mediated signaling pathway	13	167	0.0291463	0.428405	ENSG00000033800;ENSG00000113594;ENSG00000120690;ENSG00000125352;ENSG00000127191;ENSG00000134352;ENSG00000169692;ENSG00000174516;ENSG00000179526;ENSG00000183763;ENSG00000204628;ENSG00000213341;ENSG00000214078
GO:0006282	regulation of DNA repair	11	133	0.0291602	0.428405	ENSG00000082068;ENSG00000089280;ENSG00000130726;ENSG00000133247;ENSG00000136807;ENSG00000149273;ENSG00000149554;ENSG00000149923;ENSG00000161010;ENSG00000185122;ENSG00000188486
GO:0044843	cell cycle G1/S phase transition	18	256	0.0293151	0.428405	ENSG00000033800;ENSG00000071564;ENSG00000103479;ENSG00000125107;ENSG00000126457;ENSG00000132780;ENSG00000133895;ENSG00000134982;ENSG00000135446;ENSG00000137154;ENSG00000142453;ENSG00000149091;ENSG00000156273;ENSG00000172273;ENSG00000173327;ENSG00000177595;ENSG00000204120;ENSG00000280789
GO:1901991	negative regulation of mitotic cell cycle phase transition	17	238	0.0294427	0.428405	ENSG00000053254;ENSG00000103479;ENSG00000125107;ENSG00000126457;ENSG00000134982;ENSG00000135446;ENSG00000136930;ENSG00000139579;ENSG00000142453;ENSG00000149091;ENSG00000149554;ENSG00000159352;ENSG00000159377;ENSG00000161010;ENSG00000163870;ENSG00000177595;ENSG00000204120
GO:0001732	formation of cytoplasmic translation initiation complex	3	16	0.0294827	0.428405	ENSG00000107581;ENSG00000147677;ENSG00000175390
GO:0034349	glial cell apoptotic process	3	16	0.0294827	0.428405	ENSG00000027075;ENSG00000127191;ENSG00000163558
GO:0045475	locomotor rhythm	3	16	0.0294827	0.428405	ENSG00000140836;ENSG00000182979;ENSG00000198793
GO:1903830	magnesium ion transmembrane transport	3	16	0.0294827	0.428405	ENSG00000102158;ENSG00000104361;ENSG00000163293
GO:0006479	protein methylation	14	185	0.0298793	0.432045	ENSG00000100028;ENSG00000105202;ENSG00000110851;ENSG00000125835;ENSG00000126457;ENSG00000133247;ENSG00000133895;ENSG00000142453;ENSG00000145391;ENSG00000173113;ENSG00000196363;ENSG00000204356;ENSG00000204371;ENSG00000280789
GO:0008213	protein alkylation	14	185	0.0298793	0.432045	ENSG00000100028;ENSG00000105202;ENSG00000110851;ENSG00000125835;ENSG00000126457;ENSG00000133247;ENSG00000133895;ENSG00000142453;ENSG00000145391;ENSG00000173113;ENSG00000196363;ENSG00000204356;ENSG00000204371;ENSG00000280789
GO:1901362	organic cyclic compound biosynthetic process	220	4565	0.0300991	0.434162	ENSG00000006194;ENSG00000011243;ENSG00000014138;ENSG00000027075;ENSG00000028310;ENSG00000033800;ENSG00000039068;ENSG00000049541;ENSG00000053254;ENSG00000062822;ENSG00000064490;ENSG00000065057;ENSG00000066379;ENSG00000067141;ENSG00000069869;ENSG00000070814;ENSG00000071564;ENSG00000071655;ENSG00000072364;ENSG00000076924;ENSG00000081923;ENSG00000084072;ENSG00000084093;ENSG00000087087;ENSG00000089009…
GO:0015931	nucleobase-containing compound transport	18	257	0.0303077	0.436107	ENSG00000011243;ENSG00000072858;ENSG00000100836;ENSG00000101146;ENSG00000115268;ENSG00000116704;ENSG00000117620;ENSG00000123136;ENSG00000131652;ENSG00000135486;ENSG00000137312;ENSG00000138757;ENSG00000162385;ENSG00000163634;ENSG00000169100;ENSG00000185122;ENSG00000205937;ENSG00000283761
GO:0006369	termination of RNA polymerase II transcription	5	41	0.030712	0.43866	ENSG00000100028;ENSG00000100836;ENSG00000125835;ENSG00000139343;ENSG00000182004
GO:0010613	positive regulation of cardiac muscle hypertrophy	4	28	0.0309582	0.43866	ENSG00000134318;ENSG00000134352;ENSG00000136807;ENSG00000198793
GO:0030970	retrograde protein transport, ER to cytosol	4	28	0.0309582	0.43866	ENSG00000051108;ENSG00000071537;ENSG00000144468;ENSG00000168936
GO:0031440	regulation of mRNA 3'-end processing	4	28	0.0309582	0.43866	ENSG00000107864;ENSG00000136807;ENSG00000185122;ENSG00000204356
GO:1903513	endoplasmic reticulum to cytosol transport	4	28	0.0309582	0.43866	ENSG00000051108;ENSG00000071537;ENSG00000144468;ENSG00000168936
GO:0071806	protein transmembrane transport	7	70	0.0310044	0.43866	ENSG00000104980;ENSG00000105197;ENSG00000130204;ENSG00000162928;ENSG00000196683;ENSG00000213221;ENSG00000217930
GO:0072665	protein localization to vacuole	7	70	0.0310044	0.43866	ENSG00000005893;ENSG00000069869;ENSG00000132842;ENSG00000134318;ENSG00000160948;ENSG00000185009;ENSG00000221838
GO:0016569	covalent chromatin modification	30	485	0.031106	0.439047	ENSG00000011243;ENSG00000071655;ENSG00000082068;ENSG00000084093;ENSG00000099364;ENSG00000101189;ENSG00000103510;ENSG00000105202;ENSG00000108773;ENSG00000110851;ENSG00000114166;ENSG00000115289;ENSG00000123143;ENSG00000126457;ENSG00000130726;ENSG00000133247;ENSG00000133895;ENSG00000136807;ENSG00000142453;ENSG00000145391;ENSG00000149554;ENSG00000160741;ENSG00000173113;ENSG00000176476;ENSG00000182979…
GO:0000723	telomere maintenance	13	169	0.0316863	0.439392	ENSG00000014138;ENSG00000049541;ENSG00000062822;ENSG00000092199;ENSG00000100726;ENSG00000106399;ENSG00000127586;ENSG00000129566;ENSG00000135486;ENSG00000139579;ENSG00000145912;ENSG00000149716;ENSG00000168802
GO:0032434	regulation of proteasomal ubiquitin-dependent protein catabolic process	11	135	0.0320531	0.439392	ENSG00000033800;ENSG00000051108;ENSG00000101557;ENSG00000107404;ENSG00000133265;ENSG00000142676;ENSG00000147677;ENSG00000162191;ENSG00000179262;ENSG00000188612;ENSG00000204628
GO:0071103	DNA conformation change	22	333	0.0320945	0.439392	ENSG00000011243;ENSG00000025770;ENSG00000049541;ENSG00000106028;ENSG00000127586;ENSG00000132780;ENSG00000136938;ENSG00000151503;ENSG00000166508;ENSG00000166582;ENSG00000168802;ENSG00000175334;ENSG00000183207;ENSG00000184428;ENSG00000184897;ENSG00000187109;ENSG00000188486;ENSG00000203760;ENSG00000204435;ENSG00000205531;ENSG00000213780;ENSG00000221983
GO:0006839	mitochondrial transport	19	278	0.0329982	0.439392	ENSG00000002330;ENSG00000099624;ENSG00000104980;ENSG00000105197;ENSG00000115317;ENSG00000122386;ENSG00000122912;ENSG00000129473;ENSG00000130204;ENSG00000160087;ENSG00000165283;ENSG00000165688;ENSG00000168610;ENSG00000169100;ENSG00000184990;ENSG00000196683;ENSG00000213221;ENSG00000213625;ENSG00000217930
GO:0002090	regulation of receptor internalization	6	56	0.0330457	0.439392	ENSG00000005448;ENSG00000079482;ENSG00000128585;ENSG00000137312;ENSG00000172932;ENSG00000198720
GO:0044786	cell cycle DNA replication	7	71	0.033166	0.439392	ENSG00000014138;ENSG00000049541;ENSG00000062822;ENSG00000106399;ENSG00000127586;ENSG00000166508;ENSG00000168802
GO:2001056	positive regulation of cysteine-type endopeptidase activity	12	153	0.0334635	0.439392	ENSG00000002330;ENSG00000084093;ENSG00000090447;ENSG00000115317;ENSG00000127191;ENSG00000131188;ENSG00000136938;ENSG00000149273;ENSG00000177076;ENSG00000177595;ENSG00000185122;ENSG00000204628
GO:0010994	free ubiquitin chain polymerization	2	7	0.0338296	0.439392	ENSG00000108106;ENSG00000175063
GO:0035405	histone-threonine phosphorylation	2	7	0.0338296	0.439392	ENSG00000123143;ENSG00000149554
GO:0036265	RNA (guanine-N7)-methylation	2	7	0.0338296	0.439392	ENSG00000071462;ENSG00000173113
GO:0038165	oncostatin-M-mediated signaling pathway	2	7	0.0338296	0.439392	ENSG00000113594;ENSG00000134352
GO:0046784	viral mRNA export from host cell nucleus	2	7	0.0338296	0.439392	ENSG00000131652;ENSG00000163634
GO:0048318	axial mesoderm development	2	7	0.0338296	0.439392	ENSG00000160973;ENSG00000172809
GO:0060392	negative regulation of SMAD protein signal transduction	2	7	0.0338296	0.439392	ENSG00000176973;ENSG00000197496
GO:1902075	cellular response to salt	2	7	0.0338296	0.439392	ENSG00000135486;ENSG00000185122
GO:0035966	response to topologically incorrect protein	15	206	0.033879	0.439392	ENSG00000051108;ENSG00000102580;ENSG00000110011;ENSG00000116406;ENSG00000118217;ENSG00000128590;ENSG00000138942;ENSG00000144468;ENSG00000160087;ENSG00000164031;ENSG00000168936;ENSG00000185122;ENSG00000198855;ENSG00000204628;ENSG00000261052
GO:0031145	anaphase-promoting complex-dependent catabolic process	8	87	0.0340857	0.439392	ENSG00000108106;ENSG00000136930;ENSG00000159352;ENSG00000159377;ENSG00000164611;ENSG00000175063;ENSG00000176386;ENSG00000221983
GO:0032088	negative regulation of NF-kappaB transcription factor activity	8	87	0.0340857	0.439392	ENSG00000112851;ENSG00000138757;ENSG00000160959;ENSG00000183763;ENSG00000184990;ENSG00000187446;ENSG00000204498;ENSG00000213341
GO:0015693	magnesium ion transport	3	17	0.0346798	0.439392	ENSG00000102158;ENSG00000104361;ENSG00000163293
GO:0017085	response to insecticide	3	17	0.0346798	0.439392	ENSG00000135486;ENSG00000185122;ENSG00000221983
GO:0050665	hydrogen peroxide biosynthetic process	3	17	0.0346798	0.439392	ENSG00000122386;ENSG00000161533;ENSG00000168610
GO:1904294	positive regulation of ERAD pathway	3	17	0.0346798	0.439392	ENSG00000051108;ENSG00000135119;ENSG00000138942
GO:2001267	regulation of cysteine-type endopeptidase activity involved in apoptotic signaling pathway	3	17	0.0346798	0.439392	ENSG00000090447;ENSG00000115317;ENSG00000131188
GO:0000470	maturation of LSU-rRNA	4	29	0.034724	0.439392	ENSG00000001497;ENSG00000136942;ENSG00000145912;ENSG00000148303
GO:0009218	pyrimidine ribonucleotide metabolic process	4	29	0.034724	0.439392	ENSG00000103024;ENSG00000130717;ENSG00000198276;ENSG00000243678
GO:0014742	positive regulation of muscle hypertrophy	4	29	0.034724	0.439392	ENSG00000134318;ENSG00000134352;ENSG00000136807;ENSG00000198793
GO:0045736	negative regulation of cyclin-dependent protein serine/threonine kinase activity	4	29	0.034724	0.439392	ENSG00000090447;ENSG00000114166;ENSG00000133895;ENSG00000134982
GO:0046134	pyrimidine nucleoside biosynthetic process	4	29	0.034724	0.439392	ENSG00000103024;ENSG00000130717;ENSG00000198276;ENSG00000243678
GO:0007034	vacuolar transport	12	154	0.0349299	0.439392	ENSG00000005893;ENSG00000069869;ENSG00000132842;ENSG00000137177;ENSG00000160948;ENSG00000166747;ENSG00000171100;ENSG00000185009;ENSG00000185722;ENSG00000197081;ENSG00000213625;ENSG00000221838
GO:0043487	regulation of RNA stability	15	207	0.0351346	0.439392	ENSG00000089280;ENSG00000092199;ENSG00000105671;ENSG00000107864;ENSG00000127191;ENSG00000134318;ENSG00000136270;ENSG00000136930;ENSG00000159352;ENSG00000159377;ENSG00000178896;ENSG00000182872;ENSG00000198793;ENSG00000204120;ENSG00000221983
GO:0016570	histone modification	29	471	0.0353705	0.439392	ENSG00000011243;ENSG00000071655;ENSG00000082068;ENSG00000084093;ENSG00000099364;ENSG00000101189;ENSG00000103510;ENSG00000105202;ENSG00000108773;ENSG00000110851;ENSG00000114166;ENSG00000115289;ENSG00000123143;ENSG00000126457;ENSG00000133247;ENSG00000133895;ENSG00000136807;ENSG00000142453;ENSG00000145391;ENSG00000149554;ENSG00000160741;ENSG00000173113;ENSG00000176476;ENSG00000182979;ENSG00000183207…
GO:0036297	interstrand cross-link repair	6	57	0.0356382	0.439392	ENSG00000106399;ENSG00000125319;ENSG00000154920;ENSG00000162585;ENSG00000172732;ENSG00000221983
GO:0006354	DNA-templated transcription, elongation	9	104	0.0358254	0.439392	ENSG00000072364;ENSG00000100142;ENSG00000105258;ENSG00000136807;ENSG00000154582;ENSG00000163882;ENSG00000171703;ENSG00000204356;ENSG00000213780
GO:0006415	translational termination	9	104	0.0358254	0.439392	ENSG00000086504;ENSG00000112651;ENSG00000130921;ENSG00000131368;ENSG00000143436;ENSG00000166902;ENSG00000173113;ENSG00000174547;ENSG00000214026
GO:0007346	regulation of mitotic cell cycle	37	630	0.0360963	0.439392	ENSG00000013810;ENSG00000053254;ENSG00000071564;ENSG00000089685;ENSG00000090447;ENSG00000099901;ENSG00000101146;ENSG00000103479;ENSG00000106399;ENSG00000107862;ENSG00000108106;ENSG00000125107;ENSG00000126457;ENSG00000131351;ENSG00000134982;ENSG00000135446;ENSG00000136930;ENSG00000139579;ENSG00000141577;ENSG00000142453;ENSG00000149091;ENSG00000149554;ENSG00000154920;ENSG00000159352;ENSG00000159377…
GO:0006368	transcription elongation from RNA polymerase II promoter	8	88	0.0361366	0.439392	ENSG00000072364;ENSG00000100142;ENSG00000105258;ENSG00000136807;ENSG00000154582;ENSG00000163882;ENSG00000204356;ENSG00000213780
GO:0080135	regulation of cellular response to stress	43	751	0.0362736	0.439392	ENSG00000002330;ENSG00000051108;ENSG00000065559;ENSG00000082068;ENSG00000082996;ENSG00000084093;ENSG00000089280;ENSG00000101146;ENSG00000101557;ENSG00000102580;ENSG00000103126;ENSG00000106399;ENSG00000110422;ENSG00000115317;ENSG00000115694;ENSG00000118217;ENSG00000123143;ENSG00000126457;ENSG00000127191;ENSG00000128590;ENSG00000130726;ENSG00000133247;ENSG00000133895;ENSG00000134318;ENSG00000135119…
GO:0006221	pyrimidine nucleotide biosynthetic process	5	43	0.0367947	0.439392	ENSG00000103024;ENSG00000130717;ENSG00000169692;ENSG00000198276;ENSG00000243678
GO:0033146	regulation of intracellular estrogen receptor signaling pathway	5	43	0.0367947	0.439392	ENSG00000103126;ENSG00000125107;ENSG00000142453;ENSG00000160973;ENSG00000280789
GO:0045197	establishment or maintenance of epithelial cell apical/basal polarity	5	43	0.0367947	0.439392	ENSG00000066933;ENSG00000079482;ENSG00000112851;ENSG00000116117;ENSG00000163558
GO:0099003	vesicle-mediated transport in synapse	15	209	0.0377465	0.439392	ENSG00000041353;ENSG00000069974;ENSG00000079482;ENSG00000085832;ENSG00000092531;ENSG00000104133;ENSG00000106089;ENSG00000107404;ENSG00000108262;ENSG00000132842;ENSG00000141985;ENSG00000143740;ENSG00000157107;ENSG00000174871;ENSG00000185009
GO:0099518	vesicle cytoskeletal trafficking	7	73	0.0377849	0.439392	ENSG00000118046;ENSG00000128833;ENSG00000132842;ENSG00000137177;ENSG00000165813;ENSG00000174871;ENSG00000185009
GO:1903051	negative regulation of proteolysis involved in cellular protein catabolic process	7	73	0.0377849	0.439392	ENSG00000079482;ENSG00000101557;ENSG00000125691;ENSG00000142676;ENSG00000147677;ENSG00000162191;ENSG00000171863
GO:0044380	protein localization to cytoskeleton	6	58	0.0383578	0.439392	ENSG00000107404;ENSG00000116213;ENSG00000128881;ENSG00000134982;ENSG00000141577;ENSG00000173230
GO:0051054	positive regulation of DNA metabolic process	17	246	0.0385072	0.439392	ENSG00000049541;ENSG00000065559;ENSG00000089280;ENSG00000127586;ENSG00000130726;ENSG00000133247;ENSG00000135486;ENSG00000138772;ENSG00000139579;ENSG00000149273;ENSG00000161010;ENSG00000165283;ENSG00000168802;ENSG00000169116;ENSG00000174775;ENSG00000185122;ENSG00000188486
GO:0051170	import into nucleus	13	174	0.0387296	0.439392	ENSG00000039068;ENSG00000100028;ENSG00000125691;ENSG00000125743;ENSG00000125835;ENSG00000130726;ENSG00000135486;ENSG00000139343;ENSG00000149196;ENSG00000168610;ENSG00000174137;ENSG00000182004;ENSG00000187446
GO:0030511	positive regulation of transforming growth factor beta receptor signaling pathway	4	30	0.0387436	0.439392	ENSG00000101220;ENSG00000118046;ENSG00000133895;ENSG00000197496
GO:1903846	positive regulation of cellular response to transforming growth factor beta stimulus	4	30	0.0387436	0.439392	ENSG00000101220;ENSG00000118046;ENSG00000133895;ENSG00000197496
GO:1904030	negative regulation of cyclin-dependent protein kinase activity	4	30	0.0387436	0.439392	ENSG00000090447;ENSG00000114166;ENSG00000133895;ENSG00000134982
GO:0008593	regulation of Notch signaling pathway	9	106	0.0397437	0.439392	ENSG00000114166;ENSG00000117335;ENSG00000119185;ENSG00000134352;ENSG00000137845;ENSG00000163558;ENSG00000168610;ENSG00000169733;ENSG00000184384
GO:0017038	protein import	16	229	0.0402238	0.439392	ENSG00000005893;ENSG00000039068;ENSG00000104980;ENSG00000105197;ENSG00000107897;ENSG00000125691;ENSG00000130204;ENSG00000130726;ENSG00000149196;ENSG00000162928;ENSG00000168610;ENSG00000174137;ENSG00000187446;ENSG00000196683;ENSG00000213221;ENSG00000217930
GO:0060252	positive regulation of glial cell proliferation	3	18	0.0403163	0.439392	ENSG00000027075;ENSG00000163558;ENSG00000198793
GO:1902683	regulation of receptor localization to synapse	3	18	0.0403163	0.439392	ENSG00000137845;ENSG00000174775;ENSG00000174871
GO:0034644	cellular response to UV	8	90	0.0404843	0.439392	ENSG00000062822;ENSG00000069869;ENSG00000118046;ENSG00000122008;ENSG00000144468;ENSG00000149554;ENSG00000183207;ENSG00000223802
GO:0006457	protein folding	16	230	0.0415811	0.439392	ENSG00000084072;ENSG00000101132;ENSG00000102580;ENSG00000110011;ENSG00000118217;ENSG00000133265;ENSG00000143256;ENSG00000162191;ENSG00000164031;ENSG00000171960;ENSG00000183207;ENSG00000185615;ENSG00000187097;ENSG00000204220;ENSG00000204435;ENSG00000213221
GO:0006906	vesicle fusion	9	107	0.0418078	0.439392	ENSG00000092531;ENSG00000104133;ENSG00000104915;ENSG00000106089;ENSG00000117758;ENSG00000138768;ENSG00000143740;ENSG00000185722;ENSG00000187446
GO:2000134	negative regulation of G1/S transition of mitotic cell cycle	9	107	0.0418078	0.439392	ENSG00000103479;ENSG00000125107;ENSG00000126457;ENSG00000134982;ENSG00000135446;ENSG00000142453;ENSG00000149091;ENSG00000177595;ENSG00000204120
GO:0051640	organelle localization	42	739	0.0421416	0.439392	ENSG00000011143;ENSG00000041353;ENSG00000069974;ENSG00000092531;ENSG00000102401;ENSG00000104133;ENSG00000104915;ENSG00000106009;ENSG00000106089;ENSG00000107404;ENSG00000107862;ENSG00000108262;ENSG00000108773;ENSG00000113615;ENSG00000115268;ENSG00000115694;ENSG00000116117;ENSG00000117758;ENSG00000118046;ENSG00000128833;ENSG00000128881;ENSG00000131351;ENSG00000132842;ENSG00000135720;ENSG00000136933…
GO:0051865	protein autoubiquitination	7	75	0.0428071	0.439392	ENSG00000082996;ENSG00000127191;ENSG00000138942;ENSG00000182979;ENSG00000187147;ENSG00000198862;ENSG00000212864
GO:0050686	negative regulation of mRNA processing	4	31	0.0430177	0.439392	ENSG00000136807;ENSG00000182872;ENSG00000204356;ENSG00000205937
GO:0090314	positive regulation of protein targeting to membrane	4	31	0.0430177	0.439392	ENSG00000119185;ENSG00000174775;ENSG00000187446;ENSG00000198420
GO:1900101	regulation of endoplasmic reticulum unfolded protein response	4	31	0.0430177	0.439392	ENSG00000118217;ENSG00000128590;ENSG00000198855;ENSG00000204628
GO:0000461	endonucleolytic cleavage to generate mature 3'-end of SSU-rRNA from (SSU-rRNA, 5.8S rRNA, LSU-rRNA)	1	1	0.043172	0.439392	ENSG00000171858
GO:0000481	maturation of 5S rRNA	1	1	0.043172	0.439392	ENSG00000175467
GO:0001192	maintenance of transcriptional fidelity during DNA-templated transcription elongation	1	1	0.043172	0.439392	ENSG00000105258
GO:0001193	maintenance of transcriptional fidelity during DNA-templated transcription elongation from RNA polymerase II promoter	1	1	0.043172	0.439392	ENSG00000105258
GO:0003271	smoothened signaling pathway involved in regulation of secondary heart field cardioblast proliferation	1	1	0.043172	0.439392	ENSG00000011143
GO:0006062	sorbitol catabolic process	1	1	0.043172	0.439392	ENSG00000140263
GO:0009758	carbohydrate utilization	1	1	0.043172	0.439392	ENSG00000198793
GO:0010034	response to acetate	1	1	0.043172	0.439392	ENSG00000213341
GO:0010424	DNA methylation on cytosine within a CG sequence	1	1	0.043172	0.439392	ENSG00000204371
GO:0010768	negative regulation of transcription from RNA polymerase II promoter in response to UV-induced DNA damage	1	1	0.043172	0.439392	ENSG00000069869
GO:0010879	cholesterol transport involved in cholesterol storage	1	1	0.043172	0.439392	ENSG00000164211
GO:0015994	chlorophyll metabolic process	1	1	0.043172	0.439392	ENSG00000049541
GO:0015995	chlorophyll biosynthetic process	1	1	0.043172	0.439392	ENSG00000049541
GO:0018106	peptidyl-histidine phosphorylation	1	1	0.043172	0.439392	ENSG00000243678
GO:0018276	isopeptide cross-linking via N6-glycyl-L-lysine	1	1	0.043172	0.439392	ENSG00000125352
GO:0019407	hexitol catabolic process	1	1	0.043172	0.439392	ENSG00000140263
GO:0019519	pentitol metabolic process	1	1	0.043172	0.439392	ENSG00000140263
GO:0019527	pentitol catabolic process	1	1	0.043172	0.439392	ENSG00000140263
GO:0019742	pentacyclic triterpenoid metabolic process	1	1	0.043172	0.439392	ENSG00000115317
GO:0021768	nucleus accumbens development	1	1	0.043172	0.439392	ENSG00000184254
GO:0030393	fructoselysine metabolic process	1	1	0.043172	0.439392	ENSG00000167363
GO:0032683	negative regulation of connective tissue growth factor production	1	1	0.043172	0.439392	ENSG00000197496
GO:0034463	90S preribosome assembly	1	1	0.043172	0.439392	ENSG00000172809
GO:0035750	protein localization to myelin sheath abaxonal region	1	1	0.043172	0.439392	ENSG00000072415
GO:0036494	positive regulation of translation initiation in response to endoplasmic reticulum stress	1	1	0.043172	0.439392	ENSG00000102580
GO:0043610	regulation of carbohydrate utilization	1	1	0.043172	0.439392	ENSG00000198793
GO:0044357	regulation of rRNA stability	1	1	0.043172	0.439392	ENSG00000105671
GO:0044601	protein denucleotidylation	1	1	0.043172	0.439392	ENSG00000198855
GO:0044602	protein deadenylylation	1	1	0.043172	0.439392	ENSG00000198855
GO:0045175	basal protein localization	1	1	0.043172	0.439392	ENSG00000112851
GO:0045234	protein palmitoleylation	1	1	0.043172	0.439392	ENSG00000102312
GO:0046687	response to chromate	1	1	0.043172	0.439392	ENSG00000002330
GO:0046901	tetrahydrofolylpolyglutamate biosynthetic process	1	1	0.043172	0.439392	ENSG00000136877
GO:0048219	inter-Golgi cisterna vesicle-mediated transport	1	1	0.043172	0.439392	ENSG00000164597
GO:0051089	constitutive protein ectodomain proteolysis	1	1	0.043172	0.439392	ENSG00000137845
GO:0051160	L-xylitol catabolic process	1	1	0.043172	0.439392	ENSG00000140263
GO:0051164	L-xylitol metabolic process	1	1	0.043172	0.439392	ENSG00000140263
GO:0051309	female meiosis chromosome separation	1	1	0.043172	0.439392	ENSG00000025770
GO:0061408	positive regulation of transcription from RNA polymerase II promoter in response to heat stress	1	1	0.043172	0.439392	ENSG00000185122
GO:0061481	response to TNF agonist	1	1	0.043172	0.439392	ENSG00000149273
GO:0070130	negative regulation of mitochondrial translation	1	1	0.043172	0.439392	ENSG00000156928
GO:0071247	cellular response to chromate	1	1	0.043172	0.439392	ENSG00000002330
GO:0071580	regulation of zinc ion transmembrane transport	1	1	0.043172	0.439392	ENSG00000170385
GO:0071581	regulation of zinc ion transmembrane import	1	1	0.043172	0.439392	ENSG00000170385
GO:0071582	negative regulation of zinc ion transport	1	1	0.043172	0.439392	ENSG00000170385
GO:0071583	negative regulation of zinc ion transmembrane transport	1	1	0.043172	0.439392	ENSG00000170385
GO:0071584	negative regulation of zinc ion transmembrane import	1	1	0.043172	0.439392	ENSG00000170385
GO:0072721	cellular response to dithiothreitol	1	1	0.043172	0.439392	ENSG00000223802
GO:0090152	establishment of protein localization to mitochondrial membrane involved in mitochondrial fission	1	1	0.043172	0.439392	ENSG00000132842
GO:0090216	positive regulation of 1-phosphatidylinositol-4-phosphate 5-kinase activity	1	1	0.043172	0.439392	ENSG00000149091
GO:0090297	positive regulation of mitochondrial DNA replication	1	1	0.043172	0.439392	ENSG00000165283
GO:0090389	phagosome-lysosome fusion involved in apoptotic cell clearance	1	1	0.043172	0.439392	ENSG00000104133
GO:0097086	amniotic stem cell differentiation	1	1	0.043172	0.439392	ENSG00000084093
GO:0097310	cap2 mRNA methylation	1	1	0.043172	0.439392	ENSG00000180917
GO:0097401	synaptic vesicle lumen acidification	1	1	0.043172	0.439392	ENSG00000109572
GO:0120012	intermembrane sphingolipid transfer	1	1	0.043172	0.439392	ENSG00000113163
GO:0150033	negative regulation of protein localization to lysosome	1	1	0.043172	0.439392	ENSG00000134318
GO:1901227	negative regulation of transcription from RNA polymerase II promoter involved in heart development	1	1	0.043172	0.439392	ENSG00000196531
GO:1901423	response to benzene	1	1	0.043172	0.439392	ENSG00000002330
GO:1901609	negative regulation of vesicle transport along microtubule	1	1	0.043172	0.439392	ENSG00000174871
GO:1902220	positive regulation of intrinsic apoptotic signaling pathway in response to osmotic stress	1	1	0.043172	0.439392	ENSG00000002330
GO:1902374	regulation of rRNA catabolic process	1	1	0.043172	0.439392	ENSG00000105671
GO:1902440	protein localization to mitotic spindle pole body	1	1	0.043172	0.439392	ENSG00000116213
GO:1902546	positive regulation of DNA N-glycosylase activity	1	1	0.043172	0.439392	ENSG00000149273
GO:1902684	negative regulation of receptor localization to synapse	1	1	0.043172	0.439392	ENSG00000174871
GO:1902729	negative regulation of proteoglycan biosynthetic process	1	1	0.043172	0.439392	ENSG00000197496
GO:1903182	regulation of SUMO transferase activity	1	1	0.043172	0.439392	ENSG00000103275
GO:1903420	protein localization to endoplasmic reticulum tubular network	1	1	0.043172	0.439392	ENSG00000107862
GO:1903435	positive regulation of constitutive secretory pathway	1	1	0.043172	0.439392	ENSG00000069974
GO:1903621	protein localization to photoreceptor connecting cilium	1	1	0.043172	0.439392	ENSG00000042317
GO:1903743	negative regulation of anterograde synaptic vesicle transport	1	1	0.043172	0.439392	ENSG00000174871
GO:1903755	positive regulation of SUMO transferase activity	1	1	0.043172	0.439392	ENSG00000103275
GO:1903837	regulation of mRNA 3'-UTR binding	1	1	0.043172	0.439392	ENSG00000136807
GO:1903839	positive regulation of mRNA 3'-UTR binding	1	1	0.043172	0.439392	ENSG00000136807
GO:1903893	positive regulation of ATF6-mediated unfolded protein response	1	1	0.043172	0.439392	ENSG00000118217
GO:1904192	regulation of cholangiocyte apoptotic process	1	1	0.043172	0.439392	ENSG00000198793
GO:1904193	negative regulation of cholangiocyte apoptotic process	1	1	0.043172	0.439392	ENSG00000198793
GO:1904195	regulation of granulosa cell proliferation	1	1	0.043172	0.439392	ENSG00000198793
GO:1904197	positive regulation of granulosa cell proliferation	1	1	0.043172	0.439392	ENSG00000198793
GO:1904201	regulation of iodide transport	1	1	0.043172	0.439392	ENSG00000198793
GO:1904202	negative regulation of iodide transport	1	1	0.043172	0.439392	ENSG00000198793
GO:1904212	regulation of iodide transmembrane transport	1	1	0.043172	0.439392	ENSG00000198793
GO:1904213	negative regulation of iodide transmembrane transport	1	1	0.043172	0.439392	ENSG00000198793
GO:1904247	positive regulation of polynucleotide adenylyltransferase activity	1	1	0.043172	0.439392	ENSG00000100836
GO:1904456	negative regulation of neuronal action potential	1	1	0.043172	0.439392	ENSG00000178623
GO:1904710	positive regulation of granulosa cell apoptotic process	1	1	0.043172	0.439392	ENSG00000002330
GO:1904843	cellular response to nitroglycerin	1	1	0.043172	0.439392	ENSG00000185122
GO:1904924	negative regulation of mitophagy in response to mitochondrial depolarization	1	1	0.043172	0.439392	ENSG00000115317
GO:1990739	granulosa cell proliferation	1	1	0.043172	0.439392	ENSG00000198793
GO:1990758	mitotic sister chromatid biorientation	1	1	0.043172	0.439392	ENSG00000145919
GO:1990953	intramanchette transport	1	1	0.043172	0.439392	ENSG00000141577
GO:2000706	negative regulation of dense core granule biogenesis	1	1	0.043172	0.439392	ENSG00000084093
GO:2000740	negative regulation of mesenchymal stem cell differentiation	1	1	0.043172	0.439392	ENSG00000084093
GO:2000797	regulation of amniotic stem cell differentiation	1	1	0.043172	0.439392	ENSG00000084093
GO:2000798	negative regulation of amniotic stem cell differentiation	1	1	0.043172	0.439392	ENSG00000084093
GO:2001173	regulation of histone H2B conserved C-terminal lysine ubiquitination	1	1	0.043172	0.439392	ENSG00000082068
GO:0043488	regulation of mRNA stability	14	195	0.0435677	0.439392	ENSG00000089280;ENSG00000092199;ENSG00000107864;ENSG00000127191;ENSG00000134318;ENSG00000136270;ENSG00000136930;ENSG00000159352;ENSG00000159377;ENSG00000178896;ENSG00000182872;ENSG00000198793;ENSG00000204120;ENSG00000221983
GO:0006384	transcription initiation from RNA polymerase III promoter	2	8	0.0438352	0.439392	ENSG00000148308;ENSG00000185024
GO:0006573	valine metabolic process	2	8	0.0438352	0.439392	ENSG00000119711;ENSG00000151498
GO:0006975	DNA damage induced protein phosphorylation	2	8	0.0438352	0.439392	ENSG00000149554;ENSG00000188130
GO:0009304	tRNA transcription	2	8	0.0438352	0.439392	ENSG00000148308;ENSG00000185024
GO:0022605	mammalian oogenesis stage	2	8	0.0438352	0.439392	ENSG00000104899;ENSG00000137154
GO:0044417	translocation of molecules into host	2	8	0.0438352	0.439392	ENSG00000131652;ENSG00000163634
GO:0051836	translocation of molecules into other organism involved in symbiotic interaction	2	8	0.0438352	0.439392	ENSG00000131652;ENSG00000163634
GO:0072396	response to cell cycle checkpoint signaling	2	8	0.0438352	0.439392	ENSG00000154920;ENSG00000172732
GO:0072402	response to DNA integrity checkpoint signaling	2	8	0.0438352	0.439392	ENSG00000154920;ENSG00000172732
GO:0072423	response to DNA damage checkpoint signaling	2	8	0.0438352	0.439392	ENSG00000154920;ENSG00000172732
GO:1900364	negative regulation of mRNA polyadenylation	2	8	0.0438352	0.439392	ENSG00000136807;ENSG00000204356
GO:1903564	regulation of protein localization to cilium	2	8	0.0438352	0.439392	ENSG00000148384;ENSG00000165689
GO:0043966	histone H3 acetylation	6	60	0.0441844	0.442143	ENSG00000108773;ENSG00000114166;ENSG00000149554;ENSG00000160741;ENSG00000176476;ENSG00000196363
GO:0060759	regulation of response to cytokine stimulus	13	178	0.0451129	0.450672	ENSG00000033800;ENSG00000113594;ENSG00000120690;ENSG00000125352;ENSG00000127191;ENSG00000134352;ENSG00000169692;ENSG00000174516;ENSG00000179526;ENSG00000183763;ENSG00000204628;ENSG00000213341;ENSG00000214078
GO:1901990	regulation of mitotic cell cycle phase transition	26	423	0.0452598	0.451377	ENSG00000053254;ENSG00000071564;ENSG00000090447;ENSG00000103479;ENSG00000108106;ENSG00000125107;ENSG00000126457;ENSG00000131351;ENSG00000134982;ENSG00000135446;ENSG00000136930;ENSG00000139579;ENSG00000141577;ENSG00000142453;ENSG00000149091;ENSG00000149554;ENSG00000159352;ENSG00000159377;ENSG00000161010;ENSG00000163870;ENSG00000175063;ENSG00000176101;ENSG00000176386;ENSG00000177595;ENSG00000204120…
GO:0051650	establishment of vesicle localization	20	308	0.0459637	0.456435	ENSG00000041353;ENSG00000069974;ENSG00000092531;ENSG00000104133;ENSG00000106089;ENSG00000107404;ENSG00000107862;ENSG00000108262;ENSG00000113615;ENSG00000118046;ENSG00000128833;ENSG00000132842;ENSG00000137177;ENSG00000138768;ENSG00000143740;ENSG00000165813;ENSG00000174871;ENSG00000180398;ENSG00000185009;ENSG00000187446
GO:1901987	regulation of cell cycle phase transition	28	463	0.0460881	0.456435	ENSG00000053254;ENSG00000071564;ENSG00000090447;ENSG00000103479;ENSG00000108106;ENSG00000125107;ENSG00000126457;ENSG00000131351;ENSG00000133895;ENSG00000134982;ENSG00000135446;ENSG00000136930;ENSG00000139579;ENSG00000141577;ENSG00000142453;ENSG00000149091;ENSG00000149554;ENSG00000159352;ENSG00000159377;ENSG00000161010;ENSG00000163870;ENSG00000175063;ENSG00000176101;ENSG00000176386;ENSG00000177595…
GO:0006896	Golgi to vacuole transport	3	19	0.0463844	0.456435	ENSG00000166747;ENSG00000185722;ENSG00000221838
GO:0016074	snoRNA metabolic process	3	19	0.0463844	0.456435	ENSG00000105202;ENSG00000125352;ENSG00000178896
GO:0016082	synaptic vesicle priming	3	19	0.0463844	0.456435	ENSG00000092531;ENSG00000106089;ENSG00000143740
GO:0048490	anterograde synaptic vesicle transport	3	19	0.0463844	0.456435	ENSG00000132842;ENSG00000174871;ENSG00000185009
GO:0099514	synaptic vesicle cytoskeletal transport	3	19	0.0463844	0.456435	ENSG00000132842;ENSG00000174871;ENSG00000185009
GO:0099517	synaptic vesicle transport along microtubule	3	19	0.0463844	0.456435	ENSG00000132842;ENSG00000174871;ENSG00000185009
GO:0009895	negative regulation of catabolic process	21	328	0.0471623	0.461721	ENSG00000005810;ENSG00000079482;ENSG00000089280;ENSG00000092199;ENSG00000101557;ENSG00000104643;ENSG00000108262;ENSG00000115317;ENSG00000125691;ENSG00000127191;ENSG00000142676;ENSG00000147677;ENSG00000162191;ENSG00000168610;ENSG00000171100;ENSG00000171863;ENSG00000182872;ENSG00000184363;ENSG00000198793;ENSG00000204371;ENSG00000217930
GO:0030520	intracellular estrogen receptor signaling pathway	6	61	0.0472939	0.461721	ENSG00000103126;ENSG00000125107;ENSG00000142453;ENSG00000160633;ENSG00000160973;ENSG00000280789
GO:0046605	regulation of centrosome cycle	6	61	0.0472939	0.461721	ENSG00000099901;ENSG00000108773;ENSG00000114166;ENSG00000134318;ENSG00000141577;ENSG00000149554
GO:0000737	DNA catabolic process, endonucleolytic	4	32	0.0475462	0.461721	ENSG00000148300;ENSG00000172732;ENSG00000185122;ENSG00000217930
GO:0006363	termination of RNA polymerase I transcription	4	32	0.0475462	0.461721	ENSG00000066379;ENSG00000100142;ENSG00000163882;ENSG00000213780
GO:0046856	phosphatidylinositol dephosphorylation	4	32	0.0475462	0.461721	ENSG00000104643;ENSG00000139505;ENSG00000148384;ENSG00000171100
GO:0050685	positive regulation of mRNA processing	4	32	0.0475462	0.461721	ENSG00000071626;ENSG00000107864;ENSG00000185122;ENSG00000213516
GO:1903955	positive regulation of protein targeting to mitochondrion	4	32	0.0475462	0.461721	ENSG00000115317;ENSG00000160087;ENSG00000196683;ENSG00000213625
GO:0050657	nucleic acid transport	14	198	0.0484192	0.467991	ENSG00000011243;ENSG00000072858;ENSG00000100836;ENSG00000101146;ENSG00000115268;ENSG00000123136;ENSG00000131652;ENSG00000135486;ENSG00000137312;ENSG00000138757;ENSG00000162385;ENSG00000163634;ENSG00000185122;ENSG00000205937
GO:0050658	RNA transport	14	198	0.0484192	0.467991	ENSG00000011243;ENSG00000072858;ENSG00000100836;ENSG00000101146;ENSG00000115268;ENSG00000123136;ENSG00000131652;ENSG00000135486;ENSG00000137312;ENSG00000138757;ENSG00000162385;ENSG00000163634;ENSG00000185122;ENSG00000205937
GO:0030330	DNA damage response, signal transduction by p53 class mediator	9	110	0.0484292	0.467991	ENSG00000090447;ENSG00000103194;ENSG00000103479;ENSG00000125107;ENSG00000126457;ENSG00000142453;ENSG00000153246;ENSG00000177076;ENSG00000177595
GO:0016579	protein deubiquitination	19	292	0.0499235	0.481644	ENSG00000101557;ENSG00000103194;ENSG00000108773;ENSG00000114166;ENSG00000115145;ENSG00000127191;ENSG00000128923;ENSG00000134982;ENSG00000136930;ENSG00000145390;ENSG00000152484;ENSG00000159352;ENSG00000159377;ENSG00000162191;ENSG00000169592;ENSG00000173653;ENSG00000175390;ENSG00000179262;ENSG00000221983
GO:0018205	peptidyl-lysine modification	25	408	0.0503372	0.484844	ENSG00000033800;ENSG00000071655;ENSG00000101146;ENSG00000101189;ENSG00000103275;ENSG00000103510;ENSG00000106089;ENSG00000108773;ENSG00000114166;ENSG00000125352;ENSG00000130726;ENSG00000133247;ENSG00000133895;ENSG00000141696;ENSG00000145391;ENSG00000149554;ENSG00000160741;ENSG00000173113;ENSG00000176476;ENSG00000183207;ENSG00000188612;ENSG00000196363;ENSG00000204356;ENSG00000204371;ENSG00000280789
GO:0061136	regulation of proteasomal protein catabolic process	14	200	0.0518549	0.49865	ENSG00000033800;ENSG00000051108;ENSG00000079482;ENSG00000101557;ENSG00000107404;ENSG00000133265;ENSG00000135119;ENSG00000138942;ENSG00000142676;ENSG00000147677;ENSG00000162191;ENSG00000179262;ENSG00000188612;ENSG00000204628
GO:0043928	exonucleolytic nuclear-transcribed mRNA catabolic process involved in deadenylation-dependent decay	4	33	0.0523281	0.502384	ENSG00000130332;ENSG00000130520;ENSG00000178896;ENSG00000204392
GO:0042176	regulation of protein catabolic process	25	410	0.0527316	0.504354	ENSG00000005810;ENSG00000028528;ENSG00000033800;ENSG00000039068;ENSG00000051108;ENSG00000069869;ENSG00000079482;ENSG00000101557;ENSG00000103126;ENSG00000107404;ENSG00000119912;ENSG00000125691;ENSG00000133265;ENSG00000134982;ENSG00000135119;ENSG00000138942;ENSG00000142676;ENSG00000144468;ENSG00000147677;ENSG00000160948;ENSG00000162191;ENSG00000171863;ENSG00000179262;ENSG00000188612;ENSG00000204628
GO:0016075	rRNA catabolic process	3	20	0.0528744	0.504354	ENSG00000105671;ENSG00000123144;ENSG00000178896
GO:0019081	viral translation	3	20	0.0528744	0.504354	ENSG00000107581;ENSG00000175390;ENSG00000221983
GO:0070584	mitochondrion morphogenesis	3	20	0.0528744	0.504354	ENSG00000106028;ENSG00000113163;ENSG00000171100
GO:1903829	positive regulation of cellular protein localization	22	352	0.0533124	0.507712	ENSG00000002330;ENSG00000027075;ENSG00000039068;ENSG00000102119;ENSG00000115317;ENSG00000118046;ENSG00000119185;ENSG00000130726;ENSG00000134318;ENSG00000134982;ENSG00000136938;ENSG00000141577;ENSG00000160087;ENSG00000160948;ENSG00000163558;ENSG00000165689;ENSG00000174775;ENSG00000187446;ENSG00000196683;ENSG00000198420;ENSG00000204628;ENSG00000213625
GO:0051236	establishment of RNA localization	14	201	0.0536344	0.509168	ENSG00000011243;ENSG00000072858;ENSG00000100836;ENSG00000101146;ENSG00000115268;ENSG00000123136;ENSG00000131652;ENSG00000135486;ENSG00000137312;ENSG00000138757;ENSG00000162385;ENSG00000163634;ENSG00000185122;ENSG00000205937
GO:0032886	regulation of microtubule-based process	16	238	0.0536374	0.509168	ENSG00000013810;ENSG00000099901;ENSG00000101146;ENSG00000108262;ENSG00000108773;ENSG00000114166;ENSG00000117632;ENSG00000118046;ENSG00000128881;ENSG00000134318;ENSG00000134982;ENSG00000141577;ENSG00000149273;ENSG00000149554;ENSG00000174871;ENSG00000213123
GO:0006986	response to unfolded protein	13	183	0.054078	0.51089	ENSG00000051108;ENSG00000102580;ENSG00000110011;ENSG00000116406;ENSG00000118217;ENSG00000128590;ENSG00000144468;ENSG00000160087;ENSG00000168936;ENSG00000185122;ENSG00000198855;ENSG00000204628;ENSG00000261052
GO:0022406	membrane docking	13	183	0.054078	0.51089	ENSG00000011143;ENSG00000104915;ENSG00000106089;ENSG00000117758;ENSG00000128881;ENSG00000131351;ENSG00000136933;ENSG00000138768;ENSG00000141577;ENSG00000176101;ENSG00000179364;ENSG00000187049;ENSG00000187446
GO:0032200	telomere organization	13	183	0.054078	0.51089	ENSG00000014138;ENSG00000049541;ENSG00000062822;ENSG00000092199;ENSG00000100726;ENSG00000106399;ENSG00000127586;ENSG00000129566;ENSG00000135486;ENSG00000139579;ENSG00000145912;ENSG00000149716;ENSG00000168802
GO:0010728	regulation of hydrogen peroxide biosynthetic process	2	9	0.0547774	0.510968	ENSG00000122386;ENSG00000168610
GO:0031441	negative regulation of mRNA 3'-end processing	2	9	0.0547774	0.510968	ENSG00000136807;ENSG00000204356
GO:0035247	peptidyl-arginine omega-N-methylation	2	9	0.0547774	0.510968	ENSG00000126457;ENSG00000142453
GO:0046600	negative regulation of centriole replication	2	9	0.0547774	0.510968	ENSG00000108773;ENSG00000114166
GO:0046602	regulation of mitotic centrosome separation	2	9	0.0547774	0.510968	ENSG00000099901;ENSG00000149554
GO:0048861	leukemia inhibitory factor signaling pathway	2	9	0.0547774	0.510968	ENSG00000113594;ENSG00000134352
GO:0098696	regulation of neurotransmitter receptor localization to postsynaptic specialization membrane	2	9	0.0547774	0.510968	ENSG00000137845;ENSG00000174775
GO:1902415	regulation of mRNA binding	2	9	0.0547774	0.510968	ENSG00000136807;ENSG00000142453
GO:0047496	vesicle transport along microtubule	5	48	0.055038	0.51259	ENSG00000118046;ENSG00000132842;ENSG00000137177;ENSG00000174871;ENSG00000185009
GO:0045732	positive regulation of protein catabolic process	16	239	0.0552989	0.51421	ENSG00000028528;ENSG00000033800;ENSG00000051108;ENSG00000069869;ENSG00000103126;ENSG00000107404;ENSG00000119912;ENSG00000133265;ENSG00000134982;ENSG00000135119;ENSG00000138942;ENSG00000144468;ENSG00000160948;ENSG00000179262;ENSG00000188612;ENSG00000204628
GO:0090174	organelle membrane fusion	9	113	0.0557096	0.517216	ENSG00000092531;ENSG00000104133;ENSG00000104915;ENSG00000106089;ENSG00000117758;ENSG00000138768;ENSG00000143740;ENSG00000185722;ENSG00000187446
GO:0010564	regulation of cell cycle process	43	776	0.0559633	0.518757	ENSG00000013810;ENSG00000053254;ENSG00000071564;ENSG00000090447;ENSG00000099901;ENSG00000101146;ENSG00000103479;ENSG00000108106;ENSG00000108262;ENSG00000108773;ENSG00000114166;ENSG00000125107;ENSG00000125691;ENSG00000126457;ENSG00000131351;ENSG00000133895;ENSG00000134318;ENSG00000134982;ENSG00000135446;ENSG00000136807;ENSG00000136930;ENSG00000137177;ENSG00000137845;ENSG00000139579;ENSG00000141577…
GO:0009891	positive regulation of biosynthetic process	101	2009	0.056476	0.52269	ENSG00000006194;ENSG00000011243;ENSG00000033800;ENSG00000039068;ENSG00000049541;ENSG00000057252;ENSG00000064490;ENSG00000065559;ENSG00000069974;ENSG00000071564;ENSG00000084093;ENSG00000089280;ENSG00000090447;ENSG00000090971;ENSG00000100614;ENSG00000101161;ENSG00000102103;ENSG00000102125;ENSG00000102401;ENSG00000102580;ENSG00000103126;ENSG00000103510;ENSG00000105698;ENSG00000106245;ENSG00000107223…
GO:0051443	positive regulation of ubiquitin-protein transferase activity	4	34	0.0573619	0.528095	ENSG00000103126;ENSG00000108106;ENSG00000140988;ENSG00000175063
GO:0071166	ribonucleoprotein complex localization	10	131	0.0573691	0.528095	ENSG00000011243;ENSG00000100836;ENSG00000101146;ENSG00000105618;ENSG00000115268;ENSG00000123136;ENSG00000131652;ENSG00000162385;ENSG00000163634;ENSG00000205937
GO:0006220	pyrimidine nucleotide metabolic process	6	64	0.0574171	0.528095	ENSG00000065057;ENSG00000103024;ENSG00000130717;ENSG00000169692;ENSG00000198276;ENSG00000243678
GO:1902373	negative regulation of mRNA catabolic process	6	64	0.0574171	0.528095	ENSG00000089280;ENSG00000092199;ENSG00000127191;ENSG00000182872;ENSG00000184363;ENSG00000198793
GO:0035088	establishment or maintenance of apical/basal cell polarity	5	49	0.0592135	0.540535	ENSG00000066933;ENSG00000079482;ENSG00000112851;ENSG00000116117;ENSG00000163558
GO:0061245	establishment or maintenance of bipolar cell polarity	5	49	0.0592135	0.540535	ENSG00000066933;ENSG00000079482;ENSG00000112851;ENSG00000116117;ENSG00000163558
GO:0061647	histone H3-K9 modification	5	49	0.0592135	0.540535	ENSG00000114166;ENSG00000145391;ENSG00000149554;ENSG00000160741;ENSG00000204371
GO:0016236	macroautophagy	21	337	0.0594537	0.540535	ENSG00000005893;ENSG00000069869;ENSG00000102125;ENSG00000103148;ENSG00000115145;ENSG00000115317;ENSG00000117758;ENSG00000130204;ENSG00000135720;ENSG00000160360;ENSG00000160948;ENSG00000166908;ENSG00000167965;ENSG00000171100;ENSG00000179364;ENSG00000196683;ENSG00000198793;ENSG00000204371;ENSG00000204435;ENSG00000221983;ENSG00000258102
GO:0010310	regulation of hydrogen peroxide metabolic process	3	21	0.0597751	0.540535	ENSG00000122386;ENSG00000168610;ENSG00000188747
GO:0017000	antibiotic biosynthetic process	3	21	0.0597751	0.540535	ENSG00000122386;ENSG00000161533;ENSG00000168610
GO:0031629	synaptic vesicle fusion to presynaptic active zone membrane	3	21	0.0597751	0.540535	ENSG00000092531;ENSG00000106089;ENSG00000143740
GO:0045292	mRNA cis splicing, via spliceosome	3	21	0.0597751	0.540535	ENSG00000124562;ENSG00000150316;ENSG00000175467
GO:0099500	vesicle fusion to plasma membrane	3	21	0.0597751	0.540535	ENSG00000092531;ENSG00000106089;ENSG00000143740
GO:1902473	regulation of protein localization to synapse	3	21	0.0597751	0.540535	ENSG00000107404;ENSG00000137845;ENSG00000174775
GO:1904886	beta-catenin destruction complex disassembly	3	21	0.0597751	0.540535	ENSG00000103126;ENSG00000107404;ENSG00000134982
GO:0090502	RNA phosphodiester bond hydrolysis, endonucleolytic	7	81	0.0603764	0.545139	ENSG00000104889;ENSG00000127054;ENSG00000129347;ENSG00000146109;ENSG00000149289;ENSG00000171858;ENSG00000241370
GO:0045935	positive regulation of nucleobase-containing compound metabolic process	97	1929	0.0605755	0.546103	ENSG00000006194;ENSG00000011243;ENSG00000033800;ENSG00000039068;ENSG00000049541;ENSG00000064490;ENSG00000065559;ENSG00000071462;ENSG00000071564;ENSG00000071626;ENSG00000084093;ENSG00000089280;ENSG00000090447;ENSG00000090971;ENSG00000100614;ENSG00000101161;ENSG00000102103;ENSG00000102125;ENSG00000102401;ENSG00000103126;ENSG00000103510;ENSG00000105698;ENSG00000106245;ENSG00000107223;ENSG00000107404…
GO:0043200	response to amino acid	9	115	0.0609371	0.548526	ENSG00000002330;ENSG00000107864;ENSG00000129473;ENSG00000159459;ENSG00000165802;ENSG00000181754;ENSG00000185122;ENSG00000198793;ENSG00000213341
GO:0051306	mitotic sister chromatid separation	6	65	0.0610584	0.548783	ENSG00000013810;ENSG00000025770;ENSG00000134982;ENSG00000164611;ENSG00000175063;ENSG00000176386
GO:0043903	regulation of symbiosis, encompassing mutualism through parasitism	16	243	0.0623008	0.556586	ENSG00000002330;ENSG00000084072;ENSG00000084093;ENSG00000090447;ENSG00000100142;ENSG00000105258;ENSG00000130726;ENSG00000132256;ENSG00000136807;ENSG00000163882;ENSG00000171960;ENSG00000175334;ENSG00000179262;ENSG00000197081;ENSG00000204356;ENSG00000238227
GO:0000291	nuclear-transcribed mRNA catabolic process, exonucleolytic	4	35	0.0626453	0.556586	ENSG00000130332;ENSG00000130520;ENSG00000178896;ENSG00000204392
GO:0002183	cytoplasmic translational initiation	4	35	0.0626453	0.556586	ENSG00000107581;ENSG00000147677;ENSG00000175390;ENSG00000198793
GO:0006287	base-excision repair, gap-filling	4	35	0.0626453	0.556586	ENSG00000049541;ENSG00000062822;ENSG00000065057;ENSG00000106399
GO:0016242	negative regulation of macroautophagy	4	35	0.0626453	0.556586	ENSG00000115317;ENSG00000171100;ENSG00000198793;ENSG00000204371
GO:0032435	negative regulation of proteasomal ubiquitin-dependent protein catabolic process	4	35	0.0626453	0.556586	ENSG00000101557;ENSG00000142676;ENSG00000147677;ENSG00000162191
GO:1905508	protein localization to microtubule organizing center	4	35	0.0626453	0.556586	ENSG00000116213;ENSG00000134982;ENSG00000141577;ENSG00000173230
GO:0009411	response to UV	11	151	0.0627735	0.556586	ENSG00000062822;ENSG00000069869;ENSG00000118046;ENSG00000122008;ENSG00000133895;ENSG00000144468;ENSG00000149554;ENSG00000158773;ENSG00000167543;ENSG00000183207;ENSG00000223802
GO:0051028	mRNA transport	11	151	0.0627735	0.556586	ENSG00000011243;ENSG00000100836;ENSG00000101146;ENSG00000123136;ENSG00000131652;ENSG00000135486;ENSG00000138757;ENSG00000162385;ENSG00000163634;ENSG00000185122;ENSG00000205937
GO:0043393	regulation of protein binding	14	206	0.0631601	0.559175	ENSG00000107404;ENSG00000117632;ENSG00000119185;ENSG00000119912;ENSG00000128881;ENSG00000133895;ENSG00000137312;ENSG00000142676;ENSG00000160360;ENSG00000169733;ENSG00000183207;ENSG00000185122;ENSG00000204628;ENSG00000260916
GO:0031623	receptor internalization	9	116	0.0636644	0.562797	ENSG00000005448;ENSG00000028528;ENSG00000069869;ENSG00000079482;ENSG00000085832;ENSG00000128585;ENSG00000137312;ENSG00000172932;ENSG00000198720
GO:0033044	regulation of chromosome organization	23	379	0.0637889	0.563056	ENSG00000011243;ENSG00000013810;ENSG00000082068;ENSG00000092199;ENSG00000106028;ENSG00000108773;ENSG00000130726;ENSG00000134982;ENSG00000135486;ENSG00000136807;ENSG00000139579;ENSG00000145391;ENSG00000149554;ENSG00000160993;ENSG00000164611;ENSG00000166582;ENSG00000175063;ENSG00000176386;ENSG00000183207;ENSG00000184897;ENSG00000196363;ENSG00000204356;ENSG00000204371
GO:0031328	positive regulation of cellular biosynthetic process	99	1980	0.0654685	0.569637	ENSG00000006194;ENSG00000011243;ENSG00000033800;ENSG00000039068;ENSG00000049541;ENSG00000057252;ENSG00000064490;ENSG00000065559;ENSG00000071564;ENSG00000084093;ENSG00000089280;ENSG00000090447;ENSG00000090971;ENSG00000100614;ENSG00000101161;ENSG00000102103;ENSG00000102125;ENSG00000102401;ENSG00000102580;ENSG00000103126;ENSG00000103510;ENSG00000105698;ENSG00000106245;ENSG00000107223;ENSG00000107404…
GO:0051648	vesicle localization	20	322	0.0663434	0.569637	ENSG00000041353;ENSG00000069974;ENSG00000092531;ENSG00000104133;ENSG00000106089;ENSG00000107404;ENSG00000107862;ENSG00000108262;ENSG00000113615;ENSG00000118046;ENSG00000128833;ENSG00000132842;ENSG00000137177;ENSG00000138768;ENSG00000143740;ENSG00000165813;ENSG00000174871;ENSG00000180398;ENSG00000185009;ENSG00000187446
GO:0007005	mitochondrion organization	32	561	0.0665195	0.569637	ENSG00000002330;ENSG00000099624;ENSG00000099821;ENSG00000102125;ENSG00000102401;ENSG00000104980;ENSG00000105197;ENSG00000106028;ENSG00000108773;ENSG00000112893;ENSG00000113163;ENSG00000115317;ENSG00000122386;ENSG00000129473;ENSG00000130204;ENSG00000132842;ENSG00000146066;ENSG00000160087;ENSG00000164209;ENSG00000165283;ENSG00000165688;ENSG00000168610;ENSG00000169100;ENSG00000171100;ENSG00000179526…
GO:0000338	protein deneddylation	2	10	0.0665571	0.569637	ENSG00000144524;ENSG00000168090
GO:0006013	mannose metabolic process	2	10	0.0665571	0.569637	ENSG00000013288;ENSG00000112893
GO:0006222	UMP biosynthetic process	2	10	0.0665571	0.569637	ENSG00000130717;ENSG00000198276
GO:0006228	UTP biosynthetic process	2	10	0.0665571	0.569637	ENSG00000103024;ENSG00000243678
GO:0006924	activation-induced cell death of T cells	2	10	0.0665571	0.569637	ENSG00000137154;ENSG00000184990
GO:0009174	pyrimidine ribonucleoside monophosphate biosynthetic process	2	10	0.0665571	0.569637	ENSG00000130717;ENSG00000198276
GO:0014041	regulation of neuron maturation	2	10	0.0665571	0.569637	ENSG00000169750;ENSG00000198793
GO:0031118	rRNA pseudouridine synthesis	2	10	0.0665571	0.569637	ENSG00000007376;ENSG00000145912
GO:0043320	natural killer cell degranulation	2	10	0.0665571	0.569637	ENSG00000069974;ENSG00000166747
GO:0071233	cellular response to leucine	2	10	0.0665571	0.569637	ENSG00000159459;ENSG00000198793
GO:0090070	positive regulation of ribosome biogenesis	2	10	0.0665571	0.569637	ENSG00000071462;ENSG00000173113
GO:0098926	postsynaptic signal transduction	2	10	0.0665571	0.569637	ENSG00000131188;ENSG00000168610
GO:0099527	postsynapse to nucleus signaling pathway	2	10	0.0665571	0.569637	ENSG00000131188;ENSG00000168610
GO:1900247	regulation of cytoplasmic translational elongation	2	10	0.0665571	0.569637	ENSG00000107864;ENSG00000148399
GO:1902513	regulation of organelle transport along microtubule	2	10	0.0665571	0.569637	ENSG00000118046;ENSG00000174871
GO:1903069	regulation of ER-associated ubiquitin-dependent protein catabolic process	2	10	0.0665571	0.569637	ENSG00000051108;ENSG00000101557
GO:1904526	regulation of microtubule binding	2	10	0.0665571	0.569637	ENSG00000128881;ENSG00000185122
GO:2000234	positive regulation of rRNA processing	2	10	0.0665571	0.569637	ENSG00000071462;ENSG00000173113
GO:0035089	establishment of apical/basal cell polarity	3	22	0.0670738	0.571658	ENSG00000066933;ENSG00000079482;ENSG00000163558
GO:1903313	positive regulation of mRNA metabolic process	7	83	0.0670853	0.571658	ENSG00000071626;ENSG00000107864;ENSG00000125107;ENSG00000134318;ENSG00000185122;ENSG00000204120;ENSG00000213516
GO:0042770	signal transduction in response to DNA damage	10	135	0.0674641	0.571658	ENSG00000090447;ENSG00000103194;ENSG00000103479;ENSG00000125107;ENSG00000126457;ENSG00000142453;ENSG00000149554;ENSG00000153246;ENSG00000177076;ENSG00000177595
GO:0045017	glycerolipid biosynthetic process	17	265	0.0678238	0.571658	ENSG00000007541;ENSG00000102125;ENSG00000104643;ENSG00000123739;ENSG00000127220;ENSG00000139505;ENSG00000148384;ENSG00000149091;ENSG00000163898;ENSG00000166908;ENSG00000169692;ENSG00000171100;ENSG00000174915;ENSG00000185000;ENSG00000197296;ENSG00000204435;ENSG00000214078
GO:0006654	phosphatidic acid biosynthetic process	5	51	0.0680906	0.571658	ENSG00000123739;ENSG00000127220;ENSG00000149091;ENSG00000163898;ENSG00000169692
GO:0044818	mitotic G2/M transition checkpoint	4	36	0.0681754	0.571658	ENSG00000053254;ENSG00000139579;ENSG00000149554;ENSG00000161010
GO:0071985	multivesicular body sorting pathway	4	36	0.0681754	0.571658	ENSG00000041353;ENSG00000069974;ENSG00000160948;ENSG00000213625
GO:0007626	locomotory behavior	13	190	0.0685573	0.571658	ENSG00000104133;ENSG00000108262;ENSG00000109572;ENSG00000115317;ENSG00000117411;ENSG00000140836;ENSG00000162928;ENSG00000182979;ENSG00000183044;ENSG00000184254;ENSG00000197635;ENSG00000198793;ENSG00000204120
GO:0010604	positive regulation of macromolecule metabolic process	163	3395	0.0686704	0.571658	ENSG00000002330;ENSG00000005810;ENSG00000006194;ENSG00000011243;ENSG00000028528;ENSG00000033800;ENSG00000039068;ENSG00000049541;ENSG00000051108;ENSG00000057252;ENSG00000064490;ENSG00000065559;ENSG00000066379;ENSG00000069869;ENSG00000069974;ENSG00000071462;ENSG00000071564;ENSG00000071626;ENSG00000084093;ENSG00000085832;ENSG00000089280;ENSG00000090447;ENSG00000090971;ENSG00000092199;ENSG00000100142…
GO:0030261	chromosome condensation	6	67	0.0687424	0.571658	ENSG00000011243;ENSG00000025770;ENSG00000151503;ENSG00000175334;ENSG00000184897;ENSG00000204435
GO:1901800	positive regulation of proteasomal protein catabolic process	9	118	0.0693481	0.571658	ENSG00000033800;ENSG00000051108;ENSG00000107404;ENSG00000133265;ENSG00000135119;ENSG00000138942;ENSG00000179262;ENSG00000188612;ENSG00000204628
GO:0032388	positive regulation of intracellular transport	15	228	0.0698026	0.571658	ENSG00000039068;ENSG00000069869;ENSG00000102119;ENSG00000115317;ENSG00000118046;ENSG00000119185;ENSG00000130726;ENSG00000136938;ENSG00000141577;ENSG00000160087;ENSG00000174775;ENSG00000187446;ENSG00000196683;ENSG00000198420;ENSG00000213625
GO:0050792	regulation of viral process	15	228	0.0698026	0.571658	ENSG00000084072;ENSG00000084093;ENSG00000090447;ENSG00000100142;ENSG00000105258;ENSG00000130726;ENSG00000132256;ENSG00000136807;ENSG00000163882;ENSG00000171960;ENSG00000175334;ENSG00000179262;ENSG00000197081;ENSG00000204356;ENSG00000238227
GO:0072384	organelle transport along microtubule	7	84	0.0706012	0.571658	ENSG00000102401;ENSG00000118046;ENSG00000132842;ENSG00000137177;ENSG00000174871;ENSG00000185009;ENSG00000188807
GO:1903363	negative regulation of cellular protein catabolic process	7	84	0.0706012	0.571658	ENSG00000079482;ENSG00000101557;ENSG00000125691;ENSG00000142676;ENSG00000147677;ENSG00000162191;ENSG00000171863
GO:0009893	positive regulation of metabolic process	177	3712	0.0712641	0.571658	ENSG00000002330;ENSG00000005810;ENSG00000006194;ENSG00000011243;ENSG00000028528;ENSG00000033800;ENSG00000039068;ENSG00000049541;ENSG00000051108;ENSG00000057252;ENSG00000064490;ENSG00000065559;ENSG00000066379;ENSG00000069869;ENSG00000069974;ENSG00000071462;ENSG00000071564;ENSG00000071626;ENSG00000084093;ENSG00000085832;ENSG00000089280;ENSG00000090447;ENSG00000090971;ENSG00000092199;ENSG00000100142…
GO:0031323	regulation of cellular metabolic process	294	6359	0.0724666	0.571658	ENSG00000002330;ENSG00000005448;ENSG00000005810;ENSG00000006194;ENSG00000011243;ENSG00000027075;ENSG00000028310;ENSG00000033800;ENSG00000039068;ENSG00000049541;ENSG00000051108;ENSG00000053254;ENSG00000057252;ENSG00000064490;ENSG00000065559;ENSG00000067141;ENSG00000069869;ENSG00000069974;ENSG00000070814;ENSG00000071462;ENSG00000071564;ENSG00000071626;ENSG00000071655;ENSG00000079482;ENSG00000081923…
GO:0051179	localization	312	6771	0.0727356	0.571658	ENSG00000002330;ENSG00000004059;ENSG00000005448;ENSG00000005810;ENSG00000005893;ENSG00000008086;ENSG00000011143;ENSG00000011243;ENSG00000014257;ENSG00000027075;ENSG00000028528;ENSG00000039068;ENSG00000041353;ENSG00000042317;ENSG00000051108;ENSG00000051128;ENSG00000057252;ENSG00000062725;ENSG00000063177;ENSG00000069869;ENSG00000069974;ENSG00000071082;ENSG00000071537;ENSG00000072415;ENSG00000072858…
GO:0070925	organelle assembly	49	918	0.0728065	0.571658	ENSG00000008086;ENSG00000011143;ENSG00000089009;ENSG00000089157;ENSG00000100211;ENSG00000103148;ENSG00000104133;ENSG00000105372;ENSG00000107862;ENSG00000108773;ENSG00000114166;ENSG00000114391;ENSG00000115145;ENSG00000115268;ENSG00000116213;ENSG00000117758;ENSG00000119333;ENSG00000124614;ENSG00000125107;ENSG00000128881;ENSG00000130520;ENSG00000130810;ENSG00000131351;ENSG00000138757;ENSG00000141577…
GO:1903052	positive regulation of proteolysis involved in cellular protein catabolic process	10	137	0.0729105	0.571658	ENSG00000033800;ENSG00000051108;ENSG00000103126;ENSG00000107404;ENSG00000133265;ENSG00000135119;ENSG00000138942;ENSG00000179262;ENSG00000188612;ENSG00000204628
GO:0019219	regulation of nucleobase-containing compound metabolic process	198	4187	0.0736993	0.571658	ENSG00000006194;ENSG00000011243;ENSG00000027075;ENSG00000028310;ENSG00000033800;ENSG00000039068;ENSG00000049541;ENSG00000053254;ENSG00000064490;ENSG00000065559;ENSG00000067141;ENSG00000069869;ENSG00000071462;ENSG00000071564;ENSG00000071626;ENSG00000071655;ENSG00000081923;ENSG00000082068;ENSG00000084072;ENSG00000084093;ENSG00000087087;ENSG00000089009;ENSG00000089280;ENSG00000089685;ENSG00000090447…
GO:0006361	transcription initiation from RNA polymerase I promoter	4	37	0.0739485	0.571658	ENSG00000066379;ENSG00000100142;ENSG00000163882;ENSG00000213780
GO:0006882	cellular zinc ion homeostasis	4	37	0.0739485	0.571658	ENSG00000104154;ENSG00000132842;ENSG00000165915;ENSG00000170385
GO:0042455	ribonucleoside biosynthetic process	4	37	0.0739485	0.571658	ENSG00000103024;ENSG00000130717;ENSG00000198276;ENSG00000243678
GO:0090313	regulation of protein targeting to membrane	4	37	0.0739485	0.571658	ENSG00000119185;ENSG00000174775;ENSG00000187446;ENSG00000198420
GO:0097421	liver regeneration	4	37	0.0739485	0.571658	ENSG00000105193;ENSG00000108298;ENSG00000115268;ENSG00000204435
GO:0046474	glycerophospholipid biosynthetic process	15	230	0.0739895	0.571658	ENSG00000007541;ENSG00000102125;ENSG00000104643;ENSG00000123739;ENSG00000127220;ENSG00000139505;ENSG00000148384;ENSG00000149091;ENSG00000163898;ENSG00000166908;ENSG00000169692;ENSG00000171100;ENSG00000174915;ENSG00000204435;ENSG00000214078
GO:0140056	organelle localization by membrane tethering	12	174	0.0744249	0.571658	ENSG00000011143;ENSG00000104915;ENSG00000106089;ENSG00000117758;ENSG00000128881;ENSG00000131351;ENSG00000136933;ENSG00000138768;ENSG00000141577;ENSG00000176101;ENSG00000179364;ENSG00000187049
GO:1902806	regulation of cell cycle G1/S phase transition	12	174	0.0744249	0.571658	ENSG00000071564;ENSG00000103479;ENSG00000125107;ENSG00000126457;ENSG00000133895;ENSG00000134982;ENSG00000135446;ENSG00000142453;ENSG00000149091;ENSG00000177595;ENSG00000204120;ENSG00000280789
GO:0000715	nucleotide-excision repair, DNA damage recognition	3	23	0.0747568	0.571658	ENSG00000144524;ENSG00000168090;ENSG00000221983
GO:0009083	branched-chain amino acid catabolic process	3	23	0.0747568	0.571658	ENSG00000119711;ENSG00000151498;ENSG00000196177
GO:0010560	positive regulation of glycoprotein biosynthetic process	3	23	0.0747568	0.571658	ENSG00000057252;ENSG00000187446;ENSG00000197496
GO:0006338	chromatin remodeling	13	193	0.0754741	0.571658	ENSG00000071655;ENSG00000092199;ENSG00000107833;ENSG00000108773;ENSG00000114166;ENSG00000132780;ENSG00000149554;ENSG00000163159;ENSG00000166582;ENSG00000169592;ENSG00000170779;ENSG00000183207;ENSG00000203760
GO:1903362	regulation of cellular protein catabolic process	17	269	0.0755208	0.571658	ENSG00000033800;ENSG00000051108;ENSG00000079482;ENSG00000101557;ENSG00000103126;ENSG00000107404;ENSG00000125691;ENSG00000133265;ENSG00000135119;ENSG00000138942;ENSG00000142676;ENSG00000147677;ENSG00000162191;ENSG00000171863;ENSG00000179262;ENSG00000188612;ENSG00000204628
GO:0010557	positive regulation of macromolecule biosynthetic process	93	1864	0.0757347	0.571658	ENSG00000006194;ENSG00000011243;ENSG00000033800;ENSG00000039068;ENSG00000049541;ENSG00000057252;ENSG00000064490;ENSG00000065559;ENSG00000071564;ENSG00000084093;ENSG00000089280;ENSG00000090447;ENSG00000090971;ENSG00000100614;ENSG00000101161;ENSG00000102103;ENSG00000102401;ENSG00000102580;ENSG00000103126;ENSG00000103510;ENSG00000105698;ENSG00000106245;ENSG00000107223;ENSG00000107404;ENSG00000107864…
GO:0010458	exit from mitosis	5	53	0.0776632	0.571658	ENSG00000108106;ENSG00000114391;ENSG00000175063;ENSG00000176386;ENSG00000221983
GO:0033059	cellular pigmentation	5	53	0.0776632	0.571658	ENSG00000041353;ENSG00000069974;ENSG00000132842;ENSG00000137177;ENSG00000166747
GO:0046473	phosphatidic acid metabolic process	5	53	0.0776632	0.571658	ENSG00000123739;ENSG00000127220;ENSG00000149091;ENSG00000163898;ENSG00000169692
GO:2000779	regulation of double-strand break repair	7	86	0.077956	0.571658	ENSG00000082068;ENSG00000089280;ENSG00000133247;ENSG00000149554;ENSG00000149923;ENSG00000161010;ENSG00000185122
GO:0051668	localization within membrane	11	157	0.078044	0.571658	ENSG00000079482;ENSG00000085832;ENSG00000107404;ENSG00000113615;ENSG00000119185;ENSG00000137845;ENSG00000143740;ENSG00000174775;ENSG00000174871;ENSG00000176101;ENSG00000188803
GO:0000082	G1/S transition of mitotic cell cycle	15	232	0.0783383	0.571658	ENSG00000033800;ENSG00000071564;ENSG00000103479;ENSG00000125107;ENSG00000126457;ENSG00000132780;ENSG00000134982;ENSG00000135446;ENSG00000137154;ENSG00000142453;ENSG00000149091;ENSG00000156273;ENSG00000172273;ENSG00000177595;ENSG00000204120
GO:0031929	TOR signaling	9	121	0.0784496	0.571658	ENSG00000100726;ENSG00000103148;ENSG00000118046;ENSG00000137154;ENSG00000159459;ENSG00000167965;ENSG00000173264;ENSG00000198793;ENSG00000217128
GO:0006183	GTP biosynthetic process	2	11	0.0790818	0.571658	ENSG00000103024;ENSG00000243678
GO:0008655	pyrimidine-containing compound salvage	2	11	0.0790818	0.571658	ENSG00000130717;ENSG00000198276
GO:0018202	peptidyl-histidine modification	2	11	0.0790818	0.571658	ENSG00000148399;ENSG00000243678
GO:0031442	positive regulation of mRNA 3'-end processing	2	11	0.0790818	0.571658	ENSG00000107864;ENSG00000185122
GO:0034975	protein folding in endoplasmic reticulum	2	11	0.0790818	0.571658	ENSG00000102580;ENSG00000185615
GO:0035246	peptidyl-arginine N-methylation	2	11	0.0790818	0.571658	ENSG00000126457;ENSG00000142453
GO:0043097	pyrimidine nucleoside salvage	2	11	0.0790818	0.571658	ENSG00000130717;ENSG00000198276
GO:0045945	positive regulation of transcription by RNA polymerase III	2	11	0.0790818	0.571658	ENSG00000185024;ENSG00000198793
GO:0046607	positive regulation of centrosome cycle	2	11	0.0790818	0.571658	ENSG00000099901;ENSG00000134318
GO:0070757	interleukin-35-mediated signaling pathway	2	11	0.0790818	0.571658	ENSG00000134352;ENSG00000168610
GO:0075522	IRES-dependent viral translational initiation	2	11	0.0790818	0.571658	ENSG00000107581;ENSG00000175390
GO:1902510	regulation of apoptotic DNA fragmentation	2	11	0.0790818	0.571658	ENSG00000185122;ENSG00000217930
GO:1903265	positive regulation of tumor necrosis factor-mediated signaling pathway	2	11	0.0790818	0.571658	ENSG00000127191;ENSG00000214078
GO:1905214	regulation of RNA binding	2	11	0.0790818	0.571658	ENSG00000136807;ENSG00000142453
GO:1905383	protein localization to presynapse	2	11	0.0790818	0.571658	ENSG00000041353;ENSG00000107404
GO:0010506	regulation of autophagy	21	349	0.0791073	0.571658	ENSG00000002330;ENSG00000069869;ENSG00000103148;ENSG00000103194;ENSG00000103510;ENSG00000104643;ENSG00000115317;ENSG00000118046;ENSG00000118217;ENSG00000132256;ENSG00000141569;ENSG00000160360;ENSG00000166908;ENSG00000167965;ENSG00000168610;ENSG00000171100;ENSG00000173264;ENSG00000177076;ENSG00000196683;ENSG00000198793;ENSG00000204371
GO:0016572	histone phosphorylation	4	38	0.0799607	0.571658	ENSG00000011243;ENSG00000123143;ENSG00000136807;ENSG00000149554
GO:0070125	mitochondrial translational elongation	7	87	0.0817947	0.571658	ENSG00000086504;ENSG00000112651;ENSG00000131368;ENSG00000143436;ENSG00000166902;ENSG00000174547;ENSG00000214026
GO:0000466	maturation of 5.8S rRNA from tricistronic rRNA transcript (SSU-rRNA, 5.8S rRNA, LSU-rRNA)	3	24	0.082809	0.571658	ENSG00000129347;ENSG00000146109;ENSG00000171858
GO:0031331	positive regulation of cellular catabolic process	24	411	0.0831076	0.571658	ENSG00000002330;ENSG00000033800;ENSG00000051108;ENSG00000103126;ENSG00000107404;ENSG00000107864;ENSG00000118046;ENSG00000118217;ENSG00000125107;ENSG00000132256;ENSG00000133265;ENSG00000134318;ENSG00000135119;ENSG00000138942;ENSG00000141569;ENSG00000160360;ENSG00000166908;ENSG00000179262;ENSG00000185122;ENSG00000187097;ENSG00000188612;ENSG00000196683;ENSG00000204120;ENSG00000204628
GO:0000117	regulation of transcription involved in G2/M transition of mitotic cell cycle	1	2	0.0844824	0.571658	ENSG00000156273
GO:0002940	tRNA N2-guanine methylation	1	2	0.0844824	0.571658	ENSG00000104907
GO:0006045	N-acetylglucosamine biosynthetic process	1	2	0.0844824	0.571658	ENSG00000159921
GO:0006060	sorbitol metabolic process	1	2	0.0844824	0.571658	ENSG00000140263
GO:0006722	triterpenoid metabolic process	1	2	0.0844824	0.571658	ENSG00000115317
GO:0006933	negative regulation of cell adhesion involved in substrate-bound cell migration	1	2	0.0844824	0.571658	ENSG00000119185
GO:0009450	gamma-aminobutyric acid catabolic process	1	2	0.0844824	0.571658	ENSG00000183044
GO:0010312	detoxification of zinc ion	1	2	0.0844824	0.571658	ENSG00000170385
GO:0010877	lipid transport involved in lipid storage	1	2	0.0844824	0.571658	ENSG00000164211
GO:0014022	neural plate elongation	1	2	0.0844824	0.571658	ENSG00000107404
GO:0014053	negative regulation of gamma-aminobutyric acid secretion	1	2	0.0844824	0.571658	ENSG00000183044
GO:0014736	negative regulation of muscle atrophy	1	2	0.0844824	0.571658	ENSG00000198793
GO:0015757	galactose transmembrane transport	1	2	0.0844824	0.571658	ENSG00000197496
GO:0016182	synaptic vesicle budding from endosome	1	2	0.0844824	0.571658	ENSG00000132842
GO:0016598	protein arginylation	1	2	0.0844824	0.571658	ENSG00000107669
GO:0018117	protein adenylylation	1	2	0.0844824	0.571658	ENSG00000198855
GO:0018175	protein nucleotidylation	1	2	0.0844824	0.571658	ENSG00000198855
GO:0021935	cerebellar granule cell precursor tangential migration	1	2	0.0844824	0.571658	ENSG00000128881
GO:0022007	convergent extension involved in neural plate elongation	1	2	0.0844824	0.571658	ENSG00000107404
GO:0030328	prenylcysteine catabolic process	1	2	0.0844824	0.571658	ENSG00000116005
GO:0030329	prenylcysteine metabolic process	1	2	0.0844824	0.571658	ENSG00000116005
GO:0030389	fructosamine metabolic process	1	2	0.0844824	0.571658	ENSG00000167363
GO:0032723	positive regulation of connective tissue growth factor production	1	2	0.0844824	0.571658	ENSG00000134318
GO:0034247	snoRNA splicing	1	2	0.0844824	0.571658	ENSG00000125352
GO:0034772	histone H4-K20 dimethylation	1	2	0.0844824	0.571658	ENSG00000133247
GO:0034970	histone H3-R2 methylation	1	2	0.0844824	0.571658	ENSG00000142453
GO:0034971	histone H3-R17 methylation	1	2	0.0844824	0.571658	ENSG00000142453
GO:0036090	cleavage furrow ingression	1	2	0.0844824	0.571658	ENSG00000160993
GO:0036451	cap mRNA methylation	1	2	0.0844824	0.571658	ENSG00000180917
GO:0036525	protein deglycation	1	2	0.0844824	0.571658	ENSG00000167363
GO:0044111	development involved in symbiotic interaction	1	2	0.0844824	0.571658	ENSG00000069869
GO:0044533	positive regulation of apoptotic process in other organism	1	2	0.0844824	0.571658	ENSG00000002330
GO:0045004	DNA replication proofreading	1	2	0.0844824	0.571658	ENSG00000062822
GO:0045585	positive regulation of cytotoxic T cell differentiation	1	2	0.0844824	0.571658	ENSG00000175467
GO:0046370	fructose biosynthetic process	1	2	0.0844824	0.571658	ENSG00000140263
GO:0046778	modification by virus of host mRNA processing	1	2	0.0844824	0.571658	ENSG00000100836
GO:0046900	tetrahydrofolylpolyglutamate metabolic process	1	2	0.0844824	0.571658	ENSG00000136877
GO:0048137	spermatocyte division	1	2	0.0844824	0.571658	ENSG00000102125
GO:0048211	Golgi vesicle docking	1	2	0.0844824	0.571658	ENSG00000138768
GO:0052042	positive regulation by symbiont of host programmed cell death	1	2	0.0844824	0.571658	ENSG00000002330
GO:0052151	positive regulation by symbiont of host apoptotic process	1	2	0.0844824	0.571658	ENSG00000002330
GO:0052330	positive regulation by organism of programmed cell death in other organism involved in symbiotic interaction	1	2	0.0844824	0.571658	ENSG00000002330
GO:0052501	positive regulation by organism of apoptotic process in other organism involved in symbiotic interaction	1	2	0.0844824	0.571658	ENSG00000002330
GO:0060139	positive regulation of apoptotic process by virus	1	2	0.0844824	0.571658	ENSG00000002330
GO:0060151	peroxisome localization	1	2	0.0844824	0.571658	ENSG00000162928
GO:0060152	microtubule-based peroxisome localization	1	2	0.0844824	0.571658	ENSG00000162928
GO:0060265	positive regulation of respiratory burst involved in inflammatory response	1	2	0.0844824	0.571658	ENSG00000105372
GO:0060400	negative regulation of growth hormone receptor signaling pathway	1	2	0.0844824	0.571658	ENSG00000213625
GO:0060830	ciliary receptor clustering involved in smoothened signaling pathway	1	2	0.0844824	0.571658	ENSG00000176101
GO:0061528	aspartate secretion	1	2	0.0844824	0.571658	ENSG00000183044
GO:0061847	response to cholecystokinin	1	2	0.0844824	0.571658	ENSG00000213341
GO:0062029	positive regulation of stress granule assembly	1	2	0.0844824	0.571658	ENSG00000138757
GO:0070104	negative regulation of interleukin-6-mediated signaling pathway	1	2	0.0844824	0.571658	ENSG00000134352
GO:0071579	regulation of zinc ion transport	1	2	0.0844824	0.571658	ENSG00000170385
GO:0071585	detoxification of cadmium ion	1	2	0.0844824	0.571658	ENSG00000170385
GO:0071894	histone H2B conserved C-terminal lysine ubiquitination	1	2	0.0844824	0.571658	ENSG00000082068
GO:0071929	alpha-tubulin acetylation	1	2	0.0844824	0.571658	ENSG00000108773
GO:0071988	protein localization to spindle pole body	1	2	0.0844824	0.571658	ENSG00000116213
GO:0072720	response to dithiothreitol	1	2	0.0844824	0.571658	ENSG00000223802
GO:0072737	response to diamide	1	2	0.0844824	0.571658	ENSG00000185122
GO:0072738	cellular response to diamide	1	2	0.0844824	0.571658	ENSG00000185122
GO:0072750	cellular response to leptomycin B	1	2	0.0844824	0.571658	ENSG00000099901
GO:0090149	mitochondrial membrane fission	1	2	0.0844824	0.571658	ENSG00000164209
GO:0090285	negative regulation of protein glycosylation in Golgi	1	2	0.0844824	0.571658	ENSG00000177076
GO:0090386	phagosome maturation involved in apoptotic cell clearance	1	2	0.0844824	0.571658	ENSG00000104133
GO:0090387	phagolysosome assembly involved in apoptotic cell clearance	1	2	0.0844824	0.571658	ENSG00000104133
GO:0090615	mitochondrial mRNA processing	1	2	0.0844824	0.571658	ENSG00000136270
GO:0097111	endoplasmic reticulum-Golgi intermediate compartment organization	1	2	0.0844824	0.571658	ENSG00000107862
GO:0097309	cap1 mRNA methylation	1	2	0.0844824	0.571658	ENSG00000180917
GO:0097707	ferroptosis	1	2	0.0844824	0.571658	ENSG00000167468
GO:0098989	NMDA selective glutamate receptor signaling pathway	1	2	0.0844824	0.571658	ENSG00000261052
GO:0110061	regulation of angiotensin-activated signaling pathway	1	2	0.0844824	0.571658	ENSG00000134318
GO:0110075	regulation of ferroptosis	1	2	0.0844824	0.571658	ENSG00000167468
GO:0110076	negative regulation of ferroptosis	1	2	0.0844824	0.571658	ENSG00000167468
GO:1900139	negative regulation of arachidonic acid secretion	1	2	0.0844824	0.571658	ENSG00000153246
GO:1900248	negative regulation of cytoplasmic translational elongation	1	2	0.0844824	0.571658	ENSG00000107864
GO:1901073	glucosamine-containing compound biosynthetic process	1	2	0.0844824	0.571658	ENSG00000159921
GO:1901344	response to leptomycin B	1	2	0.0844824	0.571658	ENSG00000099901
GO:1901860	positive regulation of mitochondrial DNA metabolic process	1	2	0.0844824	0.571658	ENSG00000165283
GO:1902488	cholangiocyte apoptotic process	1	2	0.0844824	0.571658	ENSG00000198793
GO:1902544	regulation of DNA N-glycosylase activity	1	2	0.0844824	0.571658	ENSG00000149273
GO:1902724	positive regulation of skeletal muscle satellite cell proliferation	1	2	0.0844824	0.571658	ENSG00000168610
GO:1902728	positive regulation of growth factor dependent skeletal muscle satellite cell proliferation	1	2	0.0844824	0.571658	ENSG00000168610
GO:1903094	negative regulation of protein K48-linked deubiquitination	1	2	0.0844824	0.571658	ENSG00000162191
GO:1903433	regulation of constitutive secretory pathway	1	2	0.0844824	0.571658	ENSG00000069974
GO:1903565	negative regulation of protein localization to cilium	1	2	0.0844824	0.571658	ENSG00000148384
GO:1903775	regulation of DNA double-strand break processing	1	2	0.0844824	0.571658	ENSG00000082068
GO:1903796	negative regulation of inorganic anion transmembrane transport	1	2	0.0844824	0.571658	ENSG00000198793
GO:1903939	regulation of TORC2 signaling	1	2	0.0844824	0.571658	ENSG00000100726
GO:1904056	positive regulation of cholangiocyte proliferation	1	2	0.0844824	0.571658	ENSG00000198793
GO:1904184	positive regulation of pyruvate dehydrogenase activity	1	2	0.0844824	0.571658	ENSG00000172840
GO:1904206	positive regulation of skeletal muscle hypertrophy	1	2	0.0844824	0.571658	ENSG00000198793
GO:1904211	membrane protein proteolysis involved in retrograde protein transport, ER to cytosol	1	2	0.0844824	0.571658	ENSG00000144468
GO:1904245	regulation of polynucleotide adenylyltransferase activity	1	2	0.0844824	0.571658	ENSG00000100836
GO:1904448	regulation of aspartate secretion	1	2	0.0844824	0.571658	ENSG00000183044
GO:1904450	positive regulation of aspartate secretion	1	2	0.0844824	0.571658	ENSG00000183044
GO:1904515	positive regulation of TORC2 signaling	1	2	0.0844824	0.571658	ENSG00000100726
GO:1904527	negative regulation of microtubule binding	1	2	0.0844824	0.571658	ENSG00000128881
GO:1904685	positive regulation of metalloendopeptidase activity	1	2	0.0844824	0.571658	ENSG00000168610
GO:1904691	negative regulation of type B pancreatic cell proliferation	1	2	0.0844824	0.571658	ENSG00000101940
GO:1904700	granulosa cell apoptotic process	1	2	0.0844824	0.571658	ENSG00000002330
GO:1904708	regulation of granulosa cell apoptotic process	1	2	0.0844824	0.571658	ENSG00000002330
GO:1904842	response to nitroglycerin	1	2	0.0844824	0.571658	ENSG00000185122
GO:1905051	regulation of base-excision repair	1	2	0.0844824	0.571658	ENSG00000149273
GO:1905053	positive regulation of base-excision repair	1	2	0.0844824	0.571658	ENSG00000149273
GO:1905371	ceramide phosphoethanolamine metabolic process	1	2	0.0844824	0.571658	ENSG00000164023
GO:1905373	ceramide phosphoethanolamine biosynthetic process	1	2	0.0844824	0.571658	ENSG00000164023
GO:1905384	regulation of protein localization to presynapse	1	2	0.0844824	0.571658	ENSG00000107404
GO:1905386	positive regulation of protein localization to presynapse	1	2	0.0844824	0.571658	ENSG00000107404
GO:1905430	cellular response to glycine	1	2	0.0844824	0.571658	ENSG00000129473
GO:1905793	protein localization to pericentriolar material	1	2	0.0844824	0.571658	ENSG00000173230
GO:1905799	regulation of intraciliary retrograde transport	1	2	0.0844824	0.571658	ENSG00000213123
GO:1990046	stress-induced mitochondrial fusion	1	2	0.0844824	0.571658	ENSG00000165283
GO:1990116	ribosome-associated ubiquitin-dependent protein catabolic process	1	2	0.0844824	0.571658	ENSG00000198862
GO:1990170	stress response to cadmium ion	1	2	0.0844824	0.571658	ENSG00000170385
GO:1990359	stress response to zinc ion	1	2	0.0844824	0.571658	ENSG00000170385
GO:2000157	negative regulation of ubiquitin-specific protease activity	1	2	0.0844824	0.571658	ENSG00000162191
GO:2000355	negative regulation of ovarian follicle development	1	2	0.0844824	0.571658	ENSG00000104899
GO:2000395	regulation of ubiquitin-dependent endocytosis	1	2	0.0844824	0.571658	ENSG00000160948
GO:2000397	positive regulation of ubiquitin-dependent endocytosis	1	2	0.0844824	0.571658	ENSG00000160948
GO:2001272	positive regulation of cysteine-type endopeptidase activity involved in execution phase of apoptosis	1	2	0.0844824	0.571658	ENSG00000149273
GO:0006405	RNA export from nucleus	10	141	0.0846098	0.571866	ENSG00000011243;ENSG00000100836;ENSG00000101146;ENSG00000115268;ENSG00000123136;ENSG00000131652;ENSG00000135486;ENSG00000162385;ENSG00000163634;ENSG00000205937
GO:1902115	regulation of organelle assembly	13	197	0.085374	0.576372	ENSG00000008086;ENSG00000103148;ENSG00000108773;ENSG00000114166;ENSG00000116213;ENSG00000125107;ENSG00000138757;ENSG00000165689;ENSG00000166908;ENSG00000171100;ENSG00000173621;ENSG00000204371;ENSG00000213123
GO:0070126	mitochondrial translational termination	7	88	0.0857404	0.578186	ENSG00000086504;ENSG00000112651;ENSG00000131368;ENSG00000143436;ENSG00000166902;ENSG00000174547;ENSG00000214026
GO:0055069	zinc ion homeostasis	4	39	0.0862073	0.579352	ENSG00000104154;ENSG00000132842;ENSG00000165915;ENSG00000170385
GO:1905898	positive regulation of response to endoplasmic reticulum stress	4	39	0.0862073	0.579352	ENSG00000051108;ENSG00000118217;ENSG00000135119;ENSG00000138942
GO:2000785	regulation of autophagosome assembly	4	39	0.0862073	0.579352	ENSG00000103148;ENSG00000166908;ENSG00000171100;ENSG00000204371
GO:0051090	regulation of DNA-binding transcription factor activity	25	433	0.0863494	0.579649	ENSG00000027075;ENSG00000071564;ENSG00000104899;ENSG00000106245;ENSG00000112851;ENSG00000127191;ENSG00000132256;ENSG00000133895;ENSG00000137312;ENSG00000138757;ENSG00000138772;ENSG00000149273;ENSG00000160741;ENSG00000160959;ENSG00000160973;ENSG00000163558;ENSG00000168610;ENSG00000177595;ENSG00000183763;ENSG00000184990;ENSG00000185122;ENSG00000187446;ENSG00000204498;ENSG00000213341;ENSG00000221983
GO:0007059	chromosome segregation	21	353	0.0865257	0.580173	ENSG00000011243;ENSG00000013810;ENSG00000025770;ENSG00000089685;ENSG00000103275;ENSG00000116213;ENSG00000134982;ENSG00000141696;ENSG00000145919;ENSG00000149273;ENSG00000151503;ENSG00000154920;ENSG00000164611;ENSG00000168802;ENSG00000172732;ENSG00000175063;ENSG00000175334;ENSG00000176386;ENSG00000203760;ENSG00000204371;ENSG00000204435
GO:0000725	recombinational repair	10	142	0.0877033	0.587182	ENSG00000089280;ENSG00000106399;ENSG00000125319;ENSG00000139579;ENSG00000149554;ENSG00000149923;ENSG00000161010;ENSG00000166508;ENSG00000172732;ENSG00000188486
GO:0001824	blastocyst development	8	106	0.0877695	0.587182	ENSG00000076924;ENSG00000115128;ENSG00000125107;ENSG00000132780;ENSG00000133316;ENSG00000148488;ENSG00000149554;ENSG00000242173
GO:0017015	regulation of transforming growth factor beta receptor signaling pathway	9	124	0.0882451	0.589031	ENSG00000072415;ENSG00000100614;ENSG00000101220;ENSG00000109762;ENSG00000118046;ENSG00000133895;ENSG00000176973;ENSG00000197496;ENSG00000221983
GO:1990542	mitochondrial transmembrane transport	9	124	0.0882451	0.589031	ENSG00000099624;ENSG00000104980;ENSG00000105197;ENSG00000130204;ENSG00000165283;ENSG00000169100;ENSG00000196683;ENSG00000213221;ENSG00000217930
GO:0065009	regulation of molecular function	149	3117	0.0893108	0.595473	ENSG00000002330;ENSG00000005810;ENSG00000008086;ENSG00000027075;ENSG00000049541;ENSG00000051108;ENSG00000065559;ENSG00000066933;ENSG00000069869;ENSG00000071564;ENSG00000076344;ENSG00000079482;ENSG00000084093;ENSG00000089685;ENSG00000090447;ENSG00000099901;ENSG00000100124;ENSG00000100246;ENSG00000100726;ENSG00000100744;ENSG00000100836;ENSG00000101557;ENSG00000102313;ENSG00000102580;ENSG00000103126…
GO:0048193	Golgi vesicle transport	24	415	0.0901539	0.600417	ENSG00000004059;ENSG00000028528;ENSG00000085832;ENSG00000092531;ENSG00000101246;ENSG00000104915;ENSG00000107862;ENSG00000113615;ENSG00000117500;ENSG00000124198;ENSG00000134970;ENSG00000135720;ENSG00000137177;ENSG00000138768;ENSG00000142197;ENSG00000163558;ENSG00000164597;ENSG00000166747;ENSG00000173230;ENSG00000174871;ENSG00000180398;ENSG00000185722;ENSG00000204628;ENSG00000221838
GO:1903322	positive regulation of protein modification by small protein conjugation or removal	10	143	0.0908642	0.602271	ENSG00000005810;ENSG00000033800;ENSG00000103126;ENSG00000103275;ENSG00000108106;ENSG00000133265;ENSG00000136807;ENSG00000140988;ENSG00000175063;ENSG00000182979
GO:0031400	negative regulation of protein modification process	34	620	0.0910417	0.602271	ENSG00000090447;ENSG00000100744;ENSG00000102580;ENSG00000107404;ENSG00000107581;ENSG00000109762;ENSG00000110422;ENSG00000114166;ENSG00000114302;ENSG00000115268;ENSG00000119185;ENSG00000123143;ENSG00000125691;ENSG00000128563;ENSG00000131188;ENSG00000133895;ENSG00000134318;ENSG00000134982;ENSG00000142676;ENSG00000145592;ENSG00000145919;ENSG00000149273;ENSG00000160813;ENSG00000160948;ENSG00000161904…
GO:0051307	meiotic chromosome separation	3	25	0.0912151	0.602271	ENSG00000025770;ENSG00000154920;ENSG00000172732
GO:1903020	positive regulation of glycoprotein metabolic process	3	25	0.0912151	0.602271	ENSG00000057252;ENSG00000187446;ENSG00000197496
GO:0000727	double-strand break repair via break-induced replication	2	12	0.0922654	0.602271	ENSG00000166508;ENSG00000172732
GO:0001967	suckling behavior	2	12	0.0922654	0.602271	ENSG00000144357;ENSG00000162928
GO:0009313	oligosaccharide catabolic process	2	12	0.0922654	0.602271	ENSG00000013288;ENSG00000117151
GO:0010918	positive regulation of mitochondrial membrane potential	2	12	0.0922654	0.602271	ENSG00000002330;ENSG00000165283
GO:0018342	protein prenylation	2	12	0.0922654	0.602271	ENSG00000173653;ENSG00000188419
GO:0031126	snoRNA 3'-end processing	2	12	0.0922654	0.602271	ENSG00000105202;ENSG00000178896
GO:0033182	regulation of histone ubiquitination	2	12	0.0922654	0.602271	ENSG00000082068;ENSG00000136807
GO:0033523	histone H2B ubiquitination	2	12	0.0922654	0.602271	ENSG00000082068;ENSG00000136807
GO:0042789	mRNA transcription by RNA polymerase II	2	12	0.0922654	0.602271	ENSG00000132842;ENSG00000168610
GO:0046051	UTP metabolic process	2	12	0.0922654	0.602271	ENSG00000103024;ENSG00000243678
GO:0048096	chromatin-mediated maintenance of transcription	2	12	0.0922654	0.602271	ENSG00000149554;ENSG00000170779
GO:0070493	thrombin-activated receptor signaling pathway	2	12	0.0922654	0.602271	ENSG00000117632;ENSG00000145703
GO:0070816	phosphorylation of RNA polymerase II C-terminal domain	2	12	0.0922654	0.602271	ENSG00000136807;ENSG00000213780
GO:0097354	prenylation	2	12	0.0922654	0.602271	ENSG00000173653;ENSG00000188419
GO:0032259	methylation	22	376	0.092385	0.602387	ENSG00000071462;ENSG00000071655;ENSG00000099899;ENSG00000100028;ENSG00000104907;ENSG00000105202;ENSG00000110851;ENSG00000125835;ENSG00000126457;ENSG00000130299;ENSG00000130305;ENSG00000130726;ENSG00000133247;ENSG00000133895;ENSG00000142453;ENSG00000145391;ENSG00000173113;ENSG00000180917;ENSG00000196363;ENSG00000204356;ENSG00000204371;ENSG00000280789
GO:0046131	pyrimidine ribonucleoside metabolic process	4	40	0.0926831	0.603665	ENSG00000103024;ENSG00000130717;ENSG00000198276;ENSG00000243678
GO:0051053	negative regulation of DNA metabolic process	12	181	0.093158	0.605755	ENSG00000092199;ENSG00000100142;ENSG00000105258;ENSG00000130726;ENSG00000133895;ENSG00000135486;ENSG00000149273;ENSG00000163882;ENSG00000184897;ENSG00000185122;ENSG00000217930;ENSG00000223802
GO:0042743	hydrogen peroxide metabolic process	5	56	0.0932995	0.605755	ENSG00000122386;ENSG00000126432;ENSG00000161533;ENSG00000168610;ENSG00000188747
GO:0070507	regulation of microtubule cytoskeleton organization	13	200	0.0933113	0.605755	ENSG00000013810;ENSG00000099901;ENSG00000101146;ENSG00000108262;ENSG00000108773;ENSG00000114166;ENSG00000117632;ENSG00000128881;ENSG00000134318;ENSG00000134982;ENSG00000141577;ENSG00000149273;ENSG00000149554
GO:0010628	positive regulation of gene expression	104	2128	0.0945455	0.613094	ENSG00000006194;ENSG00000011243;ENSG00000033800;ENSG00000039068;ENSG00000064490;ENSG00000066379;ENSG00000069974;ENSG00000071462;ENSG00000071564;ENSG00000071626;ENSG00000084093;ENSG00000089280;ENSG00000090447;ENSG00000090971;ENSG00000092199;ENSG00000100142;ENSG00000100614;ENSG00000101161;ENSG00000102103;ENSG00000102401;ENSG00000102580;ENSG00000103126;ENSG00000103510;ENSG00000104899;ENSG00000105698…
GO:0008088	axo-dendritic transport	6	73	0.0949818	0.613234	ENSG00000041353;ENSG00000102401;ENSG00000104133;ENSG00000132842;ENSG00000174871;ENSG00000185009
GO:0031670	cellular response to nutrient	6	73	0.0949818	0.613234	ENSG00000105698;ENSG00000129473;ENSG00000158773;ENSG00000181754;ENSG00000185122;ENSG00000244165
GO:0072401	signal transduction involved in DNA integrity checkpoint	6	73	0.0949818	0.613234	ENSG00000103479;ENSG00000125107;ENSG00000126457;ENSG00000142453;ENSG00000149554;ENSG00000177595
GO:0072422	signal transduction involved in DNA damage checkpoint	6	73	0.0949818	0.613234	ENSG00000103479;ENSG00000125107;ENSG00000126457;ENSG00000142453;ENSG00000149554;ENSG00000177595
GO:0018210	peptidyl-threonine modification	9	126	0.0951605	0.613718	ENSG00000103126;ENSG00000110422;ENSG00000123143;ENSG00000134318;ENSG00000135932;ENSG00000149554;ENSG00000198793;ENSG00000204435;ENSG00000257594
GO:0007033	vacuole organization	12	182	0.0960495	0.618138	ENSG00000014257;ENSG00000103148;ENSG00000104133;ENSG00000112893;ENSG00000117758;ENSG00000132842;ENSG00000166908;ENSG00000171100;ENSG00000179364;ENSG00000198793;ENSG00000204371;ENSG00000258102
GO:0051168	nuclear export	13	201	0.0960549	0.618138	ENSG00000011243;ENSG00000100836;ENSG00000101146;ENSG00000102119;ENSG00000115268;ENSG00000123136;ENSG00000131652;ENSG00000135486;ENSG00000136938;ENSG00000162385;ENSG00000163634;ENSG00000187446;ENSG00000205937
GO:0006302	double-strand break repair	17	279	0.0972217	0.624967	ENSG00000082068;ENSG00000089280;ENSG00000106399;ENSG00000133247;ENSG00000139579;ENSG00000148362;ENSG00000149554;ENSG00000149923;ENSG00000154920;ENSG00000160207;ENSG00000161010;ENSG00000162191;ENSG00000166508;ENSG00000172732;ENSG00000182979;ENSG00000185122;ENSG00000188486
GO:2000112	regulation of cellular macromolecule biosynthetic process	189	4026	0.0983786	0.629917	ENSG00000006194;ENSG00000011243;ENSG00000027075;ENSG00000028310;ENSG00000033800;ENSG00000039068;ENSG00000049541;ENSG00000053254;ENSG00000057252;ENSG00000064490;ENSG00000065559;ENSG00000067141;ENSG00000069869;ENSG00000070814;ENSG00000071564;ENSG00000071655;ENSG00000081923;ENSG00000084072;ENSG00000084093;ENSG00000087087;ENSG00000089009;ENSG00000089280;ENSG00000089685;ENSG00000090447;ENSG00000090971…
GO:0051092	positive regulation of NF-kappaB transcription factor activity	11	164	0.0985736	0.629917	ENSG00000027075;ENSG00000104899;ENSG00000127191;ENSG00000132256;ENSG00000137312;ENSG00000149273;ENSG00000163558;ENSG00000168610;ENSG00000177595;ENSG00000213341;ENSG00000221983
GO:1903844	regulation of cellular response to transforming growth factor beta stimulus	9	127	0.0987332	0.629917	ENSG00000072415;ENSG00000100614;ENSG00000101220;ENSG00000109762;ENSG00000118046;ENSG00000133895;ENSG00000176973;ENSG00000197496;ENSG00000221983
GO:0006977	DNA damage response, signal transduction by p53 class mediator resulting in cell cycle arrest	5	57	0.0988439	0.629917	ENSG00000103479;ENSG00000125107;ENSG00000126457;ENSG00000142453;ENSG00000177595
GO:0048255	mRNA stabilization	5	57	0.0988439	0.629917	ENSG00000089280;ENSG00000092199;ENSG00000127191;ENSG00000182872;ENSG00000198793
GO:0070534	protein K63-linked ubiquitination	5	57	0.0988439	0.629917	ENSG00000069869;ENSG00000108106;ENSG00000127191;ENSG00000132256;ENSG00000174516
GO:0097120	receptor localization to synapse	5	57	0.0988439	0.629917	ENSG00000137845;ENSG00000143740;ENSG00000174775;ENSG00000174871;ENSG00000188803
GO:1901799	negative regulation of proteasomal protein catabolic process	5	57	0.0988439	0.629917	ENSG00000079482;ENSG00000101557;ENSG00000142676;ENSG00000147677;ENSG00000162191
GO:0032508	DNA duplex unwinding	8	109	0.0991788	0.630632	ENSG00000049541;ENSG00000106028;ENSG00000127586;ENSG00000166508;ENSG00000168802;ENSG00000183207;ENSG00000213780;ENSG00000221983
GO:2000060	positive regulation of ubiquitin-dependent protein catabolic process	8	109	0.0991788	0.630632	ENSG00000033800;ENSG00000051108;ENSG00000103126;ENSG00000107404;ENSG00000133265;ENSG00000179262;ENSG00000188612;ENSG00000204628
GO:0006308	DNA catabolic process	4	41	0.0993827	0.630632	ENSG00000148300;ENSG00000172732;ENSG00000185122;ENSG00000217930
GO:0007076	mitotic chromosome condensation	4	41	0.0993827	0.630632	ENSG00000011243;ENSG00000025770;ENSG00000151503;ENSG00000204435
GO:0000423	mitophagy	3	26	0.0999586	0.632252	ENSG00000102125;ENSG00000115317;ENSG00000196683
GO:0009081	branched-chain amino acid metabolic process	3	26	0.0999586	0.632252	ENSG00000119711;ENSG00000151498;ENSG00000196177
GO:0071577	zinc ion transmembrane transport	3	26	0.0999586	0.632252	ENSG00000104154;ENSG00000165915;ENSG00000170385
GO:0031644	regulation of neurological system process	10	146	0.100751	0.636582	ENSG00000014257;ENSG00000106089;ENSG00000107404;ENSG00000134318;ENSG00000141985;ENSG00000174871;ENSG00000178623;ENSG00000183044;ENSG00000188803;ENSG00000198793
GO:0051171	regulation of nitrogen compound metabolic process	279	6071	0.101181	0.638616	ENSG00000002330;ENSG00000005448;ENSG00000005810;ENSG00000006194;ENSG00000011243;ENSG00000027075;ENSG00000028310;ENSG00000028528;ENSG00000033800;ENSG00000039068;ENSG00000049541;ENSG00000051108;ENSG00000053254;ENSG00000057252;ENSG00000064490;ENSG00000065559;ENSG00000067141;ENSG00000069869;ENSG00000070814;ENSG00000071462;ENSG00000071564;ENSG00000071626;ENSG00000071655;ENSG00000079482;ENSG00000081923…
GO:0006611	protein export from nucleus	12	184	0.101994	0.643063	ENSG00000011243;ENSG00000100836;ENSG00000101146;ENSG00000102119;ENSG00000115268;ENSG00000123136;ENSG00000131652;ENSG00000136938;ENSG00000162385;ENSG00000163634;ENSG00000187446;ENSG00000205937
GO:0016197	endosomal transport	15	242	0.102543	0.644721	ENSG00000028528;ENSG00000085832;ENSG00000101246;ENSG00000104915;ENSG00000107862;ENSG00000115145;ENSG00000132842;ENSG00000153214;ENSG00000157538;ENSG00000160948;ENSG00000165689;ENSG00000169221;ENSG00000185722;ENSG00000213625;ENSG00000221983
GO:0032436	positive regulation of proteasomal ubiquitin-dependent protein catabolic process	7	92	0.102584	0.644721	ENSG00000033800;ENSG00000051108;ENSG00000107404;ENSG00000133265;ENSG00000179262;ENSG00000188612;ENSG00000204628
GO:0042147	retrograde transport, endosome to Golgi	7	92	0.102584	0.644721	ENSG00000028528;ENSG00000101246;ENSG00000104915;ENSG00000107862;ENSG00000153214;ENSG00000169221;ENSG00000185722
GO:0006275	regulation of DNA replication	8	110	0.103159	0.647434	ENSG00000049541;ENSG00000065559;ENSG00000127586;ENSG00000165283;ENSG00000168802;ENSG00000174775;ENSG00000177311;ENSG00000204371
GO:0048489	synaptic vesicle transport	10	147	0.104181	0.647434	ENSG00000069974;ENSG00000092531;ENSG00000104133;ENSG00000106089;ENSG00000107404;ENSG00000108262;ENSG00000132842;ENSG00000143740;ENSG00000174871;ENSG00000185009
GO:0097480	establishment of synaptic vesicle localization	10	147	0.104181	0.647434	ENSG00000069974;ENSG00000092531;ENSG00000104133;ENSG00000106089;ENSG00000107404;ENSG00000108262;ENSG00000132842;ENSG00000143740;ENSG00000174871;ENSG00000185009
GO:0072431	signal transduction involved in mitotic G1 DNA damage checkpoint	5	58	0.10455	0.647434	ENSG00000103479;ENSG00000125107;ENSG00000126457;ENSG00000142453;ENSG00000177595
GO:1902400	intracellular signal transduction involved in G1 DNA damage checkpoint	5	58	0.10455	0.647434	ENSG00000103479;ENSG00000125107;ENSG00000126457;ENSG00000142453;ENSG00000177595
GO:1903749	positive regulation of establishment of protein localization to mitochondrion	5	58	0.10455	0.647434	ENSG00000002330;ENSG00000115317;ENSG00000160087;ENSG00000196683;ENSG00000213625
GO:2001244	positive regulation of intrinsic apoptotic signaling pathway	5	58	0.10455	0.647434	ENSG00000002330;ENSG00000142676;ENSG00000149273;ENSG00000171863;ENSG00000204628
GO:0044766	multi-organism transport	6	75	0.104768	0.647434	ENSG00000085832;ENSG00000101146;ENSG00000131652;ENSG00000160948;ENSG00000163634;ENSG00000221983
GO:1902579	multi-organism localization	6	75	0.104768	0.647434	ENSG00000085832;ENSG00000101146;ENSG00000131652;ENSG00000160948;ENSG00000163634;ENSG00000221983
GO:0070304	positive regulation of stress-activated protein kinase signaling cascade	11	166	0.104978	0.647434	ENSG00000065559;ENSG00000082996;ENSG00000103126;ENSG00000115694;ENSG00000123143;ENSG00000126457;ENSG00000127191;ENSG00000149273;ENSG00000173327;ENSG00000174775;ENSG00000198961
GO:0000070	mitotic sister chromatid segregation	12	185	0.105047	0.647434	ENSG00000011243;ENSG00000013810;ENSG00000025770;ENSG00000116213;ENSG00000134982;ENSG00000145919;ENSG00000151503;ENSG00000164611;ENSG00000168802;ENSG00000175063;ENSG00000176386;ENSG00000204435
GO:0051301	cell division	34	629	0.105068	0.647434	ENSG00000013810;ENSG00000089685;ENSG00000101146;ENSG00000102125;ENSG00000103275;ENSG00000103479;ENSG00000108106;ENSG00000108262;ENSG00000111665;ENSG00000116117;ENSG00000117632;ENSG00000119185;ENSG00000131351;ENSG00000134318;ENSG00000134982;ENSG00000135446;ENSG00000137177;ENSG00000145919;ENSG00000149273;ENSG00000151503;ENSG00000160993;ENSG00000163870;ENSG00000164611;ENSG00000165689;ENSG00000166582…
GO:0006264	mitochondrial DNA replication	2	13	0.106028	0.647434	ENSG00000106028;ENSG00000165283
GO:0009130	pyrimidine nucleoside monophosphate biosynthetic process	2	13	0.106028	0.647434	ENSG00000130717;ENSG00000198276
GO:0033127	regulation of histone phosphorylation	2	13	0.106028	0.647434	ENSG00000011243;ENSG00000136807
GO:0034379	very-low-density lipoprotein particle assembly	2	13	0.106028	0.647434	ENSG00000057252;ENSG00000185000
GO:0034982	mitochondrial protein processing	2	13	0.106028	0.647434	ENSG00000165283;ENSG00000165688
GO:0035721	intraciliary retrograde transport	2	13	0.106028	0.647434	ENSG00000119333;ENSG00000213123
GO:0043201	response to leucine	2	13	0.106028	0.647434	ENSG00000159459;ENSG00000198793
GO:0043922	negative regulation by host of viral transcription	2	13	0.106028	0.647434	ENSG00000084093;ENSG00000090447
GO:0060213	positive regulation of nuclear-transcribed mRNA poly(A) tail shortening	2	13	0.106028	0.647434	ENSG00000107864;ENSG00000125107
GO:0071257	cellular response to electrical stimulus	2	13	0.106028	0.647434	ENSG00000084093;ENSG00000165802
GO:1903624	regulation of DNA catabolic process	2	13	0.106028	0.647434	ENSG00000185122;ENSG00000217930
GO:1904668	positive regulation of ubiquitin protein ligase activity	2	13	0.106028	0.647434	ENSG00000108106;ENSG00000175063
GO:0051172	negative regulation of nitrogen compound metabolic process	121	2517	0.106193	0.647434	ENSG00000005810;ENSG00000006194;ENSG00000033800;ENSG00000051108;ENSG00000053254;ENSG00000069869;ENSG00000071564;ENSG00000071655;ENSG00000079482;ENSG00000081923;ENSG00000084093;ENSG00000089280;ENSG00000089685;ENSG00000090447;ENSG00000092199;ENSG00000100142;ENSG00000100211;ENSG00000100614;ENSG00000100744;ENSG00000101132;ENSG00000101190;ENSG00000101557;ENSG00000102313;ENSG00000102580;ENSG00000103275…
GO:0006040	amino sugar metabolic process	4	42	0.1063	0.647434	ENSG00000117151;ENSG00000117620;ENSG00000159921;ENSG00000167363
GO:0007096	regulation of exit from mitosis	4	42	0.1063	0.647434	ENSG00000108106;ENSG00000175063;ENSG00000176386;ENSG00000221983
GO:0032007	negative regulation of TOR signaling	4	42	0.1063	0.647434	ENSG00000103148;ENSG00000118046;ENSG00000159459;ENSG00000217128
GO:1902116	negative regulation of organelle assembly	4	42	0.1063	0.647434	ENSG00000108773;ENSG00000114166;ENSG00000171100;ENSG00000204371
GO:2000279	negative regulation of DNA biosynthetic process	4	42	0.1063	0.647434	ENSG00000092199;ENSG00000133895;ENSG00000135486;ENSG00000223802
GO:0010212	response to ionizing radiation	10	148	0.107677	0.648457	ENSG00000104529;ENSG00000106009;ENSG00000118046;ENSG00000133895;ENSG00000139579;ENSG00000161010;ENSG00000174775;ENSG00000182979;ENSG00000185122;ENSG00000188486
GO:0048284	organelle fusion	10	148	0.107677	0.648457	ENSG00000092531;ENSG00000104133;ENSG00000104915;ENSG00000106089;ENSG00000117758;ENSG00000138768;ENSG00000143740;ENSG00000165283;ENSG00000185722;ENSG00000187446
GO:0015949	nucleobase-containing small molecule interconversion	3	27	0.109023	0.648457	ENSG00000103024;ENSG00000104687;ENSG00000243678
GO:0018027	peptidyl-lysine dimethylation	3	27	0.109023	0.648457	ENSG00000133247;ENSG00000145391;ENSG00000204371
GO:0018195	peptidyl-arginine modification	3	27	0.109023	0.648457	ENSG00000110851;ENSG00000126457;ENSG00000142453
GO:0033119	negative regulation of RNA splicing	3	27	0.109023	0.648457	ENSG00000110700;ENSG00000182872;ENSG00000205937
GO:0000288	nuclear-transcribed mRNA catabolic process, deadenylation-dependent decay	6	76	0.109851	0.648457	ENSG00000107864;ENSG00000125107;ENSG00000130332;ENSG00000130520;ENSG00000178896;ENSG00000204392
GO:0045739	positive regulation of DNA repair	6	76	0.109851	0.648457	ENSG00000089280;ENSG00000130726;ENSG00000133247;ENSG00000149273;ENSG00000161010;ENSG00000188486
GO:0072395	signal transduction involved in cell cycle checkpoint	6	76	0.109851	0.648457	ENSG00000103479;ENSG00000125107;ENSG00000126457;ENSG00000142453;ENSG00000149554;ENSG00000177595
GO:1902369	negative regulation of RNA catabolic process	6	76	0.109851	0.648457	ENSG00000089280;ENSG00000092199;ENSG00000127191;ENSG00000182872;ENSG00000184363;ENSG00000198793
GO:0071426	ribonucleoprotein complex export from nucleus	9	130	0.109908	0.648457	ENSG00000011243;ENSG00000100836;ENSG00000101146;ENSG00000115268;ENSG00000123136;ENSG00000131652;ENSG00000162385;ENSG00000163634;ENSG00000205937
GO:1902402	signal transduction involved in mitotic DNA damage checkpoint	5	59	0.110415	0.648457	ENSG00000103479;ENSG00000125107;ENSG00000126457;ENSG00000142453;ENSG00000177595
GO:1902403	signal transduction involved in mitotic DNA integrity checkpoint	5	59	0.110415	0.648457	ENSG00000103479;ENSG00000125107;ENSG00000126457;ENSG00000142453;ENSG00000177595
GO:0052547	regulation of peptidase activity	25	446	0.110596	0.648457	ENSG00000002330;ENSG00000051108;ENSG00000084093;ENSG00000089685;ENSG00000090447;ENSG00000101557;ENSG00000102313;ENSG00000115317;ENSG00000126432;ENSG00000127191;ENSG00000131188;ENSG00000134318;ENSG00000136938;ENSG00000149273;ENSG00000162191;ENSG00000164611;ENSG00000168610;ENSG00000177076;ENSG00000177189;ENSG00000177595;ENSG00000177868;ENSG00000185122;ENSG00000188130;ENSG00000204628;ENSG00000217128
GO:0006406	mRNA export from nucleus	8	112	0.111383	0.648457	ENSG00000011243;ENSG00000100836;ENSG00000101146;ENSG00000123136;ENSG00000131652;ENSG00000162385;ENSG00000163634;ENSG00000205937
GO:0071427	mRNA-containing ribonucleoprotein complex export from nucleus	8	112	0.111383	0.648457	ENSG00000011243;ENSG00000100836;ENSG00000101146;ENSG00000123136;ENSG00000131652;ENSG00000162385;ENSG00000163634;ENSG00000205937
GO:2000278	regulation of DNA biosynthetic process	8	112	0.111383	0.648457	ENSG00000049541;ENSG00000092199;ENSG00000127586;ENSG00000133895;ENSG00000135486;ENSG00000168802;ENSG00000169116;ENSG00000223802
GO:0006903	vesicle targeting	7	94	0.111632	0.648457	ENSG00000092531;ENSG00000107862;ENSG00000113615;ENSG00000138768;ENSG00000174871;ENSG00000180398;ENSG00000187446
GO:0034502	protein localization to chromosome	7	94	0.111632	0.648457	ENSG00000139579;ENSG00000145919;ENSG00000161010;ENSG00000161036;ENSG00000161904;ENSG00000176476;ENSG00000183207
GO:0010559	regulation of glycoprotein biosynthetic process	4	43	0.113429	0.648457	ENSG00000057252;ENSG00000177076;ENSG00000187446;ENSG00000197496
GO:0045454	cell redox homeostasis	4	43	0.113429	0.648457	ENSG00000104687;ENSG00000108262;ENSG00000126432;ENSG00000197496
GO:0009966	regulation of signal transduction	151	3195	0.114302	0.648457	ENSG00000002330;ENSG00000005448;ENSG00000011143;ENSG00000014257;ENSG00000027075;ENSG00000033800;ENSG00000040199;ENSG00000049541;ENSG00000051108;ENSG00000051128;ENSG00000065559;ENSG00000066933;ENSG00000067141;ENSG00000069869;ENSG00000071655;ENSG00000072415;ENSG00000076344;ENSG00000079482;ENSG00000082996;ENSG00000085832;ENSG00000090447;ENSG00000100124;ENSG00000100211;ENSG00000100614;ENSG00000100726…
GO:0016482	cytosolic transport	11	169	0.115029	0.648457	ENSG00000028528;ENSG00000085832;ENSG00000101246;ENSG00000104915;ENSG00000107862;ENSG00000142197;ENSG00000153214;ENSG00000166747;ENSG00000169221;ENSG00000185722;ENSG00000221838
GO:0035967	cellular response to topologically incorrect protein	11	169	0.115029	0.648457	ENSG00000051108;ENSG00000102580;ENSG00000118217;ENSG00000128590;ENSG00000138942;ENSG00000144468;ENSG00000164031;ENSG00000185122;ENSG00000198855;ENSG00000204628;ENSG00000261052
GO:0036465	synaptic vesicle recycling	6	77	0.115057	0.648457	ENSG00000041353;ENSG00000079482;ENSG00000106089;ENSG00000132842;ENSG00000141985;ENSG00000157107
GO:0051098	regulation of binding	21	367	0.116009	0.648457	ENSG00000090447;ENSG00000107223;ENSG00000107404;ENSG00000117632;ENSG00000119185;ENSG00000119912;ENSG00000128881;ENSG00000130726;ENSG00000133895;ENSG00000136807;ENSG00000137312;ENSG00000142453;ENSG00000142676;ENSG00000160360;ENSG00000169733;ENSG00000183207;ENSG00000185122;ENSG00000204435;ENSG00000204628;ENSG00000214078;ENSG00000260916
GO:0008033	tRNA processing	9	132	0.117734	0.648457	ENSG00000065457;ENSG00000104907;ENSG00000130299;ENSG00000141994;ENSG00000142544;ENSG00000173113;ENSG00000182173;ENSG00000213339;ENSG00000241370
GO:0032438	melanosome organization	3	28	0.118391	0.648457	ENSG00000132842;ENSG00000137177;ENSG00000166747
GO:0048261	negative regulation of receptor-mediated endocytosis	3	28	0.118391	0.648457	ENSG00000005448;ENSG00000172932;ENSG00000198720
GO:0006352	DNA-templated transcription, initiation	17	288	0.1198	0.648457	ENSG00000066379;ENSG00000090971;ENSG00000099821;ENSG00000100142;ENSG00000105258;ENSG00000114166;ENSG00000130726;ENSG00000135446;ENSG00000136807;ENSG00000148308;ENSG00000163882;ENSG00000164758;ENSG00000184162;ENSG00000184384;ENSG00000185024;ENSG00000197780;ENSG00000213780
GO:0007100	mitotic centrosome separation	2	14	0.120294	0.648457	ENSG00000099901;ENSG00000149554
GO:0009173	pyrimidine ribonucleoside monophosphate metabolic process	2	14	0.120294	0.648457	ENSG00000130717;ENSG00000198276
GO:0010561	negative regulation of glycoprotein biosynthetic process	2	14	0.120294	0.648457	ENSG00000177076;ENSG00000197496
GO:0010826	negative regulation of centrosome duplication	2	14	0.120294	0.648457	ENSG00000108773;ENSG00000114166
GO:0021681	cerebellar granular layer development	2	14	0.120294	0.648457	ENSG00000079482;ENSG00000128881
GO:0031053	primary miRNA processing	2	14	0.120294	0.648457	ENSG00000087087;ENSG00000168610
GO:0033235	positive regulation of protein sumoylation	2	14	0.120294	0.648457	ENSG00000033800;ENSG00000103275
GO:0034393	positive regulation of smooth muscle cell apoptotic process	2	14	0.120294	0.648457	ENSG00000065559;ENSG00000182872
GO:0043173	nucleotide salvage	2	14	0.120294	0.648457	ENSG00000130717;ENSG00000198276
GO:0046049	UMP metabolic process	2	14	0.120294	0.648457	ENSG00000130717;ENSG00000198276
GO:0048148	behavioral response to cocaine	2	14	0.120294	0.648457	ENSG00000183044;ENSG00000204371
GO:0051645	Golgi localization	2	14	0.120294	0.648457	ENSG00000115694;ENSG00000118046
GO:0051974	negative regulation of telomerase activity	2	14	0.120294	0.648457	ENSG00000133895;ENSG00000223802
GO:1901070	guanosine-containing compound biosynthetic process	2	14	0.120294	0.648457	ENSG00000103024;ENSG00000243678
GO:1903799	negative regulation of production of miRNAs involved in gene silencing by miRNA	2	14	0.120294	0.648457	ENSG00000135482;ENSG00000168610
GO:1904293	negative regulation of ERAD pathway	2	14	0.120294	0.648457	ENSG00000101557;ENSG00000162191
GO:1904923	regulation of autophagy of mitochondrion in response to mitochondrial depolarization	2	14	0.120294	0.648457	ENSG00000115317;ENSG00000196683
GO:1905048	regulation of metallopeptidase activity	2	14	0.120294	0.648457	ENSG00000168610;ENSG00000177868
GO:1905168	positive regulation of double-strand break repair via homologous recombination	2	14	0.120294	0.648457	ENSG00000089280;ENSG00000161010
GO:0016925	protein sumoylation	6	78	0.120386	0.648457	ENSG00000033800;ENSG00000101146;ENSG00000103275;ENSG00000106089;ENSG00000130726;ENSG00000188612
GO:0061418	regulation of transcription from RNA polymerase II promoter in response to hypoxia	6	78	0.120386	0.648457	ENSG00000136930;ENSG00000154582;ENSG00000156273;ENSG00000159352;ENSG00000159377;ENSG00000221983
GO:0032008	positive regulation of TOR signaling	4	44	0.120762	0.648457	ENSG00000100726;ENSG00000167965;ENSG00000173264;ENSG00000217128
GO:0032924	activin receptor signaling pathway	4	44	0.120762	0.648457	ENSG00000118707;ENSG00000133895;ENSG00000160973;ENSG00000204435
GO:2000045	regulation of G1/S transition of mitotic cell cycle	10	152	0.122324	0.648457	ENSG00000071564;ENSG00000103479;ENSG00000125107;ENSG00000126457;ENSG00000134982;ENSG00000135446;ENSG00000142453;ENSG00000149091;ENSG00000177595;ENSG00000204120
GO:0072413	signal transduction involved in mitotic cell cycle checkpoint	5	61	0.12261	0.648457	ENSG00000103479;ENSG00000125107;ENSG00000126457;ENSG00000142453;ENSG00000177595
GO:0010556	regulation of macromolecule biosynthetic process	189	4060	0.122975	0.648457	ENSG00000006194;ENSG00000011243;ENSG00000027075;ENSG00000028310;ENSG00000033800;ENSG00000039068;ENSG00000049541;ENSG00000053254;ENSG00000057252;ENSG00000064490;ENSG00000065559;ENSG00000067141;ENSG00000069869;ENSG00000070814;ENSG00000071564;ENSG00000071655;ENSG00000081923;ENSG00000084072;ENSG00000084093;ENSG00000087087;ENSG00000089009;ENSG00000089280;ENSG00000089685;ENSG00000090447;ENSG00000090971…
GO:0043086	negative regulation of catalytic activity	42	809	0.123643	0.648457	ENSG00000051108;ENSG00000089685;ENSG00000090447;ENSG00000100744;ENSG00000101557;ENSG00000102313;ENSG00000102580;ENSG00000107404;ENSG00000110422;ENSG00000114166;ENSG00000114302;ENSG00000115268;ENSG00000119185;ENSG00000123143;ENSG00000125691;ENSG00000126432;ENSG00000128563;ENSG00000133265;ENSG00000133895;ENSG00000134318;ENSG00000134982;ENSG00000138772;ENSG00000142676;ENSG00000145592;ENSG00000145703…
GO:0040029	regulation of gene expression, epigenetic	20	350	0.123838	0.648457	ENSG00000066379;ENSG00000071655;ENSG00000087087;ENSG00000100142;ENSG00000101146;ENSG00000105258;ENSG00000108773;ENSG00000114166;ENSG00000115289;ENSG00000125107;ENSG00000130726;ENSG00000135482;ENSG00000149554;ENSG00000163882;ENSG00000168610;ENSG00000170779;ENSG00000182979;ENSG00000184897;ENSG00000188486;ENSG00000204120
GO:0000349	generation of catalytic spliceosome for first transesterification step	1	3	0.124012	0.648457	ENSG00000076924
GO:0000379	tRNA-type intron splice site recognition and cleavage	1	3	0.124012	0.648457	ENSG00000182173
GO:0000494	box C/D snoRNA 3'-end processing	1	3	0.124012	0.648457	ENSG00000105202
GO:0001546	preantral ovarian follicle growth	1	3	0.124012	0.648457	ENSG00000104899
GO:0001907	killing by symbiont of host cells	1	3	0.124012	0.648457	ENSG00000002330
GO:0002296	T-helper 1 cell lineage commitment	1	3	0.124012	0.648457	ENSG00000198793
GO:0002904	positive regulation of B cell apoptotic process	1	3	0.124012	0.648457	ENSG00000217128
GO:0006014	D-ribose metabolic process	1	3	0.124012	0.648457	ENSG00000153574
GO:0006021	inositol biosynthetic process	1	3	0.124012	0.648457	ENSG00000105655
GO:0006059	hexitol metabolic process	1	3	0.124012	0.648457	ENSG00000140263
GO:0006065	UDP-glucuronate biosynthetic process	1	3	0.124012	0.648457	ENSG00000116704
GO:0006208	pyrimidine nucleobase catabolic process	1	3	0.124012	0.648457	ENSG00000119711
GO:0006210	thymine catabolic process	1	3	0.124012	0.648457	ENSG00000119711
GO:0006420	arginyl-tRNA aminoacylation	1	3	0.124012	0.648457	ENSG00000178149
GO:0010716	negative regulation of extracellular matrix disassembly	1	3	0.124012	0.648457	ENSG00000197635
GO:0018262	isopeptide cross-linking	1	3	0.124012	0.648457	ENSG00000125352
GO:0019050	suppression by virus of host apoptotic process	1	3	0.124012	0.648457	ENSG00000002330
GO:0019243	methylglyoxal catabolic process to D-lactate via S-lactoyl-glutathione	1	3	0.124012	0.648457	ENSG00000103253
GO:0019859	thymine metabolic process	1	3	0.124012	0.648457	ENSG00000119711
GO:0021934	hindbrain tangential cell migration	1	3	0.124012	0.648457	ENSG00000128881
GO:0030327	prenylated protein catabolic process	1	3	0.124012	0.648457	ENSG00000116005
GO:0031120	snRNA pseudouridine synthesis	1	3	0.124012	0.648457	ENSG00000145912
GO:0031134	sister chromatid biorientation	1	3	0.124012	0.648457	ENSG00000145919
GO:0031508	pericentric heterochromatin assembly	1	3	0.124012	0.648457	ENSG00000166582
GO:0033227	dsRNA transport	1	3	0.124012	0.648457	ENSG00000137312
GO:0033967	box C/D snoRNA metabolic process	1	3	0.124012	0.648457	ENSG00000105202
GO:0034462	small-subunit processome assembly	1	3	0.124012	0.648457	ENSG00000146109
GO:0034963	box C/D snoRNA processing	1	3	0.124012	0.648457	ENSG00000105202
GO:0035054	embryonic heart tube anterior/posterior pattern specification	1	3	0.124012	0.648457	ENSG00000160973
GO:0035621	ER to Golgi ceramide transport	1	3	0.124012	0.648457	ENSG00000113163
GO:0036343	psychomotor behavior	1	3	0.124012	0.648457	ENSG00000197635
GO:0038154	interleukin-11-mediated signaling pathway	1	3	0.124012	0.648457	ENSG00000134352
GO:0039526	modulation by virus of host apoptotic process	1	3	0.124012	0.648457	ENSG00000002330
GO:0039656	modulation by virus of host gene expression	1	3	0.124012	0.648457	ENSG00000100836
GO:0042631	cellular response to water deprivation	1	3	0.124012	0.648457	ENSG00000213445
GO:0043316	cytotoxic T cell degranulation	1	3	0.124012	0.648457	ENSG00000069974
GO:0044004	disruption by symbiont of host cell	1	3	0.124012	0.648457	ENSG00000002330
GO:0045583	regulation of cytotoxic T cell differentiation	1	3	0.124012	0.648457	ENSG00000175467
GO:0046604	positive regulation of mitotic centrosome separation	1	3	0.124012	0.648457	ENSG00000099901
GO:0048162	multi-layer follicle stage	1	3	0.124012	0.648457	ENSG00000104899
GO:0060051	negative regulation of protein glycosylation	1	3	0.124012	0.648457	ENSG00000177076
GO:0060166	olfactory pit development	1	3	0.124012	0.648457	ENSG00000184254
GO:0060168	positive regulation of adenosine receptor signaling pathway	1	3	0.124012	0.648457	ENSG00000014257
GO:0061110	dense core granule biogenesis	1	3	0.124012	0.648457	ENSG00000084093
GO:0061740	protein targeting to lysosome involved in chaperone-mediated autophagy	1	3	0.124012	0.648457	ENSG00000005893
GO:0070425	negative regulation of nucleotide-binding oligomerization domain containing signaling pathway	1	3	0.124012	0.648457	ENSG00000112851
GO:0070433	negative regulation of nucleotide-binding oligomerization domain containing 2 signaling pathway	1	3	0.124012	0.648457	ENSG00000112851
GO:0070494	regulation of thrombin-activated receptor signaling pathway	1	3	0.124012	0.648457	ENSG00000117632
GO:0070495	negative regulation of thrombin-activated receptor signaling pathway	1	3	0.124012	0.648457	ENSG00000117632
GO:0070859	positive regulation of bile acid biosynthetic process	1	3	0.124012	0.648457	ENSG00000164211
GO:0071586	CAAX-box protein processing	1	3	0.124012	0.648457	ENSG00000173653
GO:0071623	negative regulation of granulocyte chemotaxis	1	3	0.124012	0.648457	ENSG00000197635
GO:0071898	regulation of estrogen receptor binding	1	3	0.124012	0.648457	ENSG00000183207
GO:0071899	negative regulation of estrogen receptor binding	1	3	0.124012	0.648457	ENSG00000183207
GO:0072709	cellular response to sorbitol	1	3	0.124012	0.648457	ENSG00000065559
GO:0072717	cellular response to actinomycin D	1	3	0.124012	0.648457	ENSG00000125691
GO:0080120	CAAX-box protein maturation	1	3	0.124012	0.648457	ENSG00000173653
GO:0086048	membrane depolarization during bundle of His cell action potential	1	3	0.124012	0.648457	ENSG00000153956
GO:0090024	negative regulation of neutrophil chemotaxis	1	3	0.124012	0.648457	ENSG00000197635
GO:0090217	negative regulation of 1-phosphatidylinositol-4-phosphate 5-kinase activity	1	3	0.124012	0.648457	ENSG00000166908
GO:0090283	regulation of protein glycosylation in Golgi	1	3	0.124012	0.648457	ENSG00000177076
GO:0099576	regulation of protein catabolic process at postsynapse, modulating synaptic transmission	1	3	0.124012	0.648457	ENSG00000039068
GO:0101030	tRNA-guanine transglycosylation	1	3	0.124012	0.648457	ENSG00000213339
GO:0150031	regulation of protein localization to lysosome	1	3	0.124012	0.648457	ENSG00000134318
GO:1901143	insulin catabolic process	1	3	0.124012	0.648457	ENSG00000119912
GO:1901536	negative regulation of DNA demethylation	1	3	0.124012	0.648457	ENSG00000130726
GO:1902499	positive regulation of protein autoubiquitination	1	3	0.124012	0.648457	ENSG00000182979
GO:1902511	negative regulation of apoptotic DNA fragmentation	1	3	0.124012	0.648457	ENSG00000217930
GO:1902633	1-phosphatidyl-1D-myo-inositol 4,5-bisphosphate metabolic process	1	3	0.124012	0.648457	ENSG00000166908
GO:1902635	1-phosphatidyl-1D-myo-inositol 4,5-bisphosphate biosynthetic process	1	3	0.124012	0.648457	ENSG00000166908
GO:1902722	positive regulation of prolactin secretion	1	3	0.124012	0.648457	ENSG00000183044
GO:1903070	negative regulation of ER-associated ubiquitin-dependent protein catabolic process	1	3	0.124012	0.648457	ENSG00000101557
GO:1903093	regulation of protein K48-linked deubiquitination	1	3	0.124012	0.648457	ENSG00000162191
GO:1903210	glomerular visceral epithelial cell apoptotic process	1	3	0.124012	0.648457	ENSG00000153246
GO:1903241	U2-type prespliceosome assembly	1	3	0.124012	0.648457	ENSG00000104897
GO:1903742	regulation of anterograde synaptic vesicle transport	1	3	0.124012	0.648457	ENSG00000174871
GO:1904054	regulation of cholangiocyte proliferation	1	3	0.124012	0.648457	ENSG00000198793
GO:1904182	regulation of pyruvate dehydrogenase activity	1	3	0.124012	0.648457	ENSG00000172840
GO:1904200	iodide transmembrane transport	1	3	0.124012	0.648457	ENSG00000198793
GO:1904204	regulation of skeletal muscle hypertrophy	1	3	0.124012	0.648457	ENSG00000198793
GO:1904253	positive regulation of bile acid metabolic process	1	3	0.124012	0.648457	ENSG00000164211
GO:1904381	Golgi apparatus mannose trimming	1	3	0.124012	0.648457	ENSG00000198162
GO:1904633	regulation of glomerular visceral epithelial cell apoptotic process	1	3	0.124012	0.648457	ENSG00000153246
GO:1904635	positive regulation of glomerular visceral epithelial cell apoptotic process	1	3	0.124012	0.648457	ENSG00000153246
GO:1904694	negative regulation of vascular smooth muscle contraction	1	3	0.124012	0.648457	ENSG00000147459
GO:1904845	cellular response to L-glutamine	1	3	0.124012	0.648457	ENSG00000185122
GO:1905205	positive regulation of connective tissue replacement	1	3	0.124012	0.648457	ENSG00000134318
GO:1905429	response to glycine	1	3	0.124012	0.648457	ENSG00000129473
GO:1905464	positive regulation of DNA duplex unwinding	1	3	0.124012	0.648457	ENSG00000106028
GO:1905776	positive regulation of DNA helicase activity	1	3	0.124012	0.648457	ENSG00000106028
GO:1990911	response to psychosocial stress	1	3	0.124012	0.648457	ENSG00000185122
GO:2000078	positive regulation of type B pancreatic cell development	1	3	0.124012	0.648457	ENSG00000002330
GO:2000233	negative regulation of rRNA processing	1	3	0.124012	0.648457	ENSG00000114166
GO:2000580	regulation of ATP-dependent microtubule motor activity, plus-end-directed	1	3	0.124012	0.648457	ENSG00000100246
GO:2000582	positive regulation of ATP-dependent microtubule motor activity, plus-end-directed	1	3	0.124012	0.648457	ENSG00000100246
GO:2000634	regulation of primary miRNA processing	1	3	0.124012	0.648457	ENSG00000168610
GO:2000635	negative regulation of primary miRNA processing	1	3	0.124012	0.648457	ENSG00000168610
GO:2000672	negative regulation of motor neuron apoptotic process	1	3	0.124012	0.648457	ENSG00000065559
GO:2000705	regulation of dense core granule biogenesis	1	3	0.124012	0.648457	ENSG00000084093
GO:2000823	regulation of androgen receptor activity	1	3	0.124012	0.648457	ENSG00000106245
GO:2000825	positive regulation of androgen receptor activity	1	3	0.124012	0.648457	ENSG00000106245
GO:2001045	negative regulation of integrin-mediated signaling pathway	1	3	0.124012	0.648457	ENSG00000197496
GO:0006486	protein glycosylation	15	250	0.124876	0.651826	ENSG00000102158;ENSG00000112893;ENSG00000116406;ENSG00000117411;ENSG00000148488;ENSG00000161013;ENSG00000164574;ENSG00000176022;ENSG00000177076;ENSG00000178904;ENSG00000180398;ENSG00000187097;ENSG00000187446;ENSG00000198162;ENSG00000257594
GO:0043413	macromolecule glycosylation	15	250	0.124876	0.651826	ENSG00000102158;ENSG00000112893;ENSG00000116406;ENSG00000117411;ENSG00000148488;ENSG00000161013;ENSG00000164574;ENSG00000176022;ENSG00000177076;ENSG00000178904;ENSG00000180398;ENSG00000187097;ENSG00000187446;ENSG00000198162;ENSG00000257594
GO:0051091	positive regulation of DNA-binding transcription factor activity	16	270	0.125203	0.652955	ENSG00000027075;ENSG00000071564;ENSG00000104899;ENSG00000106245;ENSG00000127191;ENSG00000132256;ENSG00000137312;ENSG00000138772;ENSG00000149273;ENSG00000160741;ENSG00000163558;ENSG00000168610;ENSG00000177595;ENSG00000185122;ENSG00000213341;ENSG00000221983
GO:2001235	positive regulation of apoptotic signaling pathway	11	172	0.125609	0.654496	ENSG00000002330;ENSG00000090447;ENSG00000115317;ENSG00000122386;ENSG00000127191;ENSG00000131188;ENSG00000142676;ENSG00000149273;ENSG00000171863;ENSG00000184990;ENSG00000204628
GO:1900034	regulation of cellular response to heat	6	79	0.125834	0.655091	ENSG00000101146;ENSG00000106399;ENSG00000149196;ENSG00000167965;ENSG00000185122;ENSG00000198793
GO:0031056	regulation of histone modification	10	153	0.126149	0.655573	ENSG00000011243;ENSG00000082068;ENSG00000108773;ENSG00000136807;ENSG00000145391;ENSG00000149554;ENSG00000183207;ENSG00000196363;ENSG00000204356;ENSG00000204371
GO:0061008	hepaticobiliary system development	10	153	0.126149	0.655573	ENSG00000011143;ENSG00000105193;ENSG00000108298;ENSG00000112893;ENSG00000115268;ENSG00000127554;ENSG00000136877;ENSG00000174775;ENSG00000197081;ENSG00000204435
GO:0080090	regulation of primary metabolic process	285	6248	0.127021	0.659528	ENSG00000002330;ENSG00000005448;ENSG00000005810;ENSG00000006194;ENSG00000011243;ENSG00000027075;ENSG00000028310;ENSG00000028528;ENSG00000033800;ENSG00000039068;ENSG00000049541;ENSG00000051108;ENSG00000053254;ENSG00000057252;ENSG00000064490;ENSG00000065559;ENSG00000067141;ENSG00000069869;ENSG00000070814;ENSG00000071462;ENSG00000071564;ENSG00000071626;ENSG00000071655;ENSG00000079482;ENSG00000081923…
GO:0035690	cellular response to drug	21	372	0.127874	0.660205	ENSG00000002330;ENSG00000039068;ENSG00000084093;ENSG00000090447;ENSG00000099901;ENSG00000115694;ENSG00000127191;ENSG00000129473;ENSG00000134318;ENSG00000135446;ENSG00000135486;ENSG00000149273;ENSG00000177076;ENSG00000181754;ENSG00000185122;ENSG00000204371;ENSG00000204628;ENSG00000213015;ENSG00000223802;ENSG00000244165;ENSG00000261052
GO:0009100	glycoprotein metabolic process	23	413	0.127948	0.660205	ENSG00000057252;ENSG00000071537;ENSG00000102158;ENSG00000102312;ENSG00000112893;ENSG00000116406;ENSG00000117411;ENSG00000132879;ENSG00000138942;ENSG00000148488;ENSG00000160323;ENSG00000161013;ENSG00000164574;ENSG00000176022;ENSG00000177076;ENSG00000178904;ENSG00000180398;ENSG00000187097;ENSG00000187446;ENSG00000197496;ENSG00000198162;ENSG00000221983;ENSG00000257594
GO:0006294	nucleotide-excision repair, preincision complex assembly	3	29	0.128044	0.660205	ENSG00000106399;ENSG00000213780;ENSG00000221983
GO:0031365	N-terminal protein amino acid modification	3	29	0.128044	0.660205	ENSG00000100614;ENSG00000114166;ENSG00000139977
GO:0048753	pigment granule organization	3	29	0.128044	0.660205	ENSG00000132842;ENSG00000137177;ENSG00000166747
GO:0070979	protein K11-linked ubiquitination	3	29	0.128044	0.660205	ENSG00000108106;ENSG00000175063;ENSG00000176386
GO:2000765	regulation of cytoplasmic translation	3	29	0.128044	0.660205	ENSG00000107864;ENSG00000148399;ENSG00000198793
GO:2001032	regulation of double-strand break repair via nonhomologous end joining	3	29	0.128044	0.660205	ENSG00000133247;ENSG00000161010;ENSG00000185122
GO:0009163	nucleoside biosynthetic process	4	45	0.128294	0.660338	ENSG00000103024;ENSG00000130717;ENSG00000198276;ENSG00000243678
GO:1903214	regulation of protein targeting to mitochondrion	4	45	0.128294	0.660338	ENSG00000115317;ENSG00000160087;ENSG00000196683;ENSG00000213625
GO:0098930	axonal transport	5	62	0.128932	0.663047	ENSG00000041353;ENSG00000102401;ENSG00000132842;ENSG00000174871;ENSG00000185009
GO:0000045	autophagosome assembly	7	98	0.130939	0.6722	ENSG00000103148;ENSG00000117758;ENSG00000166908;ENSG00000171100;ENSG00000179364;ENSG00000204371;ENSG00000258102
GO:0010972	negative regulation of G2/M transition of mitotic cell cycle	7	98	0.130939	0.6722	ENSG00000053254;ENSG00000136930;ENSG00000139579;ENSG00000149554;ENSG00000159352;ENSG00000159377;ENSG00000161010
GO:0050821	protein stabilization	12	193	0.131385	0.673399	ENSG00000005893;ENSG00000071537;ENSG00000100726;ENSG00000104643;ENSG00000107404;ENSG00000117758;ENSG00000125691;ENSG00000137312;ENSG00000142676;ENSG00000171863;ENSG00000187446;ENSG00000213221
GO:0048194	Golgi vesicle budding	6	80	0.1314	0.673399	ENSG00000107862;ENSG00000113615;ENSG00000138768;ENSG00000163558;ENSG00000174871;ENSG00000180398
GO:0071229	cellular response to acid chemical	13	213	0.132772	0.678309	ENSG00000099901;ENSG00000107864;ENSG00000115317;ENSG00000129473;ENSG00000135446;ENSG00000159459;ENSG00000162670;ENSG00000165802;ENSG00000181754;ENSG00000185122;ENSG00000198793;ENSG00000213445;ENSG00000243678
GO:0033209	tumor necrosis factor-mediated signaling pathway	11	174	0.132952	0.678309	ENSG00000127191;ENSG00000136930;ENSG00000159352;ENSG00000159377;ENSG00000174516;ENSG00000179526;ENSG00000183763;ENSG00000186891;ENSG00000204628;ENSG00000213341;ENSG00000214078
GO:0043112	receptor metabolic process	11	174	0.132952	0.678309	ENSG00000005448;ENSG00000028528;ENSG00000069869;ENSG00000079482;ENSG00000085832;ENSG00000109762;ENSG00000124198;ENSG00000128585;ENSG00000137312;ENSG00000172932;ENSG00000198720
GO:0018107	peptidyl-threonine phosphorylation	8	117	0.13344	0.678309	ENSG00000103126;ENSG00000110422;ENSG00000123143;ENSG00000134318;ENSG00000135932;ENSG00000149554;ENSG00000198793;ENSG00000204435
GO:0032392	DNA geometric change	8	117	0.13344	0.678309	ENSG00000049541;ENSG00000106028;ENSG00000127586;ENSG00000166508;ENSG00000168802;ENSG00000183207;ENSG00000213780;ENSG00000221983
GO:0033147	negative regulation of intracellular estrogen receptor signaling pathway	2	15	0.134997	0.678309	ENSG00000125107;ENSG00000160973
GO:0033540	fatty acid beta-oxidation using acyl-CoA oxidase	2	15	0.134997	0.678309	ENSG00000113790;ENSG00000161533
GO:0043981	histone H4-K5 acetylation	2	15	0.134997	0.678309	ENSG00000103510;ENSG00000196363
GO:0043982	histone H4-K8 acetylation	2	15	0.134997	0.678309	ENSG00000103510;ENSG00000196363
GO:0045820	negative regulation of glycolytic process	2	15	0.134997	0.678309	ENSG00000108262;ENSG00000168610
GO:0048308	organelle inheritance	2	15	0.134997	0.678309	ENSG00000107862;ENSG00000115694
GO:0048313	Golgi inheritance	2	15	0.134997	0.678309	ENSG00000107862;ENSG00000115694
GO:0051299	centrosome separation	2	15	0.134997	0.678309	ENSG00000099901;ENSG00000149554
GO:0055089	fatty acid homeostasis	2	15	0.134997	0.678309	ENSG00000062822;ENSG00000185000
GO:0060049	regulation of protein glycosylation	2	15	0.134997	0.678309	ENSG00000177076;ENSG00000187446
GO:0060211	regulation of nuclear-transcribed mRNA poly(A) tail shortening	2	15	0.134997	0.678309	ENSG00000107864;ENSG00000125107
GO:0070106	interleukin-27-mediated signaling pathway	2	15	0.134997	0.678309	ENSG00000134352;ENSG00000168610
GO:0150011	regulation of neuron projection arborization	2	15	0.134997	0.678309	ENSG00000066933;ENSG00000107404
GO:1902187	negative regulation of viral release from host cell	2	15	0.134997	0.678309	ENSG00000130726;ENSG00000132256
GO:1902902	negative regulation of autophagosome assembly	2	15	0.134997	0.678309	ENSG00000171100;ENSG00000204371
GO:1903894	regulation of IRE1-mediated unfolded protein response	2	15	0.134997	0.678309	ENSG00000128590;ENSG00000198855
GO:1904874	positive regulation of telomerase RNA localization to Cajal body	2	15	0.134997	0.678309	ENSG00000145912;ENSG00000183207
GO:2001044	regulation of integrin-mediated signaling pathway	2	15	0.134997	0.678309	ENSG00000119185;ENSG00000197496
GO:0010965	regulation of mitotic sister chromatid separation	5	63	0.135399	0.678814	ENSG00000013810;ENSG00000134982;ENSG00000164611;ENSG00000175063;ENSG00000176386
GO:0002474	antigen processing and presentation of peptide antigen via MHC class I	7	99	0.136011	0.678814	ENSG00000092531;ENSG00000113615;ENSG00000119912;ENSG00000136930;ENSG00000159352;ENSG00000159377;ENSG00000213341
GO:0032006	regulation of TOR signaling	7	99	0.136011	0.678814	ENSG00000100726;ENSG00000103148;ENSG00000118046;ENSG00000159459;ENSG00000167965;ENSG00000173264;ENSG00000217128
GO:0097327	response to antineoplastic agent	7	99	0.136011	0.678814	ENSG00000039068;ENSG00000090447;ENSG00000105640;ENSG00000135446;ENSG00000135486;ENSG00000137845;ENSG00000185122
GO:0010824	regulation of centrosome duplication	4	46	0.136015	0.678814	ENSG00000108773;ENSG00000114166;ENSG00000134318;ENSG00000141577
GO:0034260	negative regulation of GTPase activity	4	46	0.136015	0.678814	ENSG00000145703;ENSG00000160360;ENSG00000174775;ENSG00000198855
GO:0046839	phospholipid dephosphorylation	4	46	0.136015	0.678814	ENSG00000104643;ENSG00000139505;ENSG00000148384;ENSG00000171100
GO:0097720	calcineurin-mediated signaling	4	46	0.136015	0.678814	ENSG00000051128;ENSG00000187446;ENSG00000198793;ENSG00000261052
GO:0006829	zinc ion transport	3	30	0.137967	0.68566	ENSG00000104154;ENSG00000165915;ENSG00000170385
GO:0045648	positive regulation of erythrocyte differentiation	3	30	0.137967	0.68566	ENSG00000100124;ENSG00000126457;ENSG00000168610
GO:0050849	negative regulation of calcium-mediated signaling	3	30	0.137967	0.68566	ENSG00000051128;ENSG00000187446;ENSG00000198793
GO:0051569	regulation of histone H3-K4 methylation	3	30	0.137967	0.68566	ENSG00000196363;ENSG00000204356;ENSG00000204371
GO:0071480	cellular response to gamma radiation	3	30	0.137967	0.68566	ENSG00000174775;ENSG00000185122;ENSG00000188486
GO:0034968	histone lysine methylation	8	118	0.138101	0.68575	ENSG00000133247;ENSG00000133895;ENSG00000145391;ENSG00000173113;ENSG00000196363;ENSG00000204356;ENSG00000204371;ENSG00000280789
GO:0000018	regulation of DNA recombination	9	137	0.138585	0.687002	ENSG00000089280;ENSG00000100142;ENSG00000105258;ENSG00000133247;ENSG00000149554;ENSG00000149923;ENSG00000161010;ENSG00000163882;ENSG00000184897
GO:0017148	negative regulation of translation	9	137	0.138585	0.687002	ENSG00000107864;ENSG00000125107;ENSG00000134318;ENSG00000148384;ENSG00000149273;ENSG00000156928;ENSG00000168610;ENSG00000204120;ENSG00000204628
GO:0038061	NIK/NF-kappaB signaling	11	176	0.140522	0.696019	ENSG00000100614;ENSG00000101220;ENSG00000127191;ENSG00000136930;ENSG00000149273;ENSG00000149923;ENSG00000159352;ENSG00000159377;ENSG00000203896;ENSG00000213341;ENSG00000214078
GO:0032091	negative regulation of protein binding	7	100	0.141177	0.69868	ENSG00000107404;ENSG00000117632;ENSG00000119185;ENSG00000128881;ENSG00000160360;ENSG00000183207;ENSG00000204628
GO:0048278	vesicle docking	5	64	0.142008	0.70025	ENSG00000104915;ENSG00000106089;ENSG00000117758;ENSG00000136933;ENSG00000138768
GO:0048488	synaptic vesicle endocytosis	5	64	0.142008	0.70025	ENSG00000041353;ENSG00000079482;ENSG00000106089;ENSG00000141985;ENSG00000157107
GO:0140238	presynaptic endocytosis	5	64	0.142008	0.70025	ENSG00000041353;ENSG00000079482;ENSG00000106089;ENSG00000141985;ENSG00000157107
GO:0016573	histone acetylation	10	157	0.142087	0.70025	ENSG00000071655;ENSG00000101189;ENSG00000103510;ENSG00000108773;ENSG00000114166;ENSG00000149554;ENSG00000160741;ENSG00000176476;ENSG00000183207;ENSG00000196363
GO:0097479	synaptic vesicle localization	10	157	0.142087	0.70025	ENSG00000069974;ENSG00000092531;ENSG00000104133;ENSG00000106089;ENSG00000107404;ENSG00000108262;ENSG00000132842;ENSG00000143740;ENSG00000174871;ENSG00000185009
GO:0031326	regulation of cellular biosynthetic process	197	4265	0.142636	0.702373	ENSG00000006194;ENSG00000011243;ENSG00000027075;ENSG00000028310;ENSG00000033800;ENSG00000039068;ENSG00000049541;ENSG00000053254;ENSG00000057252;ENSG00000064490;ENSG00000065559;ENSG00000067141;ENSG00000069869;ENSG00000070814;ENSG00000071564;ENSG00000071655;ENSG00000081923;ENSG00000084072;ENSG00000084093;ENSG00000087087;ENSG00000089009;ENSG00000089280;ENSG00000089685;ENSG00000090447;ENSG00000090971…
GO:0032527	protein exit from endoplasmic reticulum	4	47	0.14392	0.705825	ENSG00000051108;ENSG00000071537;ENSG00000144468;ENSG00000168936
GO:0051248	negative regulation of protein metabolic process	56	1123	0.143953	0.705825	ENSG00000005810;ENSG00000051108;ENSG00000079482;ENSG00000089685;ENSG00000090447;ENSG00000100744;ENSG00000101132;ENSG00000101557;ENSG00000102313;ENSG00000102580;ENSG00000107404;ENSG00000107581;ENSG00000107864;ENSG00000109762;ENSG00000110422;ENSG00000114166;ENSG00000114302;ENSG00000115268;ENSG00000119185;ENSG00000119912;ENSG00000123143;ENSG00000125107;ENSG00000125691;ENSG00000126432;ENSG00000128563…
GO:0071478	cellular response to radiation	12	197	0.145804	0.705825	ENSG00000062822;ENSG00000069869;ENSG00000104529;ENSG00000118046;ENSG00000122008;ENSG00000144468;ENSG00000149554;ENSG00000174775;ENSG00000183207;ENSG00000185122;ENSG00000188486;ENSG00000223802
GO:0051338	regulation of transferase activity	51	1016	0.146029	0.705825	ENSG00000002330;ENSG00000049541;ENSG00000065559;ENSG00000090447;ENSG00000100124;ENSG00000100726;ENSG00000100744;ENSG00000100836;ENSG00000102580;ENSG00000103126;ENSG00000103275;ENSG00000103479;ENSG00000107404;ENSG00000108106;ENSG00000110422;ENSG00000114166;ENSG00000114302;ENSG00000115268;ENSG00000118046;ENSG00000119185;ENSG00000123143;ENSG00000125691;ENSG00000127191;ENSG00000127586;ENSG00000128563…
GO:0043312	neutrophil degranulation	26	483	0.14611	0.705825	ENSG00000005893;ENSG00000014257;ENSG00000069974;ENSG00000084072;ENSG00000092531;ENSG00000102158;ENSG00000102580;ENSG00000106244;ENSG00000131236;ENSG00000135932;ENSG00000136930;ENSG00000137845;ENSG00000138772;ENSG00000143793;ENSG00000145703;ENSG00000148334;ENSG00000162688;ENSG00000169228;ENSG00000169692;ENSG00000176978;ENSG00000180448;ENSG00000185000;ENSG00000197081;ENSG00000204435;ENSG00000214078…
GO:0051173	positive regulation of nitrogen compound metabolic process	151	3231	0.146156	0.705825	ENSG00000002330;ENSG00000005810;ENSG00000006194;ENSG00000011243;ENSG00000028528;ENSG00000033800;ENSG00000039068;ENSG00000049541;ENSG00000051108;ENSG00000057252;ENSG00000064490;ENSG00000065559;ENSG00000069869;ENSG00000071462;ENSG00000071564;ENSG00000071626;ENSG00000084093;ENSG00000089280;ENSG00000090447;ENSG00000090971;ENSG00000100614;ENSG00000100726;ENSG00000101161;ENSG00000102103;ENSG00000102125…
GO:1903409	reactive oxygen species biosynthetic process	8	120	0.147665	0.705825	ENSG00000069974;ENSG00000107862;ENSG00000109572;ENSG00000122386;ENSG00000134318;ENSG00000161533;ENSG00000168610;ENSG00000198793
GO:0036257	multivesicular body organization	3	31	0.14814	0.705825	ENSG00000069974;ENSG00000115145;ENSG00000160948
GO:0046824	positive regulation of nucleocytoplasmic transport	5	65	0.148754	0.705825	ENSG00000039068;ENSG00000069869;ENSG00000102119;ENSG00000130726;ENSG00000136938
GO:0051705	multi-organism behavior	5	65	0.148754	0.705825	ENSG00000107404;ENSG00000144357;ENSG00000162928;ENSG00000198793;ENSG00000224470
GO:0010507	negative regulation of autophagy	6	83	0.148783	0.705825	ENSG00000104643;ENSG00000115317;ENSG00000168610;ENSG00000171100;ENSG00000198793;ENSG00000204371
GO:0044093	positive regulation of molecular function	85	1762	0.149071	0.705825	ENSG00000002330;ENSG00000008086;ENSG00000027075;ENSG00000049541;ENSG00000065559;ENSG00000066933;ENSG00000071564;ENSG00000076344;ENSG00000079482;ENSG00000084093;ENSG00000090447;ENSG00000099901;ENSG00000100246;ENSG00000100726;ENSG00000100836;ENSG00000103126;ENSG00000103148;ENSG00000103275;ENSG00000104643;ENSG00000104899;ENSG00000106028;ENSG00000106245;ENSG00000107223;ENSG00000108106;ENSG00000108262…
GO:0043902	positive regulation of multi-organism process	12	198	0.149535	0.705825	ENSG00000002330;ENSG00000084072;ENSG00000090447;ENSG00000100142;ENSG00000105258;ENSG00000136807;ENSG00000163882;ENSG00000171960;ENSG00000179262;ENSG00000197081;ENSG00000204356;ENSG00000238227
GO:0006047	UDP-N-acetylglucosamine metabolic process	2	16	0.15007	0.705825	ENSG00000117620;ENSG00000159921
GO:0006206	pyrimidine nucleobase metabolic process	2	16	0.15007	0.705825	ENSG00000119711;ENSG00000198793
GO:0006268	DNA unwinding involved in DNA replication	2	16	0.15007	0.705825	ENSG00000106028;ENSG00000166508
GO:0019372	lipoxygenase pathway	2	16	0.15007	0.705825	ENSG00000167468;ENSG00000213316
GO:0032511	late endosome to vacuole transport via multivesicular body sorting pathway	2	16	0.15007	0.705825	ENSG00000160948;ENSG00000213625
GO:0034433	steroid esterification	2	16	0.15007	0.705825	ENSG00000057252;ENSG00000164211
GO:0034434	sterol esterification	2	16	0.15007	0.705825	ENSG00000057252;ENSG00000164211
GO:0034435	cholesterol esterification	2	16	0.15007	0.705825	ENSG00000057252;ENSG00000164211
GO:0035864	response to potassium ion	2	16	0.15007	0.705825	ENSG00000160323;ENSG00000185122
GO:0046606	negative regulation of centrosome cycle	2	16	0.15007	0.705825	ENSG00000108773;ENSG00000114166
GO:0048311	mitochondrion distribution	2	16	0.15007	0.705825	ENSG00000108773;ENSG00000171100
GO:0060026	convergent extension	2	16	0.15007	0.705825	ENSG00000107404;ENSG00000130726
GO:0060263	regulation of respiratory burst	2	16	0.15007	0.705825	ENSG00000105372;ENSG00000188747
GO:0070431	nucleotide-binding oligomerization domain containing 2 signaling pathway	2	16	0.15007	0.705825	ENSG00000112851;ENSG00000179630
GO:0090399	replicative senescence	2	16	0.15007	0.705825	ENSG00000149554;ENSG00000153246
GO:0099633	protein localization to postsynaptic specialization membrane	2	16	0.15007	0.705825	ENSG00000137845;ENSG00000174775
GO:0099645	neurotransmitter receptor localization to postsynaptic specialization membrane	2	16	0.15007	0.705825	ENSG00000137845;ENSG00000174775
GO:1900102	negative regulation of endoplasmic reticulum unfolded protein response	2	16	0.15007	0.705825	ENSG00000128590;ENSG00000204628
GO:0006323	DNA packaging	13	218	0.150095	0.705825	ENSG00000011243;ENSG00000025770;ENSG00000132780;ENSG00000136938;ENSG00000151503;ENSG00000166582;ENSG00000175334;ENSG00000184897;ENSG00000187109;ENSG00000188486;ENSG00000203760;ENSG00000204435;ENSG00000205531
GO:0006469	negative regulation of protein kinase activity	14	238	0.150147	0.705825	ENSG00000090447;ENSG00000100744;ENSG00000102580;ENSG00000107404;ENSG00000110422;ENSG00000114166;ENSG00000114302;ENSG00000119185;ENSG00000123143;ENSG00000128563;ENSG00000133895;ENSG00000134982;ENSG00000187446;ENSG00000204628
GO:1903364	positive regulation of cellular protein catabolic process	10	159	0.15043	0.705825	ENSG00000033800;ENSG00000051108;ENSG00000103126;ENSG00000107404;ENSG00000133265;ENSG00000135119;ENSG00000138942;ENSG00000179262;ENSG00000188612;ENSG00000204628
GO:0065004	protein-DNA complex assembly	17	299	0.151284	0.705825	ENSG00000033800;ENSG00000106399;ENSG00000132780;ENSG00000136930;ENSG00000136938;ENSG00000159352;ENSG00000159377;ENSG00000166508;ENSG00000166582;ENSG00000184897;ENSG00000185024;ENSG00000187109;ENSG00000188486;ENSG00000203760;ENSG00000205531;ENSG00000213780;ENSG00000221983
GO:0071214	cellular response to abiotic stimulus	19	340	0.151555	0.705825	ENSG00000002330;ENSG00000062822;ENSG00000065559;ENSG00000069869;ENSG00000084093;ENSG00000104529;ENSG00000118046;ENSG00000122008;ENSG00000135932;ENSG00000144468;ENSG00000149554;ENSG00000165802;ENSG00000174775;ENSG00000183207;ENSG00000185122;ENSG00000187446;ENSG00000188486;ENSG00000213445;ENSG00000223802
GO:0104004	cellular response to environmental stimulus	19	340	0.151555	0.705825	ENSG00000002330;ENSG00000062822;ENSG00000065559;ENSG00000069869;ENSG00000084093;ENSG00000104529;ENSG00000118046;ENSG00000122008;ENSG00000135932;ENSG00000144468;ENSG00000149554;ENSG00000165802;ENSG00000174775;ENSG00000183207;ENSG00000185122;ENSG00000187446;ENSG00000188486;ENSG00000213445;ENSG00000223802
GO:1905037	autophagosome organization	7	102	0.151789	0.705825	ENSG00000103148;ENSG00000117758;ENSG00000166908;ENSG00000171100;ENSG00000179364;ENSG00000204371;ENSG00000258102
GO:0000724	double-strand break repair via homologous recombination	9	140	0.151948	0.705825	ENSG00000089280;ENSG00000106399;ENSG00000139579;ENSG00000149554;ENSG00000149923;ENSG00000161010;ENSG00000166508;ENSG00000172732;ENSG00000188486
GO:0010569	regulation of double-strand break repair via homologous recombination	4	48	0.152	0.705825	ENSG00000089280;ENSG00000149554;ENSG00000149923;ENSG00000161010
GO:0033628	regulation of cell adhesion mediated by integrin	4	48	0.152	0.705825	ENSG00000119185;ENSG00000169750;ENSG00000177076;ENSG00000197635
GO:0045005	DNA-dependent DNA replication maintenance of fidelity	4	48	0.152	0.705825	ENSG00000062822;ENSG00000136807;ENSG00000154920;ENSG00000183763
GO:1903018	regulation of glycoprotein metabolic process	4	48	0.152	0.705825	ENSG00000057252;ENSG00000177076;ENSG00000187446;ENSG00000197496
GO:0006399	tRNA metabolic process	12	199	0.153316	0.705825	ENSG00000065457;ENSG00000104907;ENSG00000130299;ENSG00000141994;ENSG00000142544;ENSG00000148308;ENSG00000173113;ENSG00000178149;ENSG00000182173;ENSG00000185024;ENSG00000213339;ENSG00000241370
GO:0009889	regulation of biosynthetic process	199	4323	0.15364	0.705825	ENSG00000006194;ENSG00000011243;ENSG00000027075;ENSG00000028310;ENSG00000033800;ENSG00000039068;ENSG00000049541;ENSG00000053254;ENSG00000057252;ENSG00000064490;ENSG00000065559;ENSG00000067141;ENSG00000069869;ENSG00000069974;ENSG00000070814;ENSG00000071564;ENSG00000071655;ENSG00000081923;ENSG00000084072;ENSG00000084093;ENSG00000087087;ENSG00000089009;ENSG00000089280;ENSG00000089685;ENSG00000090447…
GO:0000209	protein polyubiquitination	19	341	0.15443	0.705825	ENSG00000069869;ENSG00000099364;ENSG00000108106;ENSG00000127191;ENSG00000132017;ENSG00000132256;ENSG00000132879;ENSG00000136153;ENSG00000136930;ENSG00000159352;ENSG00000159377;ENSG00000160087;ENSG00000165406;ENSG00000168936;ENSG00000174516;ENSG00000175063;ENSG00000176386;ENSG00000179526;ENSG00000221983
GO:0071158	positive regulation of cell cycle arrest	6	84	0.154797	0.705825	ENSG00000103479;ENSG00000125107;ENSG00000125691;ENSG00000126457;ENSG00000142453;ENSG00000177595
GO:0035418	protein localization to synapse	5	66	0.155633	0.705825	ENSG00000041353;ENSG00000107404;ENSG00000137845;ENSG00000143740;ENSG00000174775
GO:0036388	pre-replicative complex assembly	5	66	0.155633	0.705825	ENSG00000136930;ENSG00000159352;ENSG00000159377;ENSG00000166508;ENSG00000221983
GO:0043489	RNA stabilization	5	66	0.155633	0.705825	ENSG00000089280;ENSG00000092199;ENSG00000127191;ENSG00000182872;ENSG00000198793
GO:0051099	positive regulation of binding	11	180	0.156329	0.705825	ENSG00000107223;ENSG00000117632;ENSG00000119912;ENSG00000130726;ENSG00000133895;ENSG00000136807;ENSG00000137312;ENSG00000142676;ENSG00000160360;ENSG00000169733;ENSG00000185122
GO:0033673	negative regulation of kinase activity	15	260	0.156431	0.705825	ENSG00000090447;ENSG00000100744;ENSG00000102580;ENSG00000107404;ENSG00000110422;ENSG00000114166;ENSG00000114302;ENSG00000119185;ENSG00000123143;ENSG00000128563;ENSG00000133895;ENSG00000134982;ENSG00000166908;ENSG00000187446;ENSG00000204628
GO:0033157	regulation of intracellular protein transport	14	240	0.157071	0.705825	ENSG00000011243;ENSG00000039068;ENSG00000102119;ENSG00000115317;ENSG00000119185;ENSG00000130726;ENSG00000136938;ENSG00000141577;ENSG00000160087;ENSG00000174775;ENSG00000187446;ENSG00000196683;ENSG00000198420;ENSG00000213625
GO:0007163	establishment or maintenance of cell polarity	13	220	0.157344	0.705825	ENSG00000066933;ENSG00000079482;ENSG00000107862;ENSG00000112851;ENSG00000115694;ENSG00000116117;ENSG00000118046;ENSG00000131236;ENSG00000134318;ENSG00000163558;ENSG00000169750;ENSG00000176973;ENSG00000204628
GO:0031398	positive regulation of protein ubiquitination	8	122	0.157542	0.705825	ENSG00000005810;ENSG00000103126;ENSG00000108106;ENSG00000133265;ENSG00000136807;ENSG00000140988;ENSG00000175063;ENSG00000182979
GO:0045934	negative regulation of nucleobase-containing compound metabolic process	77	1592	0.157557	0.705825	ENSG00000006194;ENSG00000033800;ENSG00000053254;ENSG00000069869;ENSG00000071564;ENSG00000071655;ENSG00000081923;ENSG00000084093;ENSG00000089280;ENSG00000089685;ENSG00000090447;ENSG00000092199;ENSG00000100142;ENSG00000100211;ENSG00000100614;ENSG00000101190;ENSG00000103275;ENSG00000103510;ENSG00000105258;ENSG00000107864;ENSG00000108262;ENSG00000110700;ENSG00000114166;ENSG00000115289;ENSG00000118707…
GO:0002283	neutrophil activation involved in immune response	26	488	0.158054	0.705825	ENSG00000005893;ENSG00000014257;ENSG00000069974;ENSG00000084072;ENSG00000092531;ENSG00000102158;ENSG00000102580;ENSG00000106244;ENSG00000131236;ENSG00000135932;ENSG00000136930;ENSG00000137845;ENSG00000138772;ENSG00000143793;ENSG00000145703;ENSG00000148334;ENSG00000162688;ENSG00000169228;ENSG00000169692;ENSG00000176978;ENSG00000180448;ENSG00000185000;ENSG00000197081;ENSG00000204435;ENSG00000214078…
GO:0050482	arachidonic acid secretion	3	32	0.158546	0.705825	ENSG00000123739;ENSG00000153246;ENSG00000167525
GO:0060914	heart formation	3	32	0.158546	0.705825	ENSG00000011143;ENSG00000160973;ENSG00000161904
GO:1903963	arachidonate transport	3	32	0.158546	0.705825	ENSG00000123739;ENSG00000153246;ENSG00000167525
GO:0044092	negative regulation of molecular function	57	1155	0.159994	0.705825	ENSG00000051108;ENSG00000069869;ENSG00000089685;ENSG00000090447;ENSG00000100744;ENSG00000101557;ENSG00000102313;ENSG00000102580;ENSG00000107404;ENSG00000110422;ENSG00000112851;ENSG00000114166;ENSG00000114302;ENSG00000115268;ENSG00000117632;ENSG00000119185;ENSG00000123143;ENSG00000125691;ENSG00000126432;ENSG00000128563;ENSG00000128881;ENSG00000133265;ENSG00000133895;ENSG00000134318;ENSG00000134982…
GO:0006270	DNA replication initiation	4	49	0.160248	0.705825	ENSG00000014138;ENSG00000106399;ENSG00000161036;ENSG00000166508
GO:0044088	regulation of vacuole organization	4	49	0.160248	0.705825	ENSG00000103148;ENSG00000166908;ENSG00000171100;ENSG00000204371
GO:0051646	mitochondrion localization	4	49	0.160248	0.705825	ENSG00000102401;ENSG00000106009;ENSG00000108773;ENSG00000171100
GO:1901659	glycosyl compound biosynthetic process	4	49	0.160248	0.705825	ENSG00000103024;ENSG00000130717;ENSG00000198276;ENSG00000243678
GO:0009201	ribonucleoside triphosphate biosynthetic process	11	181	0.160417	0.705825	ENSG00000099624;ENSG00000101146;ENSG00000102125;ENSG00000103024;ENSG00000108262;ENSG00000130717;ENSG00000165283;ENSG00000168610;ENSG00000187097;ENSG00000198276;ENSG00000243678
GO:0006998	nuclear envelope organization	6	85	0.160917	0.705825	ENSG00000011243;ENSG00000102119;ENSG00000103275;ENSG00000161904;ENSG00000175334;ENSG00000188807
GO:0043506	regulation of JUN kinase activity	6	85	0.160917	0.705825	ENSG00000065559;ENSG00000110422;ENSG00000123143;ENSG00000127191;ENSG00000149273;ENSG00000173327
GO:1902275	regulation of chromatin organization	13	221	0.161037	0.705825	ENSG00000011243;ENSG00000082068;ENSG00000108773;ENSG00000130726;ENSG00000136807;ENSG00000145391;ENSG00000149554;ENSG00000160993;ENSG00000183207;ENSG00000184897;ENSG00000196363;ENSG00000204356;ENSG00000204371
GO:0030010	establishment of cell polarity	9	142	0.161198	0.705825	ENSG00000066933;ENSG00000079482;ENSG00000107862;ENSG00000116117;ENSG00000118046;ENSG00000134318;ENSG00000163558;ENSG00000176973;ENSG00000204628
GO:0001880	Mullerian duct regression	1	4	0.161836	0.705825	ENSG00000104899
GO:0002143	tRNA wobble position uridine thiolation	1	4	0.161836	0.705825	ENSG00000142544
GO:0002159	desmosome assembly	1	4	0.161836	0.705825	ENSG00000184363
GO:0002188	translation reinitiation	1	4	0.161836	0.705825	ENSG00000107581
GO:0002309	T cell proliferation involved in immune response	1	4	0.161836	0.705825	ENSG00000137154
GO:0006391	transcription initiation from mitochondrial promoter	1	4	0.161836	0.705825	ENSG00000099821
GO:0006499	N-terminal protein myristoylation	1	4	0.161836	0.705825	ENSG00000100614
GO:0006610	ribosomal protein import into nucleus	1	4	0.161836	0.705825	ENSG00000125691
GO:0006659	phosphatidylserine biosynthetic process	1	4	0.161836	0.705825	ENSG00000174915
GO:0006772	thiamine metabolic process	1	4	0.161836	0.705825	ENSG00000014257
GO:0008592	regulation of Toll signaling pathway	1	4	0.161836	0.705825	ENSG00000174516
GO:0009449	gamma-aminobutyric acid biosynthetic process	1	4	0.161836	0.705825	ENSG00000183044
GO:0010701	positive regulation of norepinephrine secretion	1	4	0.161836	0.705825	ENSG00000106089
GO:0010730	negative regulation of hydrogen peroxide biosynthetic process	1	4	0.161836	0.705825	ENSG00000168610
GO:0014734	skeletal muscle hypertrophy	1	4	0.161836	0.705825	ENSG00000198793
GO:0014735	regulation of muscle atrophy	1	4	0.161836	0.705825	ENSG00000198793
GO:0014858	positive regulation of skeletal muscle cell proliferation	1	4	0.161836	0.705825	ENSG00000168610
GO:0015787	UDP-glucuronic acid transmembrane transport	1	4	0.161836	0.705825	ENSG00000116704
GO:0015789	UDP-N-acetylgalactosamine transmembrane transport	1	4	0.161836	0.705825	ENSG00000116704
GO:0016191	synaptic vesicle uncoating	1	4	0.161836	0.705825	ENSG00000141985
GO:0016560	protein import into peroxisome matrix, docking	1	4	0.161836	0.705825	ENSG00000162928
GO:0018076	N-terminal peptidyl-lysine acetylation	1	4	0.161836	0.705825	ENSG00000114166
GO:0018201	peptidyl-glycine modification	1	4	0.161836	0.705825	ENSG00000125352
GO:0018335	protein succinylation	1	4	0.161836	0.705825	ENSG00000108773
GO:0018377	protein myristoylation	1	4	0.161836	0.705825	ENSG00000100614
GO:0030473	nuclear migration along microtubule	1	4	0.161836	0.705825	ENSG00000188807
GO:0032058	positive regulation of translational initiation in response to stress	1	4	0.161836	0.705825	ENSG00000102580
GO:0032079	positive regulation of endodeoxyribonuclease activity	1	4	0.161836	0.705825	ENSG00000149273
GO:0032345	negative regulation of aldosterone metabolic process	1	4	0.161836	0.705825	ENSG00000084093
GO:0032348	negative regulation of aldosterone biosynthetic process	1	4	0.161836	0.705825	ENSG00000084093
GO:0032417	positive regulation of sodium:proton antiporter activity	1	4	0.161836	0.705825	ENSG00000187446
GO:0032447	protein urmylation	1	4	0.161836	0.705825	ENSG00000142544
GO:0033578	protein glycosylation in Golgi	1	4	0.161836	0.705825	ENSG00000177076
GO:0033602	negative regulation of dopamine secretion	1	4	0.161836	0.705825	ENSG00000183044
GO:0036115	fatty-acyl-CoA catabolic process	1	4	0.161836	0.705825	ENSG00000197296
GO:0036146	cellular response to mycotoxin	1	4	0.161836	0.705825	ENSG00000223802
GO:0042986	positive regulation of amyloid precursor protein biosynthetic process	1	4	0.161836	0.705825	ENSG00000057252
GO:0043137	DNA replication, removal of RNA primer	1	4	0.161836	0.705825	ENSG00000104889
GO:0045065	cytotoxic T cell differentiation	1	4	0.161836	0.705825	ENSG00000175467
GO:0045903	positive regulation of translational fidelity	1	4	0.161836	0.705825	ENSG00000170889
GO:0046398	UDP-glucuronate metabolic process	1	4	0.161836	0.705825	ENSG00000116704
GO:0046985	positive regulation of hemoglobin biosynthetic process	1	4	0.161836	0.705825	ENSG00000126457
GO:0048388	endosomal lumen acidification	1	4	0.161836	0.705825	ENSG00000109572
GO:0048633	positive regulation of skeletal muscle tissue growth	1	4	0.161836	0.705825	ENSG00000196531
GO:0051138	positive regulation of NK T cell differentiation	1	4	0.161836	0.705825	ENSG00000132842
GO:0051596	methylglyoxal catabolic process	1	4	0.161836	0.705825	ENSG00000103253
GO:0060167	regulation of adenosine receptor signaling pathway	1	4	0.161836	0.705825	ENSG00000014257
GO:0060355	positive regulation of cell adhesion molecule production	1	4	0.161836	0.705825	ENSG00000137312
GO:0060763	mammary duct terminal end bud growth	1	4	0.161836	0.705825	ENSG00000173531
GO:0061355	Wnt protein secretion	1	4	0.161836	0.705825	ENSG00000102312
GO:0061727	methylglyoxal catabolic process to lactate	1	4	0.161836	0.705825	ENSG00000103253
GO:0070384	Harderian gland development	1	4	0.161836	0.705825	ENSG00000184254
GO:0071211	protein targeting to vacuole involved in autophagy	1	4	0.161836	0.705825	ENSG00000005893
GO:0071962	mitotic sister chromatid cohesion, centromeric	1	4	0.161836	0.705825	ENSG00000145919
GO:0072334	UDP-galactose transmembrane transport	1	4	0.161836	0.705825	ENSG00000117620
GO:0072716	response to actinomycin D	1	4	0.161836	0.705825	ENSG00000125691
GO:0090086	negative regulation of protein deubiquitination	1	4	0.161836	0.705825	ENSG00000162191
GO:0090168	Golgi reassembly	1	4	0.161836	0.705825	ENSG00000115694
GO:0090271	positive regulation of fibroblast growth factor production	1	4	0.161836	0.705825	ENSG00000134318
GO:0090296	regulation of mitochondrial DNA replication	1	4	0.161836	0.705825	ENSG00000165283
GO:0090403	oxidative stress-induced premature senescence	1	4	0.161836	0.705825	ENSG00000153246
GO:0106077	histone succinylation	1	4	0.161836	0.705825	ENSG00000108773
GO:1900138	negative regulation of phospholipase A2 activity	1	4	0.161836	0.705825	ENSG00000153246
GO:1901529	positive regulation of anion channel activity	1	4	0.161836	0.705825	ENSG00000198420
GO:1901610	positive regulation of vesicle transport along microtubule	1	4	0.161836	0.705825	ENSG00000118046
GO:1902623	negative regulation of neutrophil migration	1	4	0.161836	0.705825	ENSG00000197635
GO:1902626	assembly of large subunit precursor of preribosome	1	4	0.161836	0.705825	ENSG00000114391
GO:1903347	negative regulation of bicellular tight junction assembly	1	4	0.161836	0.705825	ENSG00000134318
GO:1903625	negative regulation of DNA catabolic process	1	4	0.161836	0.705825	ENSG00000217930
GO:1903691	positive regulation of wound healing, spreading of epidermal cells	1	4	0.161836	0.705825	ENSG00000198793
GO:1903891	regulation of ATF6-mediated unfolded protein response	1	4	0.161836	0.705825	ENSG00000118217
GO:1904000	positive regulation of eating behavior	1	4	0.161836	0.705825	ENSG00000198793
GO:1904636	response to ionomycin	1	4	0.161836	0.705825	ENSG00000135446
GO:1904637	cellular response to ionomycin	1	4	0.161836	0.705825	ENSG00000135446
GO:1904690	positive regulation of cytoplasmic translational initiation	1	4	0.161836	0.705825	ENSG00000198793
GO:1904772	response to tetrachloromethane	1	4	0.161836	0.705825	ENSG00000197081
GO:1904844	response to L-glutamine	1	4	0.161836	0.705825	ENSG00000185122
GO:1905198	manchette assembly	1	4	0.161836	0.705825	ENSG00000141577
GO:1990258	histone glutamine methylation	1	4	0.161836	0.705825	ENSG00000105202
GO:1990705	cholangiocyte proliferation	1	4	0.161836	0.705825	ENSG00000198793
GO:1990910	response to hypobaric hypoxia	1	4	0.161836	0.705825	ENSG00000185122
GO:2000065	negative regulation of cortisol biosynthetic process	1	4	0.161836	0.705825	ENSG00000084093
GO:2000576	positive regulation of microtubule motor activity	1	4	0.161836	0.705825	ENSG00000100246
GO:2000671	regulation of motor neuron apoptotic process	1	4	0.161836	0.705825	ENSG00000065559
GO:2001168	positive regulation of histone H2B ubiquitination	1	4	0.161836	0.705825	ENSG00000136807
GO:0010822	positive regulation of mitochondrion organization	8	123	0.162595	0.70795	ENSG00000002330;ENSG00000115317;ENSG00000122386;ENSG00000160087;ENSG00000165283;ENSG00000184990;ENSG00000196683;ENSG00000213625
GO:0021987	cerebral cortex development	8	123	0.162595	0.70795	ENSG00000002330;ENSG00000013810;ENSG00000072415;ENSG00000076924;ENSG00000130305;ENSG00000138162;ENSG00000162928;ENSG00000188486
GO:0006672	ceramide metabolic process	7	104	0.162759	0.70795	ENSG00000113163;ENSG00000115317;ENSG00000148488;ENSG00000164023;ENSG00000177076;ENSG00000204628;ENSG00000223802
GO:0010256	endomembrane system organization	27	511	0.162802	0.70795	ENSG00000011243;ENSG00000069974;ENSG00000072415;ENSG00000081923;ENSG00000102119;ENSG00000103275;ENSG00000106089;ENSG00000107862;ENSG00000109572;ENSG00000113163;ENSG00000115145;ENSG00000115694;ENSG00000117500;ENSG00000124198;ENSG00000132842;ENSG00000134970;ENSG00000137312;ENSG00000138768;ENSG00000142197;ENSG00000143515;ENSG00000149196;ENSG00000160087;ENSG00000160948;ENSG00000161904;ENSG00000173230…
GO:0018393	internal peptidyl-lysine acetylation	10	162	0.163399	0.710022	ENSG00000071655;ENSG00000101189;ENSG00000103510;ENSG00000108773;ENSG00000114166;ENSG00000149554;ENSG00000160741;ENSG00000176476;ENSG00000183207;ENSG00000196363
GO:0022411	cellular component disassembly	30	575	0.164033	0.712254	ENSG00000005893;ENSG00000011243;ENSG00000086504;ENSG00000099953;ENSG00000102125;ENSG00000103126;ENSG00000107404;ENSG00000107862;ENSG00000112651;ENSG00000115317;ENSG00000117632;ENSG00000125691;ENSG00000128881;ENSG00000130921;ENSG00000131368;ENSG00000134982;ENSG00000137312;ENSG00000137845;ENSG00000141985;ENSG00000143436;ENSG00000166902;ENSG00000173113;ENSG00000174547;ENSG00000179526;ENSG00000185122…
GO:0007249	I-kappaB kinase/NF-kappaB signaling	16	283	0.165304	0.713195	ENSG00000100614;ENSG00000103194;ENSG00000103275;ENSG00000104529;ENSG00000127191;ENSG00000132256;ENSG00000134318;ENSG00000165233;ENSG00000177595;ENSG00000179526;ENSG00000203896;ENSG00000204498;ENSG00000213341;ENSG00000214078;ENSG00000221983;ENSG00000221995
GO:0006474	N-terminal protein amino acid acetylation	2	17	0.165455	0.713195	ENSG00000114166;ENSG00000139977
GO:0030812	negative regulation of nucleotide catabolic process	2	17	0.165455	0.713195	ENSG00000108262;ENSG00000168610
GO:0031573	intra-S DNA damage checkpoint	2	17	0.165455	0.713195	ENSG00000154920;ENSG00000172732
GO:0045198	establishment of epithelial cell apical/basal polarity	2	17	0.165455	0.713195	ENSG00000066933;ENSG00000079482
GO:0045838	positive regulation of membrane potential	2	17	0.165455	0.713195	ENSG00000002330;ENSG00000165283
GO:0051198	negative regulation of coenzyme metabolic process	2	17	0.165455	0.713195	ENSG00000108262;ENSG00000168610
GO:1900119	positive regulation of execution phase of apoptosis	2	17	0.165455	0.713195	ENSG00000149273;ENSG00000185122
GO:1903019	negative regulation of glycoprotein metabolic process	2	17	0.165455	0.713195	ENSG00000177076;ENSG00000197496
GO:2000727	positive regulation of cardiac muscle cell differentiation	2	17	0.165455	0.713195	ENSG00000108773;ENSG00000198793
GO:0071824	protein-DNA complex subunit organization	19	345	0.166226	0.715997	ENSG00000033800;ENSG00000106399;ENSG00000125691;ENSG00000132780;ENSG00000136930;ENSG00000136938;ENSG00000159352;ENSG00000159377;ENSG00000163159;ENSG00000166508;ENSG00000166582;ENSG00000184897;ENSG00000185024;ENSG00000187109;ENSG00000188486;ENSG00000203760;ENSG00000205531;ENSG00000213780;ENSG00000221983
GO:0070085	glycosylation	15	263	0.166657	0.717327	ENSG00000102158;ENSG00000112893;ENSG00000116406;ENSG00000117411;ENSG00000148488;ENSG00000161013;ENSG00000164574;ENSG00000176022;ENSG00000177076;ENSG00000178904;ENSG00000180398;ENSG00000187097;ENSG00000187446;ENSG00000198162;ENSG00000257594
GO:0032092	positive regulation of protein binding	6	86	0.167139	0.71888	ENSG00000119912;ENSG00000133895;ENSG00000137312;ENSG00000142676;ENSG00000169733;ENSG00000185122
GO:0008089	anterograde axonal transport	4	50	0.168655	0.721312	ENSG00000041353;ENSG00000132842;ENSG00000174871;ENSG00000185009
GO:0090329	regulation of DNA-dependent DNA replication	4	50	0.168655	0.721312	ENSG00000049541;ENSG00000127586;ENSG00000165283;ENSG00000168802
GO:0090090	negative regulation of canonical Wnt signaling pathway	11	183	0.168751	0.721312	ENSG00000100211;ENSG00000102119;ENSG00000103126;ENSG00000107404;ENSG00000118046;ENSG00000134982;ENSG00000136930;ENSG00000159352;ENSG00000159377;ENSG00000183207;ENSG00000188803
GO:0045589	regulation of regulatory T cell differentiation	3	33	0.169168	0.721312	ENSG00000108773;ENSG00000117335;ENSG00000186891
GO:0051642	centrosome localization	3	33	0.169168	0.721312	ENSG00000116117;ENSG00000135720;ENSG00000188807
GO:0060251	regulation of glial cell proliferation	3	33	0.169168	0.721312	ENSG00000027075;ENSG00000163558;ENSG00000198793
GO:0061157	mRNA destabilization	3	33	0.169168	0.721312	ENSG00000107864;ENSG00000134318;ENSG00000204120
GO:0070884	regulation of calcineurin-NFAT signaling cascade	3	33	0.169168	0.721312	ENSG00000051128;ENSG00000187446;ENSG00000198793
GO:0071353	cellular response to interleukin-4	3	33	0.169168	0.721312	ENSG00000089157;ENSG00000135446;ENSG00000160323
GO:0071539	protein localization to centrosome	3	33	0.169168	0.721312	ENSG00000134982;ENSG00000141577;ENSG00000173230
GO:1903792	negative regulation of anion transport	3	33	0.169168	0.721312	ENSG00000153246;ENSG00000183044;ENSG00000198793
GO:2000036	regulation of stem cell population maintenance	3	33	0.169168	0.721312	ENSG00000084093;ENSG00000108773;ENSG00000125107
GO:0006475	internal protein amino acid acetylation	10	164	0.172337	0.733765	ENSG00000071655;ENSG00000101189;ENSG00000103510;ENSG00000108773;ENSG00000114166;ENSG00000149554;ENSG00000160741;ENSG00000176476;ENSG00000183207;ENSG00000196363
GO:0032874	positive regulation of stress-activated MAPK cascade	10	164	0.172337	0.733765	ENSG00000065559;ENSG00000103126;ENSG00000115694;ENSG00000123143;ENSG00000126457;ENSG00000127191;ENSG00000149273;ENSG00000173327;ENSG00000174775;ENSG00000198961
GO:0051701	interaction with host	14	245	0.175094	0.744057	ENSG00000002330;ENSG00000039068;ENSG00000085832;ENSG00000100836;ENSG00000117335;ENSG00000119912;ENSG00000130726;ENSG00000131652;ENSG00000132256;ENSG00000163634;ENSG00000168028;ENSG00000184990;ENSG00000197635;ENSG00000221983
GO:0034250	positive regulation of cellular amide metabolic process	10	165	0.176891	0.744057	ENSG00000102580;ENSG00000107864;ENSG00000125457;ENSG00000130305;ENSG00000134318;ENSG00000135446;ENSG00000161813;ENSG00000170889;ENSG00000198793;ENSG00000204628
GO:0006901	vesicle coating	5	69	0.177022	0.744057	ENSG00000107862;ENSG00000113615;ENSG00000138768;ENSG00000174871;ENSG00000180398
GO:0043507	positive regulation of JUN kinase activity	5	69	0.177022	0.744057	ENSG00000065559;ENSG00000123143;ENSG00000127191;ENSG00000149273;ENSG00000173327
GO:2000573	positive regulation of DNA biosynthetic process	5	69	0.177022	0.744057	ENSG00000049541;ENSG00000127586;ENSG00000135486;ENSG00000168802;ENSG00000169116
GO:0006378	mRNA polyadenylation	4	51	0.177214	0.744057	ENSG00000107864;ENSG00000136807;ENSG00000185122;ENSG00000204356
GO:0007084	mitotic nuclear envelope reassembly	4	51	0.177214	0.744057	ENSG00000102119;ENSG00000103275;ENSG00000161904;ENSG00000175334
GO:1903727	positive regulation of phospholipid metabolic process	4	51	0.177214	0.744057	ENSG00000102125;ENSG00000149091;ENSG00000165283;ENSG00000187446
GO:0006900	vesicle budding from membrane	7	107	0.179855	0.744057	ENSG00000107862;ENSG00000113615;ENSG00000132842;ENSG00000138768;ENSG00000163558;ENSG00000174871;ENSG00000180398
GO:0006298	mismatch repair	3	34	0.179988	0.744057	ENSG00000062822;ENSG00000104889;ENSG00000106399
GO:0009112	nucleobase metabolic process	3	34	0.179988	0.744057	ENSG00000014257;ENSG00000119711;ENSG00000198793
GO:0030262	apoptotic nuclear changes	3	34	0.179988	0.744057	ENSG00000179526;ENSG00000185122;ENSG00000217930
GO:0031572	G2 DNA damage checkpoint	3	34	0.179988	0.744057	ENSG00000053254;ENSG00000149554;ENSG00000161010
GO:0032148	activation of protein kinase B activity	3	34	0.179988	0.744057	ENSG00000119185;ENSG00000167965;ENSG00000198793
GO:0032743	positive regulation of interleukin-2 production	3	34	0.179988	0.744057	ENSG00000127191;ENSG00000149273;ENSG00000165283
GO:0046685	response to arsenic-containing substance	3	34	0.179988	0.744057	ENSG00000087087;ENSG00000135486;ENSG00000185122
GO:0048239	negative regulation of DNA recombination at telomere	3	34	0.179988	0.744057	ENSG00000100142;ENSG00000105258;ENSG00000163882
GO:0061842	microtubule organizing center localization	3	34	0.179988	0.744057	ENSG00000116117;ENSG00000135720;ENSG00000188807
GO:0072695	regulation of DNA recombination at telomere	3	34	0.179988	0.744057	ENSG00000100142;ENSG00000105258;ENSG00000163882
GO:0106056	regulation of calcineurin-mediated signaling	3	34	0.179988	0.744057	ENSG00000051128;ENSG00000187446;ENSG00000198793
GO:0007030	Golgi organization	9	146	0.180477	0.744057	ENSG00000081923;ENSG00000107862;ENSG00000115694;ENSG00000117500;ENSG00000134970;ENSG00000138768;ENSG00000143515;ENSG00000149196;ENSG00000173230
GO:0000712	resolution of meiotic recombination intermediates	2	18	0.181098	0.744057	ENSG00000154920;ENSG00000172732
GO:0001522	pseudouridine synthesis	2	18	0.181098	0.744057	ENSG00000007376;ENSG00000145912
GO:0002098	tRNA wobble uridine modification	2	18	0.181098	0.744057	ENSG00000130299;ENSG00000142544
GO:0002295	T-helper cell lineage commitment	2	18	0.181098	0.744057	ENSG00000168610;ENSG00000198793
GO:0007221	positive regulation of transcription of Notch receptor target	2	18	0.181098	0.744057	ENSG00000114166;ENSG00000184384
GO:0010878	cholesterol storage	2	18	0.181098	0.744057	ENSG00000057252;ENSG00000164211
GO:0032048	cardiolipin metabolic process	2	18	0.181098	0.744057	ENSG00000102125;ENSG00000165283
GO:0033145	positive regulation of intracellular steroid hormone receptor signaling pathway	2	18	0.181098	0.744057	ENSG00000106245;ENSG00000280789
GO:0035372	protein localization to microtubule	2	18	0.181098	0.744057	ENSG00000107404;ENSG00000128881
GO:0038092	nodal signaling pathway	2	18	0.181098	0.744057	ENSG00000118707;ENSG00000160973
GO:0042790	nucleolar large rRNA transcription by RNA polymerase I	2	18	0.181098	0.744057	ENSG00000070814;ENSG00000198793
GO:0043174	nucleoside salvage	2	18	0.181098	0.744057	ENSG00000130717;ENSG00000198276
GO:0045618	positive regulation of keratinocyte differentiation	2	18	0.181098	0.744057	ENSG00000027075;ENSG00000243678
GO:0048268	clathrin coat assembly	2	18	0.181098	0.744057	ENSG00000085832;ENSG00000157107
GO:0060965	negative regulation of gene silencing by miRNA	2	18	0.181098	0.744057	ENSG00000135482;ENSG00000168610
GO:0098840	protein transport along microtubule	2	18	0.181098	0.744057	ENSG00000041353;ENSG00000141577
GO:0098962	regulation of postsynaptic neurotransmitter receptor activity	2	18	0.181098	0.744057	ENSG00000174871;ENSG00000188803
GO:0099118	microtubule-based protein transport	2	18	0.181098	0.744057	ENSG00000041353;ENSG00000141577
GO:1901524	regulation of mitophagy	2	18	0.181098	0.744057	ENSG00000115317;ENSG00000196683
GO:1904263	positive regulation of TORC1 signaling	2	18	0.181098	0.744057	ENSG00000100726;ENSG00000173264
GO:1904872	regulation of telomerase RNA localization to Cajal body	2	18	0.181098	0.744057	ENSG00000145912;ENSG00000183207
GO:2000136	regulation of cell proliferation involved in heart morphogenesis	2	18	0.181098	0.744057	ENSG00000011143;ENSG00000196531
GO:2001170	negative regulation of ATP biosynthetic process	2	18	0.181098	0.744057	ENSG00000108262;ENSG00000168610
GO:0043433	negative regulation of DNA-binding transcription factor activity	10	166	0.181501	0.744057	ENSG00000112851;ENSG00000133895;ENSG00000138757;ENSG00000160959;ENSG00000160973;ENSG00000183763;ENSG00000184990;ENSG00000187446;ENSG00000204498;ENSG00000213341
GO:0140053	mitochondrial gene expression	10	166	0.181501	0.744057	ENSG00000086504;ENSG00000099821;ENSG00000112651;ENSG00000131368;ENSG00000136270;ENSG00000143436;ENSG00000156928;ENSG00000166902;ENSG00000174547;ENSG00000214026
GO:0031325	positive regulation of cellular metabolic process	157	3401	0.181609	0.744057	ENSG00000002330;ENSG00000005810;ENSG00000006194;ENSG00000011243;ENSG00000033800;ENSG00000039068;ENSG00000049541;ENSG00000051108;ENSG00000057252;ENSG00000064490;ENSG00000065559;ENSG00000069974;ENSG00000071462;ENSG00000071564;ENSG00000071626;ENSG00000084093;ENSG00000085832;ENSG00000089280;ENSG00000090447;ENSG00000090971;ENSG00000100614;ENSG00000100726;ENSG00000101161;ENSG00000102103;ENSG00000102125…
GO:0030162	regulation of proteolysis	42	841	0.182053	0.744057	ENSG00000002330;ENSG00000033800;ENSG00000051108;ENSG00000079482;ENSG00000084093;ENSG00000089685;ENSG00000090447;ENSG00000101557;ENSG00000102313;ENSG00000103126;ENSG00000107404;ENSG00000115317;ENSG00000117335;ENSG00000119912;ENSG00000125691;ENSG00000126432;ENSG00000127191;ENSG00000131188;ENSG00000133265;ENSG00000134318;ENSG00000135119;ENSG00000136938;ENSG00000138942;ENSG00000142676;ENSG00000144468…
GO:0045787	positive regulation of cell cycle	21	392	0.18219	0.744057	ENSG00000071564;ENSG00000090447;ENSG00000099901;ENSG00000103479;ENSG00000125107;ENSG00000125691;ENSG00000126457;ENSG00000134318;ENSG00000134419;ENSG00000135446;ENSG00000136807;ENSG00000137845;ENSG00000142453;ENSG00000149554;ENSG00000166582;ENSG00000175063;ENSG00000177595;ENSG00000179262;ENSG00000185122;ENSG00000260916;ENSG00000280789
GO:0034101	erythrocyte homeostasis	8	127	0.183538	0.744057	ENSG00000100124;ENSG00000105372;ENSG00000126457;ENSG00000137154;ENSG00000138326;ENSG00000164587;ENSG00000168610;ENSG00000182774
GO:1905818	regulation of chromosome separation	5	70	0.184388	0.744057	ENSG00000013810;ENSG00000134982;ENSG00000164611;ENSG00000175063;ENSG00000176386
GO:0006213	pyrimidine nucleoside metabolic process	4	52	0.185916	0.744057	ENSG00000103024;ENSG00000130717;ENSG00000198276;ENSG00000243678
GO:0043631	RNA polyadenylation	4	52	0.185916	0.744057	ENSG00000107864;ENSG00000136807;ENSG00000185122;ENSG00000204356
GO:0061014	positive regulation of mRNA catabolic process	4	52	0.185916	0.744057	ENSG00000107864;ENSG00000125107;ENSG00000134318;ENSG00000204120
GO:0051254	positive regulation of RNA metabolic process	82	1723	0.186475	0.744057	ENSG00000006194;ENSG00000011243;ENSG00000033800;ENSG00000039068;ENSG00000064490;ENSG00000071462;ENSG00000071564;ENSG00000071626;ENSG00000084093;ENSG00000089280;ENSG00000090447;ENSG00000090971;ENSG00000100614;ENSG00000101161;ENSG00000102103;ENSG00000102401;ENSG00000103126;ENSG00000103510;ENSG00000105698;ENSG00000106245;ENSG00000107223;ENSG00000107404;ENSG00000107864;ENSG00000108773;ENSG00000110851…
GO:0051222	positive regulation of protein transport	17	310	0.186858	0.744057	ENSG00000002330;ENSG00000039068;ENSG00000102119;ENSG00000115317;ENSG00000119185;ENSG00000130726;ENSG00000136938;ENSG00000141577;ENSG00000160087;ENSG00000160948;ENSG00000174775;ENSG00000183044;ENSG00000187446;ENSG00000196683;ENSG00000198420;ENSG00000204628;ENSG00000213625
GO:0043624	cellular protein complex disassembly	13	228	0.188092	0.744057	ENSG00000086504;ENSG00000112651;ENSG00000117632;ENSG00000128881;ENSG00000130921;ENSG00000131368;ENSG00000134982;ENSG00000141985;ENSG00000143436;ENSG00000166902;ENSG00000173113;ENSG00000174547;ENSG00000214026
GO:0010638	positive regulation of organelle organization	34	671	0.18825	0.744057	ENSG00000002330;ENSG00000011243;ENSG00000099901;ENSG00000106028;ENSG00000108262;ENSG00000108773;ENSG00000115317;ENSG00000116213;ENSG00000119185;ENSG00000122386;ENSG00000125107;ENSG00000130726;ENSG00000134318;ENSG00000135486;ENSG00000136807;ENSG00000138757;ENSG00000139579;ENSG00000143256;ENSG00000145703;ENSG00000149273;ENSG00000160087;ENSG00000165283;ENSG00000165689;ENSG00000166908;ENSG00000167965…
GO:0002446	neutrophil mediated immunity	26	500	0.188876	0.744057	ENSG00000005893;ENSG00000014257;ENSG00000069974;ENSG00000084072;ENSG00000092531;ENSG00000102158;ENSG00000102580;ENSG00000106244;ENSG00000131236;ENSG00000135932;ENSG00000136930;ENSG00000137845;ENSG00000138772;ENSG00000143793;ENSG00000145703;ENSG00000148334;ENSG00000162688;ENSG00000169228;ENSG00000169692;ENSG00000176978;ENSG00000180448;ENSG00000185000;ENSG00000197081;ENSG00000204435;ENSG00000214078…
GO:0042119	neutrophil activation	26	500	0.188876	0.744057	ENSG00000005893;ENSG00000014257;ENSG00000069974;ENSG00000084072;ENSG00000092531;ENSG00000102158;ENSG00000102580;ENSG00000106244;ENSG00000131236;ENSG00000135932;ENSG00000136930;ENSG00000137845;ENSG00000138772;ENSG00000143793;ENSG00000145703;ENSG00000148334;ENSG00000162688;ENSG00000169228;ENSG00000169692;ENSG00000176978;ENSG00000180448;ENSG00000185000;ENSG00000197081;ENSG00000204435;ENSG00000214078…
GO:0140014	mitotic nuclear division	17	311	0.190283	0.744057	ENSG00000011243;ENSG00000013810;ENSG00000025770;ENSG00000099901;ENSG00000108106;ENSG00000114391;ENSG00000116213;ENSG00000134982;ENSG00000145919;ENSG00000149554;ENSG00000151503;ENSG00000164611;ENSG00000168802;ENSG00000175063;ENSG00000176386;ENSG00000204435;ENSG00000221983
GO:0034620	cellular response to unfolded protein	9	148	0.190489	0.744057	ENSG00000051108;ENSG00000102580;ENSG00000118217;ENSG00000128590;ENSG00000144468;ENSG00000185122;ENSG00000198855;ENSG00000204628;ENSG00000261052
GO:0048009	insulin-like growth factor receptor signaling pathway	3	35	0.190989	0.744057	ENSG00000146830;ENSG00000197081;ENSG00000204120
GO:1902750	negative regulation of cell cycle G2/M phase transition	7	109	0.191655	0.744057	ENSG00000053254;ENSG00000136930;ENSG00000139579;ENSG00000149554;ENSG00000159352;ENSG00000159377;ENSG00000161010
GO:1902117	positive regulation of organelle assembly	5	71	0.191863	0.744057	ENSG00000116213;ENSG00000125107;ENSG00000138757;ENSG00000165689;ENSG00000166908
GO:0009060	aerobic respiration	6	90	0.192995	0.744057	ENSG00000099624;ENSG00000119912;ENSG00000156467;ENSG00000164919;ENSG00000173660;ENSG00000233954
GO:0042073	intraciliary transport	4	53	0.194753	0.744057	ENSG00000119333;ENSG00000141577;ENSG00000176101;ENSG00000213123
GO:1903827	regulation of cellular protein localization	29	567	0.196623	0.744057	ENSG00000002330;ENSG00000011243;ENSG00000027075;ENSG00000039068;ENSG00000102119;ENSG00000107404;ENSG00000107862;ENSG00000115317;ENSG00000118046;ENSG00000119185;ENSG00000128881;ENSG00000130726;ENSG00000134318;ENSG00000134982;ENSG00000136938;ENSG00000137845;ENSG00000141577;ENSG00000148384;ENSG00000160087;ENSG00000160948;ENSG00000163558;ENSG00000165689;ENSG00000174775;ENSG00000187446;ENSG00000188803…
GO:0006448	regulation of translational elongation	2	19	0.196946	0.744057	ENSG00000107864;ENSG00000148399
GO:0007252	I-kappaB phosphorylation	2	19	0.196946	0.744057	ENSG00000127191;ENSG00000213341
GO:0009129	pyrimidine nucleoside monophosphate metabolic process	2	19	0.196946	0.744057	ENSG00000130717;ENSG00000198276
GO:0010804	negative regulation of tumor necrosis factor-mediated signaling pathway	2	19	0.196946	0.744057	ENSG00000174516;ENSG00000183763
GO:0031293	membrane protein intracellular domain proteolysis	2	19	0.196946	0.744057	ENSG00000137845;ENSG00000144468
GO:0043984	histone H4-K16 acetylation	2	19	0.196946	0.744057	ENSG00000103510;ENSG00000196363
GO:0051571	positive regulation of histone H3-K4 methylation	2	19	0.196946	0.744057	ENSG00000196363;ENSG00000204356
GO:0060149	negative regulation of posttranscriptional gene silencing	2	19	0.196946	0.744057	ENSG00000135482;ENSG00000168610
GO:0060967	negative regulation of gene silencing by RNA	2	19	0.196946	0.744057	ENSG00000135482;ENSG00000168610
GO:0061323	cell proliferation involved in heart morphogenesis	2	19	0.196946	0.744057	ENSG00000011143;ENSG00000196531
GO:0071360	cellular response to exogenous dsRNA	2	19	0.196946	0.744057	ENSG00000102103;ENSG00000137312
GO:0090670	RNA localization to Cajal body	2	19	0.196946	0.744057	ENSG00000145912;ENSG00000183207
GO:0090671	telomerase RNA localization to Cajal body	2	19	0.196946	0.744057	ENSG00000145912;ENSG00000183207
GO:0090672	telomerase RNA localization	2	19	0.196946	0.744057	ENSG00000145912;ENSG00000183207
GO:0090685	RNA localization to nucleus	2	19	0.196946	0.744057	ENSG00000145912;ENSG00000183207
GO:1900153	positive regulation of nuclear-transcribed mRNA catabolic process, deadenylation-dependent decay	2	19	0.196946	0.744057	ENSG00000107864;ENSG00000125107
GO:1902074	response to salt	2	19	0.196946	0.744057	ENSG00000135486;ENSG00000185122
GO:1903204	negative regulation of oxidative stress-induced neuron death	2	19	0.196946	0.744057	ENSG00000084093;ENSG00000204628
GO:0090100	positive regulation of transmembrane receptor protein serine/threonine kinase signaling pathway	7	110	0.19767	0.744057	ENSG00000067141;ENSG00000101220;ENSG00000118046;ENSG00000130283;ENSG00000133895;ENSG00000197496;ENSG00000204435
GO:0000472	endonucleolytic cleavage to generate mature 5'-end of SSU-rRNA from (SSU-rRNA, 5.8S rRNA, LSU-rRNA)	1	5	0.198029	0.744057	ENSG00000146109
GO:0000967	rRNA 5'-end processing	1	5	0.198029	0.744057	ENSG00000146109
GO:0006064	glucuronate catabolic process	1	5	0.198029	0.744057	ENSG00000140263
GO:0006537	glutamate biosynthetic process	1	5	0.198029	0.744057	ENSG00000182890
GO:0006550	isoleucine catabolic process	1	5	0.198029	0.744057	ENSG00000196177
GO:0007000	nucleolus organization	1	5	0.198029	0.744057	ENSG00000105372
GO:0010387	COP9 signalosome assembly	1	5	0.198029	0.744057	ENSG00000144524
GO:0010729	positive regulation of hydrogen peroxide biosynthetic process	1	5	0.198029	0.744057	ENSG00000122386
GO:0010793	regulation of mRNA export from nucleus	1	5	0.198029	0.744057	ENSG00000011243
GO:0010815	bradykinin catabolic process	1	5	0.198029	0.744057	ENSG00000119912
GO:0010991	negative regulation of SMAD protein complex assembly	1	5	0.198029	0.744057	ENSG00000100614
GO:0014042	positive regulation of neuron maturation	1	5	0.198029	0.744057	ENSG00000198793
GO:0015691	cadmium ion transport	1	5	0.198029	0.744057	ENSG00000170385
GO:0015917	aminophospholipid transport	1	5	0.198029	0.744057	ENSG00000081923
GO:0016321	female meiosis chromosome segregation	1	5	0.198029	0.744057	ENSG00000025770
GO:0018103	protein C-linked glycosylation	1	5	0.198029	0.744057	ENSG00000178904
GO:0018211	peptidyl-tryptophan modification	1	5	0.198029	0.744057	ENSG00000178904
GO:0018317	protein C-linked glycosylation via tryptophan	1	5	0.198029	0.744057	ENSG00000178904
GO:0018406	protein C-linked glycosylation via 2'-alpha-mannosyl-L-tryptophan	1	5	0.198029	0.744057	ENSG00000178904
GO:0019640	glucuronate catabolic process to xylulose 5-phosphate	1	5	0.198029	0.744057	ENSG00000140263
GO:0021650	vestibulocochlear nerve formation	1	5	0.198029	0.744057	ENSG00000081923
GO:0031536	positive regulation of exit from mitosis	1	5	0.198029	0.744057	ENSG00000175063
GO:0031944	negative regulation of glucocorticoid metabolic process	1	5	0.198029	0.744057	ENSG00000084093
GO:0031947	negative regulation of glucocorticoid biosynthetic process	1	5	0.198029	0.744057	ENSG00000084093
GO:0032077	positive regulation of deoxyribonuclease activity	1	5	0.198029	0.744057	ENSG00000149273
GO:0032304	negative regulation of icosanoid secretion	1	5	0.198029	0.744057	ENSG00000153246
GO:0033133	positive regulation of glucokinase activity	1	5	0.198029	0.744057	ENSG00000002330
GO:0033184	positive regulation of histone ubiquitination	1	5	0.198029	0.744057	ENSG00000136807
GO:0033567	DNA replication, Okazaki fragment processing	1	5	0.198029	0.744057	ENSG00000104889
GO:0034227	tRNA thio-modification	1	5	0.198029	0.744057	ENSG00000142544
GO:0035509	negative regulation of myosin-light-chain-phosphatase activity	1	5	0.198029	0.744057	ENSG00000134318
GO:0035977	protein deglycosylation involved in glycoprotein catabolic process	1	5	0.198029	0.744057	ENSG00000116406
GO:0036466	synaptic vesicle recycling via endosome	1	5	0.198029	0.744057	ENSG00000132842
GO:0036481	intrinsic apoptotic signaling pathway in response to hydrogen peroxide	1	5	0.198029	0.744057	ENSG00000115694
GO:0036493	positive regulation of translation in response to endoplasmic reticulum stress	1	5	0.198029	0.744057	ENSG00000102580
GO:0043321	regulation of natural killer cell degranulation	1	5	0.198029	0.744057	ENSG00000166747
GO:0043323	positive regulation of natural killer cell degranulation	1	5	0.198029	0.744057	ENSG00000166747
GO:0043328	protein transport to vacuole involved in ubiquitin-dependent protein catabolic process via the multivesicular body sorting pathway	1	5	0.198029	0.744057	ENSG00000160948
GO:0044314	protein K27-linked ubiquitination	1	5	0.198029	0.744057	ENSG00000108106
GO:0044854	plasma membrane raft assembly	1	5	0.198029	0.744057	ENSG00000137312
GO:0045794	negative regulation of cell volume	1	5	0.198029	0.744057	ENSG00000109572
GO:0045900	negative regulation of translational elongation	1	5	0.198029	0.744057	ENSG00000107864
GO:0045915	positive regulation of catecholamine metabolic process	1	5	0.198029	0.744057	ENSG00000183044
GO:0045964	positive regulation of dopamine metabolic process	1	5	0.198029	0.744057	ENSG00000183044
GO:0046113	nucleobase catabolic process	1	5	0.198029	0.744057	ENSG00000119711
GO:0046984	regulation of hemoglobin biosynthetic process	1	5	0.198029	0.744057	ENSG00000126457
GO:0048254	snoRNA localization	1	5	0.198029	0.744057	ENSG00000105202
GO:0051167	xylulose 5-phosphate metabolic process	1	5	0.198029	0.744057	ENSG00000140263
GO:0051343	positive regulation of cyclic-nucleotide phosphodiesterase activity	1	5	0.198029	0.744057	ENSG00000204628
GO:0060011	Sertoli cell proliferation	1	5	0.198029	0.744057	ENSG00000129473
GO:0060029	convergent extension involved in organogenesis	1	5	0.198029	0.744057	ENSG00000107404
GO:0060266	negative regulation of respiratory burst involved in inflammatory response	1	5	0.198029	0.744057	ENSG00000105372
GO:0060268	negative regulation of respiratory burst	1	5	0.198029	0.744057	ENSG00000105372
GO:0061009	common bile duct development	1	5	0.198029	0.744057	ENSG00000011143
GO:0061088	regulation of sequestering of zinc ion	1	5	0.198029	0.744057	ENSG00000104154
GO:0062028	regulation of stress granule assembly	1	5	0.198029	0.744057	ENSG00000138757
GO:0070086	ubiquitin-dependent endocytosis	1	5	0.198029	0.744057	ENSG00000160948
GO:0070103	regulation of interleukin-6-mediated signaling pathway	1	5	0.198029	0.744057	ENSG00000134352
GO:0070574	cadmium ion transmembrane transport	1	5	0.198029	0.744057	ENSG00000170385
GO:0071638	negative regulation of monocyte chemotactic protein-1 production	1	5	0.198029	0.744057	ENSG00000112851
GO:0071680	response to indole-3-methanol	1	5	0.198029	0.744057	ENSG00000039068
GO:0071681	cellular response to indole-3-methanol	1	5	0.198029	0.744057	ENSG00000039068
GO:0072318	clathrin coat disassembly	1	5	0.198029	0.744057	ENSG00000141985
GO:0072708	response to sorbitol	1	5	0.198029	0.744057	ENSG00000065559
GO:0075525	viral translational termination-reinitiation	1	5	0.198029	0.744057	ENSG00000107581
GO:0090032	negative regulation of steroid hormone biosynthetic process	1	5	0.198029	0.744057	ENSG00000084093
GO:0090261	positive regulation of inclusion body assembly	1	5	0.198029	0.744057	ENSG00000185122
GO:0097039	protein linear polyubiquitination	1	5	0.198029	0.744057	ENSG00000179526
GO:0097466	ubiquitin-dependent glycoprotein ERAD pathway	1	5	0.198029	0.744057	ENSG00000116406
GO:0097742	de novo centriole assembly	1	5	0.198029	0.744057	ENSG00000162004
GO:0098535	de novo centriole assembly involved in multi-ciliated epithelial cell differentiation	1	5	0.198029	0.744057	ENSG00000162004
GO:0098708	glucose import across plasma membrane	1	5	0.198029	0.744057	ENSG00000197496
GO:0098908	regulation of neuronal action potential	1	5	0.198029	0.744057	ENSG00000178623
GO:0099532	synaptic vesicle endosomal processing	1	5	0.198029	0.744057	ENSG00000132842
GO:0106015	negative regulation of inflammatory response to wounding	1	5	0.198029	0.744057	ENSG00000108262
GO:1901142	insulin metabolic process	1	5	0.198029	0.744057	ENSG00000119912
GO:1901159	xylulose 5-phosphate biosynthetic process	1	5	0.198029	0.744057	ENSG00000140263
GO:1901525	negative regulation of mitophagy	1	5	0.198029	0.744057	ENSG00000115317
GO:1901843	positive regulation of high voltage-gated calcium channel activity	1	5	0.198029	0.744057	ENSG00000153956
GO:1902512	positive regulation of apoptotic DNA fragmentation	1	5	0.198029	0.744057	ENSG00000185122
GO:1902730	positive regulation of proteoglycan biosynthetic process	1	5	0.198029	0.744057	ENSG00000197496
GO:1902804	negative regulation of synaptic vesicle transport	1	5	0.198029	0.744057	ENSG00000174871
GO:1902816	regulation of protein localization to microtubule	1	5	0.198029	0.744057	ENSG00000128881
GO:1902817	negative regulation of protein localization to microtubule	1	5	0.198029	0.744057	ENSG00000128881
GO:1903566	positive regulation of protein localization to cilium	1	5	0.198029	0.744057	ENSG00000165689
GO:1903895	negative regulation of IRE1-mediated unfolded protein response	1	5	0.198029	0.744057	ENSG00000128590
GO:1903912	negative regulation of endoplasmic reticulum stress-induced eIF2 alpha phosphorylation	1	5	0.198029	0.744057	ENSG00000102580
GO:1904382	mannose trimming involved in glycoprotein ERAD pathway	1	5	0.198029	0.744057	ENSG00000116406
GO:1904475	regulation of Ras GTPase binding	1	5	0.198029	0.744057	ENSG00000260916
GO:1904688	regulation of cytoplasmic translational initiation	1	5	0.198029	0.744057	ENSG00000198793
GO:1905232	cellular response to L-glutamate	1	5	0.198029	0.744057	ENSG00000181754
GO:1905774	regulation of DNA helicase activity	1	5	0.198029	0.744057	ENSG00000106028
GO:2000152	regulation of ubiquitin-specific protease activity	1	5	0.198029	0.744057	ENSG00000162191
GO:2000195	negative regulation of female gonad development	1	5	0.198029	0.744057	ENSG00000104899
GO:2000435	negative regulation of protein neddylation	1	5	0.198029	0.744057	ENSG00000142676
GO:2000653	regulation of genetic imprinting	1	5	0.198029	0.744057	ENSG00000130726
GO:2001106	regulation of Rho guanyl-nucleotide exchange factor activity	1	5	0.198029	0.744057	ENSG00000260916
GO:2001270	regulation of cysteine-type endopeptidase activity involved in execution phase of apoptosis	1	5	0.198029	0.744057	ENSG00000149273
GO:0006400	tRNA modification	6	91	0.199685	0.748375	ENSG00000104907;ENSG00000130299;ENSG00000141994;ENSG00000142544;ENSG00000173113;ENSG00000213339
GO:0006919	activation of cysteine-type endopeptidase activity involved in apoptotic process	6	91	0.199685	0.748375	ENSG00000002330;ENSG00000127191;ENSG00000136938;ENSG00000177076;ENSG00000177595;ENSG00000204628
GO:0051149	positive regulation of muscle cell differentiation	6	91	0.199685	0.748375	ENSG00000033800;ENSG00000071564;ENSG00000108773;ENSG00000137312;ENSG00000188130;ENSG00000198793
GO:0090559	regulation of membrane permeability	6	91	0.199685	0.748375	ENSG00000002330;ENSG00000122386;ENSG00000129473;ENSG00000168610;ENSG00000184990;ENSG00000198793
GO:0052548	regulation of endopeptidase activity	22	419	0.200032	0.749201	ENSG00000002330;ENSG00000051108;ENSG00000084093;ENSG00000089685;ENSG00000090447;ENSG00000101557;ENSG00000102313;ENSG00000115317;ENSG00000126432;ENSG00000127191;ENSG00000131188;ENSG00000134318;ENSG00000136938;ENSG00000149273;ENSG00000164611;ENSG00000168610;ENSG00000177076;ENSG00000177189;ENSG00000177595;ENSG00000185122;ENSG00000204628;ENSG00000217128
GO:0098813	nuclear chromosome segregation	16	293	0.200198	0.74935	ENSG00000011243;ENSG00000013810;ENSG00000025770;ENSG00000116213;ENSG00000134982;ENSG00000141696;ENSG00000145919;ENSG00000151503;ENSG00000154920;ENSG00000164611;ENSG00000168802;ENSG00000172732;ENSG00000175063;ENSG00000176386;ENSG00000204371;ENSG00000204435
GO:0001889	liver development	9	150	0.200735	0.75041	ENSG00000105193;ENSG00000108298;ENSG00000112893;ENSG00000115268;ENSG00000127554;ENSG00000136877;ENSG00000174775;ENSG00000197081;ENSG00000204435
GO:0055088	lipid homeostasis	9	150	0.200735	0.75041	ENSG00000057252;ENSG00000062822;ENSG00000105698;ENSG00000113163;ENSG00000127220;ENSG00000158773;ENSG00000161533;ENSG00000185000;ENSG00000197296
GO:0006644	phospholipid metabolic process	24	462	0.201615	0.752383	ENSG00000007541;ENSG00000102125;ENSG00000104643;ENSG00000105655;ENSG00000123739;ENSG00000127220;ENSG00000139505;ENSG00000148384;ENSG00000149091;ENSG00000149782;ENSG00000151176;ENSG00000163898;ENSG00000164023;ENSG00000165283;ENSG00000166908;ENSG00000167468;ENSG00000167525;ENSG00000169692;ENSG00000171100;ENSG00000174915;ENSG00000187446;ENSG00000197296;ENSG00000204435;ENSG00000214078
GO:0006921	cellular component disassembly involved in execution phase of apoptosis	3	36	0.202154	0.752383	ENSG00000179526;ENSG00000185122;ENSG00000217930
GO:0045066	regulatory T cell differentiation	3	36	0.202154	0.752383	ENSG00000108773;ENSG00000117335;ENSG00000186891
GO:0060632	regulation of microtubule-based movement	3	36	0.202154	0.752383	ENSG00000118046;ENSG00000174871;ENSG00000213123
GO:0070670	response to interleukin-4	3	36	0.202154	0.752383	ENSG00000089157;ENSG00000135446;ENSG00000160323
GO:1901030	positive regulation of mitochondrial outer membrane permeabilization involved in apoptotic signaling pathway	3	36	0.202154	0.752383	ENSG00000002330;ENSG00000122386;ENSG00000184990
GO:1901385	regulation of voltage-gated calcium channel activity	3	36	0.202154	0.752383	ENSG00000124942;ENSG00000153956;ENSG00000178623
GO:0043087	regulation of GTPase activity	25	484	0.203593	0.755025	ENSG00000008086;ENSG00000066933;ENSG00000076344;ENSG00000079482;ENSG00000099901;ENSG00000103148;ENSG00000108262;ENSG00000109436;ENSG00000119185;ENSG00000133138;ENSG00000133612;ENSG00000139132;ENSG00000145703;ENSG00000147459;ENSG00000160360;ENSG00000167965;ENSG00000169221;ENSG00000174775;ENSG00000180448;ENSG00000188419;ENSG00000198793;ENSG00000198855;ENSG00000204628;ENSG00000213445;ENSG00000242173
GO:0010611	regulation of cardiac muscle hypertrophy	4	54	0.203717	0.755025	ENSG00000134318;ENSG00000134352;ENSG00000136807;ENSG00000198793
GO:0031468	nuclear envelope reassembly	4	54	0.203717	0.755025	ENSG00000102119;ENSG00000103275;ENSG00000161904;ENSG00000175334
GO:0043113	receptor clustering	4	54	0.203717	0.755025	ENSG00000107404;ENSG00000119185;ENSG00000176101;ENSG00000188803
GO:1903428	positive regulation of reactive oxygen species biosynthetic process	4	54	0.203717	0.755025	ENSG00000069974;ENSG00000109572;ENSG00000122386;ENSG00000198793
GO:0046822	regulation of nucleocytoplasmic transport	7	111	0.203757	0.755025	ENSG00000011243;ENSG00000039068;ENSG00000069869;ENSG00000102119;ENSG00000130726;ENSG00000136938;ENSG00000187446
GO:2001022	positive regulation of response to DNA damage stimulus	7	111	0.203757	0.755025	ENSG00000089280;ENSG00000130726;ENSG00000133247;ENSG00000149273;ENSG00000153246;ENSG00000161010;ENSG00000188486
GO:0099504	synaptic vesicle cycle	11	191	0.20409	0.755786	ENSG00000041353;ENSG00000079482;ENSG00000092531;ENSG00000106089;ENSG00000107404;ENSG00000108262;ENSG00000109572;ENSG00000132842;ENSG00000141985;ENSG00000143740;ENSG00000157107
GO:0051252	regulation of RNA metabolic process	176	3853	0.205251	0.759609	ENSG00000006194;ENSG00000011243;ENSG00000027075;ENSG00000028310;ENSG00000033800;ENSG00000039068;ENSG00000053254;ENSG00000064490;ENSG00000067141;ENSG00000069869;ENSG00000071462;ENSG00000071564;ENSG00000071626;ENSG00000071655;ENSG00000081923;ENSG00000084072;ENSG00000084093;ENSG00000087087;ENSG00000089009;ENSG00000089280;ENSG00000089685;ENSG00000090447;ENSG00000090971;ENSG00000092199;ENSG00000099364…
GO:0042177	negative regulation of protein catabolic process	8	131	0.205573	0.759848	ENSG00000005810;ENSG00000079482;ENSG00000101557;ENSG00000125691;ENSG00000142676;ENSG00000147677;ENSG00000162191;ENSG00000171863
GO:1905477	positive regulation of protein localization to membrane	8	131	0.205573	0.759848	ENSG00000002330;ENSG00000027075;ENSG00000119185;ENSG00000163558;ENSG00000174775;ENSG00000187446;ENSG00000198420;ENSG00000204628
GO:0007006	mitochondrial membrane organization	9	151	0.205943	0.760743	ENSG00000002330;ENSG00000099624;ENSG00000102125;ENSG00000105197;ENSG00000122386;ENSG00000129473;ENSG00000132842;ENSG00000168610;ENSG00000184990
GO:0051253	negative regulation of RNA metabolic process	69	1447	0.206162	0.761076	ENSG00000006194;ENSG00000033800;ENSG00000053254;ENSG00000069869;ENSG00000071564;ENSG00000071655;ENSG00000081923;ENSG00000084093;ENSG00000089280;ENSG00000089685;ENSG00000090447;ENSG00000092199;ENSG00000100211;ENSG00000100614;ENSG00000101190;ENSG00000103275;ENSG00000103510;ENSG00000107864;ENSG00000110700;ENSG00000114166;ENSG00000115289;ENSG00000118707;ENSG00000122386;ENSG00000125107;ENSG00000125691…
GO:0045132	meiotic chromosome segregation	6	92	0.206459	0.761697	ENSG00000025770;ENSG00000141696;ENSG00000154920;ENSG00000164611;ENSG00000172732;ENSG00000204371
GO:0048199	vesicle targeting, to, from or within Golgi	5	73	0.207125	0.763202	ENSG00000107862;ENSG00000113615;ENSG00000138768;ENSG00000174871;ENSG00000180398
GO:1903747	regulation of establishment of protein localization to mitochondrion	5	73	0.207125	0.763202	ENSG00000002330;ENSG00000115317;ENSG00000160087;ENSG00000196683;ENSG00000213625
GO:0036230	granulocyte activation	26	507	0.208198	0.766679	ENSG00000005893;ENSG00000014257;ENSG00000069974;ENSG00000084072;ENSG00000092531;ENSG00000102158;ENSG00000102580;ENSG00000106244;ENSG00000131236;ENSG00000135932;ENSG00000136930;ENSG00000137845;ENSG00000138772;ENSG00000143793;ENSG00000145703;ENSG00000148334;ENSG00000162688;ENSG00000169228;ENSG00000169692;ENSG00000176978;ENSG00000180448;ENSG00000185000;ENSG00000197081;ENSG00000204435;ENSG00000214078…
GO:0070302	regulation of stress-activated protein kinase signaling cascade	13	233	0.208645	0.767644	ENSG00000065559;ENSG00000082996;ENSG00000103126;ENSG00000110422;ENSG00000115694;ENSG00000123143;ENSG00000126457;ENSG00000127191;ENSG00000133895;ENSG00000149273;ENSG00000173327;ENSG00000174775;ENSG00000198961
GO:0009142	nucleoside triphosphate biosynthetic process	11	192	0.20872	0.767644	ENSG00000099624;ENSG00000101146;ENSG00000102125;ENSG00000103024;ENSG00000108262;ENSG00000130717;ENSG00000165283;ENSG00000168610;ENSG00000187097;ENSG00000198276;ENSG00000243678
GO:0050790	regulation of catalytic activity	114	2455	0.209566	0.770277	ENSG00000002330;ENSG00000005810;ENSG00000008086;ENSG00000049541;ENSG00000051108;ENSG00000065559;ENSG00000066933;ENSG00000076344;ENSG00000079482;ENSG00000084093;ENSG00000089685;ENSG00000090447;ENSG00000099901;ENSG00000100124;ENSG00000100246;ENSG00000100726;ENSG00000100744;ENSG00000100836;ENSG00000101557;ENSG00000102313;ENSG00000102580;ENSG00000103126;ENSG00000103148;ENSG00000103275;ENSG00000103479…
GO:0030148	sphingolipid biosynthetic process	7	112	0.209915	0.771081	ENSG00000113163;ENSG00000148488;ENSG00000164023;ENSG00000177076;ENSG00000204628;ENSG00000206527;ENSG00000223802
GO:0031324	negative regulation of cellular metabolic process	124	2682	0.212031	0.775929	ENSG00000005448;ENSG00000006194;ENSG00000033800;ENSG00000051108;ENSG00000053254;ENSG00000069869;ENSG00000071564;ENSG00000071655;ENSG00000079482;ENSG00000081923;ENSG00000084093;ENSG00000089280;ENSG00000089685;ENSG00000090447;ENSG00000092199;ENSG00000100142;ENSG00000100211;ENSG00000100614;ENSG00000100744;ENSG00000101190;ENSG00000101557;ENSG00000102313;ENSG00000102580;ENSG00000103275;ENSG00000103510…
GO:0010332	response to gamma radiation	4	55	0.212799	0.775929	ENSG00000133895;ENSG00000174775;ENSG00000185122;ENSG00000188486
GO:0002115	store-operated calcium entry	2	20	0.212954	0.775929	ENSG00000051128;ENSG00000160991
GO:0031998	regulation of fatty acid beta-oxidation	2	20	0.212954	0.775929	ENSG00000156521;ENSG00000198793
GO:0032011	ARF protein signal transduction	2	20	0.212954	0.775929	ENSG00000107862;ENSG00000124198
GO:0032012	regulation of ARF protein signal transduction	2	20	0.212954	0.775929	ENSG00000107862;ENSG00000124198
GO:0046827	positive regulation of protein export from nucleus	2	20	0.212954	0.775929	ENSG00000102119;ENSG00000136938
GO:0046931	pore complex assembly	2	20	0.212954	0.775929	ENSG00000002330;ENSG00000137845
GO:0090201	negative regulation of release of cytochrome c from mitochondria	2	20	0.212954	0.775929	ENSG00000129473;ENSG00000217930
GO:0098780	response to mitochondrial depolarisation	2	20	0.212954	0.775929	ENSG00000115317;ENSG00000196683
GO:0048814	regulation of dendrite morphogenesis	6	93	0.213315	0.775929	ENSG00000008086;ENSG00000069869;ENSG00000102103;ENSG00000118046;ENSG00000137845;ENSG00000165802
GO:0001953	negative regulation of cell-matrix adhesion	3	37	0.213466	0.775929	ENSG00000119185;ENSG00000170381;ENSG00000177076
GO:0045070	positive regulation of viral genome replication	3	37	0.213466	0.775929	ENSG00000084072;ENSG00000171960;ENSG00000179262
GO:0046471	phosphatidylglycerol metabolic process	3	37	0.213466	0.775929	ENSG00000102125;ENSG00000123739;ENSG00000165283
GO:0050779	RNA destabilization	3	37	0.213466	0.775929	ENSG00000107864;ENSG00000134318;ENSG00000204120
GO:0060969	negative regulation of gene silencing	3	37	0.213466	0.775929	ENSG00000135482;ENSG00000168610;ENSG00000184897
GO:1903539	protein localization to postsynaptic membrane	3	37	0.213466	0.775929	ENSG00000137845;ENSG00000143740;ENSG00000174775
GO:0033047	regulation of mitotic sister chromatid segregation	5	74	0.214902	0.780466	ENSG00000013810;ENSG00000134982;ENSG00000164611;ENSG00000175063;ENSG00000176386
GO:0018394	peptidyl-lysine acetylation	10	173	0.215242	0.780466	ENSG00000071655;ENSG00000101189;ENSG00000103510;ENSG00000108773;ENSG00000114166;ENSG00000149554;ENSG00000160741;ENSG00000176476;ENSG00000183207;ENSG00000196363
GO:0000819	sister chromatid segregation	12	214	0.215612	0.780466	ENSG00000011243;ENSG00000013810;ENSG00000025770;ENSG00000116213;ENSG00000134982;ENSG00000145919;ENSG00000151503;ENSG00000164611;ENSG00000168802;ENSG00000175063;ENSG00000176386;ENSG00000204435
GO:0030178	negative regulation of Wnt signaling pathway	12	214	0.215612	0.780466	ENSG00000100211;ENSG00000102119;ENSG00000103126;ENSG00000107404;ENSG00000118046;ENSG00000134982;ENSG00000136930;ENSG00000159352;ENSG00000159377;ENSG00000183207;ENSG00000188803;ENSG00000204628
GO:0018022	peptidyl-lysine methylation	8	133	0.216966	0.780466	ENSG00000133247;ENSG00000133895;ENSG00000145391;ENSG00000173113;ENSG00000196363;ENSG00000204356;ENSG00000204371;ENSG00000280789
GO:0031058	positive regulation of histone modification	6	94	0.220248	0.780466	ENSG00000011243;ENSG00000108773;ENSG00000136807;ENSG00000183207;ENSG00000196363;ENSG00000204356
GO:0043687	post-translational protein modification	19	362	0.221383	0.780466	ENSG00000099364;ENSG00000102580;ENSG00000132879;ENSG00000133895;ENSG00000136153;ENSG00000136930;ENSG00000137845;ENSG00000144468;ENSG00000144524;ENSG00000148331;ENSG00000152291;ENSG00000154582;ENSG00000159352;ENSG00000159377;ENSG00000167363;ENSG00000168090;ENSG00000188419;ENSG00000196363;ENSG00000261609
GO:0050879	multicellular organismal movement	4	56	0.221991	0.780466	ENSG00000162004;ENSG00000198793;ENSG00000204120;ENSG00000213341
GO:0050881	musculoskeletal movement	4	56	0.221991	0.780466	ENSG00000162004;ENSG00000198793;ENSG00000204120;ENSG00000213341
GO:0034612	response to tumor necrosis factor	17	320	0.222449	0.780466	ENSG00000108773;ENSG00000112851;ENSG00000127191;ENSG00000136930;ENSG00000137845;ENSG00000144218;ENSG00000149273;ENSG00000159352;ENSG00000159377;ENSG00000160323;ENSG00000174516;ENSG00000179526;ENSG00000183763;ENSG00000186891;ENSG00000204628;ENSG00000213341;ENSG00000214078
GO:0045727	positive regulation of translation	8	134	0.222751	0.780466	ENSG00000102580;ENSG00000107864;ENSG00000125457;ENSG00000130305;ENSG00000135446;ENSG00000161813;ENSG00000170889;ENSG00000198793
GO:0002479	antigen processing and presentation of exogenous peptide antigen via MHC class I, TAP-dependent	5	75	0.222768	0.780466	ENSG00000092531;ENSG00000136930;ENSG00000159352;ENSG00000159377;ENSG00000213341
GO:0010907	positive regulation of glucose metabolic process	3	38	0.224909	0.780466	ENSG00000108773;ENSG00000114166;ENSG00000196363
GO:0034661	ncRNA catabolic process	3	38	0.224909	0.780466	ENSG00000105671;ENSG00000123144;ENSG00000178896
GO:0043368	positive T cell selection	3	38	0.224909	0.780466	ENSG00000118046;ENSG00000168610;ENSG00000198793
GO:0045048	protein insertion into ER membrane	3	38	0.224909	0.780466	ENSG00000102119;ENSG00000106089;ENSG00000160087
GO:0071392	cellular response to estradiol stimulus	3	38	0.224909	0.780466	ENSG00000129473;ENSG00000183207;ENSG00000185122
GO:2001171	positive regulation of ATP biosynthetic process	3	38	0.224909	0.780466	ENSG00000102125;ENSG00000168610;ENSG00000187097
GO:0032269	negative regulation of cellular protein metabolic process	51	1059	0.225174	0.780466	ENSG00000051108;ENSG00000079482;ENSG00000089685;ENSG00000090447;ENSG00000100744;ENSG00000101557;ENSG00000102313;ENSG00000102580;ENSG00000107404;ENSG00000107581;ENSG00000107864;ENSG00000109762;ENSG00000110422;ENSG00000114166;ENSG00000114302;ENSG00000115268;ENSG00000119185;ENSG00000119912;ENSG00000123143;ENSG00000125107;ENSG00000125691;ENSG00000126432;ENSG00000128563;ENSG00000131188;ENSG00000133895…
GO:0051246	regulation of protein metabolic process	133	2896	0.22616	0.780466	ENSG00000002330;ENSG00000005448;ENSG00000005810;ENSG00000011243;ENSG00000028528;ENSG00000033800;ENSG00000039068;ENSG00000051108;ENSG00000057252;ENSG00000065559;ENSG00000069869;ENSG00000070814;ENSG00000079482;ENSG00000082068;ENSG00000084093;ENSG00000089685;ENSG00000090447;ENSG00000100124;ENSG00000100726;ENSG00000100744;ENSG00000101132;ENSG00000101557;ENSG00000102313;ENSG00000102580;ENSG00000103126…
GO:0097711	ciliary basal body-plasma membrane docking	6	95	0.227255	0.780466	ENSG00000011143;ENSG00000128881;ENSG00000131351;ENSG00000141577;ENSG00000176101;ENSG00000187049
GO:0032268	regulation of cellular protein metabolic process	123	2671	0.227416	0.780466	ENSG00000002330;ENSG00000005448;ENSG00000005810;ENSG00000011243;ENSG00000033800;ENSG00000051108;ENSG00000065559;ENSG00000070814;ENSG00000079482;ENSG00000082068;ENSG00000084093;ENSG00000089685;ENSG00000090447;ENSG00000100124;ENSG00000100726;ENSG00000100744;ENSG00000101557;ENSG00000102313;ENSG00000102580;ENSG00000103126;ENSG00000103275;ENSG00000106009;ENSG00000107404;ENSG00000107581;ENSG00000107864…
GO:1902531	regulation of intracellular signal transduction	90	1929	0.22823	0.780466	ENSG00000002330;ENSG00000005448;ENSG00000040199;ENSG00000049541;ENSG00000051108;ENSG00000051128;ENSG00000065559;ENSG00000066933;ENSG00000069869;ENSG00000071655;ENSG00000079482;ENSG00000082996;ENSG00000100124;ENSG00000100614;ENSG00000100726;ENSG00000101220;ENSG00000103126;ENSG00000103148;ENSG00000103194;ENSG00000103275;ENSG00000104529;ENSG00000106399;ENSG00000107581;ENSG00000107862;ENSG00000108309…
GO:0032543	mitochondrial translation	8	135	0.228592	0.780466	ENSG00000086504;ENSG00000112651;ENSG00000131368;ENSG00000143436;ENSG00000156928;ENSG00000166902;ENSG00000174547;ENSG00000214026
GO:0046330	positive regulation of JNK cascade	8	135	0.228592	0.780466	ENSG00000065559;ENSG00000103126;ENSG00000123143;ENSG00000127191;ENSG00000149273;ENSG00000173327;ENSG00000174775;ENSG00000198961
GO:0071482	cellular response to light stimulus	8	135	0.228592	0.780466	ENSG00000062822;ENSG00000069869;ENSG00000118046;ENSG00000122008;ENSG00000144468;ENSG00000149554;ENSG00000183207;ENSG00000223802
GO:0002097	tRNA wobble base modification	2	21	0.229078	0.780466	ENSG00000130299;ENSG00000142544
GO:0006293	nucleotide-excision repair, preincision complex stabilization	2	21	0.229078	0.780466	ENSG00000106399;ENSG00000213780
GO:0006295	nucleotide-excision repair, DNA incision, 3'-to lesion	2	21	0.229078	0.780466	ENSG00000106399;ENSG00000213780
GO:0006346	methylation-dependent chromatin silencing	2	21	0.229078	0.780466	ENSG00000071655;ENSG00000130726
GO:0030809	negative regulation of nucleotide biosynthetic process	2	21	0.229078	0.780466	ENSG00000108262;ENSG00000168610
GO:0032042	mitochondrial DNA metabolic process	2	21	0.229078	0.780466	ENSG00000106028;ENSG00000165283
GO:0032211	negative regulation of telomere maintenance via telomerase	2	21	0.229078	0.780466	ENSG00000092199;ENSG00000135486
GO:0034471	ncRNA 5'-end processing	2	21	0.229078	0.780466	ENSG00000146109;ENSG00000241370
GO:0043373	CD4-positive, alpha-beta T cell lineage commitment	2	21	0.229078	0.780466	ENSG00000168610;ENSG00000198793
GO:0071243	cellular response to arsenic-containing substance	2	21	0.229078	0.780466	ENSG00000135486;ENSG00000185122
GO:0097150	neuronal stem cell population maintenance	2	21	0.229078	0.780466	ENSG00000084093;ENSG00000087087
GO:1900151	regulation of nuclear-transcribed mRNA catabolic process, deadenylation-dependent decay	2	21	0.229078	0.780466	ENSG00000107864;ENSG00000125107
GO:1900372	negative regulation of purine nucleotide biosynthetic process	2	21	0.229078	0.780466	ENSG00000108262;ENSG00000168610
GO:2000114	regulation of establishment of cell polarity	2	21	0.229078	0.780466	ENSG00000134318;ENSG00000204628
GO:0032984	protein-containing complex disassembly	18	343	0.229219	0.780466	ENSG00000005893;ENSG00000086504;ENSG00000103126;ENSG00000107404;ENSG00000112651;ENSG00000117632;ENSG00000125691;ENSG00000128881;ENSG00000130921;ENSG00000131368;ENSG00000134982;ENSG00000141985;ENSG00000143436;ENSG00000166902;ENSG00000173113;ENSG00000174547;ENSG00000214026;ENSG00000258102
GO:0006284	base-excision repair	5	76	0.23072	0.780466	ENSG00000049541;ENSG00000062822;ENSG00000065057;ENSG00000106399;ENSG00000149273
GO:0070830	bicellular tight junction assembly	5	76	0.23072	0.780466	ENSG00000027075;ENSG00000072415;ENSG00000134318;ENSG00000134982;ENSG00000163558
GO:0014743	regulation of muscle hypertrophy	4	57	0.231285	0.780466	ENSG00000134318;ENSG00000134352;ENSG00000136807;ENSG00000198793
GO:0000389	mRNA 3'-splice site recognition	1	6	0.232662	0.780466	ENSG00000104897
GO:0000395	mRNA 5'-splice site recognition	1	6	0.232662	0.780466	ENSG00000124562
GO:0000455	enzyme-directed rRNA pseudouridine synthesis	1	6	0.232662	0.780466	ENSG00000007376
GO:0000972	transcription-dependent tethering of RNA polymerase II gene DNA at nuclear periphery	1	6	0.232662	0.780466	ENSG00000101146
GO:0001839	neural plate morphogenesis	1	6	0.232662	0.780466	ENSG00000107404
GO:0002326	B cell lineage commitment	1	6	0.232662	0.780466	ENSG00000071564
GO:0002943	tRNA dihydrouridine synthesis	1	6	0.232662	0.780466	ENSG00000141994
GO:0006030	chitin metabolic process	1	6	0.232662	0.780466	ENSG00000117151
GO:0006032	chitin catabolic process	1	6	0.232662	0.780466	ENSG00000117151
GO:0006207	'de novo' pyrimidine nucleobase biosynthetic process	1	6	0.232662	0.780466	ENSG00000198793
GO:0006498	N-terminal protein lipidation	1	6	0.232662	0.780466	ENSG00000100614
GO:0009052	pentose-phosphate shunt, non-oxidative branch	1	6	0.232662	0.780466	ENSG00000153574
GO:0009438	methylglyoxal metabolic process	1	6	0.232662	0.780466	ENSG00000103253
GO:0009448	gamma-aminobutyric acid metabolic process	1	6	0.232662	0.780466	ENSG00000183044
GO:0010606	positive regulation of cytoplasmic mRNA processing body assembly	1	6	0.232662	0.780466	ENSG00000125107
GO:0010990	regulation of SMAD protein complex assembly	1	6	0.232662	0.780466	ENSG00000100614
GO:0014052	regulation of gamma-aminobutyric acid secretion	1	6	0.232662	0.780466	ENSG00000183044
GO:0015705	iodide transport	1	6	0.232662	0.780466	ENSG00000198793
GO:0021785	branchiomotor neuron axon guidance	1	6	0.232662	0.780466	ENSG00000005810
GO:0032226	positive regulation of synaptic transmission, dopaminergic	1	6	0.232662	0.780466	ENSG00000137312
GO:0032415	regulation of sodium:proton antiporter activity	1	6	0.232662	0.780466	ENSG00000187446
GO:0032534	regulation of microvillus assembly	1	6	0.232662	0.780466	ENSG00000081923
GO:0032776	DNA methylation on cytosine	1	6	0.232662	0.780466	ENSG00000204371
GO:0033152	immunoglobulin V(D)J recombination	1	6	0.232662	0.780466	ENSG00000071564
GO:0033615	mitochondrial proton-transporting ATP synthase complex assembly	1	6	0.232662	0.780466	ENSG00000099624
GO:0033869	nucleoside bisphosphate catabolic process	1	6	0.232662	0.780466	ENSG00000197296
GO:0034031	ribonucleoside bisphosphate catabolic process	1	6	0.232662	0.780466	ENSG00000197296
GO:0034034	purine nucleoside bisphosphate catabolic process	1	6	0.232662	0.780466	ENSG00000197296
GO:0034201	response to oleic acid	1	6	0.232662	0.780466	ENSG00000002330
GO:0034773	histone H4-K20 trimethylation	1	6	0.232662	0.780466	ENSG00000133247
GO:0035511	oxidative DNA demethylation	1	6	0.232662	0.780466	ENSG00000160993
GO:0035519	protein K29-linked ubiquitination	1	6	0.232662	0.780466	ENSG00000108106
GO:0035964	COPI-coated vesicle budding	1	6	0.232662	0.780466	ENSG00000107862
GO:0036476	neuron death in response to hydrogen peroxide	1	6	0.232662	0.780466	ENSG00000204628
GO:0042791	5S class rRNA transcription by RNA polymerase III	1	6	0.232662	0.780466	ENSG00000148308
GO:0042998	positive regulation of Golgi to plasma membrane protein transport	1	6	0.232662	0.780466	ENSG00000204628
GO:0048200	Golgi transport vesicle coating	1	6	0.232662	0.780466	ENSG00000107862
GO:0048205	COPI coating of Golgi vesicle	1	6	0.232662	0.780466	ENSG00000107862
GO:0048631	regulation of skeletal muscle tissue growth	1	6	0.232662	0.780466	ENSG00000196531
GO:0050882	voluntary musculoskeletal movement	1	6	0.232662	0.780466	ENSG00000198793
GO:0051136	regulation of NK T cell differentiation	1	6	0.232662	0.780466	ENSG00000132842
GO:0051572	negative regulation of histone H3-K4 methylation	1	6	0.232662	0.780466	ENSG00000196363
GO:0051970	negative regulation of transmission of nerve impulse	1	6	0.232662	0.780466	ENSG00000178623
GO:0060028	convergent extension involved in axis elongation	1	6	0.232662	0.780466	ENSG00000130726
GO:0060264	regulation of respiratory burst involved in inflammatory response	1	6	0.232662	0.780466	ENSG00000105372
GO:0060304	regulation of phosphatidylinositol dephosphorylation	1	6	0.232662	0.780466	ENSG00000104643
GO:0060398	regulation of growth hormone receptor signaling pathway	1	6	0.232662	0.780466	ENSG00000213625
GO:0060770	negative regulation of epithelial cell proliferation involved in prostate gland development	1	6	0.232662	0.780466	ENSG00000118046
GO:0061743	motor learning	1	6	0.232662	0.780466	ENSG00000108262
GO:0071362	cellular response to ether	1	6	0.232662	0.780466	ENSG00000135446
GO:0071462	cellular response to water stimulus	1	6	0.232662	0.780466	ENSG00000213445
GO:0072319	vesicle uncoating	1	6	0.232662	0.780466	ENSG00000141985
GO:0072383	plus-end-directed vesicle transport along microtubule	1	6	0.232662	0.780466	ENSG00000137177
GO:0090238	positive regulation of arachidonic acid secretion	1	6	0.232662	0.780466	ENSG00000153246
GO:0090269	fibroblast growth factor production	1	6	0.232662	0.780466	ENSG00000134318
GO:0090270	regulation of fibroblast growth factor production	1	6	0.232662	0.780466	ENSG00000134318
GO:0090315	negative regulation of protein targeting to membrane	1	6	0.232662	0.780466	ENSG00000119185
GO:0097151	positive regulation of inhibitory postsynaptic potential	1	6	0.232662	0.780466	ENSG00000183044
GO:0098704	carbohydrate import across plasma membrane	1	6	0.232662	0.780466	ENSG00000197496
GO:0098828	modulation of inhibitory postsynaptic potential	1	6	0.232662	0.780466	ENSG00000183044
GO:0098881	exocytic insertion of neurotransmitter receptor to plasma membrane	1	6	0.232662	0.780466	ENSG00000143740
GO:0098967	exocytic insertion of neurotransmitter receptor to postsynaptic membrane	1	6	0.232662	0.780466	ENSG00000143740
GO:0099547	regulation of translation at synapse, modulating synaptic transmission	1	6	0.232662	0.780466	ENSG00000198793
GO:0106035	protein maturation by [4Fe-4S] cluster transfer	1	6	0.232662	0.780466	ENSG00000149716
GO:0106104	regulation of glutamate receptor clustering	1	6	0.232662	0.780466	ENSG00000188803
GO:0140021	mitochondrial ADP transmembrane transport	1	6	0.232662	0.780466	ENSG00000169100
GO:0140243	regulation of translation at synapse	1	6	0.232662	0.780466	ENSG00000198793
GO:1901228	positive regulation of transcription from RNA polymerase II promoter involved in heart development	1	6	0.232662	0.780466	ENSG00000196531
GO:1902035	positive regulation of hematopoietic stem cell proliferation	1	6	0.232662	0.780466	ENSG00000224470
GO:1902218	regulation of intrinsic apoptotic signaling pathway in response to osmotic stress	1	6	0.232662	0.780466	ENSG00000002330
GO:1902231	positive regulation of intrinsic apoptotic signaling pathway in response to DNA damage	1	6	0.232662	0.780466	ENSG00000149273
GO:1902498	regulation of protein autoubiquitination	1	6	0.232662	0.780466	ENSG00000182979
GO:1903207	regulation of hydrogen peroxide-induced neuron death	1	6	0.232662	0.780466	ENSG00000204628
GO:1903208	negative regulation of hydrogen peroxide-induced neuron death	1	6	0.232662	0.780466	ENSG00000204628
GO:1903223	positive regulation of oxidative stress-induced neuron death	1	6	0.232662	0.780466	ENSG00000084093
GO:1903301	positive regulation of hexokinase activity	1	6	0.232662	0.780466	ENSG00000002330
GO:1903546	protein localization to photoreceptor outer segment	1	6	0.232662	0.780466	ENSG00000042317
GO:1903626	positive regulation of DNA catabolic process	1	6	0.232662	0.780466	ENSG00000185122
GO:1903721	positive regulation of I-kappaB phosphorylation	1	6	0.232662	0.780466	ENSG00000127191
GO:1904528	positive regulation of microtubule binding	1	6	0.232662	0.780466	ENSG00000185122
GO:1904683	regulation of metalloendopeptidase activity	1	6	0.232662	0.780466	ENSG00000168610
GO:1904717	regulation of AMPA glutamate receptor clustering	1	6	0.232662	0.780466	ENSG00000188803
GO:1905050	positive regulation of metallopeptidase activity	1	6	0.232662	0.780466	ENSG00000168610
GO:1905203	regulation of connective tissue replacement	1	6	0.232662	0.780466	ENSG00000134318
GO:1905462	regulation of DNA duplex unwinding	1	6	0.232662	0.780466	ENSG00000106028
GO:1905940	negative regulation of gonad development	1	6	0.232662	0.780466	ENSG00000104899
GO:1990544	mitochondrial ATP transmembrane transport	1	6	0.232662	0.780466	ENSG00000169100
GO:1990918	double-strand break repair involved in meiotic recombination	1	6	0.232662	0.780466	ENSG00000160207
GO:2000197	regulation of ribonucleoprotein complex localization	1	6	0.232662	0.780466	ENSG00000011243
GO:2000348	regulation of CD40 signaling pathway	1	6	0.232662	0.780466	ENSG00000179526
GO:2000354	regulation of ovarian follicle development	1	6	0.232662	0.780466	ENSG00000104899
GO:2000739	regulation of mesenchymal stem cell differentiation	1	6	0.232662	0.780466	ENSG00000084093
GO:1903426	regulation of reactive oxygen species biosynthetic process	6	96	0.234332	0.785625	ENSG00000069974;ENSG00000109572;ENSG00000122386;ENSG00000134318;ENSG00000168610;ENSG00000198793
GO:0033143	regulation of intracellular steroid hormone receptor signaling pathway	7	116	0.235209	0.788117	ENSG00000103126;ENSG00000106245;ENSG00000123143;ENSG00000125107;ENSG00000142453;ENSG00000160973;ENSG00000280789
GO:0043299	leukocyte degranulation	27	538	0.235501	0.788648	ENSG00000005893;ENSG00000014257;ENSG00000069974;ENSG00000084072;ENSG00000092531;ENSG00000102158;ENSG00000102580;ENSG00000106244;ENSG00000131236;ENSG00000135932;ENSG00000136930;ENSG00000137845;ENSG00000138772;ENSG00000143793;ENSG00000145703;ENSG00000148334;ENSG00000162688;ENSG00000166747;ENSG00000169228;ENSG00000169692;ENSG00000176978;ENSG00000180448;ENSG00000185000;ENSG00000197081;ENSG00000204435…
GO:0009225	nucleotide-sugar metabolic process	3	39	0.236468	0.78965	ENSG00000116704;ENSG00000117620;ENSG00000159921
GO:0031297	replication fork processing	3	39	0.236468	0.78965	ENSG00000136807;ENSG00000154920;ENSG00000183763
GO:0045740	positive regulation of DNA replication	3	39	0.236468	0.78965	ENSG00000065559;ENSG00000165283;ENSG00000174775
GO:0046825	regulation of protein export from nucleus	3	39	0.236468	0.78965	ENSG00000011243;ENSG00000102119;ENSG00000136938
GO:1903432	regulation of TORC1 signaling	3	39	0.236468	0.78965	ENSG00000100726;ENSG00000118046;ENSG00000173264
GO:0030518	intracellular steroid hormone receptor signaling pathway	9	157	0.238291	0.79529	ENSG00000069869;ENSG00000103126;ENSG00000106245;ENSG00000123143;ENSG00000125107;ENSG00000142453;ENSG00000160633;ENSG00000160973;ENSG00000280789
GO:0006278	RNA-dependent DNA biosynthetic process	5	77	0.238752	0.79638	ENSG00000092199;ENSG00000100726;ENSG00000129566;ENSG00000135486;ENSG00000145912
GO:0048232	male gamete generation	29	583	0.240177	0.800429	ENSG00000002330;ENSG00000033800;ENSG00000071626;ENSG00000071859;ENSG00000072364;ENSG00000101190;ENSG00000102125;ENSG00000115257;ENSG00000118046;ENSG00000125319;ENSG00000129473;ENSG00000132842;ENSG00000137845;ENSG00000141577;ENSG00000144468;ENSG00000160207;ENSG00000161533;ENSG00000164611;ENSG00000167468;ENSG00000170684;ENSG00000173531;ENSG00000187713;ENSG00000188486;ENSG00000188803;ENSG00000197081…
GO:0010508	positive regulation of autophagy	8	137	0.240434	0.800429	ENSG00000002330;ENSG00000118046;ENSG00000118217;ENSG00000132256;ENSG00000141569;ENSG00000160360;ENSG00000166908;ENSG00000196683
GO:0010676	positive regulation of cellular carbohydrate metabolic process	4	58	0.240673	0.800429	ENSG00000002330;ENSG00000108773;ENSG00000114166;ENSG00000196363
GO:1902017	regulation of cilium assembly	4	58	0.240673	0.800429	ENSG00000008086;ENSG00000116213;ENSG00000165689;ENSG00000213123
GO:1905515	non-motile cilium assembly	4	58	0.240673	0.800429	ENSG00000011143;ENSG00000116213;ENSG00000141577;ENSG00000187049
GO:0021543	pallium development	10	178	0.240778	0.800429	ENSG00000002330;ENSG00000013810;ENSG00000040199;ENSG00000072415;ENSG00000076924;ENSG00000130305;ENSG00000138162;ENSG00000138772;ENSG00000162928;ENSG00000188486
GO:1903725	regulation of phospholipid metabolic process	6	97	0.241478	0.802302	ENSG00000102125;ENSG00000104643;ENSG00000149091;ENSG00000165283;ENSG00000166908;ENSG00000187446
GO:0010243	response to organonitrogen compound	49	1023	0.242498	0.805241	ENSG00000002330;ENSG00000039068;ENSG00000051108;ENSG00000071537;ENSG00000101557;ENSG00000103994;ENSG00000107864;ENSG00000112851;ENSG00000114166;ENSG00000114302;ENSG00000116406;ENSG00000119912;ENSG00000125691;ENSG00000128590;ENSG00000129473;ENSG00000132879;ENSG00000133895;ENSG00000134318;ENSG00000134982;ENSG00000135119;ENSG00000135446;ENSG00000138768;ENSG00000138942;ENSG00000142453;ENSG00000144468…
GO:0050773	regulation of dendrite development	9	158	0.243852	0.806774	ENSG00000008086;ENSG00000069869;ENSG00000102103;ENSG00000107864;ENSG00000118046;ENSG00000137845;ENSG00000142453;ENSG00000165802;ENSG00000198793
GO:0043065	positive regulation of apoptotic process	32	650	0.244724	0.806774	ENSG00000002330;ENSG00000065559;ENSG00000084093;ENSG00000090447;ENSG00000115317;ENSG00000118217;ENSG00000122386;ENSG00000127191;ENSG00000131188;ENSG00000134982;ENSG00000135446;ENSG00000136938;ENSG00000137154;ENSG00000137845;ENSG00000139132;ENSG00000142676;ENSG00000149273;ENSG00000153246;ENSG00000163558;ENSG00000171863;ENSG00000173327;ENSG00000177076;ENSG00000177595;ENSG00000182872;ENSG00000184254…
GO:0000717	nucleotide-excision repair, DNA duplex unwinding	2	22	0.245279	0.806774	ENSG00000213780;ENSG00000221983
GO:0006271	DNA strand elongation involved in DNA replication	2	22	0.245279	0.806774	ENSG00000104889;ENSG00000166508
GO:0007130	synaptonemal complex assembly	2	22	0.245279	0.806774	ENSG00000141696;ENSG00000204371
GO:0021904	dorsal/ventral neural tube patterning	2	22	0.245279	0.806774	ENSG00000011143;ENSG00000187147
GO:0032402	melanosome transport	2	22	0.245279	0.806774	ENSG00000041353;ENSG00000069974
GO:0033962	cytoplasmic mRNA processing body assembly	2	22	0.245279	0.806774	ENSG00000125107;ENSG00000130520
GO:0048025	negative regulation of mRNA splicing, via spliceosome	2	22	0.245279	0.806774	ENSG00000182872;ENSG00000205937
GO:0048026	positive regulation of mRNA splicing, via spliceosome	2	22	0.245279	0.806774	ENSG00000071626;ENSG00000213516
GO:0050857	positive regulation of antigen receptor-mediated signaling pathway	2	22	0.245279	0.806774	ENSG00000027075;ENSG00000149273
GO:0051589	negative regulation of neurotransmitter transport	2	22	0.245279	0.806774	ENSG00000170385;ENSG00000183044
GO:0070102	interleukin-6-mediated signaling pathway	2	22	0.245279	0.806774	ENSG00000134352;ENSG00000168610
GO:0098884	postsynaptic neurotransmitter receptor internalization	2	22	0.245279	0.806774	ENSG00000079482;ENSG00000085832
GO:0140239	postsynaptic endocytosis	2	22	0.245279	0.806774	ENSG00000079482;ENSG00000085832
GO:1903429	regulation of cell maturation	2	22	0.245279	0.806774	ENSG00000169750;ENSG00000198793
GO:2000737	negative regulation of stem cell differentiation	2	22	0.245279	0.806774	ENSG00000084093;ENSG00000168610
GO:0016241	regulation of macroautophagy	10	179	0.246014	0.808613	ENSG00000069869;ENSG00000103148;ENSG00000115317;ENSG00000160360;ENSG00000166908;ENSG00000167965;ENSG00000171100;ENSG00000196683;ENSG00000198793;ENSG00000204371
GO:0051345	positive regulation of hydrolase activity	38	782	0.246141	0.808613	ENSG00000002330;ENSG00000008086;ENSG00000066933;ENSG00000076344;ENSG00000079482;ENSG00000084093;ENSG00000090447;ENSG00000099901;ENSG00000100246;ENSG00000103148;ENSG00000104643;ENSG00000106028;ENSG00000108262;ENSG00000109436;ENSG00000115317;ENSG00000127191;ENSG00000131188;ENSG00000133138;ENSG00000133612;ENSG00000134318;ENSG00000136938;ENSG00000145703;ENSG00000147459;ENSG00000149273;ENSG00000168610…
GO:0072329	monocarboxylic acid catabolic process	8	138	0.246432	0.808613	ENSG00000107897;ENSG00000113790;ENSG00000140263;ENSG00000156521;ENSG00000161533;ENSG00000162928;ENSG00000183044;ENSG00000198793
GO:0007264	small GTPase mediated signal transduction	26	520	0.246491	0.808613	ENSG00000064490;ENSG00000066933;ENSG00000079482;ENSG00000107862;ENSG00000108309;ENSG00000112851;ENSG00000117632;ENSG00000124198;ENSG00000130726;ENSG00000134318;ENSG00000137312;ENSG00000138757;ENSG00000138768;ENSG00000139132;ENSG00000147459;ENSG00000169750;ENSG00000174485;ENSG00000174775;ENSG00000178623;ENSG00000180448;ENSG00000187446;ENSG00000188419;ENSG00000204344;ENSG00000213341;ENSG00000213445…
GO:0046902	regulation of mitochondrial membrane permeability	5	78	0.24686	0.808613	ENSG00000002330;ENSG00000122386;ENSG00000129473;ENSG00000168610;ENSG00000184990
GO:0120192	tight junction assembly	5	78	0.24686	0.808613	ENSG00000027075;ENSG00000072415;ENSG00000134318;ENSG00000134982;ENSG00000163558
GO:0001825	blastocyst formation	3	40	0.248126	0.808613	ENSG00000115128;ENSG00000125107;ENSG00000133316
GO:0019068	virion assembly	3	40	0.248126	0.808613	ENSG00000069869;ENSG00000160948;ENSG00000221983
GO:0030488	tRNA methylation	3	40	0.248126	0.808613	ENSG00000104907;ENSG00000130299;ENSG00000173113
GO:1900117	regulation of execution phase of apoptosis	3	40	0.248126	0.808613	ENSG00000149273;ENSG00000185122;ENSG00000217930
GO:2000249	regulation of actin cytoskeleton reorganization	3	40	0.248126	0.808613	ENSG00000145703;ENSG00000170381;ENSG00000174775
GO:2000781	positive regulation of double-strand break repair	3	40	0.248126	0.808613	ENSG00000089280;ENSG00000133247;ENSG00000161010
GO:0007283	spermatogenesis	28	564	0.24814	0.808613	ENSG00000002330;ENSG00000033800;ENSG00000071626;ENSG00000071859;ENSG00000072364;ENSG00000101190;ENSG00000102125;ENSG00000115257;ENSG00000118046;ENSG00000129473;ENSG00000132842;ENSG00000137845;ENSG00000141577;ENSG00000144468;ENSG00000160207;ENSG00000161533;ENSG00000164611;ENSG00000167468;ENSG00000170684;ENSG00000173531;ENSG00000187713;ENSG00000188486;ENSG00000188803;ENSG00000197081;ENSG00000204371…
GO:0007613	memory	7	118	0.248218	0.808613	ENSG00000107864;ENSG00000108773;ENSG00000117411;ENSG00000198793;ENSG00000198961;ENSG00000204371;ENSG00000224470
GO:0042775	mitochondrial ATP synthesis coupled electron transport	6	98	0.248687	0.808613	ENSG00000102125;ENSG00000156467;ENSG00000164919;ENSG00000173660;ENSG00000179091;ENSG00000233954
GO:0043473	pigmentation	6	98	0.248687	0.808613	ENSG00000041353;ENSG00000069974;ENSG00000132842;ENSG00000137177;ENSG00000166747;ENSG00000204628
GO:0001836	release of cytochrome c from mitochondria	4	59	0.250146	0.808613	ENSG00000002330;ENSG00000105197;ENSG00000129473;ENSG00000217930
GO:0051568	histone H3-K4 methylation	4	59	0.250146	0.808613	ENSG00000196363;ENSG00000204356;ENSG00000204371;ENSG00000280789
GO:0018193	peptidyl-amino acid modification	61	1294	0.25176	0.808613	ENSG00000027075;ENSG00000033800;ENSG00000060140;ENSG00000065559;ENSG00000069020;ENSG00000071655;ENSG00000084072;ENSG00000101146;ENSG00000101189;ENSG00000102158;ENSG00000103126;ENSG00000103275;ENSG00000103510;ENSG00000106089;ENSG00000108773;ENSG00000110422;ENSG00000110851;ENSG00000114166;ENSG00000123143;ENSG00000125352;ENSG00000126457;ENSG00000128881;ENSG00000130726;ENSG00000133247;ENSG00000133895…
GO:0034605	cellular response to heat	7	119	0.254804	0.808613	ENSG00000101146;ENSG00000106399;ENSG00000115317;ENSG00000149196;ENSG00000167965;ENSG00000185122;ENSG00000198793
GO:0007032	endosome organization	5	79	0.255037	0.808613	ENSG00000069974;ENSG00000109572;ENSG00000115145;ENSG00000124198;ENSG00000160948
GO:0043154	negative regulation of cysteine-type endopeptidase activity involved in apoptotic process	5	79	0.255037	0.808613	ENSG00000051108;ENSG00000089685;ENSG00000126432;ENSG00000177189;ENSG00000217128
GO:2001242	regulation of intrinsic apoptotic signaling pathway	9	160	0.255105	0.808613	ENSG00000002330;ENSG00000051108;ENSG00000115317;ENSG00000129473;ENSG00000142676;ENSG00000149273;ENSG00000171863;ENSG00000204628;ENSG00000258643
GO:0042773	ATP synthesis coupled electron transport	6	99	0.255956	0.808613	ENSG00000102125;ENSG00000156467;ENSG00000164919;ENSG00000173660;ENSG00000179091;ENSG00000233954
GO:0050769	positive regulation of neurogenesis	24	480	0.257167	0.808613	ENSG00000008086;ENSG00000027075;ENSG00000071564;ENSG00000084093;ENSG00000087087;ENSG00000099901;ENSG00000103260;ENSG00000104897;ENSG00000107404;ENSG00000107864;ENSG00000112893;ENSG00000115694;ENSG00000118046;ENSG00000118707;ENSG00000134352;ENSG00000136271;ENSG00000162670;ENSG00000163558;ENSG00000165802;ENSG00000181754;ENSG00000187109;ENSG00000198793;ENSG00000214078;ENSG00000243678
GO:0007257	activation of JUN kinase activity	3	41	0.259869	0.808613	ENSG00000065559;ENSG00000123143;ENSG00000173327
GO:0060416	response to growth hormone	3	41	0.259869	0.808613	ENSG00000168610;ENSG00000213625;ENSG00000243678
GO:0070423	nucleotide-binding oligomerization domain containing signaling pathway	3	41	0.259869	0.808613	ENSG00000112851;ENSG00000179630;ENSG00000221983
GO:1904037	positive regulation of epithelial cell apoptotic process	3	41	0.259869	0.808613	ENSG00000002330;ENSG00000153246;ENSG00000163558
GO:0043068	positive regulation of programmed cell death	32	656	0.261326	0.808613	ENSG00000002330;ENSG00000065559;ENSG00000084093;ENSG00000090447;ENSG00000115317;ENSG00000118217;ENSG00000122386;ENSG00000127191;ENSG00000131188;ENSG00000134982;ENSG00000135446;ENSG00000136938;ENSG00000137154;ENSG00000137845;ENSG00000139132;ENSG00000142676;ENSG00000149273;ENSG00000153246;ENSG00000163558;ENSG00000171863;ENSG00000173327;ENSG00000177076;ENSG00000177595;ENSG00000182872;ENSG00000184254…
GO:0000966	RNA 5'-end processing	2	23	0.261519	0.808613	ENSG00000146109;ENSG00000241370
GO:0002363	alpha-beta T cell lineage commitment	2	23	0.261519	0.808613	ENSG00000168610;ENSG00000198793
GO:0006379	mRNA cleavage	2	23	0.261519	0.808613	ENSG00000066379;ENSG00000105258
GO:0007095	mitotic G2 DNA damage checkpoint	2	23	0.261519	0.808613	ENSG00000053254;ENSG00000161010
GO:0010499	proteasomal ubiquitin-independent protein catabolic process	2	23	0.261519	0.808613	ENSG00000136930;ENSG00000159377
GO:0032401	establishment of melanosome localization	2	23	0.261519	0.808613	ENSG00000041353;ENSG00000069974
GO:0034390	smooth muscle cell apoptotic process	2	23	0.261519	0.808613	ENSG00000065559;ENSG00000182872
GO:0034391	regulation of smooth muscle cell apoptotic process	2	23	0.261519	0.808613	ENSG00000065559;ENSG00000182872
GO:0035640	exploration behavior	2	23	0.261519	0.808613	ENSG00000183044;ENSG00000197635
GO:0042776	mitochondrial ATP synthesis coupled proton transport	2	23	0.261519	0.808613	ENSG00000099624;ENSG00000165283
GO:0043162	ubiquitin-dependent protein catabolic process via the multivesicular body sorting pathway	2	23	0.261519	0.808613	ENSG00000069869;ENSG00000160948
GO:0045046	protein import into peroxisome membrane	2	23	0.261519	0.808613	ENSG00000107897;ENSG00000162928
GO:0045724	positive regulation of cilium assembly	2	23	0.261519	0.808613	ENSG00000116213;ENSG00000165689
GO:0046599	regulation of centriole replication	2	23	0.261519	0.808613	ENSG00000108773;ENSG00000114166
GO:0051131	chaperone-mediated protein complex assembly	2	23	0.261519	0.808613	ENSG00000157778;ENSG00000204220
GO:0051904	pigment granule transport	2	23	0.261519	0.808613	ENSG00000041353;ENSG00000069974
GO:0071359	cellular response to dsRNA	2	23	0.261519	0.808613	ENSG00000102103;ENSG00000137312
GO:0046328	regulation of JNK cascade	10	182	0.261955	0.808613	ENSG00000065559;ENSG00000103126;ENSG00000110422;ENSG00000123143;ENSG00000127191;ENSG00000133895;ENSG00000149273;ENSG00000173327;ENSG00000174775;ENSG00000198961
GO:0010389	regulation of G2/M transition of mitotic cell cycle	11	203	0.262357	0.808613	ENSG00000053254;ENSG00000131351;ENSG00000135446;ENSG00000136930;ENSG00000139579;ENSG00000141577;ENSG00000149554;ENSG00000159352;ENSG00000159377;ENSG00000161010;ENSG00000176101
GO:0003300	cardiac muscle hypertrophy	5	80	0.263279	0.808613	ENSG00000065559;ENSG00000134318;ENSG00000134352;ENSG00000136807;ENSG00000198793
GO:0042590	antigen processing and presentation of exogenous peptide antigen via MHC class I	5	80	0.263279	0.808613	ENSG00000092531;ENSG00000136930;ENSG00000159352;ENSG00000159377;ENSG00000213341
GO:0006366	transcription by RNA polymerase II	128	2810	0.263591	0.808613	ENSG00000006194;ENSG00000011243;ENSG00000028310;ENSG00000033800;ENSG00000053254;ENSG00000064490;ENSG00000067141;ENSG00000069869;ENSG00000071564;ENSG00000071655;ENSG00000072364;ENSG00000084093;ENSG00000087087;ENSG00000089280;ENSG00000090447;ENSG00000099364;ENSG00000100028;ENSG00000100142;ENSG00000100614;ENSG00000100836;ENSG00000101161;ENSG00000101189;ENSG00000101190;ENSG00000102401;ENSG00000103275…
GO:0031023	microtubule organizing center organization	8	141	0.264708	0.808613	ENSG00000099901;ENSG00000108773;ENSG00000114166;ENSG00000131351;ENSG00000134318;ENSG00000141577;ENSG00000149554;ENSG00000162004
GO:0006470	protein dephosphorylation	17	331	0.264719	0.808613	ENSG00000014257;ENSG00000040199;ENSG00000100614;ENSG00000105197;ENSG00000118046;ENSG00000134318;ENSG00000139505;ENSG00000145919;ENSG00000149923;ENSG00000160813;ENSG00000165802;ENSG00000167393;ENSG00000171100;ENSG00000172840;ENSG00000173457;ENSG00000198793;ENSG00000206527
GO:0000480	endonucleolytic cleavage in 5'-ETS of tricistronic rRNA transcript (SSU-rRNA, 5.8S rRNA, LSU-rRNA)	1	7	0.265801	0.808613	ENSG00000146109
GO:0001957	intramembranous ossification	1	7	0.265801	0.808613	ENSG00000108262
GO:0002072	optic cup morphogenesis involved in camera-type eye development	1	7	0.265801	0.808613	ENSG00000184254
GO:0002138	retinoic acid biosynthetic process	1	7	0.265801	0.808613	ENSG00000184254
GO:0002536	respiratory burst involved in inflammatory response	1	7	0.265801	0.808613	ENSG00000105372
GO:0006269	DNA replication, synthesis of RNA primer	1	7	0.265801	0.808613	ENSG00000014138
GO:0006273	lagging strand elongation	1	7	0.265801	0.808613	ENSG00000104889
GO:0006627	protein processing involved in protein targeting to mitochondrion	1	7	0.265801	0.808613	ENSG00000165688
GO:0006640	monoacylglycerol biosynthetic process	1	7	0.265801	0.808613	ENSG00000185000
GO:0006686	sphingomyelin biosynthetic process	1	7	0.265801	0.808613	ENSG00000164023
GO:0008063	Toll signaling pathway	1	7	0.265801	0.808613	ENSG00000174516
GO:0010046	response to mycotoxin	1	7	0.265801	0.808613	ENSG00000223802
GO:0010726	positive regulation of hydrogen peroxide metabolic process	1	7	0.265801	0.808613	ENSG00000122386
GO:0010753	positive regulation of cGMP-mediated signaling	1	7	0.265801	0.808613	ENSG00000108309
GO:0014744	positive regulation of muscle adaptation	1	7	0.265801	0.808613	ENSG00000198793
GO:0016479	negative regulation of transcription by RNA polymerase I	1	7	0.265801	0.808613	ENSG00000179632
GO:0017182	peptidyl-diphthamide metabolic process	1	7	0.265801	0.808613	ENSG00000148399
GO:0017183	peptidyl-diphthamide biosynthetic process from peptidyl-histidine	1	7	0.265801	0.808613	ENSG00000148399
GO:0017196	N-terminal peptidyl-methionine acetylation	1	7	0.265801	0.808613	ENSG00000139977
GO:0018344	protein geranylgeranylation	1	7	0.265801	0.808613	ENSG00000188419
GO:0019065	receptor-mediated endocytosis of virus by host cell	1	7	0.265801	0.808613	ENSG00000085832
GO:0021648	vestibulocochlear nerve morphogenesis	1	7	0.265801	0.808613	ENSG00000081923
GO:0021894	cerebral cortex GABAergic interneuron development	1	7	0.265801	0.808613	ENSG00000169750
GO:0030091	protein repair	1	7	0.265801	0.808613	ENSG00000167363
GO:0032344	regulation of aldosterone metabolic process	1	7	0.265801	0.808613	ENSG00000084093
GO:0032347	regulation of aldosterone biosynthetic process	1	7	0.265801	0.808613	ENSG00000084093
GO:0032483	regulation of Rab protein signal transduction	1	7	0.265801	0.808613	ENSG00000174485
GO:0032927	positive regulation of activin receptor signaling pathway	1	7	0.265801	0.808613	ENSG00000204435
GO:0033211	adiponectin-activated signaling pathway	1	7	0.265801	0.808613	ENSG00000204435
GO:0033353	S-adenosylmethionine cycle	1	7	0.265801	0.808613	ENSG00000158467
GO:0034137	positive regulation of toll-like receptor 2 signaling pathway	1	7	0.265801	0.808613	ENSG00000198961
GO:0034141	positive regulation of toll-like receptor 3 signaling pathway	1	7	0.265801	0.808613	ENSG00000137312
GO:0035333	Notch receptor processing, ligand-dependent	1	7	0.265801	0.808613	ENSG00000137845
GO:0035356	cellular triglyceride homeostasis	1	7	0.265801	0.808613	ENSG00000197296
GO:0035507	regulation of myosin-light-chain-phosphatase activity	1	7	0.265801	0.808613	ENSG00000134318
GO:0036072	direct ossification	1	7	0.265801	0.808613	ENSG00000108262
GO:0036155	acylglycerol acyl-chain remodeling	1	7	0.265801	0.808613	ENSG00000185000
GO:0036166	phenotypic switching	1	7	0.265801	0.808613	ENSG00000204371
GO:0036492	eiF2alpha phosphorylation in response to endoplasmic reticulum stress	1	7	0.265801	0.808613	ENSG00000102580
GO:0038107	nodal signaling pathway involved in determination of left/right asymmetry	1	7	0.265801	0.808613	ENSG00000160973
GO:0040016	embryonic cleavage	1	7	0.265801	0.808613	ENSG00000163870
GO:0040031	snRNA modification	1	7	0.265801	0.808613	ENSG00000145912
GO:0042420	dopamine catabolic process	1	7	0.265801	0.808613	ENSG00000261052
GO:0042723	thiamine-containing compound metabolic process	1	7	0.265801	0.808613	ENSG00000014257
GO:0042797	tRNA transcription by RNA polymerase III	1	7	0.265801	0.808613	ENSG00000148308
GO:0043461	proton-transporting ATP synthase complex assembly	1	7	0.265801	0.808613	ENSG00000099624
GO:0043983	histone H4-K12 acetylation	1	7	0.265801	0.808613	ENSG00000108773
GO:0044528	regulation of mitochondrial mRNA stability	1	7	0.265801	0.808613	ENSG00000136270
GO:0045054	constitutive secretory pathway	1	7	0.265801	0.808613	ENSG00000069974
GO:0045906	negative regulation of vasoconstriction	1	7	0.265801	0.808613	ENSG00000147459
GO:0048003	antigen processing and presentation of lipid antigen via MHC class Ib	1	7	0.265801	0.808613	ENSG00000132842
GO:0048007	antigen processing and presentation, exogenous lipid antigen via MHC class Ib	1	7	0.265801	0.808613	ENSG00000132842
GO:0048549	positive regulation of pinocytosis	1	7	0.265801	0.808613	ENSG00000185722
GO:0051096	positive regulation of helicase activity	1	7	0.265801	0.808613	ENSG00000106028
GO:0070100	negative regulation of chemokine-mediated signaling pathway	1	7	0.265801	0.808613	ENSG00000125352
GO:0070459	prolactin secretion	1	7	0.265801	0.808613	ENSG00000183044
GO:0070474	positive regulation of uterine smooth muscle contraction	1	7	0.265801	0.808613	ENSG00000183044
GO:0070837	dehydroascorbic acid transport	1	7	0.265801	0.808613	ENSG00000197496
GO:0071051	polyadenylation-dependent snoRNA 3'-end processing	1	7	0.265801	0.808613	ENSG00000178896
GO:0072386	plus-end-directed organelle transport along microtubule	1	7	0.265801	0.808613	ENSG00000137177
GO:0075509	endocytosis involved in viral entry into host cell	1	7	0.265801	0.808613	ENSG00000085832
GO:0086028	bundle of His cell to Purkinje myocyte signaling	1	7	0.265801	0.808613	ENSG00000153956
GO:0086043	bundle of His cell action potential	1	7	0.265801	0.808613	ENSG00000153956
GO:0090166	Golgi disassembly	1	7	0.265801	0.808613	ENSG00000107862
GO:0098880	maintenance of postsynaptic specialization structure	1	7	0.265801	0.808613	ENSG00000079482
GO:0106014	regulation of inflammatory response to wounding	1	7	0.265801	0.808613	ENSG00000108262
GO:0150094	amyloid-beta clearance by cellular catabolic process	1	7	0.265801	0.808613	ENSG00000119912
GO:1900094	regulation of transcription from RNA polymerase II promoter involved in determination of left/right symmetry	1	7	0.265801	0.808613	ENSG00000160973
GO:1900164	nodal signaling pathway involved in determination of lateral mesoderm left/right asymmetry	1	7	0.265801	0.808613	ENSG00000160973
GO:1901858	regulation of mitochondrial DNA metabolic process	1	7	0.265801	0.808613	ENSG00000165283
GO:1902389	ceramide 1-phosphate transport	1	7	0.265801	0.808613	ENSG00000113163
GO:1902416	positive regulation of mRNA binding	1	7	0.265801	0.808613	ENSG00000136807
GO:1902474	positive regulation of protein localization to synapse	1	7	0.265801	0.808613	ENSG00000107404
GO:1902857	positive regulation of non-motile cilium assembly	1	7	0.265801	0.808613	ENSG00000116213
GO:1902961	positive regulation of aspartic-type endopeptidase activity involved in amyloid precursor protein catabolic process	1	7	0.265801	0.808613	ENSG00000134318
GO:1903147	negative regulation of autophagy of mitochondrion	1	7	0.265801	0.808613	ENSG00000115317
GO:1903719	regulation of I-kappaB phosphorylation	1	7	0.265801	0.808613	ENSG00000127191
GO:1903795	regulation of inorganic anion transmembrane transport	1	7	0.265801	0.808613	ENSG00000198793
GO:1904044	response to aldosterone	1	7	0.265801	0.808613	ENSG00000131469
GO:1904058	positive regulation of sensory perception of pain	1	7	0.265801	0.808613	ENSG00000198793
GO:1904587	response to glycoprotein	1	7	0.265801	0.808613	ENSG00000116406
GO:1904627	response to phorbol 13-acetate 12-myristate	1	7	0.265801	0.808613	ENSG00000135446
GO:1904628	cellular response to phorbol 13-acetate 12-myristate	1	7	0.265801	0.808613	ENSG00000135446
GO:1904781	positive regulation of protein localization to centrosome	1	7	0.265801	0.808613	ENSG00000134982
GO:1905616	regulation of miRNA mediated inhibition of translation	1	7	0.265801	0.808613	ENSG00000168610
GO:1905618	positive regulation of miRNA mediated inhibition of translation	1	7	0.265801	0.808613	ENSG00000168610
GO:1990456	mitochondrion-endoplasmic reticulum membrane tethering	1	7	0.265801	0.808613	ENSG00000179364
GO:2000064	regulation of cortisol biosynthetic process	1	7	0.265801	0.808613	ENSG00000084093
GO:2000138	positive regulation of cell proliferation involved in heart morphogenesis	1	7	0.265801	0.808613	ENSG00000196531
GO:2000630	positive regulation of miRNA metabolic process	1	7	0.265801	0.808613	ENSG00000174775
GO:2001033	negative regulation of double-strand break repair via nonhomologous end joining	1	7	0.265801	0.808613	ENSG00000185122
GO:2001301	lipoxin biosynthetic process	1	7	0.265801	0.808613	ENSG00000213316
GO:0043543	protein acylation	13	246	0.266252	0.809565	ENSG00000071655;ENSG00000100614;ENSG00000101189;ENSG00000102312;ENSG00000103510;ENSG00000108773;ENSG00000114166;ENSG00000139977;ENSG00000149554;ENSG00000160741;ENSG00000176476;ENSG00000183207;ENSG00000196363
GO:0034249	negative regulation of cellular amide metabolic process	9	162	0.266524	0.809565	ENSG00000107864;ENSG00000125107;ENSG00000134318;ENSG00000148384;ENSG00000149273;ENSG00000156928;ENSG00000168610;ENSG00000204120;ENSG00000204628
GO:0034614	cellular response to reactive oxygen species	9	162	0.266524	0.809565	ENSG00000115694;ENSG00000126432;ENSG00000127191;ENSG00000133612;ENSG00000149273;ENSG00000185122;ENSG00000204628;ENSG00000213015;ENSG00000213341
GO:0006473	protein acetylation	11	204	0.267453	0.811969	ENSG00000071655;ENSG00000101189;ENSG00000103510;ENSG00000108773;ENSG00000114166;ENSG00000139977;ENSG00000149554;ENSG00000160741;ENSG00000176476;ENSG00000183207;ENSG00000196363
GO:0051247	positive regulation of protein metabolic process	79	1706	0.268547	0.814874	ENSG00000002330;ENSG00000005810;ENSG00000011243;ENSG00000028528;ENSG00000033800;ENSG00000051108;ENSG00000057252;ENSG00000065559;ENSG00000069869;ENSG00000084093;ENSG00000090447;ENSG00000100726;ENSG00000102580;ENSG00000103126;ENSG00000103275;ENSG00000106009;ENSG00000107404;ENSG00000107864;ENSG00000108106;ENSG00000108773;ENSG00000114302;ENSG00000115317;ENSG00000115694;ENSG00000118046;ENSG00000119185…
GO:0007091	metaphase/anaphase transition of mitotic cell cycle	4	61	0.269317	0.815954	ENSG00000013810;ENSG00000134982;ENSG00000175063;ENSG00000176386
GO:0032623	interleukin-2 production	4	61	0.269317	0.815954	ENSG00000051128;ENSG00000127191;ENSG00000149273;ENSG00000165283
GO:0032663	regulation of interleukin-2 production	4	61	0.269317	0.815954	ENSG00000051128;ENSG00000127191;ENSG00000149273;ENSG00000165283
GO:0030258	lipid modification	14	268	0.269616	0.81644	ENSG00000057252;ENSG00000102312;ENSG00000104643;ENSG00000113790;ENSG00000139505;ENSG00000148384;ENSG00000149091;ENSG00000156521;ENSG00000161533;ENSG00000162928;ENSG00000164211;ENSG00000166908;ENSG00000171100;ENSG00000198793
GO:0070498	interleukin-1-mediated signaling pathway	6	101	0.270662	0.818922	ENSG00000136930;ENSG00000159352;ENSG00000159377;ENSG00000174516;ENSG00000213341;ENSG00000221983
GO:0045913	positive regulation of carbohydrate metabolic process	5	81	0.271582	0.818922	ENSG00000002330;ENSG00000108773;ENSG00000114166;ENSG00000187097;ENSG00000196363
GO:0031111	negative regulation of microtubule polymerization or depolymerization	3	42	0.271682	0.818922	ENSG00000117632;ENSG00000128881;ENSG00000134982
GO:0033173	calcineurin-NFAT signaling cascade	3	42	0.271682	0.818922	ENSG00000051128;ENSG00000187446;ENSG00000198793
GO:0035872	nucleotide-binding domain, leucine rich repeat containing receptor signaling pathway	3	42	0.271682	0.818922	ENSG00000112851;ENSG00000179630;ENSG00000221983
GO:0043001	Golgi to plasma membrane protein transport	3	42	0.271682	0.818922	ENSG00000101246;ENSG00000137177;ENSG00000204628
GO:0045616	regulation of keratinocyte differentiation	3	42	0.271682	0.818922	ENSG00000027075;ENSG00000134318;ENSG00000243678
GO:0046688	response to copper ion	3	42	0.271682	0.818922	ENSG00000099624;ENSG00000140263;ENSG00000185122
GO:0090503	RNA phosphodiester bond hydrolysis, exonucleolytic	3	42	0.271682	0.818922	ENSG00000123144;ENSG00000125107;ENSG00000178896
GO:0006367	transcription initiation from RNA polymerase II promoter	12	226	0.271918	0.819217	ENSG00000100142;ENSG00000105258;ENSG00000114166;ENSG00000130726;ENSG00000135446;ENSG00000136807;ENSG00000163882;ENSG00000164758;ENSG00000184162;ENSG00000184384;ENSG00000197780;ENSG00000213780
GO:0016441	posttranscriptional gene silencing	9	163	0.272291	0.819903	ENSG00000087087;ENSG00000100142;ENSG00000101146;ENSG00000105258;ENSG00000125107;ENSG00000135482;ENSG00000163882;ENSG00000168610;ENSG00000204120
GO:0097193	intrinsic apoptotic signaling pathway	15	290	0.272423	0.819903	ENSG00000002330;ENSG00000051108;ENSG00000100744;ENSG00000115317;ENSG00000115694;ENSG00000118046;ENSG00000127191;ENSG00000129473;ENSG00000142676;ENSG00000149273;ENSG00000171863;ENSG00000174775;ENSG00000184990;ENSG00000204628;ENSG00000258643
GO:0009314	response to radiation	23	463	0.272924	0.820993	ENSG00000033800;ENSG00000062822;ENSG00000069869;ENSG00000104529;ENSG00000106009;ENSG00000117411;ENSG00000118046;ENSG00000122008;ENSG00000133895;ENSG00000139579;ENSG00000144468;ENSG00000149554;ENSG00000158773;ENSG00000161010;ENSG00000167543;ENSG00000174775;ENSG00000182325;ENSG00000182979;ENSG00000183207;ENSG00000185122;ENSG00000188486;ENSG00000198793;ENSG00000223802
GO:0051193	regulation of cofactor metabolic process	7	122	0.274857	0.826388	ENSG00000101146;ENSG00000108262;ENSG00000122386;ENSG00000168610;ENSG00000172840;ENSG00000187097;ENSG00000188747
GO:0009101	glycoprotein biosynthetic process	17	334	0.276739	0.827143	ENSG00000057252;ENSG00000102158;ENSG00000112893;ENSG00000116406;ENSG00000117411;ENSG00000148488;ENSG00000161013;ENSG00000164574;ENSG00000176022;ENSG00000177076;ENSG00000178904;ENSG00000180398;ENSG00000187097;ENSG00000187446;ENSG00000197496;ENSG00000198162;ENSG00000257594
GO:0071236	cellular response to antibiotic	8	143	0.277108	0.827143	ENSG00000099901;ENSG00000115694;ENSG00000125691;ENSG00000135486;ENSG00000149273;ENSG00000185122;ENSG00000204628;ENSG00000213015
GO:0000122	negative regulation of transcription by RNA polymerase II	43	905	0.277242	0.827143	ENSG00000006194;ENSG00000033800;ENSG00000069869;ENSG00000071564;ENSG00000071655;ENSG00000084093;ENSG00000100614;ENSG00000101190;ENSG00000103275;ENSG00000107864;ENSG00000115289;ENSG00000118707;ENSG00000122386;ENSG00000125107;ENSG00000125691;ENSG00000130726;ENSG00000133895;ENSG00000140836;ENSG00000156273;ENSG00000160973;ENSG00000163159;ENSG00000164587;ENSG00000166526;ENSG00000167394;ENSG00000168610…
GO:0001783	B cell apoptotic process	2	24	0.277766	0.827143	ENSG00000123143;ENSG00000217128
GO:0021895	cerebral cortex neuron differentiation	2	24	0.277766	0.827143	ENSG00000079482;ENSG00000169750
GO:0030859	polarized epithelial cell differentiation	2	24	0.277766	0.827143	ENSG00000066933;ENSG00000079482
GO:0031664	regulation of lipopolysaccharide-mediated signaling pathway	2	24	0.277766	0.827143	ENSG00000132256;ENSG00000204498
GO:0032925	regulation of activin receptor signaling pathway	2	24	0.277766	0.827143	ENSG00000133895;ENSG00000204435
GO:0043369	CD4-positive or CD8-positive, alpha-beta T cell lineage commitment	2	24	0.277766	0.827143	ENSG00000168610;ENSG00000198793
GO:0045324	late endosome to vacuole transport	2	24	0.277766	0.827143	ENSG00000160948;ENSG00000213625
GO:0045332	phospholipid translocation	2	24	0.277766	0.827143	ENSG00000081923;ENSG00000143515
GO:0051195	negative regulation of cofactor metabolic process	2	24	0.277766	0.827143	ENSG00000108262;ENSG00000168610
GO:0051905	establishment of pigment granule localization	2	24	0.277766	0.827143	ENSG00000041353;ENSG00000069974
GO:0070828	heterochromatin organization	2	24	0.277766	0.827143	ENSG00000145391;ENSG00000166582
GO:0070920	regulation of production of small RNA involved in gene silencing by RNA	2	24	0.277766	0.827143	ENSG00000135482;ENSG00000168610
GO:0071218	cellular response to misfolded protein	2	24	0.277766	0.827143	ENSG00000138942;ENSG00000164031
GO:1901889	negative regulation of cell junction assembly	2	24	0.277766	0.827143	ENSG00000119185;ENSG00000134318
GO:1903798	regulation of production of miRNAs involved in gene silencing by miRNA	2	24	0.277766	0.827143	ENSG00000135482;ENSG00000168610
GO:2000810	regulation of bicellular tight junction assembly	2	24	0.277766	0.827143	ENSG00000027075;ENSG00000134318
GO:0010812	negative regulation of cell-substrate adhesion	4	62	0.278999	0.82998	ENSG00000119185;ENSG00000133895;ENSG00000170381;ENSG00000177076
GO:0031646	positive regulation of neurological system process	4	62	0.278999	0.82998	ENSG00000106089;ENSG00000107404;ENSG00000183044;ENSG00000198793
GO:0030512	negative regulation of transforming growth factor beta receptor signaling pathway	5	82	0.279939	0.830332	ENSG00000100614;ENSG00000109762;ENSG00000176973;ENSG00000197496;ENSG00000221983
GO:0048285	organelle fission	25	509	0.280747	0.830332	ENSG00000011243;ENSG00000013810;ENSG00000025770;ENSG00000099901;ENSG00000108106;ENSG00000114391;ENSG00000116213;ENSG00000132842;ENSG00000134982;ENSG00000141696;ENSG00000145919;ENSG00000149554;ENSG00000151503;ENSG00000154920;ENSG00000160207;ENSG00000161533;ENSG00000164209;ENSG00000164611;ENSG00000168802;ENSG00000172732;ENSG00000175063;ENSG00000176386;ENSG00000204371;ENSG00000204435;ENSG00000221983
GO:0060828	regulation of canonical Wnt signaling pathway	15	292	0.281084	0.830332	ENSG00000011143;ENSG00000100211;ENSG00000100614;ENSG00000100744;ENSG00000102119;ENSG00000103126;ENSG00000107404;ENSG00000118046;ENSG00000134982;ENSG00000136930;ENSG00000159352;ENSG00000159377;ENSG00000183207;ENSG00000187147;ENSG00000188803
GO:2001020	regulation of response to DNA damage stimulus	12	228	0.281749	0.830332	ENSG00000082068;ENSG00000089280;ENSG00000130726;ENSG00000133247;ENSG00000136807;ENSG00000149273;ENSG00000149554;ENSG00000149923;ENSG00000153246;ENSG00000161010;ENSG00000185122;ENSG00000188486
GO:0048522	positive regulation of cellular process	248	5566	0.28212	0.830332	ENSG00000002330;ENSG00000005810;ENSG00000006194;ENSG00000008086;ENSG00000011243;ENSG00000014257;ENSG00000027075;ENSG00000033800;ENSG00000039068;ENSG00000041353;ENSG00000049541;ENSG00000051108;ENSG00000057252;ENSG00000064490;ENSG00000065559;ENSG00000067141;ENSG00000069869;ENSG00000069974;ENSG00000071462;ENSG00000071564;ENSG00000071626;ENSG00000082996;ENSG00000084093;ENSG00000085832;ENSG00000087087…
GO:0033043	regulation of organelle organization	63	1354	0.282645	0.830332	ENSG00000002330;ENSG00000005810;ENSG00000008086;ENSG00000011243;ENSG00000013810;ENSG00000082068;ENSG00000092199;ENSG00000099901;ENSG00000101146;ENSG00000103148;ENSG00000106028;ENSG00000108106;ENSG00000108262;ENSG00000108773;ENSG00000114166;ENSG00000115317;ENSG00000116213;ENSG00000117632;ENSG00000119185;ENSG00000122386;ENSG00000125107;ENSG00000128881;ENSG00000129473;ENSG00000130726;ENSG00000134318…
GO:0035337	fatty-acyl-CoA metabolic process	3	43	0.283551	0.830332	ENSG00000185000;ENSG00000197296;ENSG00000206527
GO:0051100	negative regulation of binding	9	165	0.283934	0.830332	ENSG00000090447;ENSG00000107404;ENSG00000117632;ENSG00000119185;ENSG00000128881;ENSG00000160360;ENSG00000183207;ENSG00000204628;ENSG00000214078
GO:1902532	negative regulation of intracellular signal transduction	26	532	0.284298	0.830332	ENSG00000040199;ENSG00000051108;ENSG00000051128;ENSG00000100614;ENSG00000103148;ENSG00000103194;ENSG00000107581;ENSG00000110422;ENSG00000112851;ENSG00000115317;ENSG00000117632;ENSG00000118046;ENSG00000119185;ENSG00000129473;ENSG00000133895;ENSG00000148384;ENSG00000159459;ENSG00000161904;ENSG00000165233;ENSG00000187446;ENSG00000198793;ENSG00000204628;ENSG00000213625;ENSG00000214078;ENSG00000217128…
GO:0009119	ribonucleoside metabolic process	6	103	0.285568	0.830332	ENSG00000014257;ENSG00000103024;ENSG00000130717;ENSG00000158467;ENSG00000198276;ENSG00000243678
GO:1901215	negative regulation of neuron death	11	208	0.288145	0.830332	ENSG00000065559;ENSG00000084093;ENSG00000089685;ENSG00000115317;ENSG00000127191;ENSG00000163558;ENSG00000168610;ENSG00000174775;ENSG00000185122;ENSG00000204628;ENSG00000261052
[truncated: 3,915 more rows]

## Sheet: GO(Cellular Component)
GO ID	Description	out (789)	All (18579)	p_value	p.adjust	Genes
GO:0022626	cytosolic ribosome	54	106	1.07998e-45	9.40661e-43	ENSG00000063177;ENSG00000071082;ENSG00000089009;ENSG00000089157;ENSG00000105193;ENSG00000105372;ENSG00000105640;ENSG00000108107;ENSG00000108298;ENSG00000109475;ENSG00000110700;ENSG00000114391;ENSG00000115268;ENSG00000118181;ENSG00000124614;ENSG00000125691;ENSG00000129824;ENSG00000130255;ENSG00000131469;ENSG00000134419;ENSG00000136942;ENSG00000137154;ENSG00000137818;ENSG00000138326;ENSG00000140988…
GO:0044391	ribosomal subunit	63	191	4.98818e-39	2.00777e-36	ENSG00000063177;ENSG00000071082;ENSG00000086504;ENSG00000089009;ENSG00000089157;ENSG00000105193;ENSG00000105372;ENSG00000105640;ENSG00000108107;ENSG00000108298;ENSG00000109475;ENSG00000110700;ENSG00000112651;ENSG00000114391;ENSG00000115268;ENSG00000118181;ENSG00000124614;ENSG00000125691;ENSG00000129824;ENSG00000130255;ENSG00000130921;ENSG00000131469;ENSG00000134419;ENSG00000136942;ENSG00000137154…
GO:1990904	ribonucleoprotein complex	135	909	6.91541e-39	2.00777e-36	ENSG00000001497;ENSG00000007392;ENSG00000011243;ENSG00000063177;ENSG00000071082;ENSG00000071626;ENSG00000076924;ENSG00000077312;ENSG00000084072;ENSG00000086504;ENSG00000087087;ENSG00000087365;ENSG00000089009;ENSG00000089157;ENSG00000089280;ENSG00000092199;ENSG00000100028;ENSG00000100836;ENSG00000101161;ENSG00000102103;ENSG00000104897;ENSG00000104957;ENSG00000105193;ENSG00000105202;ENSG00000105372…
GO:0005840	ribosome	66	247	1.64178e-34	3.57498e-32	ENSG00000063177;ENSG00000071082;ENSG00000086504;ENSG00000089009;ENSG00000089157;ENSG00000105193;ENSG00000105372;ENSG00000105640;ENSG00000108107;ENSG00000108298;ENSG00000109475;ENSG00000110700;ENSG00000112651;ENSG00000114391;ENSG00000115268;ENSG00000118181;ENSG00000124614;ENSG00000125691;ENSG00000129824;ENSG00000130255;ENSG00000130921;ENSG00000131368;ENSG00000131469;ENSG00000134419;ENSG00000136942…
GO:0044445	cytosolic part	62	244	4.1443e-31	7.21937e-29	ENSG00000001497;ENSG00000063177;ENSG00000071082;ENSG00000089009;ENSG00000089157;ENSG00000105193;ENSG00000105372;ENSG00000105640;ENSG00000108107;ENSG00000108298;ENSG00000109475;ENSG00000110700;ENSG00000114391;ENSG00000115268;ENSG00000117758;ENSG00000118181;ENSG00000119912;ENSG00000124614;ENSG00000125691;ENSG00000129824;ENSG00000130255;ENSG00000131469;ENSG00000134419;ENSG00000136942;ENSG00000137154…
GO:0044428	nuclear part	345	4867	1.07293e-27	1.55753e-25	ENSG00000001497;ENSG00000005810;ENSG00000007392;ENSG00000008086;ENSG00000011243;ENSG00000014138;ENSG00000025770;ENSG00000028310;ENSG00000033800;ENSG00000040199;ENSG00000042317;ENSG00000049541;ENSG00000062725;ENSG00000062822;ENSG00000063177;ENSG00000064490;ENSG00000065057;ENSG00000066379;ENSG00000067141;ENSG00000070814;ENSG00000071082;ENSG00000071462;ENSG00000071564;ENSG00000071626;ENSG00000071655…
GO:0031981	nuclear lumen	325	4489	2.89383e-27	3.60075e-25	ENSG00000001497;ENSG00000005810;ENSG00000008086;ENSG00000011243;ENSG00000014138;ENSG00000025770;ENSG00000028310;ENSG00000033800;ENSG00000040199;ENSG00000042317;ENSG00000049541;ENSG00000062725;ENSG00000062822;ENSG00000063177;ENSG00000064490;ENSG00000065057;ENSG00000066379;ENSG00000067141;ENSG00000070814;ENSG00000071082;ENSG00000071462;ENSG00000071564;ENSG00000071626;ENSG00000071655;ENSG00000071859…
GO:0022625	cytosolic large ribosomal subunit	30	57	1.91693e-26	2.08705e-24	ENSG00000063177;ENSG00000071082;ENSG00000089009;ENSG00000089157;ENSG00000105640;ENSG00000108107;ENSG00000108298;ENSG00000109475;ENSG00000114391;ENSG00000125691;ENSG00000130255;ENSG00000131469;ENSG00000136942;ENSG00000137818;ENSG00000142676;ENSG00000144713;ENSG00000145592;ENSG00000148303;ENSG00000156482;ENSG00000161016;ENSG00000162244;ENSG00000166441;ENSG00000172809;ENSG00000174444;ENSG00000177600…
GO:0031974	membrane-enclosed lumen	377	5615	3.03282e-26	2.40144e-24	ENSG00000001497;ENSG00000005810;ENSG00000005893;ENSG00000008086;ENSG00000011243;ENSG00000013288;ENSG00000014138;ENSG00000025770;ENSG00000028310;ENSG00000033800;ENSG00000040199;ENSG00000042317;ENSG00000049541;ENSG00000062725;ENSG00000062822;ENSG00000063177;ENSG00000064490;ENSG00000065057;ENSG00000066379;ENSG00000067141;ENSG00000069974;ENSG00000070814;ENSG00000071082;ENSG00000071462;ENSG00000071564…
GO:0043233	organelle lumen	377	5615	3.03282e-26	2.40144e-24	ENSG00000001497;ENSG00000005810;ENSG00000005893;ENSG00000008086;ENSG00000011243;ENSG00000013288;ENSG00000014138;ENSG00000025770;ENSG00000028310;ENSG00000033800;ENSG00000040199;ENSG00000042317;ENSG00000049541;ENSG00000062725;ENSG00000062822;ENSG00000063177;ENSG00000064490;ENSG00000065057;ENSG00000066379;ENSG00000067141;ENSG00000069974;ENSG00000070814;ENSG00000071082;ENSG00000071462;ENSG00000071564…
GO:0070013	intracellular organelle lumen	377	5615	3.03282e-26	2.40144e-24	ENSG00000001497;ENSG00000005810;ENSG00000005893;ENSG00000008086;ENSG00000011243;ENSG00000013288;ENSG00000014138;ENSG00000025770;ENSG00000028310;ENSG00000033800;ENSG00000040199;ENSG00000042317;ENSG00000049541;ENSG00000062725;ENSG00000062822;ENSG00000063177;ENSG00000064490;ENSG00000065057;ENSG00000066379;ENSG00000067141;ENSG00000069974;ENSG00000070814;ENSG00000071082;ENSG00000071462;ENSG00000071564…
GO:0044446	intracellular organelle part	568	10077	1.17627e-25	8.53773e-24	ENSG00000001497;ENSG00000002330;ENSG00000005810;ENSG00000005893;ENSG00000007392;ENSG00000007541;ENSG00000008086;ENSG00000011143;ENSG00000011243;ENSG00000013288;ENSG00000013810;ENSG00000014138;ENSG00000014257;ENSG00000025770;ENSG00000028310;ENSG00000028528;ENSG00000033800;ENSG00000039068;ENSG00000040199;ENSG00000041353;ENSG00000042317;ENSG00000049541;ENSG00000051108;ENSG00000053254;ENSG00000057252…
GO:0005654	nucleoplasm	302	4134	1.85068e-25	1.23995e-23	ENSG00000001497;ENSG00000005810;ENSG00000008086;ENSG00000011243;ENSG00000014138;ENSG00000025770;ENSG00000028310;ENSG00000033800;ENSG00000040199;ENSG00000042317;ENSG00000049541;ENSG00000062725;ENSG00000062822;ENSG00000064490;ENSG00000065057;ENSG00000066379;ENSG00000067141;ENSG00000070814;ENSG00000071082;ENSG00000071462;ENSG00000071564;ENSG00000071626;ENSG00000071655;ENSG00000071859;ENSG00000072364…
[truncated: 858 more rows]

## Sheet: GO(Molecular Function)
GO ID	Description	out (783)	All (18408)	p_value	p.adjust	Genes
[truncated: 1,186 more rows]

## Sheet: KEGG pathway
KEGG_A_class	KEGG_B_class	Pathway	out (373)	All (8312)	P_value	Q_value	Pathway ID	Genes	K_IDs
[truncated: 280 more rows]
